# Supplementary material for: Integrative analysis of transcriptome dynamics during human craniofacial development identifies candidate disease genes
Source: Nat Commun. 2023 Aug 2;14:4623. doi: 10.1038/s41467-023-40363-1 (PMC10397224; doi:10.1038/s41467-023-40363-1)
Supplement: Supplementary file 4 — Supplementary Data 1 [file 41467_2023_40363_MOESM4_ESM.xlsx]

## Sheet: Human Craniofacial Tissue Sampl
Replicate ID	Sample ID	Carnegie Stage	Karyotype	Collection Site	Collection Date	Batch	RIN score	Experiment	Chromatin State
R2	13365	CS13	46_XY	London	09/27/16	2	8.4	Bulk RNA-seq	No
R3	13472	CS13	46_XY	London	2012-06-16	2	8.6	Bulk RNA-seq	No
R1	12690	CS13	46_XY	London	06/23/15	1	9.1	Bulk RNA-seq	Yes
R3	12408	CS14	46_XY	London	01/20/15	1	8.4	Bulk RNA-seq	Yes
R1	12704	CS14	46_XY	London	06/30/15	1	7.6	Bulk RNA-seq	No
R2	12913	CS14	46_XX	London	2011-03-15	1	8.9	Bulk RNA-seq	Yes
R3	13128	CS15	46_XY	Newcastle	06/29/16	1	9.1	Bulk RNA-seq	Yes
R2	13000	CS15	46_XX	Newcastle	06/29/15	1	6.7	Bulk RNA-seq	Yes
R1	13019	CS15	Unknown	Newcastle	06/29/16	1	8.9	Bulk RNA-seq	Yes
R2	12320	CS17	46_XY	Newcastle	2012-07-15	1	7.4	Bulk RNA-seq	No
R3	12421	CS17	46_XY	Newcastle	2012-07-15	1	9	Bulk RNA-seq	No
R1	12588	CS17	46_XX	Newcastle	2012-07-15	1	8.4	Bulk RNA-seq	No
R1	11878	CS22	46_XX	FACEBASE	N/A	N/A	N/A	Total RNA-seq	No
R2	11865	CS22	46_XY	FACEBASE	N/A	N/A	N/A	Total RNA-seq	No
R1	13449	CS17	46_XY	London	2016-11-22	N/A	N/A	snRNA-Seq	No
R2	13631	CS17	46_XX	London	2017-05-04	N/A	N/A	snRNA-Seq	No
R3	13325	CS17	46_XY	Newcastle	2016-08-26	N/A	N/A	snRNA-Seq	No

## Sheet: Mouse RNA-Seq from Recount3
sampleID	sex	tissue	library	age	dev_stage	instrument	strain	day	organ	studyID
SRR3192168	unknown	adrenal gland	SINGLE	P00	neonatal	Illumina HiSeq 2500	B6NCrl	21	adrenal.gland	SRP013027
SRR3192169	unknown	adrenal gland	SINGLE	P00	neonatal	Illumina HiSeq 2500	B6NCrl	21	adrenal.gland	SRP013027
SRR3192170	unknown	adrenal gland	SINGLE	P00	neonatal	Illumina HiSeq 2500	B6NCrl	21	adrenal.gland	SRP013027
SRR3192171	unknown	adrenal gland	SINGLE	P00	neonatal	Illumina HiSeq 2500	B6NCrl	21	adrenal.gland	SRP013027
SRR3192507	unknown	bladder	SINGLE	P00	neonatal	Illumina HiSeq 2500	B6NCrl	21	bladder	SRP013027
SRR3192508	unknown	bladder	SINGLE	P00	neonatal	Illumina HiSeq 2500	B6NCrl	21	bladder	SRP013027
SRR3192509	unknown	bladder	SINGLE	P00	neonatal	Illumina HiSeq 2500	B6NCrl	21	bladder	SRP013027
SRR3192510	unknown	bladder	SINGLE	P00	neonatal	Illumina HiSeq 2500	B6NCrl	21	bladder	SRP013027
SRR5048019	unknown	brain	PAIRED	E14.5	embryonic	Illumina HiSeq 2000	C57BL/6J	14.5	brain	SRP013027
SRR5048020	unknown	brain	PAIRED	E14.5	embryonic	Illumina HiSeq 2000	C57BL/6J	14.5	brain	SRP013027
SRR5171040	pooled male and female	brain	SINGLE	E14.5	embryonic	Illumina HiSeq 2000	B6NCrl	14.5	brain	SRP013027
SRR5171041	pooled male and female	brain	SINGLE	E14.5	embryonic	Illumina HiSeq 2000	B6NCrl	14.5	brain	SRP013027
SRR3191780	pooled male and female	neural tube	SINGLE	E15.5	embryonic	Illumina HiSeq 2500	B6NCrl	15.5	CNS	SRP013027
SRR3191781	pooled male and female	neural tube	SINGLE	E15.5	embryonic	Illumina HiSeq 2500	B6NCrl	15.5	CNS	SRP013027
SRR3191824	pooled male and female	neural tube	SINGLE	E13.5	embryonic	Illumina HiSeq 2500	B6NCrl	13.5	CNS	SRP013027
SRR3191825	pooled male and female	neural tube	SINGLE	E13.5	embryonic	Illumina HiSeq 2500	B6NCrl	13.5	CNS	SRP013027
SRR3191942	pooled male and female	neural tube	SINGLE	E11.5	embryonic	Illumina HiSeq 2500	B6NCrl	11.5	CNS	SRP013027
SRR3191943	pooled male and female	neural tube	SINGLE	E11.5	embryonic	Illumina HiSeq 2500	B6NCrl	11.5	CNS	SRP013027
SRR3191944	pooled male and female	neural tube	SINGLE	E11.5	embryonic	Illumina HiSeq 2500	B6NCrl	11.5	CNS	SRP013027
SRR3191945	pooled male and female	neural tube	SINGLE	E11.5	embryonic	Illumina HiSeq 2500	B6NCrl	11.5	CNS	SRP013027
SRR3192121	unknown	neural tube	SINGLE	P00	neonatal	Illumina HiSeq 2500	B6NCrl	21	CNS	SRP013027
SRR3192122	unknown	neural tube	SINGLE	P00	neonatal	Illumina HiSeq 2500	B6NCrl	21	CNS	SRP013027
SRR3192123	unknown	neural tube	SINGLE	P00	neonatal	Illumina HiSeq 2500	B6NCrl	21	CNS	SRP013027
SRR3192124	unknown	neural tube	SINGLE	P00	neonatal	Illumina HiSeq 2500	B6NCrl	21	CNS	SRP013027
SRR3192125	unknown	neural tube	SINGLE	P00	neonatal	Illumina HiSeq 2500	B6NCrl	21	CNS	SRP013027
SRR3192126	unknown	neural tube	SINGLE	P00	neonatal	Illumina HiSeq 2500	B6NCrl	21	CNS	SRP013027
SRR3192616	pooled male and female	neural tube	SINGLE	E14.5	embryonic	Illumina HiSeq 2500	B6NCrl	14.5	CNS	SRP013027
SRR3192617	pooled male and female	neural tube	SINGLE	E14.5	embryonic	Illumina HiSeq 2500	B6NCrl	14.5	CNS	SRP013027
SRR3192618	pooled male and female	neural tube	SINGLE	E14.5	embryonic	Illumina HiSeq 2500	B6NCrl	14.5	CNS	SRP013027
SRR3192619	pooled male and female	neural tube	SINGLE	E14.5	embryonic	Illumina HiSeq 2500	B6NCrl	14.5	CNS	SRP013027
SRR5048015	pooled male and female	central nervous system	PAIRED	E11.5	embryonic	Illumina HiSeq 2000	C57BL/6J	11.5	CNS	SRP013027
SRR5048016	pooled male and female	central nervous system	PAIRED	E11.5	embryonic	Illumina HiSeq 2000	C57BL/6J	11.5	CNS	SRP013027
SRR5048023	pooled male and female	central nervous system	PAIRED	E14	embryonic	Illumina HiSeq 2000	C57BL/6J	14	CNS	SRP013027
SRR5048024	pooled male and female	central nervous system	PAIRED	E14	embryonic	Illumina HiSeq 2000	C57BL/6J	14	CNS	SRP013027
SRR5048027	pooled male and female	central nervous system	PAIRED	E18	fetal	Illumina HiSeq 2000	C57BL/6J	18	CNS	SRP013027
SRR5048028	pooled male and female	central nervous system	PAIRED	E18	fetal	Illumina HiSeq 2000	C57BL/6J	18	CNS	SRP013027
SRR3192025	pooled male and female	embryonic facial prominence	SINGLE	E13.5	embryonic	Illumina HiSeq 2500	B6NCrl	13.5	face	SRP013027
SRR3192026	pooled male and female	embryonic facial prominence	SINGLE	E13.5	embryonic	Illumina HiSeq 2500	B6NCrl	13.5	face	SRP013027
SRR3192027	pooled male and female	embryonic facial prominence	SINGLE	E13.5	embryonic	Illumina HiSeq 2500	B6NCrl	13.5	face	SRP013027
SRR3192028	pooled male and female	embryonic facial prominence	SINGLE	E13.5	embryonic	Illumina HiSeq 2500	B6NCrl	13.5	face	SRP013027
SRR3192072	pooled male and female	embryonic facial prominence	SINGLE	E15.5	embryonic	Illumina HiSeq 2500	B6NCrl	15.5	face	SRP013027
SRR3192073	pooled male and female	embryonic facial prominence	SINGLE	E15.5	embryonic	Illumina HiSeq 2500	B6NCrl	15.5	face	SRP013027
SRR3192255	pooled male and female	embryonic facial prominence	SINGLE	E11.5	embryonic	Illumina HiSeq 2500	B6NCrl	11.5	face	SRP013027
SRR3192256	pooled male and female	embryonic facial prominence	SINGLE	E11.5	embryonic	Illumina HiSeq 2500	B6NCrl	11.5	face	SRP013027
SRR3192257	pooled male and female	embryonic facial prominence	SINGLE	E11.5	embryonic	Illumina HiSeq 2500	B6NCrl	11.5	face	SRP013027
SRR3192258	pooled male and female	embryonic facial prominence	SINGLE	E11.5	embryonic	Illumina HiSeq 2500	B6NCrl	11.5	face	SRP013027
SRR3192531	pooled male and female	embryonic facial prominence	SINGLE	E14.5	embryonic	Illumina HiSeq 2500	B6NCrl	14.5	face	SRP013027
SRR3192532	pooled male and female	embryonic facial prominence	SINGLE	E14.5	embryonic	Illumina HiSeq 2500	B6NCrl	14.5	face	SRP013027
SRR3192533	pooled male and female	embryonic facial prominence	SINGLE	E14.5	embryonic	Illumina HiSeq 2500	B6NCrl	14.5	face	SRP013027
SRR3192534	pooled male and female	embryonic facial prominence	SINGLE	E14.5	embryonic	Illumina HiSeq 2500	B6NCrl	14.5	face	SRP013027
SRR4422294	pooled male and female	embryonic facial prominence	SINGLE	E10.5	embryonic	Illumina HiSeq 2500	B6NCrl	10.5	face	SRP013027
SRR4422295	pooled male and female	embryonic facial prominence	SINGLE	E10.5	embryonic	Illumina HiSeq 2500	B6NCrl	10.5	face	SRP013027
SRR4422296	pooled male and female	embryonic facial prominence	SINGLE	E10.5	embryonic	Illumina HiSeq 2500	B6NCrl	10.5	face	SRP013027
SRR4422297	pooled male and female	embryonic facial prominence	SINGLE	E10.5	embryonic	Illumina HiSeq 2500	B6NCrl	10.5	face	SRP013027
SRR3191782	pooled male and female	forebrain	SINGLE	E11.5	embryonic	Illumina HiSeq 2000	B6NCrl	11.5	forebrain	SRP013027
SRR3191783	pooled male and female	forebrain	SINGLE	E11.5	embryonic	Illumina HiSeq 2000	B6NCrl	11.5	forebrain	SRP013027
SRR3191784	pooled male and female	forebrain	SINGLE	E11.5	embryonic	Illumina HiSeq 2000	B6NCrl	11.5	forebrain	SRP013027
SRR3191785	pooled male and female	forebrain	SINGLE	E11.5	embryonic	Illumina HiSeq 2000	B6NCrl	11.5	forebrain	SRP013027
SRR3191811	pooled male and female	forebrain	SINGLE	E16.5	fetal	Illumina HiSeq 2500	B6NCrl	16.5	forebrain	SRP013027
SRR3191812	pooled male and female	forebrain	SINGLE	E16.5	fetal	Illumina HiSeq 2500	B6NCrl	16.5	forebrain	SRP013027
SRR3191859	pooled male and female	forebrain	SINGLE	E14.5	embryonic	Illumina HiSeq 2500	B6NCrl	14.5	forebrain	SRP013027
SRR3191860	pooled male and female	forebrain	SINGLE	E14.5	embryonic	Illumina HiSeq 2500	B6NCrl	14.5	forebrain	SRP013027
SRR3191861	pooled male and female	forebrain	SINGLE	E14.5	embryonic	Illumina HiSeq 2500	B6NCrl	14.5	forebrain	SRP013027
SRR3191862	pooled male and female	forebrain	SINGLE	E14.5	embryonic	Illumina HiSeq 2500	B6NCrl	14.5	forebrain	SRP013027
SRR3191959	unknown	forebrain	SINGLE	P00	neonatal	Illumina HiSeq 2500	B6NCrl	21	forebrain	SRP013027
SRR3191960	unknown	forebrain	SINGLE	P00	neonatal	Illumina HiSeq 2500	B6NCrl	21	forebrain	SRP013027
SRR3191961	unknown	forebrain	SINGLE	P00	neonatal	Illumina HiSeq 2500	B6NCrl	21	forebrain	SRP013027
SRR3192012	unknown	forebrain	SINGLE	P00	neonatal	Illumina HiSeq 2500	B6NCrl	21	forebrain	SRP013027
SRR3192013	unknown	forebrain	SINGLE	P00	neonatal	Illumina HiSeq 2500	B6NCrl	21	forebrain	SRP013027
SRR3192014	unknown	forebrain	SINGLE	P00	neonatal	Illumina HiSeq 2500	B6NCrl	21	forebrain	SRP013027
SRR3192015	unknown	forebrain	SINGLE	P00	neonatal	Illumina HiSeq 2500	B6NCrl	21	forebrain	SRP013027
SRR3192208	pooled male and female	forebrain	SINGLE	E15.5	embryonic	Illumina HiSeq 2500	B6NCrl	15.5	forebrain	SRP013027
SRR3192209	pooled male and female	forebrain	SINGLE	E15.5	embryonic	Illumina HiSeq 2500	B6NCrl	15.5	forebrain	SRP013027
SRR3192338	pooled male and female	forebrain	SINGLE	E11.5	embryonic	Illumina HiSeq 2500	B6NCrl	11.5	forebrain	SRP013027
SRR3192339	pooled male and female	forebrain	SINGLE	E11.5	embryonic	Illumina HiSeq 2500	B6NCrl	11.5	forebrain	SRP013027
SRR3192340	pooled male and female	forebrain	SINGLE	E11.5	embryonic	Illumina HiSeq 2500	B6NCrl	11.5	forebrain	SRP013027
SRR3192345	pooled male and female	forebrain	SINGLE	E13.5	embryonic	Illumina HiSeq 2500	B6NCrl	13.5	forebrain	SRP013027
SRR3192346	pooled male and female	forebrain	SINGLE	E13.5	embryonic	Illumina HiSeq 2500	B6NCrl	13.5	forebrain	SRP013027
SRR3192667	pooled male and female	forebrain	PAIRED	P00	neonatal	Illumina HiSeq 2000	B6NTac;B6NCrl/Lap	21	forebrain	SRP013027
SRR3192668	pooled male and female	forebrain	PAIRED	P00	neonatal	Illumina HiSeq 2000	B6NTac;B6NCrl/Lap	21	forebrain	SRP013027
SRR4241536	unknown	forebrain	SINGLE	P00	neonatal	Illumina HiSeq 2500	B6NCrl	21	forebrain	SRP013027
SRR4421600	pooled male and female	forebrain	SINGLE	E10.5	embryonic	Illumina HiSeq 2500	B6NCrl	10.5	forebrain	SRP013027
SRR4421601	pooled male and female	forebrain	SINGLE	E10.5	embryonic	Illumina HiSeq 2500	B6NCrl	10.5	forebrain	SRP013027
SRR4421602	pooled male and female	forebrain	SINGLE	E10.5	embryonic	Illumina HiSeq 2500	B6NCrl	10.5	forebrain	SRP013027
SRR4421603	pooled male and female	forebrain	SINGLE	E10.5	embryonic	Illumina HiSeq 2500	B6NCrl	10.5	forebrain	SRP013027
SRR3191792	pooled male and female	heart	SINGLE	E16.5	fetal	Illumina HiSeq 2500	B6NCrl	16.5	heart	SRP013027
SRR3191793	pooled male and female	heart	SINGLE	E16.5	fetal	Illumina HiSeq 2500	B6NCrl	16.5	heart	SRP013027
SRR3191794	pooled male and female	heart	SINGLE	E16.5	fetal	Illumina HiSeq 2500	B6NCrl	16.5	heart	SRP013027
SRR3191795	pooled male and female	heart	SINGLE	E16.5	fetal	Illumina HiSeq 2500	B6NCrl	16.5	heart	SRP013027
SRR3191913	pooled male and female	heart	SINGLE	E13.5	embryonic	Illumina HiSeq 2500	B6NCrl	13.5	heart	SRP013027
SRR3191914	pooled male and female	heart	SINGLE	E13.5	embryonic	Illumina HiSeq 2500	B6NCrl	13.5	heart	SRP013027
SRR3192004	unknown	heart	SINGLE	P00	neonatal	Illumina HiSeq 2500	B6NCrl	21	heart	SRP013027
SRR3192005	unknown	heart	SINGLE	P00	neonatal	Illumina HiSeq 2500	B6NCrl	21	heart	SRP013027
SRR3192006	unknown	heart	SINGLE	P00	neonatal	Illumina HiSeq 2500	B6NCrl	21	heart	SRP013027
SRR3192007	unknown	heart	SINGLE	P00	neonatal	Illumina HiSeq 2500	B6NCrl	21	heart	SRP013027
SRR3192008	unknown	heart	SINGLE	P00	neonatal	Illumina HiSeq 2500	B6NCrl	21	heart	SRP013027
SRR3192009	unknown	heart	SINGLE	P00	neonatal	Illumina HiSeq 2500	B6NCrl	21	heart	SRP013027
SRR3192010	unknown	heart	SINGLE	P00	neonatal	Illumina HiSeq 2500	B6NCrl	21	heart	SRP013027
SRR3192011	unknown	heart	SINGLE	P00	neonatal	Illumina HiSeq 2500	B6NCrl	21	heart	SRP013027
SRR3192039	pooled male and female	heart	SINGLE	E15.5	embryonic	Illumina HiSeq 2500	B6NCrl	15.5	heart	SRP013027
SRR3192040	pooled male and female	heart	SINGLE	E15.5	embryonic	Illumina HiSeq 2500	B6NCrl	15.5	heart	SRP013027
SRR3192141	pooled male and female	heart	SINGLE	E11.5	embryonic	Illumina HiSeq 2500	B6NCrl	11.5	heart	SRP013027
SRR3192142	pooled male and female	heart	SINGLE	E11.5	embryonic	Illumina HiSeq 2500	B6NCrl	11.5	heart	SRP013027
SRR3192143	pooled male and female	heart	SINGLE	E11.5	embryonic	Illumina HiSeq 2500	B6NCrl	11.5	heart	SRP013027
SRR3192144	pooled male and female	heart	SINGLE	E11.5	embryonic	Illumina HiSeq 2500	B6NCrl	11.5	heart	SRP013027
SRR3192159	pooled male and female	heart	SINGLE	E14.5	embryonic	Illumina HiSeq 2500	B6NCrl	14.5	heart	SRP013027
SRR3192160	pooled male and female	heart	SINGLE	E14.5	embryonic	Illumina HiSeq 2500	B6NCrl	14.5	heart	SRP013027
SRR3192161	pooled male and female	heart	SINGLE	E14.5	embryonic	Illumina HiSeq 2500	B6NCrl	14.5	heart	SRP013027
SRR3192162	pooled male and female	heart	SINGLE	E14.5	embryonic	Illumina HiSeq 2500	B6NCrl	14.5	heart	SRP013027
SRR3192548	pooled male and female	heart	PAIRED	P00	neonatal	Illumina HiSeq 2000	B6NTac;B6NCrl/Lap	21	heart	SRP013027
SRR3192549	pooled male and female	heart	PAIRED	P00	neonatal	Illumina HiSeq 2000	B6NTac;B6NCrl/Lap	21	heart	SRP013027
SRR4422626	pooled male and female	heart	SINGLE	E10.5	embryonic	Illumina HiSeq 2500	B6NCrl	10.5	heart	SRP013027
SRR4422627	pooled male and female	heart	SINGLE	E10.5	embryonic	Illumina HiSeq 2500	B6NCrl	10.5	heart	SRP013027
SRR4422628	pooled male and female	heart	SINGLE	E10.5	embryonic	Illumina HiSeq 2500	B6NCrl	10.5	heart	SRP013027
SRR4422629	pooled male and female	heart	SINGLE	E10.5	embryonic	Illumina HiSeq 2500	B6NCrl	10.5	heart	SRP013027
SRR5171038	pooled male and female	heart	SINGLE	E14.5	embryonic	Illumina HiSeq 2000	B6NCrl	14.5	heart	SRP013027
SRR5171039	pooled male and female	heart	SINGLE	E14.5	embryonic	Illumina HiSeq 2000	B6NCrl	14.5	heart	SRP013027
SRR3191786	unknown	hindbrain	SINGLE	P00	neonatal	Illumina HiSeq 2500	B6NCrl	21	hindbrain	SRP013027
SRR3191787	unknown	hindbrain	SINGLE	P00	neonatal	Illumina HiSeq 2500	B6NCrl	21	hindbrain	SRP013027
SRR3191788	unknown	hindbrain	SINGLE	P00	neonatal	Illumina HiSeq 2500	B6NCrl	21	hindbrain	SRP013027
SRR3191789	unknown	hindbrain	SINGLE	P00	neonatal	Illumina HiSeq 2500	B6NCrl	21	hindbrain	SRP013027
SRR3191920	pooled male and female	hindbrain	SINGLE	E16.5	fetal	Illumina HiSeq 2500	B6NCrl	16.5	hindbrain	SRP013027
SRR3191921	pooled male and female	hindbrain	SINGLE	E16.5	fetal	Illumina HiSeq 2500	B6NCrl	16.5	hindbrain	SRP013027
SRR3191975	pooled male and female	hindbrain	SINGLE	E15.5	embryonic	Illumina HiSeq 2500	B6NCrl	15.5	hindbrain	SRP013027
SRR3191976	pooled male and female	hindbrain	SINGLE	E15.5	embryonic	Illumina HiSeq 2500	B6NCrl	15.5	hindbrain	SRP013027
SRR3192032	pooled male and female	hindbrain	SINGLE	E14.5	embryonic	Illumina HiSeq 2500	B6NCrl	14.5	hindbrain	SRP013027
SRR3192033	pooled male and female	hindbrain	SINGLE	E14.5	embryonic	Illumina HiSeq 2500	B6NCrl	14.5	hindbrain	SRP013027
SRR3192034	pooled male and female	hindbrain	SINGLE	E14.5	embryonic	Illumina HiSeq 2500	B6NCrl	14.5	hindbrain	SRP013027
SRR3192035	pooled male and female	hindbrain	SINGLE	E14.5	embryonic	Illumina HiSeq 2500	B6NCrl	14.5	hindbrain	SRP013027
SRR3192214	pooled male and female	hindbrain	SINGLE	E11.5	embryonic	Illumina HiSeq 2500	B6NCrl	11.5	hindbrain	SRP013027
SRR3192215	pooled male and female	hindbrain	SINGLE	E11.5	embryonic	Illumina HiSeq 2500	B6NCrl	11.5	hindbrain	SRP013027
SRR3192216	pooled male and female	hindbrain	SINGLE	E11.5	embryonic	Illumina HiSeq 2500	B6NCrl	11.5	hindbrain	SRP013027
SRR3192217	pooled male and female	hindbrain	SINGLE	E11.5	embryonic	Illumina HiSeq 2500	B6NCrl	11.5	hindbrain	SRP013027
SRR3192285	unknown	hindbrain	SINGLE	P00	neonatal	Illumina HiSeq 2500	B6NCrl	21	hindbrain	SRP013027
SRR3192286	unknown	hindbrain	SINGLE	P00	neonatal	Illumina HiSeq 2500	B6NCrl	21	hindbrain	SRP013027
SRR3192287	unknown	hindbrain	SINGLE	P00	neonatal	Illumina HiSeq 2500	B6NCrl	21	hindbrain	SRP013027
SRR3192288	unknown	hindbrain	SINGLE	P00	neonatal	Illumina HiSeq 2500	B6NCrl	21	hindbrain	SRP013027
SRR3192307	pooled male and female	hindbrain	SINGLE	E13.5	embryonic	Illumina HiSeq 2500	B6NCrl	13.5	hindbrain	SRP013027
SRR3192308	pooled male and female	hindbrain	SINGLE	E13.5	embryonic	Illumina HiSeq 2500	B6NCrl	13.5	hindbrain	SRP013027
SRR3192647	pooled male and female	hindbrain	PAIRED	P00	neonatal	Illumina HiSeq 2000	B6NTac;B6NCrl/Lap	21	hindbrain	SRP013027
SRR3192648	pooled male and female	hindbrain	PAIRED	P00	neonatal	Illumina HiSeq 2000	B6NTac;B6NCrl/Lap	21	hindbrain	SRP013027
SRR4422503	pooled male and female	hindbrain	SINGLE	E10.5	embryonic	Illumina HiSeq 2500	B6NCrl	10.5	hindbrain	SRP013027
SRR4422504	pooled male and female	hindbrain	SINGLE	E10.5	embryonic	Illumina HiSeq 2500	B6NCrl	10.5	hindbrain	SRP013027
SRR4422505	pooled male and female	hindbrain	SINGLE	E10.5	embryonic	Illumina HiSeq 2500	B6NCrl	10.5	hindbrain	SRP013027
SRR4422506	pooled male and female	hindbrain	SINGLE	E10.5	embryonic	Illumina HiSeq 2500	B6NCrl	10.5	hindbrain	SRP013027
SRR3191950	unknown	intestine	SINGLE	P00	neonatal	Illumina HiSeq 2500	B6NCrl	21	intestine	SRP013027
SRR3191951	unknown	intestine	SINGLE	P00	neonatal	Illumina HiSeq 2500	B6NCrl	21	intestine	SRP013027
SRR3191952	unknown	intestine	SINGLE	P00	neonatal	Illumina HiSeq 2500	B6NCrl	21	intestine	SRP013027
SRR3191953	unknown	intestine	SINGLE	P00	neonatal	Illumina HiSeq 2500	B6NCrl	21	intestine	SRP013027
SRR3191967	pooled male and female	intestine	SINGLE	E15.5	embryonic	Illumina HiSeq 2500	B6NCrl	15.5	intestine	SRP013027
SRR3191968	pooled male and female	intestine	SINGLE	E15.5	embryonic	Illumina HiSeq 2500	B6NCrl	15.5	intestine	SRP013027
SRR3192253	pooled male and female	intestine	SINGLE	E16.5	fetal	Illumina HiSeq 2500	B6NCrl	16.5	intestine	SRP013027
SRR3192254	pooled male and female	intestine	SINGLE	E16.5	fetal	Illumina HiSeq 2500	B6NCrl	16.5	intestine	SRP013027
SRR3192316	pooled male and female	intestine	SINGLE	E14.5	embryonic	Illumina HiSeq 2500	B6NCrl	14.5	intestine	SRP013027
SRR3192317	pooled male and female	intestine	SINGLE	E14.5	embryonic	Illumina HiSeq 2500	B6NCrl	14.5	intestine	SRP013027
SRR3192318	pooled male and female	intestine	SINGLE	E14.5	embryonic	Illumina HiSeq 2500	B6NCrl	14.5	intestine	SRP013027
SRR3192319	pooled male and female	intestine	SINGLE	E14.5	embryonic	Illumina HiSeq 2500	B6NCrl	14.5	intestine	SRP013027
SRR3191808	pooled male and female	kidney	SINGLE	E15.5	embryonic	Illumina HiSeq 2500	B6NCrl	15.5	kidney	SRP013027
SRR3191809	pooled male and female	kidney	SINGLE	E15.5	embryonic	Illumina HiSeq 2500	B6NCrl	15.5	kidney	SRP013027
SRR3191845	unknown	kidney	SINGLE	P00	neonatal	Illumina HiSeq 2500	B6NCrl	21	kidney	SRP013027
SRR3191846	unknown	kidney	SINGLE	P00	neonatal	Illumina HiSeq 2500	B6NCrl	21	kidney	SRP013027
SRR3191847	unknown	kidney	SINGLE	P00	neonatal	Illumina HiSeq 2500	B6NCrl	21	kidney	SRP013027
SRR3191848	unknown	kidney	SINGLE	P00	neonatal	Illumina HiSeq 2500	B6NCrl	21	kidney	SRP013027
SRR3192000	pooled male and female	kidney	SINGLE	E14.5	embryonic	Illumina HiSeq 2500	B6NCrl	14.5	kidney	SRP013027
SRR3192001	pooled male and female	kidney	SINGLE	E14.5	embryonic	Illumina HiSeq 2500	B6NCrl	14.5	kidney	SRP013027
SRR3192002	pooled male and female	kidney	SINGLE	E14.5	embryonic	Illumina HiSeq 2500	B6NCrl	14.5	kidney	SRP013027
SRR3192003	pooled male and female	kidney	SINGLE	E14.5	embryonic	Illumina HiSeq 2500	B6NCrl	14.5	kidney	SRP013027
SRR3192023	pooled male and female	kidney	SINGLE	E16.5	fetal	Illumina HiSeq 2500	B6NCrl	16.5	kidney	SRP013027
SRR3192024	pooled male and female	kidney	SINGLE	E16.5	fetal	Illumina HiSeq 2500	B6NCrl	16.5	kidney	SRP013027
SRR3191869	pooled male and female	limb	SINGLE	E14.5	embryonic	Illumina HiSeq 2500	B6NCrl	14.5	limb	SRP013027
SRR3191870	pooled male and female	limb	SINGLE	E14.5	embryonic	Illumina HiSeq 2500	B6NCrl	14.5	limb	SRP013027
SRR3191871	pooled male and female	limb	SINGLE	E14.5	embryonic	Illumina HiSeq 2500	B6NCrl	14.5	limb	SRP013027
SRR3191872	pooled male and female	limb	SINGLE	E14.5	embryonic	Illumina HiSeq 2500	B6NCrl	14.5	limb	SRP013027
SRR3191954	pooled male and female	limb	SINGLE	E13.5	embryonic	Illumina HiSeq 2500	B6NCrl	13.5	limb	SRP013027
SRR3191955	pooled male and female	limb	SINGLE	E13.5	embryonic	Illumina HiSeq 2500	B6NCrl	13.5	limb	SRP013027
SRR3192019	pooled male and female	limb	SINGLE	E11.5	embryonic	Illumina HiSeq 2500	B6NCrl	11.5	limb	SRP013027
SRR3192020	pooled male and female	limb	SINGLE	E11.5	embryonic	Illumina HiSeq 2500	B6NCrl	11.5	limb	SRP013027
SRR3192021	pooled male and female	limb	SINGLE	E11.5	embryonic	Illumina HiSeq 2500	B6NCrl	11.5	limb	SRP013027
SRR3192022	pooled male and female	limb	SINGLE	E11.5	embryonic	Illumina HiSeq 2500	B6NCrl	11.5	limb	SRP013027
SRR3192245	pooled male and female	limb	SINGLE	E15.5	embryonic	Illumina HiSeq 2500	B6NCrl	15.5	limb	SRP013027
SRR3192246	pooled male and female	limb	SINGLE	E15.5	embryonic	Illumina HiSeq 2500	B6NCrl	15.5	limb	SRP013027
SRR4422535	pooled male and female	limb	SINGLE	E10.5	embryonic	Illumina HiSeq 2500	B6NCrl	10.5	limb	SRP013027
SRR4422536	pooled male and female	limb	SINGLE	E10.5	embryonic	Illumina HiSeq 2500	B6NCrl	10.5	limb	SRP013027
SRR4422537	pooled male and female	limb	SINGLE	E10.5	embryonic	Illumina HiSeq 2500	B6NCrl	10.5	limb	SRP013027
SRR4422538	pooled male and female	limb	SINGLE	E10.5	embryonic	Illumina HiSeq 2500	B6NCrl	10.5	limb	SRP013027
SRR5048029	pooled male and female	limb	PAIRED	E14.5	embryonic	Illumina HiSeq 2000	C57BL/6J	14.5	limb	SRP013027
SRR5048030	pooled male and female	limb	PAIRED	E14.5	embryonic	Illumina HiSeq 2000	C57BL/6J	14.5	limb	SRP013027
SRR5171044	pooled male and female	limb	SINGLE	E14.5	embryonic	Illumina HiSeq 2000	B6NCrl	14.5	limb	SRP013027
SRR5171045	pooled male and female	limb	SINGLE	E14.5	embryonic	Illumina HiSeq 2000	B6NCrl	14.5	limb	SRP013027
SRR3191818	unknown	liver	SINGLE	P00	neonatal	Illumina HiSeq 2500	B6NCrl	21	liver	SRP013027
SRR3191819	unknown	liver	SINGLE	P00	neonatal	Illumina HiSeq 2500	B6NCrl	21	liver	SRP013027
SRR3191820	unknown	liver	SINGLE	P00	neonatal	Illumina HiSeq 2500	B6NCrl	21	liver	SRP013027
SRR3191821	unknown	liver	SINGLE	P00	neonatal	Illumina HiSeq 2500	B6NCrl	21	liver	SRP013027
SRR3191904	pooled male and female	liver	SINGLE	E11.5	embryonic	Illumina HiSeq 2500	B6NCrl	11.5	liver	SRP013027
SRR3191905	pooled male and female	liver	SINGLE	E11.5	embryonic	Illumina HiSeq 2500	B6NCrl	11.5	liver	SRP013027
SRR3191906	pooled male and female	liver	SINGLE	E11.5	embryonic	Illumina HiSeq 2500	B6NCrl	11.5	liver	SRP013027
SRR3191907	pooled male and female	liver	SINGLE	E11.5	embryonic	Illumina HiSeq 2500	B6NCrl	11.5	liver	SRP013027
SRR3191990	pooled male and female	liver	SINGLE	E13.5	embryonic	Illumina HiSeq 2500	B6NCrl	13.5	liver	SRP013027
SRR3191991	pooled male and female	liver	SINGLE	E13.5	embryonic	Illumina HiSeq 2500	B6NCrl	13.5	liver	SRP013027
SRR3192046	pooled male and female	liver	SINGLE	E11.5	embryonic	Illumina HiSeq 2000	B6NCrl	11.5	liver	SRP013027
SRR3192047	pooled male and female	liver	SINGLE	E11.5	embryonic	Illumina HiSeq 2000	B6NCrl	11.5	liver	SRP013027
SRR3192048	pooled male and female	liver	SINGLE	E11.5	embryonic	Illumina HiSeq 2000	B6NCrl	11.5	liver	SRP013027
SRR3192049	pooled male and female	liver	SINGLE	E11.5	embryonic	Illumina HiSeq 2000	B6NCrl	11.5	liver	SRP013027
SRR3192051	pooled male and female	liver	SINGLE	E15.5	embryonic	Illumina HiSeq 2500	B6NCrl	15.5	liver	SRP013027
SRR3192052	pooled male and female	liver	SINGLE	E15.5	embryonic	Illumina HiSeq 2500	B6NCrl	15.5	liver	SRP013027
SRR3192241	pooled male and female	liver	SINGLE	E16.5	fetal	Illumina HiSeq 2500	B6NCrl	16.5	liver	SRP013027
SRR3192242	pooled male and female	liver	SINGLE	E16.5	fetal	Illumina HiSeq 2500	B6NCrl	16.5	liver	SRP013027
SRR3192259	pooled male and female	liver	SINGLE	E14.5	embryonic	Illumina HiSeq 2500	B6NCrl	14.5	liver	SRP013027
SRR3192260	pooled male and female	liver	SINGLE	E14.5	embryonic	Illumina HiSeq 2500	B6NCrl	14.5	liver	SRP013027
SRR3192261	pooled male and female	liver	SINGLE	E14.5	embryonic	Illumina HiSeq 2500	B6NCrl	14.5	liver	SRP013027
SRR3192262	pooled male and female	liver	SINGLE	E14.5	embryonic	Illumina HiSeq 2500	B6NCrl	14.5	liver	SRP013027
SRR3192326	unknown	liver	SINGLE	P00	neonatal	Illumina HiSeq 2500	B6NCrl	21	liver	SRP013027
SRR3192327	unknown	liver	SINGLE	P00	neonatal	Illumina HiSeq 2500	B6NCrl	21	liver	SRP013027
SRR3192328	unknown	liver	SINGLE	P00	neonatal	Illumina HiSeq 2500	B6NCrl	21	liver	SRP013027
SRR3192329	unknown	liver	SINGLE	P00	neonatal	Illumina HiSeq 2500	B6NCrl	21	liver	SRP013027
SRR3192330	unknown	liver	SINGLE	P00	neonatal	Illumina HiSeq 2500	B6NCrl	21	liver	SRP013027
SRR3192331	unknown	liver	SINGLE	P00	neonatal	Illumina HiSeq 2500	B6NCrl	21	liver	SRP013027
SRR3192332	unknown	liver	SINGLE	P00	neonatal	Illumina HiSeq 2500	B6NCrl	21	liver	SRP013027
SRR3192333	unknown	liver	SINGLE	P00	neonatal	Illumina HiSeq 2500	B6NCrl	21	liver	SRP013027
SRR5048017	pooled male and female	liver	PAIRED	E14	embryonic	Illumina HiSeq 2000	C57BL/6J	14	liver	SRP013027
SRR5048018	pooled male and female	liver	PAIRED	E14	embryonic	Illumina HiSeq 2000	C57BL/6J	14	liver	SRP013027
SRR5048021	pooled male and female	liver	PAIRED	E14.5	embryonic	Illumina HiSeq 2000	C57BL/6J	14.5	liver	SRP013027
SRR5048022	pooled male and female	liver	PAIRED	E14.5	embryonic	Illumina HiSeq 2000	C57BL/6J	14.5	liver	SRP013027
SRR5048031	pooled male and female	liver	PAIRED	E18	fetal	Illumina HiSeq 2000	C57BL/6J	18	liver	SRP013027
SRR5048032	pooled male and female	liver	PAIRED	E18	fetal	Illumina HiSeq 2000	C57BL/6J	18	liver	SRP013027
SRR5171036	pooled male and female	liver	SINGLE	E14.5	embryonic	Illumina HiSeq 2000	B6NCrl	14.5	liver	SRP013027
SRR5171037	pooled male and female	liver	SINGLE	E14.5	embryonic	Illumina HiSeq 2000	B6NCrl	14.5	liver	SRP013027
SRR3191804	pooled male and female	lung	SINGLE	E14.5	embryonic	Illumina HiSeq 2500	B6NCrl	14.5	lung	SRP013027
SRR3191805	pooled male and female	lung	SINGLE	E14.5	embryonic	Illumina HiSeq 2500	B6NCrl	14.5	lung	SRP013027
SRR3191806	pooled male and female	lung	SINGLE	E14.5	embryonic	Illumina HiSeq 2500	B6NCrl	14.5	lung	SRP013027
SRR3191807	pooled male and female	lung	SINGLE	E14.5	embryonic	Illumina HiSeq 2500	B6NCrl	14.5	lung	SRP013027
SRR3191992	pooled male and female	lung	SINGLE	E15.5	embryonic	Illumina HiSeq 2500	B6NCrl	15.5	lung	SRP013027
SRR3191993	pooled male and female	lung	SINGLE	E15.5	embryonic	Illumina HiSeq 2500	B6NCrl	15.5	lung	SRP013027
SRR3192348	pooled male and female	lung	SINGLE	E16.5	fetal	Illumina HiSeq 2500	B6NCrl	16.5	lung	SRP013027
SRR3192349	pooled male and female	lung	SINGLE	E16.5	fetal	Illumina HiSeq 2500	B6NCrl	16.5	lung	SRP013027
SRR3192350	pooled male and female	lung	SINGLE	E16.5	fetal	Illumina HiSeq 2500	B6NCrl	16.5	lung	SRP013027
SRR3192351	pooled male and female	lung	SINGLE	E16.5	fetal	Illumina HiSeq 2500	B6NCrl	16.5	lung	SRP013027
SRR3192653	unknown	lung	SINGLE	P00	neonatal	Illumina HiSeq 2500	B6NCrl	21	lung	SRP013027
SRR3192654	unknown	lung	SINGLE	P00	neonatal	Illumina HiSeq 2500	B6NCrl	21	lung	SRP013027
SRR3192655	unknown	lung	SINGLE	P00	neonatal	Illumina HiSeq 2500	B6NCrl	21	lung	SRP013027
SRR3192656	unknown	lung	SINGLE	P00	neonatal	Illumina HiSeq 2500	B6NCrl	21	lung	SRP013027
SRR3191796	unknown	midbrain	SINGLE	P00	neonatal	Illumina HiSeq 2500	B6NCrl	21	midbrain	SRP013027
SRR3191797	unknown	midbrain	SINGLE	P00	neonatal	Illumina HiSeq 2500	B6NCrl	21	midbrain	SRP013027
SRR3191798	unknown	midbrain	SINGLE	P00	neonatal	Illumina HiSeq 2500	B6NCrl	21	midbrain	SRP013027
SRR3191799	unknown	midbrain	SINGLE	P00	neonatal	Illumina HiSeq 2500	B6NCrl	21	midbrain	SRP013027
SRR3191800	unknown	midbrain	SINGLE	P00	neonatal	Illumina HiSeq 2500	B6NCrl	21	midbrain	SRP013027
SRR3191801	unknown	midbrain	SINGLE	P00	neonatal	Illumina HiSeq 2500	B6NCrl	21	midbrain	SRP013027
SRR3191802	unknown	midbrain	SINGLE	P00	neonatal	Illumina HiSeq 2500	B6NCrl	21	midbrain	SRP013027
SRR3191803	unknown	midbrain	SINGLE	P00	neonatal	Illumina HiSeq 2500	B6NCrl	21	midbrain	SRP013027
SRR3191926	pooled male and female	midbrain	SINGLE	E11.5	embryonic	Illumina HiSeq 2500	B6NCrl	11.5	midbrain	SRP013027
SRR3191927	pooled male and female	midbrain	SINGLE	E11.5	embryonic	Illumina HiSeq 2500	B6NCrl	11.5	midbrain	SRP013027
SRR3191928	pooled male and female	midbrain	SINGLE	E11.5	embryonic	Illumina HiSeq 2500	B6NCrl	11.5	midbrain	SRP013027
SRR3191929	pooled male and female	midbrain	SINGLE	E11.5	embryonic	Illumina HiSeq 2500	B6NCrl	11.5	midbrain	SRP013027
SRR3191946	pooled male and female	midbrain	SINGLE	E14.5	embryonic	Illumina HiSeq 2500	B6NCrl	14.5	midbrain	SRP013027
SRR3191947	pooled male and female	midbrain	SINGLE	E14.5	embryonic	Illumina HiSeq 2500	B6NCrl	14.5	midbrain	SRP013027
SRR3191948	pooled male and female	midbrain	SINGLE	E14.5	embryonic	Illumina HiSeq 2500	B6NCrl	14.5	midbrain	SRP013027
SRR3191949	pooled male and female	midbrain	SINGLE	E14.5	embryonic	Illumina HiSeq 2500	B6NCrl	14.5	midbrain	SRP013027
SRR3191965	pooled male and female	midbrain	SINGLE	E16.5	fetal	Illumina HiSeq 2500	B6NCrl	16.5	midbrain	SRP013027
SRR3191966	pooled male and female	midbrain	SINGLE	E16.5	fetal	Illumina HiSeq 2500	B6NCrl	16.5	midbrain	SRP013027
SRR3192154	unknown	midbrain	SINGLE	P00	neonatal	Illumina HiSeq 2500	B6NCrl	21	midbrain	SRP013027
SRR3192155	unknown	midbrain	SINGLE	P00	neonatal	Illumina HiSeq 2500	B6NCrl	21	midbrain	SRP013027
SRR3192156	unknown	midbrain	SINGLE	P00	neonatal	Illumina HiSeq 2500	B6NCrl	21	midbrain	SRP013027
SRR3192157	unknown	midbrain	SINGLE	P00	neonatal	Illumina HiSeq 2500	B6NCrl	21	midbrain	SRP013027
SRR3192420	pooled male and female	midbrain	SINGLE	E15.5	embryonic	Illumina HiSeq 2500	B6NCrl	15.5	midbrain	SRP013027
SRR3192421	pooled male and female	midbrain	SINGLE	E15.5	embryonic	Illumina HiSeq 2500	B6NCrl	15.5	midbrain	SRP013027
SRR3192500	pooled male and female	midbrain	SINGLE	E13.5	embryonic	Illumina HiSeq 2500	B6NCrl	13.5	midbrain	SRP013027
SRR3192501	pooled male and female	midbrain	SINGLE	E13.5	embryonic	Illumina HiSeq 2500	B6NCrl	13.5	midbrain	SRP013027
SRR3192588	pooled male and female	midbrain	PAIRED	P00	neonatal	Illumina HiSeq 2000	B6NTac;B6NCrl/Lap	21	midbrain	SRP013027
SRR3192589	pooled male and female	midbrain	PAIRED	P00	neonatal	Illumina HiSeq 2000	B6NTac;B6NCrl/Lap	21	midbrain	SRP013027
SRR4422240	pooled male and female	midbrain	SINGLE	E10.5	embryonic	Illumina HiSeq 2500	B6NCrl	10.5	midbrain	SRP013027
SRR4422241	pooled male and female	midbrain	SINGLE	E10.5	embryonic	Illumina HiSeq 2500	B6NCrl	10.5	midbrain	SRP013027
SRR4422242	pooled male and female	midbrain	SINGLE	E10.5	embryonic	Illumina HiSeq 2500	B6NCrl	10.5	midbrain	SRP013027
SRR4422243	pooled male and female	midbrain	SINGLE	E10.5	embryonic	Illumina HiSeq 2500	B6NCrl	10.5	midbrain	SRP013027
SRR3191889	unknown	skeletal muscle tissue	SINGLE	P00	neonatal	Illumina HiSeq 2500	B6NCrl	21	muscle	SRP013027
SRR3191890	unknown	skeletal muscle tissue	SINGLE	P00	neonatal	Illumina HiSeq 2500	B6NCrl	21	muscle	SRP013027
SRR3191891	unknown	skeletal muscle tissue	SINGLE	P00	neonatal	Illumina HiSeq 2500	B6NCrl	21	muscle	SRP013027
SRR3191892	unknown	skeletal muscle tissue	SINGLE	P00	neonatal	Illumina HiSeq 2500	B6NCrl	21	muscle	SRP013027
SRR3191893	unknown	skeletal muscle tissue	SINGLE	P00	neonatal	Illumina HiSeq 2500	B6NCrl	21	muscle	SRP013027
SRR3191894	unknown	skeletal muscle tissue	SINGLE	P00	neonatal	Illumina HiSeq 2500	B6NCrl	21	muscle	SRP013027
SRR3192320	unknown	skeletal muscle tissue	SINGLE	P00	neonatal	Illumina HiSeq 2500	B6NCrl	21	muscle	SRP013027
SRR3192321	unknown	skeletal muscle tissue	SINGLE	P00	neonatal	Illumina HiSeq 2500	B6NCrl	21	muscle	SRP013027
SRR3192322	unknown	skeletal muscle tissue	SINGLE	P00	neonatal	Illumina HiSeq 2500	B6NCrl	21	muscle	SRP013027
SRR3192323	unknown	skeletal muscle tissue	SINGLE	P00	neonatal	Illumina HiSeq 2500	B6NCrl	21	muscle	SRP013027
SRR3192042	unknown	spleen	SINGLE	P00	neonatal	Illumina HiSeq 2500	B6NCrl	21	spleen	SRP013027
SRR3192043	unknown	spleen	SINGLE	P00	neonatal	Illumina HiSeq 2500	B6NCrl	21	spleen	SRP013027
SRR3192044	unknown	spleen	SINGLE	P00	neonatal	Illumina HiSeq 2500	B6NCrl	21	spleen	SRP013027
SRR3192045	unknown	spleen	SINGLE	P00	neonatal	Illumina HiSeq 2500	B6NCrl	21	spleen	SRP013027
SRR3191850	unknown	stomach	SINGLE	P00	neonatal	Illumina HiSeq 2500	B6NCrl	21	stomach	SRP013027
SRR3191851	unknown	stomach	SINGLE	P00	neonatal	Illumina HiSeq 2500	B6NCrl	21	stomach	SRP013027
SRR3191852	unknown	stomach	SINGLE	P00	neonatal	Illumina HiSeq 2500	B6NCrl	21	stomach	SRP013027
SRR3191853	unknown	stomach	SINGLE	P00	neonatal	Illumina HiSeq 2500	B6NCrl	21	stomach	SRP013027
SRR3191915	pooled male and female	stomach	SINGLE	E14.5	embryonic	Illumina HiSeq 2500	B6NCrl	14.5	stomach	SRP013027
SRR3191916	pooled male and female	stomach	SINGLE	E14.5	embryonic	Illumina HiSeq 2500	B6NCrl	14.5	stomach	SRP013027
SRR3191917	pooled male and female	stomach	SINGLE	E14.5	embryonic	Illumina HiSeq 2500	B6NCrl	14.5	stomach	SRP013027
SRR3191918	pooled male and female	stomach	SINGLE	E14.5	embryonic	Illumina HiSeq 2500	B6NCrl	14.5	stomach	SRP013027
SRR3191996	pooled male and female	stomach	SINGLE	E16.5	fetal	Illumina HiSeq 2500	B6NCrl	16.5	stomach	SRP013027
SRR3191997	pooled male and female	stomach	SINGLE	E16.5	fetal	Illumina HiSeq 2500	B6NCrl	16.5	stomach	SRP013027
SRR3192290	pooled male and female	stomach	SINGLE	E15.5	embryonic	Illumina HiSeq 2500	B6NCrl	15.5	stomach	SRP013027
SRR3192291	pooled male and female	stomach	SINGLE	E15.5	embryonic	Illumina HiSeq 2500	B6NCrl	15.5	stomach	SRP013027
SRR3192292	pooled male and female	stomach	SINGLE	E15.5	embryonic	Illumina HiSeq 2500	B6NCrl	15.5	stomach	SRP013027
SRR3192293	pooled male and female	stomach	SINGLE	E15.5	embryonic	Illumina HiSeq 2500	B6NCrl	15.5	stomach	SRP013027
SRR3191983	unknown	thymus	SINGLE	P00	neonatal	Illumina HiSeq 2500	B6NCrl	21	thymus	SRP013027
SRR3191984	unknown	thymus	SINGLE	P00	neonatal	Illumina HiSeq 2500	B6NCrl	21	thymus	SRP013027
SRR3191985	unknown	thymus	SINGLE	P00	neonatal	Illumina HiSeq 2500	B6NCrl	21	thymus	SRP013027
SRR3191986	unknown	thymus	SINGLE	P00	neonatal	Illumina HiSeq 2500	B6NCrl	21	thymus	SRP013027
SRR3192302	unknown	thymus	SINGLE	P00	neonatal	Illumina HiSeq 2500	B6NCrl	21	thymus	SRP013027
SRR3192303	unknown	thymus	SINGLE	P00	neonatal	Illumina HiSeq 2500	B6NCrl	21	thymus	SRP013027
SRR3192304	unknown	thymus	SINGLE	P00	neonatal	Illumina HiSeq 2500	B6NCrl	21	thymus	SRP013027
SRR3192305	unknown	thymus	SINGLE	P00	neonatal	Illumina HiSeq 2500	B6NCrl	21	thymus	SRP013027
SRR3652250	pooled male and female	neural tube	SINGLE	E12.5	embryonic	Illumina HiSeq 2500	B6NCrl	12.5	CNS	SRP013703
SRR3652251	pooled male and female	neural tube	SINGLE	E12.5	embryonic	Illumina HiSeq 2500	B6NCrl	12.5	CNS	SRP013703
SRR5471090	pooled male and female	neural tube	SINGLE	E12.5	embryonic	Illumina HiSeq 2500	B6NCrl	12.5	CNS	SRP013703
SRR5471091	pooled male and female	neural tube	SINGLE	E12.5	embryonic	Illumina HiSeq 2500	B6NCrl	12.5	CNS	SRP013703
SRR3653132	pooled male and female	embryonic facial prominence	SINGLE	E12.5	embryonic	Illumina HiSeq 2500	B6NCrl	12.5	face	SRP013703
SRR3653133	pooled male and female	embryonic facial prominence	SINGLE	E12.5	embryonic	Illumina HiSeq 2500	B6NCrl	12.5	face	SRP013703
SRR5471151	pooled male and female	embryonic facial prominence	SINGLE	E12.5	embryonic	Illumina HiSeq 2500	B6NCrl	12.5	face	SRP013703
SRR5471152	pooled male and female	embryonic facial prominence	SINGLE	E12.5	embryonic	Illumina HiSeq 2500	B6NCrl	12.5	face	SRP013703
SRR3652656	pooled male and female	forebrain	SINGLE	E12.5	embryonic	Illumina HiSeq 2500	B6NCrl	12.5	forebrain	SRP013703
SRR3652657	pooled male and female	forebrain	SINGLE	E12.5	embryonic	Illumina HiSeq 2500	B6NCrl	12.5	forebrain	SRP013703
SRR5471092	pooled male and female	forebrain	SINGLE	E12.5	embryonic	Illumina HiSeq 2500	B6NCrl	12.5	forebrain	SRP013703
SRR5471093	pooled male and female	forebrain	SINGLE	E12.5	embryonic	Illumina HiSeq 2500	B6NCrl	12.5	forebrain	SRP013703
SRR3651495	pooled male and female	heart	SINGLE	E12.5	embryonic	Illumina HiSeq 2500	B6NCrl	12.5	heart	SRP013703
SRR5471096	pooled male and female	heart	SINGLE	E12.5	embryonic	Illumina HiSeq 2500	B6NCrl	12.5	heart	SRP013703
SRR3652059	pooled male and female	hindbrain	SINGLE	E12.5	embryonic	Illumina HiSeq 2500	B6NCrl	12.5	hindbrain	SRP013703
SRR3652060	pooled male and female	hindbrain	SINGLE	E12.5	embryonic	Illumina HiSeq 2500	B6NCrl	12.5	hindbrain	SRP013703
SRR5471088	pooled male and female	hindbrain	SINGLE	E12.5	embryonic	Illumina HiSeq 2500	B6NCrl	12.5	hindbrain	SRP013703
SRR5471089	pooled male and female	hindbrain	SINGLE	E12.5	embryonic	Illumina HiSeq 2500	B6NCrl	12.5	hindbrain	SRP013703
SRR3652955	pooled male and female	limb	SINGLE	E12.5	embryonic	Illumina HiSeq 2500	B6NCrl	12.5	limb	SRP013703
SRR3652956	pooled male and female	limb	SINGLE	E12.5	embryonic	Illumina HiSeq 2500	B6NCrl	12.5	limb	SRP013703
SRR5471098	pooled male and female	limb	SINGLE	E12.5	embryonic	Illumina HiSeq 2500	B6NCrl	12.5	limb	SRP013703
SRR5471099	pooled male and female	limb	SINGLE	E12.5	embryonic	Illumina HiSeq 2500	B6NCrl	12.5	limb	SRP013703
SRR3652658	pooled male and female	liver	SINGLE	E12.5	embryonic	Illumina HiSeq 2500	B6NCrl	12.5	liver	SRP013703
SRR3652659	pooled male and female	liver	SINGLE	E12.5	embryonic	Illumina HiSeq 2500	B6NCrl	12.5	liver	SRP013703
SRR5471094	pooled male and female	liver	SINGLE	E12.5	embryonic	Illumina HiSeq 2500	B6NCrl	12.5	liver	SRP013703
SRR5471095	pooled male and female	liver	SINGLE	E12.5	embryonic	Illumina HiSeq 2500	B6NCrl	12.5	liver	SRP013703
SRR3653237	pooled male and female	midbrain	SINGLE	E12.5	embryonic	Illumina HiSeq 2500	B6NCrl	12.5	midbrain	SRP013703
SRR3653238	pooled male and female	midbrain	SINGLE	E12.5	embryonic	Illumina HiSeq 2500	B6NCrl	12.5	midbrain	SRP013703
SRR5471100	pooled male and female	midbrain	SINGLE	E12.5	embryonic	Illumina HiSeq 2500	B6NCrl	12.5	midbrain	SRP013703
SRR5471101	pooled male and female	midbrain	SINGLE	E12.5	embryonic	Illumina HiSeq 2500	B6NCrl	12.5	midbrain	SRP013703
SRR567654	unknown	liver	PAIRED	E10.5	embryonic	Illumina HiSeq 2000	C57BL/6J_Prox1-EGFP	10.5	liver	SRP015727
SRR567655	unknown	ventral pancreas	PAIRED	E10.5	embryonic	Illumina HiSeq 2000	C57BL/6J_Prox1-EGFP	10.5	pancreas	SRP015727
SRR567656	unknown	dorsal pancreas	PAIRED	E10.5	embryonic	Illumina HiSeq 2000	C57BL/6J_Prox1-EGFP	10.5	pancreas	SRP015727
SRR1462347	male	liver	PAIRED	E19	fetal	Illumina HiSeq 2000	C57BL/6	19	liver	SRP043589
SRR1462348	male	liver	PAIRED	E19	fetal	Illumina HiSeq 2000	C57BL/6	19	liver	SRP043589
SRR1462349	male	liver	PAIRED	E19	fetal	Illumina HiSeq 2000	C57BL/6	19	liver	SRP043589
SRR1462350	male	liver	PAIRED	P00	neonatal	Illumina HiSeq 2000	C57BL/6	21	liver	SRP043589
SRR1462351	male	liver	PAIRED	P00	neonatal	Illumina HiSeq 2000	C57BL/6	21	liver	SRP043589
SRR1462352	male	liver	PAIRED	P00	neonatal	Illumina HiSeq 2000	C57BL/6	21	liver	SRP043589
SRR1462353	male	liver	PAIRED	P01	neonatal	Illumina HiSeq 2000	C57BL/6	22	liver	SRP043589
SRR1462354	male	liver	PAIRED	P01	neonatal	Illumina HiSeq 2000	C57BL/6	22	liver	SRP043589
SRR1462355	male	liver	PAIRED	P01	neonatal	Illumina HiSeq 2000	C57BL/6	22	liver	SRP043589
SRR1462356	male	liver	PAIRED	P03	neonatal	Illumina HiSeq 2000	C57BL/6	24	liver	SRP043589
SRR1462357	male	liver	PAIRED	P03	neonatal	Illumina HiSeq 2000	C57BL/6	24	liver	SRP043589
SRR1462358	male	liver	PAIRED	P03	neonatal	Illumina HiSeq 2000	C57BL/6	24	liver	SRP043589
SRR1462359	male	liver	PAIRED	P05	neonatal	Illumina HiSeq 2000	C57BL/6	26	liver	SRP043589
SRR1462360	male	liver	PAIRED	P05	neonatal	Illumina HiSeq 2000	C57BL/6	26	liver	SRP043589
SRR1462361	male	liver	PAIRED	P05	neonatal	Illumina HiSeq 2000	C57BL/6	26	liver	SRP043589
SRR1462362	male	liver	PAIRED	P10	neonatal	Illumina HiSeq 2000	C57BL/6	31	liver	SRP043589
SRR1462363	male	liver	PAIRED	P10	neonatal	Illumina HiSeq 2000	C57BL/6	31	liver	SRP043589
SRR1462364	male	liver	PAIRED	P10	neonatal	Illumina HiSeq 2000	C57BL/6	31	liver	SRP043589
SRR2064575	female	ovary	SINGLE	E12.5	embryonic	Illumina Genome Analyzer II	C57BL6JKitW+/WBReJKit+	12.5	ovary	SRP058992
SRR2064596	female	ovary	SINGLE	E12.5	embryonic	Illumina Genome Analyzer II	C57BL6JKitW+/WBReJKit+	12.5	ovary	SRP058992
SRR2064674	female	ovary	SINGLE	E14.5	embryonic	Illumina Genome Analyzer II	C57BL6JKitW+/WBReJKit+	14.5	ovary	SRP058992
SRR2064675	female	ovary	SINGLE	E14.5	embryonic	Illumina Genome Analyzer II	C57BL6JKitW+/WBReJKit+	14.5	ovary	SRP058992
SRR2064678	female	ovary	SINGLE	E16.5	fetal	Illumina Genome Analyzer II	C57BL6JKitW+/WBReJKit+	16.5	ovary	SRP058992
SRR2064679	female	ovary	SINGLE	E16.5	fetal	Illumina Genome Analyzer II	C57BL6JKitW+/WBReJKit+	16.5	ovary	SRP058992
SRR2064682	male	testis	SINGLE	E12.5	embryonic	Illumina Genome Analyzer II	C57BL6JKitW+/WBReJKit+	12.5	testis	SRP058992
SRR2064683	male	testis	SINGLE	E12.5	embryonic	Illumina Genome Analyzer II	C57BL6JKitW+/WBReJKit+	12.5	testis	SRP058992
SRR2064687	male	testis	SINGLE	E14.5	embryonic	Illumina Genome Analyzer II	C57BL6JKitW+/WBReJKit+	14.5	testis	SRP058992
SRR2064688	male	testis	SINGLE	E14.5	embryonic	Illumina Genome Analyzer II	C57BL6JKitW+/WBReJKit+	14.5	testis	SRP058992
SRR2064694	male	testis	SINGLE	E16.5	fetal	Illumina Genome Analyzer II	C57BL6JKitW+/WBReJKit+	16.5	testis	SRP058992
SRR2064696	male	testis	SINGLE	E16.5	fetal	Illumina Genome Analyzer II	C57BL6JKitW+/WBReJKit+	16.5	testis	SRP058992
SRR2065459	female	ovary anterior third	SINGLE	E12.5	embryonic	Illumina Genome Analyzer II	C57BL/6NTac	12.5	ovary	SRP059594
SRR2065460	female	ovary anterior third	SINGLE	E12.5	embryonic	Illumina Genome Analyzer II	C57BL/6NTac	12.5	ovary	SRP059594
SRR2065461	female	ovary anterior third	SINGLE	E12.5	embryonic	Illumina Genome Analyzer II	C57BL/6NTac	12.5	ovary	SRP059594
SRR2065462	female	ovary anterior third	SINGLE	E12.5	embryonic	Illumina Genome Analyzer II	C57BL/6NTac	12.5	ovary	SRP059594
SRR2065463	female	ovary posterior third	SINGLE	E12.5	embryonic	Illumina Genome Analyzer II	C57BL/6NTac	12.5	ovary	SRP059594
SRR2065464	female	ovary posterior third	SINGLE	E12.5	embryonic	Illumina Genome Analyzer II	C57BL/6NTac	12.5	ovary	SRP059594
SRR2065465	female	ovary posterior third	SINGLE	E12.5	embryonic	Illumina Genome Analyzer II	C57BL/6NTac	12.5	ovary	SRP059594
SRR2065466	female	ovary posterior third	SINGLE	E12.5	embryonic	Illumina Genome Analyzer II	C57BL/6NTac	12.5	ovary	SRP059594
SRR2065467	female	ovary anterior third	SINGLE	E13.5	embryonic	Illumina Genome Analyzer II	C57BL/6NTac	13.5	ovary	SRP059594
SRR2065468	female	ovary anterior third	SINGLE	E13.5	embryonic	Illumina Genome Analyzer II	C57BL/6NTac	13.5	ovary	SRP059594
SRR2065469	female	ovary anterior third	SINGLE	E13.5	embryonic	Illumina Genome Analyzer II	C57BL/6NTac	13.5	ovary	SRP059594
SRR2065470	female	ovary posterior third	SINGLE	E13.5	embryonic	Illumina Genome Analyzer II	C57BL/6NTac	13.5	ovary	SRP059594
SRR2065613	female	ovary posterior third	SINGLE	E13.5	embryonic	Illumina Genome Analyzer II	C57BL/6NTac	13.5	ovary	SRP059594
SRR2066829	female	ovary posterior third	SINGLE	E13.5	embryonic	Illumina Genome Analyzer II	C57BL/6NTac	13.5	ovary	SRP059594
SRR2304275	male	testis	PAIRED	E14.5	embryonic	Illumina HiSeq 2500	C57BL/6	14.5	testis	SRP063474
SRR2304276	male	testis	PAIRED	E14.5	embryonic	Illumina HiSeq 2500	C57BL/6	14.5	testis	SRP063474
SRR2304277	male	testis	PAIRED	E14.5	embryonic	Illumina HiSeq 2500	C57BL/6	14.5	testis	SRP063474
SRR2304278	male	testis	PAIRED	E14.5	embryonic	Illumina HiSeq 2500	C57BL/6	14.5	testis	SRP063474
SRR2304279	male	testis	PAIRED	E14.5	embryonic	Illumina HiSeq 2500	C57BL/6	14.5	testis	SRP063474
SRR2304280	male	testis	PAIRED	E14.5	embryonic	Illumina HiSeq 2500	C57BL/6	14.5	testis	SRP063474
SRR3081700	unknown	pancreas	SINGLE	E14.5	embryonic	Illumina HiSeq 2500	C57/Bl6J	14.5	pancreas	SRP068007
SRR3081701	unknown	pancreas	SINGLE	E14.5	embryonic	Illumina HiSeq 2500	C57/Bl6J	14.5	pancreas	SRP068007
SRR3081702	unknown	pancreas	SINGLE	E14.5	embryonic	Illumina HiSeq 2500	C57/Bl6J	14.5	pancreas	SRP068007
SRR3081703	unknown	pancreas	SINGLE	E14.5	embryonic	Illumina HiSeq 2500	C57/Bl6J	14.5	pancreas	SRP068007
SRR3081704	unknown	pancreas	SINGLE	E14.5	embryonic	Illumina HiSeq 2500	C57/Bl6J	14.5	pancreas	SRP068007
SRR3081705	unknown	pancreas	SINGLE	E14.5	embryonic	Illumina HiSeq 2500	C57/Bl6J	14.5	pancreas	SRP068007
SRR3095442	unknown	pancreas	SINGLE	E15.5	embryonic	Illumina HiSeq 2500	C57/Bl6J	15.5	pancreas	SRP068246
SRR3095443	unknown	pancreas	SINGLE	E15.5	embryonic	Illumina HiSeq 2500	C57/Bl6J	15.5	pancreas	SRP068246
SRR3095444	unknown	pancreas	SINGLE	E15.5	embryonic	Illumina HiSeq 2500	C57/Bl6J	15.5	pancreas	SRP068246
SRR3095445	unknown	pancreas	SINGLE	E15.5	embryonic	Illumina HiSeq 2500	C57/Bl6J	15.5	pancreas	SRP068246
SRR3095446	unknown	pancreas	SINGLE	E15.5	embryonic	Illumina HiSeq 2500	C57/Bl6J	15.5	pancreas	SRP068246
SRR3095447	unknown	pancreas	SINGLE	E15.5	embryonic	Illumina HiSeq 2500	C57/Bl6J	15.5	pancreas	SRP068246
SRR3095448	unknown	pancreas	SINGLE	E13.5	embryonic	Illumina HiSeq 2500	C57/Bl6J	13.5	pancreas	SRP068246
SRR3095449	unknown	pancreas	SINGLE	E13.5	embryonic	Illumina HiSeq 2500	C57/Bl6J	13.5	pancreas	SRP068246
SRR3095450	unknown	pancreas	SINGLE	E13.5	embryonic	Illumina HiSeq 2500	C57/Bl6J	13.5	pancreas	SRP068246
SRR3095451	unknown	pancreas	SINGLE	E13.5	embryonic	Illumina HiSeq 2500	C57/Bl6J	13.5	pancreas	SRP068246
SRR3095452	unknown	pancreas	SINGLE	E13.5	embryonic	Illumina HiSeq 2500	C57/Bl6J	13.5	pancreas	SRP068246
SRR3095453	unknown	pancreas	SINGLE	E13.5	embryonic	Illumina HiSeq 2500	C57/Bl6J	13.5	pancreas	SRP068246
SRR3535002	female	ovary	PAIRED	E13.5	embryonic	Illumina HiSeq 1500	C57BL/6	13.5	ovary	SRP075258
SRR3535003	female	ovary	PAIRED	E13.5	embryonic	Illumina HiSeq 1500	C57BL/6	13.5	ovary	SRP075258
SRR3535004	female	ovary	PAIRED	E13.5	embryonic	Illumina HiSeq 1500	C57BL/6	13.5	ovary	SRP075258
SRR3535008	male	testis	PAIRED	E13.5	embryonic	Illumina HiSeq 1500	C57BL/6	13.5	testis	SRP075258
SRR3535009	male	testis	PAIRED	E13.5	embryonic	Illumina HiSeq 1500	C57BL/6	13.5	testis	SRP075258
SRR3535010	male	testis	PAIRED	E13.5	embryonic	Illumina HiSeq 1500	C57BL/6	13.5	testis	SRP075258
SRR4199298	unknown	pancreas	SINGLE	E18.5	fetal	Illumina HiSeq 2500	C57BL/6_Ptf1a-CreER	18.5	pancreas	SRP087616
SRR4199299	unknown	pancreas	SINGLE	E18.5	fetal	Illumina HiSeq 2500	C57BL/6_Ptf1a-CreER	18.5	pancreas	SRP087616
SRR4199300	unknown	pancreas	SINGLE	E18.5	fetal	Illumina HiSeq 2500	C57BL/6_Ptf1a-CreER	18.5	pancreas	SRP087616
SRR4199301	unknown	pancreas	SINGLE	E18.5	fetal	Illumina HiSeq 2500	C57BL/6_Ptf1a-CreER	18.5	pancreas	SRP087616
SRR6396675	male	brain	SINGLE	E13.5	embryonic	Illumina HiSeq 2000	C57BL/6J	13.5	brain	SRP127250
SRR6396676	male	brain	SINGLE	E13.5	embryonic	Illumina HiSeq 2000	C57BL/6J	13.5	brain	SRP127250
SRR6396677	male	brain	SINGLE	E13.5	embryonic	Illumina HiSeq 2000	C57BL/6J	13.5	brain	SRP127250
SRR6396678	male	brain	SINGLE	E17.5	fetal	Illumina HiSeq 2000	C57BL/6J	17.5	brain	SRP127250
SRR6396679	male	brain	SINGLE	E17.5	fetal	Illumina HiSeq 2000	C57BL/6J	17.5	brain	SRP127250
SRR6396680	male	brain	SINGLE	E17.5	fetal	Illumina HiSeq 2000	C57BL/6J	17.5	brain	SRP127250
SRR6396681	male	brain	SINGLE	E17.5	fetal	Illumina HiSeq 2000	C57BL/6J	17.5	brain	SRP127250
SRR6396682	male	brain	SINGLE	P02	neonatal	Illumina HiSeq 2000	C57BL/6J	23	brain	SRP127250
SRR6396683	male	brain	SINGLE	P02	neonatal	Illumina HiSeq 2000	C57BL/6J	23	brain	SRP127250
SRR6396692	male	kidney	SINGLE	E13.5	embryonic	Illumina HiSeq 2000	C57BL/6J	13.5	kidney	SRP127250
SRR6396693	male	kidney	SINGLE	E13.5	embryonic	Illumina HiSeq 2000	C57BL/6J	13.5	kidney	SRP127250
SRR6396694	male	kidney	SINGLE	E13.5	embryonic	Illumina HiSeq 2000	C57BL/6J	13.5	kidney	SRP127250
SRR6396695	male	kidney	SINGLE	E13.5	embryonic	Illumina HiSeq 2000	C57BL/6J	13.5	kidney	SRP127250
SRR6396696	male	kidney	SINGLE	E17.5	fetal	Illumina HiSeq 2000	C57BL/6J	17.5	kidney	SRP127250
SRR6396697	male	kidney	SINGLE	E17.5	fetal	Illumina HiSeq 2000	C57BL/6J	17.5	kidney	SRP127250
SRR6396698	male	kidney	SINGLE	E17.5	fetal	Illumina HiSeq 2000	C57BL/6J	17.5	kidney	SRP127250
SRR6396699	male	kidney	SINGLE	P02	neonatal	Illumina HiSeq 2000	C57BL/6J	23	kidney	SRP127250
SRR6396700	male	kidney	SINGLE	P02	neonatal	Illumina HiSeq 2000	C57BL/6J	23	kidney	SRP127250
SRR6396701	male	kidney	SINGLE	P02	neonatal	Illumina HiSeq 2000	C57BL/6J	23	kidney	SRP127250
SRR6396702	male	kidney	SINGLE	P02	neonatal	Illumina HiSeq 2000	C57BL/6J	23	kidney	SRP127250
SRR6396713	male	liver	SINGLE	E13.5	embryonic	Illumina HiSeq 2000	C57BL/6J	13.5	liver	SRP127250
SRR6396714	male	liver	SINGLE	E13.5	embryonic	Illumina HiSeq 2000	C57BL/6J	13.5	liver	SRP127250
SRR6396716	male	liver	SINGLE	E13.5	embryonic	Illumina HiSeq 2000	C57BL/6J	13.5	liver	SRP127250
SRR6396717	male	liver	SINGLE	E17.5	fetal	Illumina HiSeq 2000	C57BL/6J	17.5	liver	SRP127250
SRR6396718	male	liver	SINGLE	E17.5	fetal	Illumina HiSeq 2000	C57BL/6J	17.5	liver	SRP127250
SRR6396719	male	liver	SINGLE	E17.5	fetal	Illumina HiSeq 2000	C57BL/6J	17.5	liver	SRP127250
SRR6396720	male	liver	SINGLE	E17.5	fetal	Illumina HiSeq 2000	C57BL/6J	17.5	liver	SRP127250
SRR6396721	male	liver	SINGLE	P02	neonatal	Illumina HiSeq 2000	C57BL/6J	23	liver	SRP127250
SRR6396722	male	liver	SINGLE	P02	neonatal	Illumina HiSeq 2000	C57BL/6J	23	liver	SRP127250
SRR6396723	male	liver	SINGLE	P02	neonatal	Illumina HiSeq 2000	C57BL/6J	23	liver	SRP127250
SRR6396729	male	testis	SINGLE	E17.5	fetal	Illumina HiSeq 2000	C57BL/6J	17.5	testis	SRP127250
SRR6396730	male	testis	SINGLE	E17.5	fetal	Illumina HiSeq 2000	C57BL/6J	17.5	testis	SRP127250
SRR6396731	male	testis	SINGLE	E17.5	fetal	Illumina HiSeq 2000	C57BL/6J	17.5	testis	SRP127250
SRR6396732	male	testis	SINGLE	E17.5	fetal	Illumina HiSeq 2000	C57BL/6J	17.5	testis	SRP127250
SRR6396733	male	testis	SINGLE	P02	neonatal	Illumina HiSeq 2000	C57BL/6J	23	testis	SRP127250
SRR6396734	male	testis	SINGLE	P02	neonatal	Illumina HiSeq 2000	C57BL/6J	23	testis	SRP127250
SRR6396735	male	testis	SINGLE	P02	neonatal	Illumina HiSeq 2000	C57BL/6J	23	testis	SRP127250
SRR6396736	male	testis	SINGLE	P02	neonatal	Illumina HiSeq 2000	C57BL/6J	23	testis	SRP127250
SRR7276780	unknown	bladder	SINGLE	E15.5	embryonic	Illumina HiSeq 3000	C57BL/6_129S4	15.5	bladder	SRP150004
SRR7276781	unknown	bladder	SINGLE	E15.5	embryonic	Illumina HiSeq 3000	C57BL/6_129S4	15.5	bladder	SRP150004
SRR7276782	unknown	bladder	SINGLE	E15.5	embryonic	Illumina HiSeq 3000	C57BL/6_129S4	15.5	bladder	SRP150004
SRR7276783	unknown	bladder	SINGLE	E15.5	embryonic	Illumina HiSeq 3000	C57BL/6_129S4	15.5	bladder	SRP150004
SRR7276784	unknown	bladder	SINGLE	E15.5	embryonic	Illumina HiSeq 3000	C57BL/6_129S4	15.5	bladder	SRP150004
SRR7276785	unknown	bladder	SINGLE	E15.5	embryonic	Illumina HiSeq 3000	C57BL/6_129S4	15.5	bladder	SRP150004
SRR7276786	unknown	bladder	SINGLE	E15.5	embryonic	Illumina HiSeq 3000	C57BL/6_129S4	15.5	bladder	SRP150004
SRR7276787	unknown	bladder	SINGLE	E15.5	embryonic	Illumina HiSeq 3000	C57BL/6_129S4	15.5	bladder	SRP150004
SRR7276788	unknown	bladder	SINGLE	E15.5	embryonic	Illumina HiSeq 3000	C57BL/6_129S4	15.5	bladder	SRP150004
SRR7276789	unknown	bladder	SINGLE	E15.5	embryonic	Illumina HiSeq 3000	C57BL/6_129S4	15.5	bladder	SRP150004
SRR7276790	unknown	bladder	SINGLE	E15.5	embryonic	Illumina HiSeq 3000	C57BL/6_129S4	15.5	bladder	SRP150004
SRR7276791	unknown	bladder	SINGLE	E15.5	embryonic	Illumina HiSeq 3000	C57BL/6_129S4	15.5	bladder	SRP150004
SRR7276792	unknown	bladder	SINGLE	E15.5	embryonic	Illumina HiSeq 3000	C57BL/6_129S4	15.5	bladder	SRP150004
SRR7276793	unknown	bladder	SINGLE	E15.5	embryonic	Illumina HiSeq 3000	C57BL/6_129S4	15.5	bladder	SRP150004
SRR7796794	unknown	Lens	PAIRED	E10.5	embryonic	Illumina HiSeq 2500	C57BL/6NTac	10.5	eye	SRP159906
SRR7796795	unknown	Lens	PAIRED	E10.5	embryonic	Illumina HiSeq 2500	C57BL/6NTac	10.5	eye	SRP159906
SRR7796796	unknown	Lens	PAIRED	E10.5	embryonic	Illumina HiSeq 2500	C57BL/6NTac	10.5	eye	SRP159906
SRR7796797	unknown	Lens	PAIRED	E12.5	embryonic	Illumina HiSeq 2500	C57BL/6NTac	12.5	eye	SRP159906
SRR7796798	unknown	Lens	PAIRED	E12.5	embryonic	Illumina HiSeq 2500	C57BL/6NTac	12.5	eye	SRP159906
SRR7796799	unknown	Lens	PAIRED	E12.5	embryonic	Illumina HiSeq 2500	C57BL/6NTac	12.5	eye	SRP159906
SRR7796800	unknown	Lens	PAIRED	E14.5	embryonic	Illumina HiSeq 2500	C57BL/6NTac	14.5	eye	SRP159906
SRR7796801	unknown	Lens	PAIRED	E14.5	embryonic	Illumina HiSeq 2500	C57BL/6NTac	14.5	eye	SRP159906
SRR7796802	unknown	Lens	PAIRED	E14.5	embryonic	Illumina HiSeq 2500	C57BL/6NTac	14.5	eye	SRP159906
SRR7796803	unknown	Lens	PAIRED	E16.5	fetal	Illumina HiSeq 2500	C57BL/6NTac	16.5	eye	SRP159906
SRR7796804	unknown	Lens	PAIRED	E16.5	fetal	Illumina HiSeq 2500	C57BL/6NTac	16.5	eye	SRP159906
SRR7796805	unknown	Lens	PAIRED	E16.5	fetal	Illumina HiSeq 2500	C57BL/6NTac	16.5	eye	SRP159906
SRR8110036	female	mandibular bone	PAIRED	E16.5	fetal	Illumina HiSeq 2500	C57BL/6	16.5	face	SRP166854
SRR8110037	female	Meckel''s cartilage	PAIRED	E16.5	fetal	Illumina HiSeq 2500	C57BL/6	16.5	face	SRP166854
SRR8110038	female	mandibular condylar cartilage	PAIRED	E16.5	fetal	Illumina HiSeq 2500	C57BL/6	16.5	face	SRP166854
SRR8110039	female	mandibular bone	PAIRED	E16.5	fetal	Illumina HiSeq 2500	C57BL/6	16.5	face	SRP166854
SRR8110040	female	Meckel''s cartilage	PAIRED	E16.5	fetal	Illumina HiSeq 2500	C57BL/6	16.5	face	SRP166854
SRR8110041	female	mandibular condylar cartilage	PAIRED	E16.5	fetal	Illumina HiSeq 2500	C57BL/6	16.5	face	SRP166854
SRR8110042	female	mandibular bone	PAIRED	E16.5	fetal	Illumina HiSeq 2500	C57BL/6	16.5	face	SRP166854
SRR8110043	female	Meckel''s cartilage	PAIRED	E16.5	fetal	Illumina HiSeq 2500	C57BL/6	16.5	face	SRP166854
SRR8110044	female	mandibular condylar cartilage	PAIRED	E16.5	fetal	Illumina HiSeq 2500	C57BL/6	16.5	face	SRP166854
SRR8181439	unknown	heart	PAIRED	E12.5	embryonic	NextSeq 500	C57BL/6	12.5	heart	SRP168427
SRR8181440	unknown	heart	PAIRED	E12.5	embryonic	NextSeq 500	C57BL/6	12.5	heart	SRP168427
SRR10116216	unknown	pancreas	SINGLE	P05	neonatal	NextSeq 500	C57BL/6	26	pancreas	SRP221587
SRR10116217	unknown	pancreas	SINGLE	P05	neonatal	NextSeq 500	C57BL/6	26	pancreas	SRP221587
SRR10116218	unknown	pancreas	SINGLE	P05	neonatal	NextSeq 500	C57BL/6	26	pancreas	SRP221587
SRR10116219	unknown	pancreas	SINGLE	P05	neonatal	NextSeq 500	C57BL/6	26	pancreas	SRP221587
SRR10116220	unknown	pancreas	SINGLE	P05	neonatal	NextSeq 500	C57BL/6	26	pancreas	SRP221587
