# Supplementary material for: Integrative analysis of transcriptome dynamics during human craniofacial development identifies candidate disease genes
Source: Nat Commun. 2023 Aug 2;14:4623. doi: 10.1038/s41467-023-40363-1 (PMC10397224; doi:10.1038/s41467-023-40363-1)
Supplement: Supplementary file 5 — Supplementary Data 2 [file 41467_2023_40363_MOESM5_ESM.xlsx]

## Sheet: README
TAB	Column	Description
Gene_GINI_Scores	ENS	Ensembl Identifier
	SYM	Gene Symbol
	Tissue	Tissue Assignment
	Expression	Maximum Average Expression
	GINI	Gini Score, between 0 and 1
	Columns for this tab have been filtered for tissue and gini score.
	Remove or change filters as desired for other tissues.
Gini_GO_Analysis
	GroupID	Summary or Group level category
	Category	GO Category Type
	Term	GO Term Accession number
	Description	Full Description of GO Term
	LogP	log10 transformed p-value
	Log(q-value)	log10 transformed adjusted p-value
	InTerm_InList	number of genes submitted in term list versus total number of genes in term list
	Genes	Entrez gene IDs for genes in term
	Symbols	Official Gene Symbols for genes in term
Gini_Disgenet_Analysis	ID	Disgenet Disease Category ID
	Description	Description of Disease Category
	pvalue	raw p-value calculated by disgenet2r
	FDR	corrected p-value calculated by disgenet2r
	Ratio	Ratio of genes identified in a given category
	BgRatio	Background ratio of all genes
	shared_geneid	Entrez gene IDs for genes in term
	shared_symbol	Official Gene Symbols for genes in term
Disease Gene Lists	Craniofacial relevant disease lists from Disgenet provided by accession number
	Genes annotated in either human or mouse as clefting genes by CleftGeneDB (https://doi.org/10.1016/j.scib.2021.07.008)
Gini_TF_Analysis	ENSEMBL_ID of genes annotated by Lambert et al 2018 as a TF in Humans
	Gene symbol of genes annotated by Lambert et al 2018 as a TF in Humans
	ENSEMBL_ID of Craniofacial Gini genes identified in this work
	Gene symbol of Craniofacial Gini genes identified in this work
	Is_TF?	Binary indicator of TF status (0 = no/ 1 = yes)

## Sheet: Gene_GINI_Scores
ENS	SYM		Expression	GINI
ENSG00000000003	TSPAN6	Embryonic.Craniofacial	3672.67	0.390277
ENSG00000000005	TNMD	Adipose.Tissue	571.64	0.793046
ENSG00000000419	DPM1	Bone.Marrow	2175.43	0.139677
ENSG00000000457	SCYL3	Embryonic.Craniofacial	1324.42	0.158822
ENSG00000000460	C1orf112	Embryonic.Craniofacial	1714.92	0.309563
ENSG00000000938	FGR	Blood	24101.8	0.762244
ENSG00000000971	CFH	Liver	38481.3	0.585024
ENSG00000001036	FUCA2	Bone.Marrow	3521.09	0.2235
ENSG00000001084	GCLC	Bladder	5532.73	0.315227
ENSG00000001167	NFYA	Fetal.Brain	4567	0.32399
ENSG00000001460	STPG1	Testis	2246.9	0.36982
ENSG00000001461	NIPAL3	Brain	4247.65	0.346056
ENSG00000001497	LAS1L	Bone.Marrow	3886.51	0.2291
ENSG00000001561	ENPP4	Blood.Vessel	1812.51	0.306117
ENSG00000001617	SEMA3F	Vagina	4479.97	0.423544
ENSG00000001626	CFTR	Pancreas	10211.9	0.846641
ENSG00000001629	ANKIB1	Fetal.Brain	3606.6	0.165272
ENSG00000001630	CYP51A1	Bone.Marrow	8167.73	0.366991
ENSG00000001631	KRIT1	Bone.Marrow	2069.33	0.135818
ENSG00000002016	RAD52	Embryonic.Craniofacial	1154.25	0.209946
ENSG00000002079	NA	Testis	193.55	0.648831
ENSG00000002330	BAD	Prostate	1586.86	0.140498
ENSG00000002549	LAP3	Lung	3971.26	0.210142
ENSG00000002586	CD99	Adipose.Tissue	11429.1	0.266664
ENSG00000002587	HS3ST1	Ovary	3212.76	0.539304
ENSG00000002726	AOC1	Small.Intestine	8418.38	0.907334
ENSG00000002745	WNT16	Skin	284.28	0.686037
ENSG00000002746	HECW1	Fetal.Brain	3800.6	0.859831
ENSG00000002822	MAD1L1	Testis	1611.48	0.216376
ENSG00000002834	LASP1	Bone.Marrow	11368.6	0.244789
ENSG00000002919	SNX11	Blood	1624.9	0.17969
ENSG00000002933	TMEM176A	Liver	17962.5	0.600226
ENSG00000003056	M6PR	Spleen	4770.69	0.129908
ENSG00000003096	KLHL13	Embryonic.Heart	2088.92	0.519332
ENSG00000003137	CYP26B1	Adipose.Tissue	2269.94	0.464584
ENSG00000003147	ICA1	Testis	2315.5	0.374854
ENSG00000003249	DBNDD1	Fetal.Brain	2416	0.503616
ENSG00000003393	ALS2	Fetal.Brain	2982.8	0.221946
ENSG00000003400	CASP10	Spleen	2622.81	0.392734
ENSG00000003402	CFLAR	Lung	17045.4	0.268658
ENSG00000003436	TFPI	Lung	7617.15	0.402026
ENSG00000003509	NDUFAF7	Testis	2432.66	0.19217
ENSG00000003756	RBM5	Ovary	13770.3	0.198025
ENSG00000003987	MTMR7	Fetal.Brain	1238.6	0.465967
ENSG00000003989	SLC7A2	Ovary	15565.9	0.533615
ENSG00000004059	ARF5	Embryonic.Craniofacial	4884	0.112649
ENSG00000004139	SARM1	Fetal.Brain	4225.4	0.287973
ENSG00000004142	POLDIP2	Muscle	6470.18	0.180389
ENSG00000004399	PLXND1	Embryonic.Heart	11560.7	0.342986
ENSG00000004455	AK2	Bone.Marrow	12245.8	0.221379
ENSG00000004468	CD38	Spleen	2150.32	0.552739
ENSG00000004478	FKBP4	Embryonic.Craniofacial	5440.17	0.13161
ENSG00000004487	KDM1A	Embryonic.Craniofacial	11282.2	0.340527
ENSG00000004534	RBM6	Prostate	11871.7	0.192729
ENSG00000004660	CAMKK1	Brain	2932.27	0.347973
ENSG00000004700	RECQL	Bone.Marrow	1924.95	0.175983
ENSG00000004766	VPS50	Fetal.Brain	1977.2	0.145981
ENSG00000004776	HSPB6	Muscle	48815.5	0.531016
ENSG00000004777	ARHGAP33	Fetal.Brain	11894.8	0.466766
ENSG00000004779	NDUFAB1	Heart	4518.29	0.266335
ENSG00000004799	PDK4	Muscle	112503	0.531504
ENSG00000004809	SLC22A16	Testis	746.85	0.861223
ENSG00000004838	ZMYND10	Testis	12631.5	0.875863
ENSG00000004846	ABCB5	Breast	217.17	0.699345
ENSG00000004848	ARX	Ovary	4687.02	0.890188
ENSG00000004864	SLC25A13	Liver	2791.54	0.312636
ENSG00000004866	ST7	Fetal.Brain	2297.8	0.222059
ENSG00000004897	CDC27	Bone.Marrow	4120.8	0.194645
ENSG00000004939	SLC4A1	Blood	5498.53	0.866034
ENSG00000004948	CALCR	Kidney	59.31	0.736623
ENSG00000004961	HCCS	Bone.Marrow	1620.32	0.234821
ENSG00000004975	DVL2	Embryonic.Craniofacial	4395.08	0.25563
ENSG00000005001	PRSS22	Salivary.Gland	2630.54	0.721506
ENSG00000005007	UPF1	Testis	6319.33	0.123045
ENSG00000005020	SKAP2	Blood	2947.22	0.362957
ENSG00000005022	SLC25A5	Bone.Marrow	20070.9	0.318755
ENSG00000005059	MCUB	Spleen	720.98	0.309411
ENSG00000005073	HOXA11	Uterus	4457.06	0.821261
ENSG00000005075	POLR2J	Bone.Marrow	1714.27	0.139837
ENSG00000005100	DHX33	Embryonic.Craniofacial	1875.42	0.157986
ENSG00000005102	MEOX1	Adipose.Tissue	1559.88	0.559895
ENSG00000005108	THSD7A	Fetal.Brain	3428.6	0.553601
ENSG00000005156	LIG3	Embryonic.Craniofacial	3895.92	0.210312
ENSG00000005175	RPAP3	Bone.Marrow	1866.5	0.205341
ENSG00000005187	ACSM3	Bone.Marrow	14023.2	0.700973
ENSG00000005189	REXO5	Testis	15241.4	0.8049
ENSG00000005194	CIAPIN1	Testis	3467.66	0.239199
ENSG00000005206	SPPL2B	Pituitary	8192.17	0.24184
ENSG00000005238	FAM214B	Blood	2416.6	0.211777
ENSG00000005243	COPZ2	Blood.Vessel	1641.9	0.362567
ENSG00000005249	PRKAR2B	Fetal.Brain	13926.2	0.588616
ENSG00000005302	MSL3	Blood	4636.33	0.25495
ENSG00000005339	CREBBP	Fetal.Brain	8485.2	0.199791
ENSG00000005379	TSPOAP1	Brain	6006.76	0.393879
ENSG00000005381	MPO	Blood	2942.53	0.841408
ENSG00000005421	PON1	Liver	6679.88	0.934775
ENSG00000005436	GCFC2	Cervix.Uteri	945.45	0.15382
ENSG00000005448	WDR54	Embryonic.Craniofacial	1483.17	0.374077
ENSG00000005469	CROT	Bladder	2138	0.350739
ENSG00000005471	ABCB4	Liver	3494.5	0.741712
ENSG00000005483	KMT2E	Fetal.Brain	8499.8	0.196666
ENSG00000005486	RHBDD2	Pituitary	11734.3	0.328284
ENSG00000005513	SOX8	Nerve	4174.71	0.684875
ENSG00000005700	IBTK	Adrenal.Gland	3097.84	0.12972
ENSG00000005801	ZNF195	Fetal.Brain	2763.4	0.269341
ENSG00000005810	MYCBP2	Fetal.Brain	9802.8	0.246388
ENSG00000005812	FBXL3	Blood.Vessel	4162.62	0.232225
ENSG00000005844	ITGAL	Blood	8805.69	0.742132
ENSG00000005882	PDK2	Muscle	4904.64	0.26133
ENSG00000005884	ITGA3	Blood.Vessel	10086.8	0.412283
ENSG00000005889	ZFX	Uterus	2308.76	0.197632
ENSG00000005893	LAMP2	Bone.Marrow	5711.56	0.194917
ENSG00000005961	ITGA2B	Blood	1958.21	0.64364
ENSG00000005981	ASB4	Adrenal.Gland	3386.06	0.89172
ENSG00000006007	GDE1	Colon	3163.37	0.161154
ENSG00000006015	REX1BD	Spleen	2374.63	0.140002
ENSG00000006016	CRLF1	Blood.Vessel	6938.91	0.489202
ENSG00000006025	OSBPL7	Stomach	2962.5	0.322647
ENSG00000006042	TMEM98	Ovary	5341.29	0.358737
ENSG00000006047	YBX2	Testis	30799.6	0.890209
ENSG00000006059	KRT33A	Skin	593.4	0.921441
ENSG00000006062	MAP3K14	Colon	2066.85	0.227627
ENSG00000006071	ABCC8	Pituitary	6140.92	0.739477
ENSG00000006116	CACNG3	Brain	1191.29	0.926982
ENSG00000006118	TMEM132A	Fetal.Brain	10295.8	0.609117
ENSG00000006125	AP2B1	Fetal.Brain	26905.4	0.253091
ENSG00000006128	TAC1	Spleen	1404.74	0.755099
ENSG00000006194	ZNF263	Fetal.Brain	2230.2	0.171549
ENSG00000006210	CX3CL1	Breast	9454.24	0.535186
ENSG00000006282	SPATA20	Testis	11892.3	0.3119
ENSG00000139219	COL2A1	Embryonic.Craniofacial	42859.4	0.941433
ENSG00000006327	TNFRSF12A	Kidney	2097.14	0.387866
ENSG00000038427	VCAN	Embryonic.Craniofacial	37815.8	0.631335
ENSG00000006432	MAP3K9	Fetal.Brain	2912.4	0.508213
ENSG00000006451	RALA	Fetal.Brain	4613.6	0.281408
ENSG00000006453	BAIAP2L1	Stomach	3277.02	0.39992
ENSG00000006459	KDM7A	Muscle	2789.46	0.237923
ENSG00000006468	ETV1	Embryonic.Heart	4051.79	0.585056
ENSG00000006530	AGK	Bone.Marrow	2085.41	0.156695
ENSG00000006534	ALDH3B1	Lung	3129.26	0.489199
ENSG00000006555	TTC22	Vagina	3943.51	0.679385
ENSG00000006576	PHTF2	Muscle	3367.32	0.298006
ENSG00000006606	CCL26	Ovary	190.88	0.644726
ENSG00000006607	FARP2	Testis	3126.4	0.174605
ENSG00000006611	USH1C	Small.Intestine	3397.4	0.837953
ENSG00000006625	GGCT	Bone.Marrow	2390.29	0.252821
ENSG00000006634	DBF4	Bone.Marrow	2906.86	0.542526
ENSG00000006638	TBXA2R	Blood.Vessel	1843.59	0.518268
ENSG00000006652	IFRD1	Pancreas	4204.92	0.171488
ENSG00000006659	LGALS14	Blood	60.79	0.908018
ENSG00000006695	COX10	Muscle	1407.47	0.277214
ENSG00000006704	GTF2IRD1	Embryonic.Craniofacial	3048.5	0.3373
ENSG00000006712	PAF1	Testis	4023.88	0.130187
ENSG00000006715	VPS41	Fetal.Brain	3386.8	0.172245
ENSG00000006740	ARHGAP44	Brain	1933.1	0.397296
ENSG00000006744	ELAC2	Adrenal.Gland	3348.58	0.126114
ENSG00000006747	SCIN	Small.Intestine	3198.25	0.674561
ENSG00000006756	ARSD	Stomach	2733.98	0.324482
ENSG00000006757	PNPLA4	Adrenal.Gland	767.98	0.19423
ENSG00000006788	MYH13	Muscle	856.18	0.800846
ENSG00000006831	ADIPOR2	Adrenal.Gland	6618.31	0.201509
ENSG00000006837	CDKL3	Testis	792.9	0.395148
ENSG00000007001	UPP2	Kidney	283.78	0.789141
ENSG00000007038	PRSS21	Testis	2609.7	0.863661
ENSG00000007047	MARK4	Testis	4359.01	0.240494
ENSG00000007062	PROM1	Salivary.Gland	6375.71	0.689203
ENSG00000007080	CCDC124	Embryonic.Craniofacial	2426.75	0.123941
ENSG00000007129	CEACAM21	Blood	517.81	0.628185
ENSG00000007168	PAFAH1B1	Fetal.Brain	16373	0.189236
ENSG00000007171	NOS2	Small.Intestine	1016.21	0.630051
ENSG00000007174	DNAH9	Fallopian.Tube	3230.14	0.806297
ENSG00000007202	KIAA0100	Embryonic.Craniofacial	9090.75	0.162294
ENSG00000007216	SLC13A2	Small.Intestine	7565.13	0.928791
ENSG00000007237	GAS7	Nerve	16438.4	0.524893
ENSG00000007255	TRAPPC6A	Spleen	717.01	0.193106
ENSG00000007264	MATK	Bone.Marrow	1155.54	0.638321
ENSG00000007306	CEACAM7	Colon	10934.6	0.931437
ENSG00000007312	CD79B	Spleen	5011.84	0.735132
ENSG00000007314	SCN4A	Muscle	9690.73	0.824829
ENSG00000007341	ST7L	Testis	2134.84	0.237605
ENSG00000007350	TKTL1	Testis	7979.17	0.930783
ENSG00000007372	PAX6	Brain	2091.31	0.663424
ENSG00000007376	RPUSD1	Spleen	1042.57	0.135692
ENSG00000007384	RHBDF1	Nerve	9440.87	0.412796
ENSG00000007392	LUC7L	Thyroid	6201.33	0.226997
ENSG00000007402	CACNA2D2	Lung	4134.98	0.512248
ENSG00000007516	BAIAP3	Pituitary	52183.7	0.757786
ENSG00000007520	TSR3	Pituitary	3385.3	0.139631
ENSG00000007541	PIGQ	Testis	4186.05	0.234006
ENSG00000007545	CRAMP1	Testis	4780.6	0.210125
ENSG00000007866	TEAD3	Bladder	5876.55	0.410716
ENSG00000007908	SELE	Fallopian.Tube	3177.43	0.569882
ENSG00000007923	DNAJC11	Bone.Marrow	3564.6	0.150149
ENSG00000007933	FMO3	Liver	9181.62	0.802986
ENSG00000007944	MYLIP	Blood.Vessel	2660.47	0.264732
ENSG00000007952	NOX1	Colon	767.56	0.747569
ENSG00000007968	E2F2	Bone.Marrow	1074.49	0.670745
ENSG00000008018	PSMB1	Bone.Marrow	11361.2	0.166945
ENSG00000008056	SYN1	Brain	7337	0.787632
ENSG00000008083	JARID2	Bone.Marrow	3617.97	0.313214
ENSG00000008086	CDKL5	Fetal.Brain	9925.2	0.495131
ENSG00000008118	CAMK1G	Brain	1097.06	0.745153
ENSG00000008128	CDK11A	Spleen	4464.5	0.175747
ENSG00000008130	NADK	Blood	8267.81	0.260248
ENSG00000110492	MDK	Embryonic.Craniofacial	37003.9	0.714953
ENSG00000008226	DLEC1	Fallopian.Tube	8146.71	0.463824
ENSG00000008256	CYTH3	Blood.Vessel	3448.34	0.25316
ENSG00000008277	ADAM22	Brain	3318.43	0.523024
ENSG00000008282	SYPL1	Bladder	5470	0.228486
ENSG00000008283	CYB561	Pituitary	5842.83	0.425941
ENSG00000008294	SPAG9	Nerve	7930.33	0.202578
ENSG00000008300	CELSR3	Fetal.Brain	9995.4	0.744125
ENSG00000008311	AASS	Ovary	4687.45	0.394467
ENSG00000008323	PLEKHG6	Small.Intestine	1689.14	0.640511
ENSG00000008324	SS18L2	Bone.Marrow	893.81	0.210163
ENSG00000008382	MPND	Embryonic.Craniofacial	990.42	0.175814
ENSG00000008394	MGST1	Adrenal.Gland	22015.8	0.598519
ENSG00000008405	CRY1	Testis	2264.34	0.241961
ENSG00000008438	PGLYRP1	Blood	2629.83	0.914962
ENSG00000008441	NFIX	Fetal.Brain	34346.6	0.464155
ENSG00000008513	ST3GAL1	Thyroid	8753.93	0.315335
ENSG00000008516	MMP25	Blood	29493.2	0.849235
ENSG00000008517	IL32	Liver	9064.2	0.601352
ENSG00000008710	PKD1	Pituitary	35751.8	0.335837
ENSG00000008735	MAPK8IP2	Brain	8276.53	0.79364
ENSG00000008838	MED24	Embryonic.Craniofacial	4765.92	0.148101
ENSG00000008853	RHOBTB2	Lung	7201.17	0.386853
ENSG00000008869	HEATR5B	Fetal.Brain	4094.4	0.177224
ENSG00000008952	SEC62	Fetal.Brain	6216.6	0.158428
ENSG00000008988	RPS20	Embryonic.Craniofacial	35800.8	0.211627
ENSG00000009307	CSDE1	Muscle	58972.4	0.244098
ENSG00000009335	UBE3C	Bone.Marrow	4931.09	0.142056
ENSG00000009413	REV3L	Uterus	6548.56	0.305967
ENSG00000009694	TENM1	Bone.Marrow	1753.81	0.465566
ENSG00000130600	H19	Embryonic.Craniofacial	34726.2	0.584283
ENSG00000009724	MASP2	Liver	5867.51	0.573332
ENSG00000009765	IYD	Thyroid	40967.7	0.953872
ENSG00000009780	FAM76A	Testis	1010.34	0.187674
ENSG00000009790	TRAF3IP3	Spleen	4633.42	0.656672
ENSG00000009830	POMT2	Testis	5044.4	0.26586
ENSG00000009844	VTA1	Fetal.Brain	6509.2	0.305922
ENSG00000009950	MLXIPL	Liver	27048.2	0.735505
ENSG00000009954	BAZ1B	Embryonic.Craniofacial	9562.5	0.237152
ENSG00000010017	RANBP9	Bone.Marrow	5860.88	0.268348
ENSG00000010030	ETV7	Skin	280.76	0.418208
ENSG00000010072	SPRTN	Bone.Marrow	884.61	0.208061
ENSG00000010165	EEF1AKNMT	Bone.Marrow	2277.59	0.184096
ENSG00000010219	DYRK4	Testis	3001.34	0.317207
ENSG00000010244	ZNF207	Bone.Marrow	10939.8	0.153531
ENSG00000010256	UQCRC1	Heart	12706	0.257673
ENSG00000010270	STARD3NL	Embryonic.Craniofacial	2129.67	0.245708
ENSG00000010278	CD9	Salivary.Gland	14897.7	0.448197
ENSG00000010282	HHATL	Heart	10774.7	0.883208
ENSG00000010292	NCAPD2	Embryonic.Craniofacial	10617.5	0.432137
ENSG00000010295	IFFO1	Spleen	4285.16	0.258989
ENSG00000010310	GIPR	Bone.Marrow	1305.61	0.510858
ENSG00000010318	PHF7	Testis	59387	0.882138
ENSG00000010319	SEMA3G	Adipose.Tissue	7379.34	0.573855
ENSG00000010322	NISCH	Pituitary	24481.5	0.262788
ENSG00000010327	STAB1	Spleen	46605.2	0.433657
ENSG00000010361	FUZ	Testis	3711.29	0.270949
ENSG00000010379	SLC6A13	Kidney	2903.78	0.852535
ENSG00000010404	IDS	Brain	32559.6	0.390733
ENSG00000010438	PRSS3	Pancreas	84131.1	0.944762
ENSG00000010539	ZNF200	Testis	1676.85	0.319109
ENSG00000010610	CD4	Spleen	7652.5	0.539397
ENSG00000010626	LRRC23	Testis	1601.49	0.354835
ENSG00000010671	BTK	Bone.Marrow	3055.16	0.686187
ENSG00000010704	HFE	Adrenal.Gland	724.01	0.27963
ENSG00000010803	SCMH1	Bladder	3400.55	0.209784
ENSG00000010810	FYN	Fetal.Brain	6692	0.336116
ENSG00000010818	HIVEP2	Fetal.Brain	20754	0.435755
ENSG00000010932	FMO1	Kidney	1274.47	0.626672
ENSG00000011007	ELOA	Bone.Marrow	3194.82	0.134125
ENSG00000011009	LYPLA2	Kidney	2249.86	0.161647
ENSG00000011021	CLCN6	Testis	3243.96	0.190617
ENSG00000011028	MRC2	Ovary	9380.49	0.416166
ENSG00000011052	NME1-NME2	Bone.Marrow	18022.4	0.191581
ENSG00000011083	SLC6A7	Brain	1978.49	0.849611
ENSG00000011105	TSPAN9	Embryonic.Heart	9067.62	0.354996
ENSG00000011114	BTBD7	Embryonic.Craniofacial	1945.25	0.166204
ENSG00000011132	APBA3	Spleen	1131.26	0.150136
ENSG00000011143	MKS1	Embryonic.Craniofacial	1116.42	0.23309
ENSG00000011198	ABHD5	Blood	1765.4	0.35864
ENSG00000011201	ANOS1	Lung	1189.86	0.544272
ENSG00000011243	AKAP8L	Pituitary	6569.56	0.175523
ENSG00000011258	MBTD1	Fetal.Brain	3150.8	0.272793
ENSG00000011260	UTP18	Testis	2574.59	0.236831
ENSG00000011275	RNF216	Testis	4729.26	0.172132
ENSG00000011295	TTC19	Pituitary	2457.65	0.130918
ENSG00000011304	PTBP1	Embryonic.Craniofacial	20109.1	0.235884
ENSG00000011332	DPF1	Fetal.Brain	4134.4	0.876669
ENSG00000011347	SYT7	Pituitary	6081.57	0.63985
ENSG00000011376	LARS2	Bone.Marrow	1955.56	0.233333
ENSG00000011405	PIK3C2A	Thyroid	3410.36	0.195013
ENSG00000011422	PLAUR	Blood	5592.02	0.470569
ENSG00000011426	ANLN	Embryonic.Heart	5290.08	0.740664
ENSG00000011451	WIZ	Fetal.Brain	4888.4	0.197463
ENSG00000011454	GPR21	Fetal.Brain	5321.6	0.233103
ENSG00000011465	DCN	Ovary	91910.1	0.491453
ENSG00000011478	QPCTL	Bone.Marrow	1259.68	0.210402
ENSG00000011485	PPP5C	Embryonic.Craniofacial	3804.58	0.15369
ENSG00000011523	CEP68	Fetal.Brain	3177	0.236071
ENSG00000011566	MAP4K3	Fetal.Brain	1952.4	0.157103
ENSG00000011590	ZBTB32	Testis	3304.12	0.8687
ENSG00000011600	TYROBP	Blood	14068.3	0.683044
ENSG00000011638	TMEM159	Skin	2435.32	0.332158
ENSG00000011677	GABRA3	Fetal.Brain	3039.6	0.912954
ENSG00000012048	BRCA1	Bone.Marrow	2926.26	0.511887
ENSG00000012061	ERCC1	Embryonic.Heart	3590.54	0.151606
ENSG00000012124	CD22	Spleen	12735.1	0.800958
ENSG00000012171	SEMA3B	Nerve	25676.5	0.543107
ENSG00000012174	MBTPS2	Fetal.Brain	1173.4	0.209105
ENSG00000012211	PRICKLE3	Bone.Marrow	1117.9	0.275073
ENSG00000012223	LTF	Salivary.Gland	62923.2	0.858892
ENSG00000012232	EXTL3	Fetal.Brain	5805.6	0.264447
ENSG00000012504	NR1H4	Liver	2409.64	0.859435
ENSG00000012660	ELOVL5	Bone.Marrow	10392	0.353043
ENSG00000012779	ALOX5	Blood	14915	0.669218
ENSG00000012817	KDM5D	Prostate	4436.24	0.354357
ENSG00000012822	CALCOCO1	Blood.Vessel	11780.7	0.211269
ENSG00000012963	UBR7	Testis	2671.73	0.194407
ENSG00000012983	MAP4K5	Cervix.Uteri	3896.09	0.256117
ENSG00000013016	EHD3	Brain	2230.1	0.415463
ENSG00000013275	PSMC4	Bone.Marrow	3221.57	0.123515
ENSG00000013288	MAN2B2	Blood.Vessel	4850.94	0.231694
ENSG00000013293	SLC7A14	Pituitary	2119.81	0.865216
ENSG00000013297	CLDN11	Testis	10079.7	0.674337
ENSG00000013306	SLC25A39	Blood	21826.7	0.317069
ENSG00000013364	MVP	Adrenal.Gland	12981.9	0.317514
ENSG00000013374	NUB1	Bone.Marrow	4250	0.136546
ENSG00000013375	PGM3	Bone.Marrow	3849.08	0.211073
ENSG00000013392	RWDD2A	Testis	850.43	0.26127
ENSG00000013441	CLK1	Ovary	10824.8	0.195341
ENSG00000013503	POLR3B	Embryonic.Craniofacial	905.08	0.215451
ENSG00000013523	ANGEL1	Testis	4813.26	0.280177
ENSG00000013561	RNF14	Bone.Marrow	3083.39	0.170878
ENSG00000013563	DNASE1L1	Muscle	3707	0.239843
ENSG00000013573	DDX11	Embryonic.Craniofacial	4490.17	0.261782
ENSG00000013583	HEBP1	Adrenal.Gland	2798.71	0.246103
ENSG00000013588	GPRC5A	Lung	20200.8	0.646964
ENSG00000013619	MAMLD1	Testis	2584.83	0.425128
ENSG00000013725	CD6	Spleen	1742.8	0.66974
ENSG00000132688	NES	Embryonic.Craniofacial	31385.8	0.559494
ENSG00000014123	UFL1	Bone.Marrow	2392.6	0.142725
ENSG00000014138	POLA2	Embryonic.Craniofacial	1984.5	0.32396
ENSG00000014164	ZC3H3	Testis	1917.87	0.167958
ENSG00000014216	CAPN1	Esophagus	10950.4	0.241222
ENSG00000014257	ACPP	Prostate	85655.7	0.945992
ENSG00000014641	MDH1	Embryonic.Heart	27971.8	0.391109
ENSG00000014824	SLC30A9	Fetal.Brain	5715	0.197648
ENSG00000014914	MTMR11	Colon	4804.12	0.468361
ENSG00000014919	COX15	Adrenal.Gland	2074.83	0.13818
ENSG00000015133	CCDC88C	Spleen	4027.92	0.384828
ENSG00000015153	YAF2	Fetal.Brain	1188	0.169839
ENSG00000015171	ZMYND11	Fetal.Brain	7487	0.230485
ENSG00000015285	WAS	Blood	9078.47	0.714878
ENSG00000015413	DPEP1	Small.Intestine	18693.1	0.899112
ENSG00000015475	BID	Blood	2212.85	0.330155
ENSG00000015479	MATR3	Fetal.Brain	41187.8	0.291139
ENSG00000015520	NPC1L1	Liver	2913.03	0.759695
ENSG00000015532	XYLT2	Stomach	6413.13	0.314103
ENSG00000015568	RGPD5	Testis	3314.92	0.235537
ENSG00000015592	STMN4	Fetal.Brain	11512.6	0.930098
ENSG00000015676	NUDCD3	Fetal.Brain	7317.2	0.163095
ENSG00000016082	ISL1	Vagina	1022.33	0.772236
ENSG00000016391	CHDH	Kidney	3196.44	0.488352
ENSG00000016402	IL20RA	Skin	1358.39	0.573637
ENSG00000016490	CLCA1	Small.Intestine	23984.8	0.951387
ENSG00000016602	CLCA4	Esophagus	11159.5	0.852822
ENSG00000016864	GLT8D1	Pituitary	3340.37	0.197936
ENSG00000017260	ATP2C1	Fetal.Brain	7741.8	0.199442
ENSG00000017427	IGF1	Breast	4372.94	0.477372
ENSG00000017483	SLC38A5	Pancreas	5428.29	0.585845
ENSG00000017797	RALBP1	Bone.Marrow	5333.19	0.220889
ENSG00000018189	RUFY3	Fetal.Brain	15119.8	0.358916
ENSG00000018236	CNTN1	Fetal.Brain	18271.4	0.733611
ENSG00000018280	SLC11A1	Blood	36486.4	0.752808
ENSG00000018408	WWTR1	Blood.Vessel	6402.29	0.352655
ENSG00000018510	AGPS	Bone.Marrow	3972.49	0.229085
ENSG00000018610	CXorf56	Bone.Marrow	1035.36	0.141525
ENSG00000018625	ATP1A2	Muscle	53567.4	0.710255
ENSG00000018699	TTC27	Bone.Marrow	1880.23	0.235053
ENSG00000018869	ZNF582	Testis	300.81	0.251303
ENSG00000019102	VSIG2	Stomach	7599.62	0.780626
ENSG00000019144	PHLDB1	Nerve	19105.6	0.325115
ENSG00000019169	MARCO	Lung	4139.21	0.692842
ENSG00000019186	CYP24A1	Kidney	1003.61	0.826392
ENSG00000019485	PRDM11	Embryonic.Heart	1948.71	0.31057
ENSG00000019505	SYT13	Fetal.Brain	14900.8	0.875556
ENSG00000019549	SNAI2	Skin	3519.21	0.489971
ENSG00000019582	CD74	Spleen	120161	0.507338
ENSG00000019991	HGF	Lung	1694.4	0.41166
ENSG00000019995	ZRANB1	Fetal.Brain	5055.2	0.212265
ENSG00000020129	NCDN	Brain	23864.2	0.480237
ENSG00000020181	ADGRA2	Cervix.Uteri	8314.36	0.430377
ENSG00000020219	NA	Testis	27.06	0.580521
ENSG00000020256	ZFP64	Fetal.Brain	1243.6	0.244149
ENSG00000020426	MNAT1	Bone.Marrow	859.67	0.213577
ENSG00000020577	SAMD4A	Testis	8954.52	0.377322
ENSG00000020633	RUNX3	Blood	5331.42	0.708491
ENSG00000020922	MRE11	Bone.Marrow	2096.65	0.228126
ENSG00000021300	PLEKHB1	Brain	25224.8	0.784913
ENSG00000021355	SERPINB1	Esophagus	12827	0.49404
ENSG00000021461	CYP3A43	Liver	285.76	0.783327
ENSG00000021488	SLC7A9	Small.Intestine	5654.4	0.876755
ENSG00000021574	SPAST	Fetal.Brain	7110.4	0.375411
ENSG00000021645	NRXN3	Brain	3526.64	0.606295
ENSG00000021762	OSBPL5	Cervix.Uteri	4386.27	0.313273
ENSG00000021776	AQR	Bone.Marrow	3166.27	0.187431
ENSG00000021826	CPS1	Liver	44309.6	0.897761
ENSG00000021852	C8B	Liver	12728.7	0.964884
ENSG00000022267	FHL1	Muscle	162338	0.582854
ENSG00000022277	RTF2	Blood	4185.11	0.108629
ENSG00000022355	GABRA1	Brain	2462.03	0.904846
ENSG00000022556	NLRP2	Bone.Marrow	1603.96	0.529353
ENSG00000022567	SLC45A4	Testis	2649.18	0.329785
ENSG00000022840	RNF10	Blood	14706.1	0.157716
ENSG00000022976	ZNF839	Testis	1901.89	0.185579
ENSG00000023041	ZDHHC6	Small.Intestine	2505.67	0.18237
ENSG00000023171	GRAMD1B	Adrenal.Gland	15860	0.73461
ENSG00000023191	RNH1	Skin	10497	0.198797
ENSG00000023228	NDUFS1	Muscle	8778.24	0.250924
ENSG00000023287	RB1CC1	Fetal.Brain	7582.8	0.223818
ENSG00000023318	ERP44	Bone.Marrow	2842.29	0.110853
ENSG00000023330	ALAS1	Adrenal.Gland	28612.6	0.494088
ENSG00000023445	BIRC3	Small.Intestine	5303.6	0.531015
ENSG00000023516	AKAP11	Fetal.Brain	8870.8	0.243036
ENSG00000023572	GLRX2	Testis	1179.32	0.313911
ENSG00000023608	SNAPC1	Testis	1054.08	0.258556
ENSG00000023697	DERA	Small.Intestine	1159.81	0.21668
ENSG00000023734	STRAP	Fetal.Brain	5070.2	0.151
ENSG00000023839	ABCC2	Liver	6614.42	0.769896
ENSG00000023892	DEF6	Blood	3879.71	0.536766
ENSG00000023902	PLEKHO1	Colon	8265.47	0.385714
ENSG00000023909	GCLM	Bone.Marrow	4212.25	0.365834
ENSG00000024048	UBR2	Bone.Marrow	3932.54	0.120974
ENSG00000024422	EHD2	Adipose.Tissue	15986.5	0.416903
ENSG00000024526	DEPDC1	Bone.Marrow	1559	0.785849
ENSG00000024862	CCDC28A	Adrenal.Gland	1245.32	0.19061
ENSG00000025039	RRAGD	Muscle	4106.02	0.410706
ENSG00000025156	HSF2	Fetal.Brain	2176.6	0.3103
ENSG00000025293	PHF20	Fetal.Brain	5125.8	0.245472
ENSG00000025423	HSD17B6	Liver	12352	0.775563
ENSG00000025434	NR1H3	Spleen	3442.03	0.378063
ENSG00000025708	TYMP	Blood	8517.91	0.49854
ENSG00000025770	NCAPH2	Testis	2958.34	0.186509
ENSG00000025772	TOMM34	Testis	7104.3	0.36028
ENSG00000025796	SEC63	Fetal.Brain	5217.4	0.170177
ENSG00000025800	KPNA6	Bone.Marrow	4398.49	0.123701
ENSG00000026025	VIM	Blood.Vessel	206402	0.459884
ENSG00000026036	RTEL1-TNFRSF6B	Pituitary	6396.05	0.237654
ENSG00000026103	FAS	Ovary	1990.23	0.39245
ENSG00000026297	RNASET2	Blood	10458.7	0.459418
ENSG00000026508	CD44	Skin	22622.3	0.475973
ENSG00000026559	KCNG1	Uterus	2421.84	0.708019
ENSG00000026652	AGPAT4	Fetal.Brain	3213.2	0.406559
ENSG00000026751	SLAMF7	Blood	4433.77	0.780286
ENSG00000026950	BTN3A1	Spleen	6267.19	0.351254
ENSG00000027001	MIPEP	Skin	922.53	0.199146
ENSG00000027075	PRKCH	Lung	2856.99	0.328747
ENSG00000027644	INSRR	Testis	385.68	0.607175
ENSG00000027697	IFNGR1	Lung	7868.76	0.311497
ENSG00000027847	B4GALT7	Pituitary	1418.37	0.17076
ENSG00000027869	SH2D2A	Blood	1266.75	0.605926
ENSG00000028116	VRK2	Bone.Marrow	1667.2	0.174689
ENSG00000028137	TNFRSF1B	Blood	21961.8	0.550798
ENSG00000028203	VEZT	Fetal.Brain	4395.8	0.197926
ENSG00000028277	POU2F2	Spleen	3072.38	0.589858
ENSG00000028310	BRD9	Embryonic.Craniofacial	2916.58	0.157702
ENSG00000028528	SNX1	Thyroid	13025.2	0.192662
ENSG00000028839	TBPL1	Testis	3743.89	0.363188
ENSG00000029153	ARNTL2	Vagina	1160.91	0.491319
ENSG00000029363	BCLAF1	Fetal.Brain	8202.4	0.181456
ENSG00000029364	SLC39A9	Bone.Marrow	2377.69	0.119155
ENSG00000029534	ANK1	Muscle	6926.8	0.77889
ENSG00000029559	IBSP	Pituitary	96.5	0.810806
ENSG00000029639	TFB1M	Bone.Marrow	671.84	0.198941
ENSG00000029725	RABEP1	Fetal.Brain	9103	0.213039
ENSG00000242265	PEG10	Embryonic.Craniofacial	28063.9	0.777229
ENSG00000030066	NUP160	Bone.Marrow	5497.37	0.266525
ENSG00000030110	BAK1	Spleen	1271.66	0.277936
ENSG00000030304	MUSK	Muscle	200.13	0.651711
ENSG00000030419	IKZF2	Blood	3005.24	0.504784
ENSG00000030582	GRN	Spleen	17855.1	0.322962
ENSG00000031003	FAM13B	Testis	2614.84	0.222059
ENSG00000031081	ARHGAP31	Embryonic.Heart	3602.21	0.386201
ENSG00000031691	CENPQ	Bone.Marrow	732.64	0.28146
ENSG00000031698	SARS1	Bone.Marrow	8617.36	0.1344
ENSG00000031823	RANBP3	Testis	3456.1	0.147516
ENSG00000032219	ARID4A	Fetal.Brain	3158.8	0.191219
ENSG00000032389	EIPR1	Pituitary	1289.83	0.254181
ENSG00000032444	PNPLA6	Spleen	5562.97	0.224208
ENSG00000032742	IFT88	Testis	3037.44	0.316442
ENSG00000033011	ALG1	Testis	1329.27	0.15645
ENSG00000033030	ZCCHC8	Bone.Marrow	1661.54	0.139836
ENSG00000033050	ABCF2	Bone.Marrow	4113.89	0.169886
ENSG00000033100	CHPF2	Pituitary	4010.96	0.219455
ENSG00000033122	LRRC7	Fetal.Brain	8175.6	0.828972
ENSG00000033170	FUT8	Nerve	2098.72	0.298357
ENSG00000033178	UBA6	Bone.Marrow	6475.33	0.255407
ENSG00000033327	GAB2	Fetal.Brain	6100.2	0.315141
ENSG00000033627	ATP6V0A1	Pituitary	8024.35	0.230309
ENSG00000033800	PIAS1	Bladder	3139.27	0.159299
ENSG00000033867	SLC4A7	Small.Intestine	2590.91	0.288148
ENSG00000034053	APBA2	Fetal.Brain	5161.4	0.703786
ENSG00000034152	MAP2K3	Blood	6301.53	0.322708
ENSG00000034239	EFCAB1	Fallopian.Tube	2016.43	0.736761
ENSG00000034510	TMSB10	Fetal.Brain	31950.6	0.312445
ENSG00000034533	ASTE1	Testis	615.54	0.169626
ENSG00000034677	RNF19A	Testis	4003.2	0.190992
ENSG00000034693	PEX3	Adrenal.Gland	1591.41	0.20868
ENSG00000034713	GABARAPL2	Brain	4881.56	0.153207
ENSG00000034971	MYOC	Nerve	7139.23	0.726926
ENSG00000035115	SH3YL1	Pancreas	3043.54	0.284463
ENSG00000035141	FAM136A	Bone.Marrow	2409.85	0.23377
ENSG00000035403	VCL	Blood.Vessel	26080.4	0.378037
ENSG00000035499	DEPDC1B	Bone.Marrow	2020.25	0.781824
ENSG00000035664	DAPK2	Thyroid	7147.76	0.575897
ENSG00000035681	NSMAF	Bone.Marrow	2000.37	0.155667
ENSG00000035687	ADSS2	Bone.Marrow	3475.35	0.217757
ENSG00000035720	STAP1	Spleen	617.91	0.782323
ENSG00000035862	TIMP2	Blood.Vessel	61354.4	0.435259
ENSG00000035928	RFC1	Embryonic.Craniofacial	3945.58	0.176269
ENSG00000036054	TBC1D23	Bone.Marrow	2728.17	0.168198
ENSG00000036257	CUL3	Testis	11061.4	0.245885
ENSG00000036448	MYOM2	Heart	26679.9	0.858262
ENSG00000036473	OTC	Liver	1608.31	0.886553
ENSG00000036530	CYP46A1	Brain	3248.89	0.648175
ENSG00000036549	ZZZ3	Embryonic.Craniofacial	2294.83	0.195567
ENSG00000036565	SLC18A1	Adrenal.Gland	290.44	0.83041
ENSG00000036672	USP2	Testis	8070.06	0.584311
ENSG00000036828	CASR	Kidney	1274.14	0.892138
ENSG00000037042	TUBG2	Brain	3080.2	0.280475
ENSG00000037241	RPL26L1	Testis	1098.09	0.260304
ENSG00000037280	FLT4	Thyroid	4713.45	0.442093
ENSG00000037474	NSUN2	Bone.Marrow	5673.21	0.149237
ENSG00000037637	FBXO42	Blood.Vessel	2238.67	0.176881
ENSG00000037749	MFAP3	Fetal.Brain	1971.2	0.282314
ENSG00000037757	MRI1	Cervix.Uteri	2009.91	0.191617
ENSG00000037897	METTL1	Adrenal.Gland	673.28	0.187225
ENSG00000037965	HOXC8	Skin	581.89	0.709935
ENSG00000038002	AGA	Salivary.Gland	558.57	0.180398
ENSG00000038210	PI4K2B	Bone.Marrow	1434.15	0.267875
ENSG00000038219	BOD1L1	Fetal.Brain	4532.8	0.187817
ENSG00000038274	MAT2B	Spleen	3107.61	0.154725
ENSG00000038295	TLL1	Adipose.Tissue	478.75	0.399942
ENSG00000038358	EDC4	Testis	5148.71	0.158728
ENSG00000038382	TRIO	Fetal.Brain	18144.4	0.304212
ENSG00000149948	HMGA2	Embryonic.Craniofacial	22828.1	0.930133
ENSG00000038532	CLEC16A	Testis	4768.79	0.184032
ENSG00000038945	MSR1	Lung	3355.32	0.559606
ENSG00000039068	CDH1	Thyroid	8255.72	0.560528
ENSG00000039123	MTREX	Prostate	6618.7	0.198729
ENSG00000039139	DNAH5	Fallopian.Tube	1426.71	0.669208
ENSG00000039319	ZFYVE16	Cervix.Uteri	2508.27	0.19492
ENSG00000039523	RIPOR1	Spleen	7956.19	0.225333
ENSG00000039537	C6	Liver	13346	0.819663
ENSG00000039560	RAI14	Embryonic.Craniofacial	6536.92	0.38752
ENSG00000039600	SOX30	Testis	5179.47	0.935882
ENSG00000039650	PNKP	Pituitary	5085.7	0.195232
ENSG00000039987	BEST2	Colon	1335.4	0.899265
ENSG00000040199	PHLPP2	Small.Intestine	2516.49	0.293785
ENSG00000040275	SPDL1	Embryonic.Craniofacial	1858.67	0.44539
ENSG00000040341	STAU2	Fetal.Brain	5256	0.283058
ENSG00000040487	SLC66A1	Bone.Marrow	1063.78	0.195418
ENSG00000040531	CTNS	Testis	1937.8	0.217099
ENSG00000040608	RTN4R	Brain	1141	0.55306
ENSG00000040633	PHF23	Embryonic.Craniofacial	1857.67	0.187143
ENSG00000040731	CDH10	Brain	677.65	0.819495
ENSG00000040933	INPP4A	Fetal.Brain	5654.2	0.268216
ENSG00000041353	RAB27B	Prostate	1090.39	0.583999
ENSG00000041357	PSMA4	Bone.Marrow	7886.44	0.194492
ENSG00000041515	MYO16	Fetal.Brain	1967.2	0.698384
ENSG00000041802	LSG1	Bone.Marrow	1867.9	0.124594
ENSG00000041880	PARP3	Adrenal.Gland	2112.6	0.270488
ENSG00000041982	TNC	Blood.Vessel	35419.2	0.548142
ENSG00000041988	THAP3	Kidney	2345.08	0.125004
ENSG00000042062	RIPOR3	Cervix.Uteri	4974.91	0.412374
ENSG00000042088	TDP1	Embryonic.Craniofacial	1573.08	0.360274
ENSG00000042286	AIFM2	Adipose.Tissue	3128.95	0.316666
ENSG00000042317	SPATA7	Testis	2743.01	0.363744
ENSG00000042429	MED17	Fetal.Brain	1493.6	0.170226
ENSG00000042445	RETSAT	Adipose.Tissue	8511.55	0.389737
ENSG00000042493	CAPG	Lung	4252.01	0.425428
ENSG00000042753	AP2S1	Bone.Marrow	3305.59	0.179168
ENSG00000042781	USH2A	Liver	344.78	0.622092
ENSG00000042813	ZPBP	Testis	3061.16	0.958693
ENSG00000042832	TG	Thyroid	816911	0.961728
ENSG00000042980	ADAM28	Stomach	3516.8	0.627886
ENSG00000043039	BARX2	Salivary.Gland	4134.56	0.81179
ENSG00000043093	DCUN1D1	Testis	6203.81	0.258484
ENSG00000043143	JADE2	Spleen	2993.58	0.250083
ENSG00000167244	IGF2	Embryonic.Craniofacial	22377.9	0.509734
ENSG00000043462	LCP2	Blood	6031.25	0.583974
ENSG00000043514	TRIT1	Bone.Marrow	2991.7	0.25275
ENSG00000043591	ADRB1	Heart	862.11	0.688496
ENSG00000044012	GUCA2B	Small.Intestine	1511.11	0.940403
ENSG00000044090	CUL7	Pituitary	5307.87	0.280992
ENSG00000044115	CTNNA1	Embryonic.Heart	20292.5	0.229554
ENSG00000044446	PHKA2	Liver	4851.92	0.206204
ENSG00000044459	CNTLN	Embryonic.Craniofacial	1420.25	0.321758
ENSG00000044524	EPHA3	Fetal.Brain	3029	0.576883
ENSG00000044574	HSPA5	Bone.Marrow	55519.9	0.261135
ENSG00000046604	DSG2	Bone.Marrow	5767.2	0.54333
ENSG00000046647	GEMIN8	Ovary	841.57	0.185768
ENSG00000046651	OFD1	Thyroid	2480.72	0.226468
ENSG00000046653	GPM6B	Brain	20560.3	0.676117
ENSG00000046774	MAGEC2	Bone.Marrow	3727.48	0.953988
ENSG00000046889	PREX2	Thyroid	2225.64	0.414815
ENSG00000047056	WDR37	Spleen	2417	0.160095
ENSG00000047188	YTHDC2	Ovary	2429.5	0.143991
ENSG00000047230	CTPS2	Embryonic.Craniofacial	2450.75	0.259488
ENSG00000047249	ATP6V1H	Brain	2827.08	0.194246
ENSG00000047315	POLR2B	Fetal.Brain	9016.4	0.186597
ENSG00000047346	FAM214A	Muscle	3185.78	0.217515
ENSG00000047365	ARAP2	Thyroid	2939.94	0.442549
ENSG00000047410	TPR	Bone.Marrow	10771.1	0.203998
ENSG00000047457	CP	Liver	51758.1	0.756895
ENSG00000047578	KIAA0556	Fallopian.Tube	3350.86	0.26386
ENSG00000047579	DTNBP1	Bone.Marrow	1048.52	0.16541
ENSG00000047597	XK	Bone.Marrow	1355.35	0.519214
ENSG00000047617	ANO2	Testis	433.49	0.442135
ENSG00000047621	C12orf4	Fetal.Brain	1595.6	0.180201
ENSG00000047634	SCML1	Testis	3008.18	0.3009
ENSG00000047644	WWC3	Lung	3738.5	0.232872
ENSG00000047648	ARHGAP6	Bone.Marrow	2685.76	0.437224
ENSG00000047662	FAM184B	Fetal.Brain	1896.8	0.235829
ENSG00000047849	MAP4	Muscle	43200.8	0.283118
ENSG00000047932	GOPC	Fetal.Brain	3027.2	0.188178
ENSG00000047936	ROS1	Lung	2144.37	0.9286
ENSG00000048028	USP28	Embryonic.Heart	7212.92	0.369694
ENSG00000048052	HDAC9	Fetal.Brain	5397.4	0.478088
ENSG00000048140	TSPAN17	Adrenal.Gland	2597.25	0.173397
ENSG00000048162	NOP16	Bone.Marrow	2254.3	0.168307
ENSG00000048342	CC2D2A	Fallopian.Tube	1437	0.32633
ENSG00000048392	RRM2B	Thyroid	1944.39	0.217568
ENSG00000048405	ZNF800	Bone.Marrow	1802.99	0.213144
ENSG00000048462	TNFRSF17	Blood	441.18	0.791715
ENSG00000048471	SNX29	Fetal.Brain	2594	0.224281
ENSG00000048540	LMO3	Fetal.Brain	25664.6	0.693661
ENSG00000048544	MRPS10	Bone.Marrow	2616.35	0.168075
ENSG00000048545	GUCA1A	Testis	2930.88	0.943078
ENSG00000048649	RSF1	Fetal.Brain	7044.4	0.257962
ENSG00000048707	VPS13D	Thyroid	5595.77	0.162657
ENSG00000048740	CELF2	Fetal.Brain	29573.6	0.474999
ENSG00000048828	FAM120A	Bladder	6161.45	0.140977
ENSG00000048991	R3HDM1	Fetal.Brain	5563.8	0.354626
ENSG00000049089	COL9A2	Pituitary	10121.2	0.625105
ENSG00000049130	KITLG	Lung	2381.25	0.412389
ENSG00000049167	ERCC8	Embryonic.Craniofacial	842.25	0.279367
ENSG00000049192	ADAMTS6	Embryonic.Heart	1240.71	0.506642
ENSG00000049239	H6PD	Liver	11419.4	0.285218
ENSG00000049245	VAMP3	Adipose.Tissue	4516.29	0.200987
ENSG00000049246	PER3	Pituitary	2992.57	0.26462
ENSG00000049247	UTS2	Pituitary	434.55	0.251897
ENSG00000049249	TNFRSF9	Blood	158.73	0.64812
ENSG00000049283	EPN3	Stomach	2617.09	0.593825
ENSG00000049323	LTBP1	Blood.Vessel	33827.3	0.566461
ENSG00000049449	RCN1	Skin	5525.93	0.294352
ENSG00000049540	ELN	Blood.Vessel	60686.3	0.551151
ENSG00000049541	RFC2	Bone.Marrow	2613.68	0.305567
ENSG00000049618	ARID1B	Embryonic.Craniofacial	5978.5	0.195484
ENSG00000049656	CLPTM1L	Liver	4147.18	0.173375
ENSG00000049759	NEDD4L	Fetal.Brain	13977.2	0.46914
ENSG00000049768	FOXP3	Spleen	145.86	0.361683
ENSG00000049769	PPP1R3F	Brain	1573.66	0.366311
ENSG00000049860	HEXB	Bone.Marrow	3750.98	0.194494
ENSG00000049883	PTCD2	Bone.Marrow	1084.38	0.187792
ENSG00000050030	NEXMIF	Fetal.Brain	5163.8	0.742416
ENSG00000050130	JKAMP	Pituitary	1788.53	0.148173
ENSG00000050165	DKK3	Heart	32521.7	0.558846
ENSG00000050327	ARHGEF5	Thyroid	2321.03	0.450067
ENSG00000050344	NFE2L3	Bone.Marrow	841.52	0.246415
ENSG00000050393	MCUR1	Fetal.Brain	4419.6	0.308865
ENSG00000050405	LIMA1	Adipose.Tissue	8869.04	0.322407
ENSG00000050426	LETMD1	Bone.Marrow	3358.26	0.147064
ENSG00000050438	SLC4A8	Pituitary	4927.81	0.755664
ENSG00000050555	LAMC3	Testis	4769.05	0.625367
ENSG00000050628	PTGER3	Uterus	8322.97	0.688793
ENSG00000050730	TNIP3	Lung	91.64	0.59214
ENSG00000050748	MAPK9	Brain	3625.74	0.173684
ENSG00000050767	COL23A1	Thyroid	5134.01	0.712888
ENSG00000050820	BCAR1	Embryonic.Heart	4857.83	0.192445
ENSG00000051009	FAM160A2	Testis	4272.82	0.195434
ENSG00000051108	HERPUD1	Pancreas	9049.7	0.276283
ENSG00000051128	HOMER3	Spleen	4332.54	0.371748
ENSG00000051180	RAD51	Bone.Marrow	1730.41	0.73359
ENSG00000174498	IGDCC3	Embryonic.Craniofacial	22242.8	0.941038
ENSG00000051382	PIK3CB	Bone.Marrow	4802.74	0.247684
ENSG00000051523	CYBA	Spleen	15759.7	0.517768
ENSG00000051596	THOC3	Bone.Marrow	2133.48	0.343356
ENSG00000051620	HEBP2	Adipose.Tissue	7516.86	0.302396
ENSG00000051825	MPHOSPH9	Bone.Marrow	2143.25	0.30856
ENSG00000052126	PLEKHA5	Adrenal.Gland	4501.74	0.335134
ENSG00000052344	PRSS8	Small.Intestine	6924.7	0.657845
ENSG00000052723	SIKE1	Bone.Marrow	2632.47	0.178528
ENSG00000052749	RRP12	Muscle	2596.14	0.210617
ENSG00000052795	FNIP2	Fetal.Brain	3010.8	0.208501
ENSG00000052802	MSMO1	Fetal.Brain	7463.2	0.448493
ENSG00000052841	TTC17	Ovary	4481.41	0.157023
ENSG00000106484	MEST	Embryonic.Craniofacial	21996.6	0.686556
ENSG00000053108	FSTL4	Bladder	696.18	0.667163
ENSG00000053254	FOXN3	Blood.Vessel	6834.64	0.272174
ENSG00000053328	METTL24	Embryonic.Craniofacial	214.08	0.480948
ENSG00000053371	AKR7A2	Adrenal.Gland	2025.16	0.190948
ENSG00000053372	MRTO4	Bone.Marrow	3335.26	0.197445
ENSG00000053438	NNAT	Pituitary	44493.1	0.8796
ENSG00000053501	USE1	Spleen	918.74	0.0975365
ENSG00000053524	MCF2L2	Brain	1657.04	0.389909
ENSG00000053702	NRIP2	Nerve	2450.99	0.436539
ENSG00000053747	LAMA3	Lung	4484.24	0.513634
ENSG00000053770	AP5M1	Fetal.Brain	1833	0.129677
ENSG00000053900	ANAPC4	Fallopian.Tube	3576.29	0.204907
ENSG00000053918	KCNQ1	Adrenal.Gland	13954.1	0.723742
ENSG00000054116	TRAPPC3	Adrenal.Gland	2406.06	0.14952
ENSG00000054118	THRAP3	Embryonic.Craniofacial	8119.58	0.146782
ENSG00000054148	PHPT1	Embryonic.Heart	4837.62	0.20227
ENSG00000054179	ENTPD2	Nerve	1667.48	0.540876
ENSG00000054219	LY75	Blood	3297.83	0.567345
ENSG00000054267	ARID4B	Testis	4388.01	0.157893
ENSG00000054277	OPN3	Embryonic.Craniofacial	1283.33	0.324083
ENSG00000054282	SDCCAG8	Fetal.Brain	2558.8	0.201049
ENSG00000054356	PTPRN	Pituitary	15176.4	0.896666
ENSG00000054392	HHAT	Embryonic.Craniofacial	690.17	0.362747
ENSG00000054523	KIF1B	Fetal.Brain	34280.2	0.444639
ENSG00000054598	FOXC1	Blood.Vessel	6653.48	0.600533
ENSG00000054611	TBC1D22A	Spleen	1775.08	0.132882
ENSG00000054654	SYNE2	Fetal.Brain	17191.8	0.275516
ENSG00000054690	PLEKHH1	Thyroid	22572.7	0.62655
ENSG00000054793	ATP9A	Fetal.Brain	26131	0.4426
ENSG00000054796	SPO11	Testis	288.54	0.962401
ENSG00000054803	CBLN4	Fetal.Brain	1236	0.788766
ENSG00000054938	CHRDL2	Uterus	5577	0.764677
ENSG00000054965	FAM168A	Fetal.Brain	12893.6	0.308013
ENSG00000054967	RELT	Blood	4618.26	0.493041
ENSG00000054983	GALC	Testis	1921.43	0.203826
ENSG00000055044	NOP58	Bone.Marrow	4225.24	0.157683
ENSG00000055070	SZRD1	Bone.Marrow	5406.63	0.157597
ENSG00000055118	KCNH2	Bone.Marrow	12077.1	0.652531
ENSG00000055130	CUL1	Testis	6745.6	0.205892
ENSG00000055147	FAM114A2	Testis	1487.13	0.142738
ENSG00000055163	CYFIP2	Fetal.Brain	12664.6	0.578388
ENSG00000055208	TAB2	Embryonic.Heart	4683.21	0.159491
ENSG00000055211	GINM1	Blood.Vessel	2571.44	0.191875
ENSG00000055332	EIF2AK2	Blood	2880.5	0.162698
ENSG00000055483	USP36	Ovary	5554.27	0.183343
ENSG00000055609	KMT2C	Fetal.Brain	10667.4	0.176311
ENSG00000055732	MCOLN3	Adrenal.Gland	4998.22	0.620044
ENSG00000055813	CCDC85A	Fetal.Brain	1092.8	0.538762
ENSG00000055917	PUM2	Fetal.Brain	12427.2	0.174158
ENSG00000055950	MRPL43	Testis	2362.4	0.13027
ENSG00000055955	ITIH4	Liver	125360	0.848624
ENSG00000055957	ITIH1	Liver	38886.5	0.962972
ENSG00000056050	HPF1	Fetal.Brain	1309.6	0.232804
ENSG00000056097	ZFR	Fetal.Brain	7638.4	0.18858
ENSG00000056277	ZNF280C	Embryonic.Craniofacial	696.08	0.310722
ENSG00000056487	PHF21B	Pituitary	1975.23	0.720638
ENSG00000056558	TRAF1	Blood	3508.02	0.320184
ENSG00000056586	RC3H2	Fetal.Brain	7498.2	0.217112
ENSG00000056736	IL17RB	Kidney	4054.42	0.53882
ENSG00000056972	TRAF3IP2	Skin	1902.19	0.292646
ENSG00000056998	GYG2	Adipose.Tissue	5117	0.65852
ENSG00000057019	DCBLD2	Embryonic.Heart	4601.54	0.35448
ENSG00000057149	SERPINB3	Vagina	24757.7	0.907888
ENSG00000057252	SOAT1	Adrenal.Gland	13345.8	0.389378
ENSG00000057294	PKP2	Embryonic.Heart	8276.21	0.637283
ENSG00000057468	MSH4	Testis	240.43	0.451503
ENSG00000057593	F7	Liver	5051.34	0.90513
ENSG00000057608	GDI2	Embryonic.Craniofacial	11356.9	0.193781
ENSG00000057657	PRDM1	Vagina	2180.91	0.503365
ENSG00000057663	ATG5	Bone.Marrow	1838.8	0.158804
ENSG00000057704	TMCC3	Blood	1758.25	0.328515
ENSG00000057757	PITHD1	Bone.Marrow	3534.55	0.182972
ENSG00000057935	MTA3	Adrenal.Gland	3149.18	0.259717
ENSG00000058056	USP13	Muscle	15188.7	0.562199
ENSG00000058063	ATP11B	Bone.Marrow	3993.03	0.227806
ENSG00000058085	LAMC2	Skin	1831.43	0.494678
ENSG00000058091	CDK14	Embryonic.Craniofacial	2949	0.329844
ENSG00000058262	SEC61A1	Pancreas	15311.8	0.178455
ENSG00000058272	PPP1R12A	Bladder	8551.09	0.309167
ENSG00000058335	RASGRF1	Brain	3164.13	0.794044
ENSG00000058404	CAMK2B	Brain	11436.6	0.797826
ENSG00000058453	CROCC	Fallopian.Tube	5377.29	0.262064
ENSG00000058600	POLR3E	Bone.Marrow	2901.2	0.146309
ENSG00000058668	ATP2B4	Uterus	28412.6	0.395901
ENSG00000058673	ZC3H11A	Embryonic.Craniofacial	7318.33	0.115085
ENSG00000058729	RIOK2	Bone.Marrow	1226.04	0.156277
ENSG00000058799	YIPF1	Blood	1449.2	0.163546
ENSG00000058804	NDC1	Bone.Marrow	3921.11	0.342505
ENSG00000058866	DGKG	Esophagus	1881.49	0.478356
ENSG00000059122	FLYWCH1	Bladder	4202.64	0.211133
ENSG00000059145	UNKL	Ovary	2369.13	0.194782
ENSG00000059377	TBXAS1	Blood	5037.57	0.635402
ENSG00000059378	PARP12	Spleen	2353.75	0.260982
ENSG00000059573	ALDH18A1	Embryonic.Craniofacial	3863.17	0.284635
ENSG00000059588	TARBP1	Pituitary	3113.27	0.221447
ENSG00000059691	GATB	Heart	1541.37	0.235834
ENSG00000059728	MXD1	Blood	23608.9	0.542397
ENSG00000059758	CDK17	Uterus	2291.13	0.227464
ENSG00000059769	DNAJC25	Liver	978.04	0.181724
ENSG00000059804	SLC2A3	Blood	50551.9	0.545826
ENSG00000059915	PSD	Brain	12618	0.678218
ENSG00000060069	CTDP1	Testis	2612.1	0.198544
ENSG00000060138	YBX3	Muscle	129808	0.454351
ENSG00000060140	STYK1	Prostate	465.39	0.64448
ENSG00000060237	WNK1	Vagina	11432.8	0.189013
ENSG00000060339	CCAR1	Embryonic.Craniofacial	6331.75	0.184216
ENSG00000060491	OGFR	Spleen	5344.88	0.197081
ENSG00000060558	GNA15	Esophagus	1931.04	0.635234
ENSG00000060566	CREB3L3	Liver	25416.1	0.949297
ENSG00000060642	PIGV	Testis	2133.04	0.269157
ENSG00000060656	PTPRU	Cervix.Uteri	5200.09	0.381203
ENSG00000060688	SNRNP40	Bone.Marrow	3389.18	0.257819
ENSG00000060709	RIMBP2	Pituitary	5779.68	0.747503
ENSG00000166426	CRABP1	Embryonic.Craniofacial	21599.8	0.92984
ENSG00000060749	QSER1	Bone.Marrow	3067.78	0.282557
ENSG00000060762	MPC1	Heart	4237.74	0.281189
ENSG00000060971	ACAA1	Liver	12923.3	0.265159
ENSG00000060982	BCAT1	Bone.Marrow	12983.9	0.58689
ENSG00000061273	HDAC7	Lung	9442.91	0.247258
ENSG00000061337	LZTS1	Fetal.Brain	8099.2	0.637479
ENSG00000061455	PRDM6	Bladder	2471.09	0.68621
ENSG00000061492	WNT8A	Testis	46.5	0.806401
ENSG00000061656	SPAG4	Testis	1772.38	0.495769
ENSG00000061676	NCKAP1	Fetal.Brain	13165.8	0.229367
ENSG00000061794	MRPS35	Bone.Marrow	3286.63	0.204026
ENSG00000061918	GUCY1B1	Brain	2023.93	0.34655
ENSG00000061936	SFSWAP	Nerve	4082.62	0.166745
ENSG00000061938	TNK2	Pituitary	10722.4	0.261565
ENSG00000061987	MON2	Pituitary	3250.39	0.148858
ENSG00000062038	CDH3	Ovary	3988.76	0.616304
ENSG00000062096	ARSF	Skin	114.15	0.744096
ENSG00000062194	GPBP1	Testis	5350.8	0.177609
ENSG00000062282	DGAT2	Adipose.Tissue	11818	0.712238
ENSG00000062370	ZNF112	Fetal.Brain	872	0.29606
ENSG00000062485	CS	Embryonic.Heart	13430.4	0.24565
ENSG00000062524	LTK	Lung	1276.09	0.591789
ENSG00000062582	MRPS24	Muscle	2431.71	0.152292
ENSG00000062598	ELMO2	Fetal.Brain	3319.6	0.179467
ENSG00000062650	WAPL	Testis	3002.93	0.161155
ENSG00000062716	VMP1	Prostate	16190.9	0.281805
ENSG00000062725	APPBP2	Testis	2984.41	0.21234
ENSG00000062822	POLD1	Bone.Marrow	5828.08	0.418798
ENSG00000063015	SEZ6	Fetal.Brain	19339.4	0.949501
ENSG00000063046	EIF4B	Ovary	21573.8	0.208802
ENSG00000063127	SLC6A16	Testis	4815.66	0.566991
ENSG00000063169	BICRA	Fetal.Brain	1553.6	0.187022
ENSG00000063176	SPHK2	Testis	1920.2	0.243506
ENSG00000063177	RPL18	Ovary	42213.6	0.216009
ENSG00000063180	CA11	Brain	10549.1	0.554351
ENSG00000063241	ISOC2	Liver	3577.51	0.258603
ENSG00000063244	U2AF2	Embryonic.Craniofacial	9457.5	0.17533
ENSG00000063245	EPN1	Stomach	8620.05	0.13192
ENSG00000063322	MED29	Brain	2837.73	0.171363
ENSG00000063438	NA	Testis	1695.77	0.432198
ENSG00000063515	GSC2	Testis	58.18	0.923017
ENSG00000063587	ZNF275	Adrenal.Gland	10311.8	0.407185
ENSG00000063601	MTMR1	Fetal.Brain	2032.4	0.159823
ENSG00000063660	GPC1	Nerve	10312.2	0.315648
ENSG00000063761	ADCK1	Pituitary	662.86	0.142112
ENSG00000063854	HAGH	Liver	3316.04	0.254945
ENSG00000063978	RNF4	Spleen	2906.27	0.11563
ENSG00000064012	CASP8	Spleen	2764.48	0.432544
ENSG00000064042	LIMCH1	Fetal.Brain	28846.8	0.558567
ENSG00000064102	INTS13	Bone.Marrow	2208.4	0.232326
ENSG00000064115	TM7SF3	Pancreas	2412.28	0.168274
ENSG00000064195	DLX3	Skin	1899.95	0.831225
ENSG00000064199	SPA17	Testis	5176.47	0.679307
ENSG00000064201	TSPAN32	Blood	769.35	0.536981
ENSG00000064205	CCN5	Blood.Vessel	20764.2	0.675996
ENSG00000064218	DMRT3	Testis	394.53	0.816004
ENSG00000064225	ST3GAL6	Liver	1492.99	0.343213
ENSG00000064270	ATP2C2	Colon	2011.83	0.619962
ENSG00000064300	NGFR	Nerve	13735.5	0.50326
ENSG00000064309	CDON	Fallopian.Tube	3627	0.518174
ENSG00000064313	TAF2	Bone.Marrow	2085.7	0.20011
ENSG00000064393	HIPK2	Brain	19178.4	0.313627
ENSG00000064419	TNPO3	Bone.Marrow	8519.64	0.274598
ENSG00000064489	NA	Blood	1003.16	0.190739
ENSG00000064490	RFXANK	Embryonic.Craniofacial	1902.17	0.189872
ENSG00000064545	TMEM161A	Bone.Marrow	1965.14	0.197534
ENSG00000064547	LPAR2	Blood	4425.1	0.546823
ENSG00000064601	CTSA	Adrenal.Gland	21801	0.314328
ENSG00000064607	SUGP2	Testis	14880.8	0.213187
ENSG00000064651	SLC12A2	Salivary.Gland	3999.39	0.366777
ENSG00000064652	SNX24	Nerve	976.75	0.230664
ENSG00000064655	EYA2	Prostate	1446.4	0.534004
ENSG00000064666	CNN2	Blood	14889.9	0.365677
ENSG00000064687	ABCA7	Pituitary	9034.35	0.514283
ENSG00000064692	SNCAIP	Embryonic.Heart	1866	0.590839
ENSG00000064703	DDX20	Testis	6389.35	0.373811
ENSG00000064726	BTBD1	Muscle	8820.11	0.276803
ENSG00000064763	FAR2	Fetal.Brain	1154.8	0.299734
ENSG00000064787	BCAS1	Brain	20192.4	0.830207
ENSG00000064835	POU1F1	Pituitary	2257.23	0.952236
ENSG00000064886	CHI3L2	Salivary.Gland	3709.49	0.68316
ENSG00000064932	SBNO2	Blood	9404.79	0.262959
ENSG00000064933	PMS1	Testis	2000.42	0.221481
ENSG00000064961	HMG20B	Prostate	4327.71	0.20629
ENSG00000064989	CALCRL	Lung	4939.06	0.490736
ENSG00000064995	TAF11	Bone.Marrow	2028.7	0.172006
ENSG00000064999	ANKS1A	Bladder	5054.64	0.241289
ENSG00000065000	AP3D1	Pituitary	10637.6	0.119249
ENSG00000065029	ZNF76	Pituitary	4346.84	0.225877
ENSG00000065054	SLC9A3R2	Lung	9717.89	0.355872
ENSG00000065057	NTHL1	Embryonic.Craniofacial	1058.42	0.23218
ENSG00000065060	UHRF1BP1	Bone.Marrow	3829.1	0.242707
ENSG00000065135	GNAI3	Bone.Marrow	5599.62	0.245864
ENSG00000065150	IPO5	Testis	15501.9	0.273155
ENSG00000065154	OAT	Small.Intestine	12221	0.291415
ENSG00000065183	WDR3	Bone.Marrow	3543.68	0.267265
ENSG00000065243	PKN2	Ovary	2524.47	0.169416
ENSG00000065268	WDR18	Embryonic.Craniofacial	2207.58	0.193738
ENSG00000065308	TRAM2	Skin	6386.89	0.327555
ENSG00000065320	NTN1	Esophagus	5873.24	0.527834
ENSG00000065325	GLP2R	Bladder	1313.73	0.735526
ENSG00000065328	MCM10	Bone.Marrow	1942.79	0.79144
ENSG00000065357	DGKA	Small.Intestine	6489.96	0.44609
ENSG00000065361	ERBB3	Nerve	8783.71	0.538723
ENSG00000065371	ROPN1	Testis	4405.89	0.945866
ENSG00000065413	ANKRD44	Fetal.Brain	1281.6	0.394985
ENSG00000065427	KARS1	Bone.Marrow	8469.07	0.181397
ENSG00000065457	ADAT1	Testis	1206.04	0.212996
ENSG00000065485	PDIA5	Liver	1917.38	0.2478
ENSG00000065491	TBC1D22B	Bone.Marrow	1670.91	0.184817
ENSG00000065518	NDUFB4	Adrenal.Gland	3913.98	0.176878
ENSG00000065526	SPEN	Fetal.Brain	9537.8	0.200596
ENSG00000065534	MYLK	Colon	54725.5	0.61446
ENSG00000065548	ZC3H15	Bone.Marrow	6174.45	0.186538
ENSG00000065559	MAP2K4	Fetal.Brain	2241.8	0.169516
ENSG00000065600	PACC1	Fetal.Brain	1440	0.433481
ENSG00000065609	SNAP91	Fetal.Brain	9241.2	0.875299
ENSG00000065613	SLK	Vagina	5463.38	0.205674
ENSG00000065615	CYB5R4	Blood	1899.26	0.269528
ENSG00000065618	COL17A1	Skin	24909.4	0.796971
ENSG00000065621	GSTO2	Pituitary	2005.59	0.467303
ENSG00000065665	SEC61A2	Fetal.Brain	2198	0.285813
ENSG00000065675	PRKCQ	Muscle	2421.97	0.655139
ENSG00000065717	TLE2	Nerve	7625.68	0.330784
ENSG00000065802	ASB1	Uterus	2101.39	0.154725
ENSG00000065809	FAM107B	Fetal.Brain	5954.8	0.339609
ENSG00000065833	ME1	Adrenal.Gland	3748.82	0.374727
ENSG00000065882	TBC1D1	Uterus	13102.6	0.366522
ENSG00000065883	CDK13	Ovary	2742.33	0.145982
ENSG00000065911	MTHFD2	Bone.Marrow	8040.07	0.30868
ENSG00000065923	SLC9A7	Pituitary	2451.1	0.451466
ENSG00000065970	FOXJ2	Uterus	2492.6	0.192638
ENSG00000065978	YBX1	Fetal.Brain	30229.8	0.299734
ENSG00000065989	PDE4A	Testis	2214.28	0.256025
ENSG00000066027	PPP2R5A	Bone.Marrow	5693.45	0.228024
ENSG00000066032	CTNNA2	Fetal.Brain	5330	0.873885
ENSG00000066044	ELAVL1	Embryonic.Craniofacial	6172.67	0.225575
ENSG00000066056	TIE1	Embryonic.Heart	4509.21	0.419454
ENSG00000066084	DIP2B	Fetal.Brain	4139.4	0.276212
ENSG00000066117	SMARCD1	Embryonic.Craniofacial	6315.17	0.216347
ENSG00000066135	KDM4A	Fetal.Brain	4177	0.240958
ENSG00000066136	NFYC	Embryonic.Heart	4516.12	0.155132
ENSG00000066185	ZMYND12	Testis	1244.98	0.619368
ENSG00000066230	SLC9A3	Kidney	2977.67	0.495745
ENSG00000066248	NGEF	Brain	3946.08	0.67235
ENSG00000066279	ASPM	Bone.Marrow	4047.68	0.787594
ENSG00000066294	CD84	Spleen	2179.75	0.512917
ENSG00000066322	ELOVL1	Skin	5571.15	0.266828
ENSG00000066336	SPI1	Blood	20985.9	0.748558
ENSG00000066379	ZNRD1	Bone.Marrow	1662.26	0.234082
ENSG00000066382	MPPED2	Fetal.Brain	3338.4	0.651603
ENSG00000066405	CLDN18	Stomach	24286	0.930452
ENSG00000066422	ZBTB11	Bone.Marrow	3000.97	0.19331
ENSG00000066427	ATXN3	Nerve	1884.1	0.188888
ENSG00000066455	GOLGA5	Testis	1982.36	0.12377
ENSG00000066468	FGFR2	Embryonic.Craniofacial	4756.67	0.434814
ENSG00000066557	LRRC40	Fetal.Brain	2096.2	0.257567
ENSG00000066583	ISOC1	Embryonic.Heart	3491.96	0.361107
ENSG00000066629	EML1	Fetal.Brain	12471.2	0.478525
ENSG00000066651	TRMT11	Bone.Marrow	1096.62	0.202738
ENSG00000066654	THUMPD1	Bone.Marrow	3493.95	0.204544
ENSG00000066697	MSANTD3	Fetal.Brain	1383	0.219635
ENSG00000066735	KIF26A	Fetal.Brain	3256.6	0.459408
ENSG00000066739	ATG2B	Testis	3034.86	0.144221
ENSG00000066777	ARFGEF1	Fetal.Brain	4210.8	0.164948
ENSG00000066813	ACSM2B	Liver	16061.6	0.946902
ENSG00000066827	ZFAT	Blood	956.11	0.218935
ENSG00000066855	MTFR1	Testis	1524.39	0.19213
ENSG00000066923	STAG3	Testis	9156.76	0.480637
ENSG00000066926	FECH	Bone.Marrow	2542.94	0.207089
ENSG00000066933	MYO9A	Fetal.Brain	4853.4	0.266341
ENSG00000067048	DDX3Y	Testis	5432.12	0.342416
ENSG00000067057	PFKP	Embryonic.Heart	17813.8	0.370014
ENSG00000067064	IDI1	Bone.Marrow	10889.5	0.319209
ENSG00000067066	SP100	Spleen	4168.25	0.296878
ENSG00000067082	KLF6	Adipose.Tissue	18238.4	0.331807
ENSG00000067113	PLPP1	Prostate	10564.4	0.395073
ENSG00000067141	NEO1	Fetal.Brain	21292.4	0.464386
ENSG00000067167	TRAM1	Skin	6918.51	0.230461
ENSG00000067177	PHKA1	Muscle	6719	0.474787
ENSG00000067182	TNFRSF1A	Blood	7636.92	0.246593
ENSG00000067191	CACNB1	Muscle	8794.2	0.48304
ENSG00000067208	EVI5	Nerve	1312.32	0.185458
ENSG00000067221	STOML1	Fetal.Brain	1152.6	0.214812
ENSG00000067225	PKM	Embryonic.Heart	52145.6	0.293852
ENSG00000067248	DHX29	Fetal.Brain	2594.2	0.153859
ENSG00000067334	DNTTIP2	Bone.Marrow	3529.2	0.164162
ENSG00000067365	METTL22	Testis	1593.47	0.181558
ENSG00000067369	TP53BP1	Embryonic.Craniofacial	10526.2	0.31528
ENSG00000131747	TOP2A	Embryonic.Craniofacial	21278.4	0.833261
ENSG00000067533	RRP15	Bone.Marrow	1219.61	0.189008
ENSG00000067560	RHOA	Blood.Vessel	22916.8	0.189963
ENSG00000067596	DHX8	Embryonic.Craniofacial	3165.08	0.165965
ENSG00000067601	PMS2P4	Embryonic.Heart	244.54	0.231201
ENSG00000067606	PRKCZ	Brain	5278.94	0.47985
ENSG00000067646	ZFY	Testis	581.02	0.334447
ENSG00000067704	IARS2	Bone.Marrow	7993.97	0.2015
ENSG00000067715	SYT1	Fetal.Brain	16995	0.858603
ENSG00000067798	NAV3	Fetal.Brain	10414.6	0.672844
ENSG00000067829	IDH3G	Adrenal.Gland	2383.1	0.0838953
ENSG00000067836	ROGDI	Brain	4196.56	0.346074
ENSG00000067840	PDZD4	Fetal.Brain	17271.2	0.684068
ENSG00000067842	ATP2B3	Brain	1537.52	0.852844
ENSG00000067900	ROCK1	Blood.Vessel	7025.16	0.238051
ENSG00000067955	CBFB	Bone.Marrow	3461.13	0.197553
ENSG00000067992	PDK3	Blood.Vessel	845.74	0.351692
ENSG00000068001	HYAL2	Spleen	16420.2	0.423529
ENSG00000068024	HDAC4	Muscle	5593.43	0.309546
ENSG00000068028	RASSF1	Spleen	3273.03	0.231188
ENSG00000068078	FGFR3	Skin	14514.2	0.606492
ENSG00000068079	IFI35	Spleen	1359.4	0.313748
ENSG00000068097	HEATR6	Embryonic.Craniofacial	1305.5	0.211235
ENSG00000068120	COASY	Adrenal.Gland	3796.45	0.177304
ENSG00000068137	PLEKHH3	Pancreas	4396.68	0.30405
ENSG00000068305	MEF2A	Blood.Vessel	5482.59	0.210114
ENSG00000068308	OTUD5	Bone.Marrow	4524.47	0.152259
ENSG00000068323	TFE3	Adrenal.Gland	4734.04	0.218947
ENSG00000068354	TBC1D25	Testis	1046.1	0.129923
ENSG00000068366	ACSL4	Fetal.Brain	4748.4	0.272098
ENSG00000068383	INPP5A	Blood.Vessel	4408.68	0.28324
ENSG00000068394	GPKOW	Bone.Marrow	1036.56	0.128491
ENSG00000068400	GRIPAP1	Pituitary	4916.69	0.179336
ENSG00000068438	FTSJ1	Bone.Marrow	1586.86	0.147446
ENSG00000068489	PRR11	Bone.Marrow	2489.29	0.753595
ENSG00000068615	REEP1	Fetal.Brain	13792.4	0.661154
ENSG00000068650	ATP11A	Lung	6760.61	0.269613
ENSG00000068654	POLR1A	Embryonic.Craniofacial	3565.25	0.210393
ENSG00000068697	LAPTM4A	Cervix.Uteri	13143	0.230377
ENSG00000068724	TTC7A	Testis	7582.44	0.316206
ENSG00000068745	IP6K2	Embryonic.Craniofacial	5565.33	0.21528
ENSG00000068781	STON1-GTF2A1L	Bladder	1942.45	0.47838
ENSG00000068784	SRBD1	Embryonic.Craniofacial	1226.75	0.222264
ENSG00000068796	KIF2A	Fetal.Brain	6653.6	0.484143
ENSG00000068831	RASGRP2	Spleen	9397.53	0.499934
ENSG00000068878	PSME4	Bone.Marrow	7231.31	0.23087
ENSG00000068885	IFT80	Pituitary	2984.4	0.263067
ENSG00000068903	SIRT2	Muscle	6720.15	0.19739
ENSG00000068912	ERLEC1	Pituitary	3639.47	0.17165
ENSG00000068971	PPP2R5B	Brain	3477.16	0.24185
ENSG00000068976	PYGM	Muscle	127158	0.88286
ENSG00000068985	PAGE1	Bone.Marrow	659.04	0.928781
ENSG00000069011	PITX1	Esophagus	14587.7	0.800766
ENSG00000069018	TRPC7	Testis	62.31	0.836617
ENSG00000069020	MAST4	Vagina	4707.65	0.303914
ENSG00000069122	ADGRF5	Lung	11800.6	0.513167
ENSG00000075618	FSCN1	Embryonic.Craniofacial	20042.8	0.543474
ENSG00000069206	ADAM7	Testis	192.95	0.934012
ENSG00000069248	NUP133	Bone.Marrow	3978.59	0.207773
ENSG00000069275	NUCKS1	Embryonic.Craniofacial	20627.9	0.266173
ENSG00000069329	VPS35	Embryonic.Heart	5366.58	0.180949
ENSG00000069345	DNAJA2	Fetal.Brain	3383.8	0.105548
ENSG00000069399	BCL3	Liver	5447.4	0.339181
ENSG00000069424	KCNAB2	Brain	8186.75	0.515955
ENSG00000069431	ABCC9	Muscle	3082.65	0.396164
ENSG00000069482	GAL	Pituitary	15499.4	0.930186
ENSG00000069493	CLEC2D	Spleen	3670.5	0.306567
ENSG00000069509	FUNDC1	Bone.Marrow	631.17	0.205403
ENSG00000069535	MAOB	Uterus	7223.76	0.45184
ENSG00000069667	RORA	Skin	9353.53	0.394069
ENSG00000069696	DRD4	Pituitary	178.57	0.341495
ENSG00000069702	TGFBR3	Ovary	10834.8	0.422054
ENSG00000069712	NA	Brain	994.32	0.40968
ENSG00000069764	PLA2G10	Colon	173.36	0.715494
ENSG00000069812	HES2	Vagina	1411.62	0.783099
ENSG00000069849	ATP1B3	Skin	5971.8	0.244361
ENSG00000069869	NEDD4	Muscle	5596.67	0.399318
ENSG00000069943	PIGB	Pituitary	914.59	0.175533
ENSG00000069956	MAPK6	Fetal.Brain	7258.6	0.375414
ENSG00000069966	GNB5	Ovary	2881.68	0.328996
ENSG00000069974	RAB27A	Bone.Marrow	3882.23	0.375196
ENSG00000069998	HDHD5	Embryonic.Heart	2129.21	0.135539
ENSG00000070010	UFD1	Bone.Marrow	9583.35	0.209845
ENSG00000070018	LRP6	Embryonic.Craniofacial	4236.92	0.269135
ENSG00000070019	GUCY2C	Small.Intestine	2366.28	0.829696
ENSG00000070031	SCT	Embryonic.Heart	106.88	0.614747
ENSG00000070047	PHRF1	Testis	3338.73	0.124373
ENSG00000070061	ELP1	Adrenal.Gland	7475.38	0.24005
ENSG00000070081	NUCB2	Pituitary	4036.44	0.276591
ENSG00000070087	PFN2	Fetal.Brain	13852.4	0.462045
ENSG00000070159	PTPN3	Muscle	5752.2	0.497492
ENSG00000070182	SPTB	Muscle	24625.2	0.692032
ENSG00000070190	DAPP1	Spleen	1078.4	0.614798
ENSG00000070193	FGF10	Cervix.Uteri	893.64	0.54177
ENSG00000070214	SLC44A1	Brain	4932.71	0.294083
ENSG00000070269	TMEM260	Embryonic.Craniofacial	1073.67	0.183479
ENSG00000070366	SMG6	Testis	3749.07	0.207035
ENSG00000070367	EXOC5	Fetal.Brain	6017.2	0.225133
ENSG00000070371	CLTCL1	Muscle	9406.44	0.523758
ENSG00000070388	FGF22	Skin	338.21	0.551124
ENSG00000070404	FSTL3	Nerve	9432.79	0.422222
ENSG00000070413	DGCR2	Skin	5294.55	0.129305
ENSG00000070423	RNF126	Testis	3043.74	0.151184
ENSG00000070444	MNT	Testis	2455.17	0.190333
ENSG00000070476	ZXDC	Ovary	1842.88	0.138965
ENSG00000070495	JMJD6	Fetal.Brain	2535.8	0.15487
ENSG00000070501	POLB	Testis	1781.22	0.32134
ENSG00000070526	ST6GALNAC1	Colon	3691.93	0.728324
ENSG00000070540	WIPI1	Salivary.Gland	2507.1	0.247437
ENSG00000070601	FRMPD1	Testis	1433.54	0.747163
ENSG00000070610	GBA2	Embryonic.Heart	7623.38	0.176943
ENSG00000070614	NDST1	Spleen	7885.92	0.227375
ENSG00000070669	ASNS	Bone.Marrow	9215.98	0.35381
ENSG00000070718	AP3M2	Fetal.Brain	2025.8	0.251252
ENSG00000070729	CNGB1	Brain	209.93	0.731036
ENSG00000070731	ST6GALNAC2	Nerve	5009.64	0.578578
ENSG00000070756	PABPC1	Bone.Marrow	65570.2	0.279318
ENSG00000070759	TESK2	Prostate	985.45	0.287509
ENSG00000070761	CFAP20	Embryonic.Heart	2172.67	0.283394
ENSG00000070770	CSNK2A2	Testis	7172.98	0.22847
ENSG00000070778	PTPN21	Embryonic.Heart	2784.79	0.294865
ENSG00000070785	EIF2B3	Bone.Marrow	2903.44	0.247384
ENSG00000070808	CAMK2A	Brain	19755.3	0.867579
ENSG00000070814	TCOF1	Bone.Marrow	5862.15	0.232507
ENSG00000070831	CDC42	Fetal.Brain	12251	0.207752
ENSG00000070882	OSBPL3	Thyroid	2367.89	0.386361
ENSG00000070886	EPHA8	Spleen	368.57	0.81252
ENSG00000070915	SLC12A3	Kidney	6146.92	0.956726
ENSG00000070950	RAD18	Bone.Marrow	2370.2	0.325614
ENSG00000070961	ATP2B1	Fetal.Brain	7788	0.342427
ENSG00000070985	TRPM5	Small.Intestine	415.4	0.744519
ENSG00000071051	NCK2	Fetal.Brain	8569.4	0.263226
ENSG00000071054	MAP4K4	Fetal.Brain	30695.4	0.421745
ENSG00000071073	MGAT4A	Small.Intestine	3448.71	0.350785
ENSG00000071082	RPL31	Ovary	34135.9	0.217325
ENSG00000071127	WDR1	Blood.Vessel	21975	0.246839
ENSG00000071189	SNX13	Testis	2012.08	0.135111
ENSG00000071203	MS4A12	Colon	2372.6	0.961025
ENSG00000071205	ARHGAP10	Esophagus	4597.94	0.406018
ENSG00000071242	RPS6KA2	Lung	7072.63	0.294161
ENSG00000071243	ING3	Bone.Marrow	1268.21	0.194184
ENSG00000071246	VASH1	Fetal.Brain	10168.8	0.423649
ENSG00000071282	LMCD1	Blood.Vessel	9644.57	0.514138
ENSG00000071462	BUD23	Testis	6547.31	0.181816
ENSG00000071537	SEL1L	Pancreas	22436.1	0.283553
ENSG00000071539	TRIP13	Bone.Marrow	2550.86	0.693469
ENSG00000071553	ATP6AP1	Pituitary	6499.98	0.165716
ENSG00000071564	TCF3	Embryonic.Craniofacial	12745.2	0.365285
ENSG00000071575	TRIB2	Ovary	7653.45	0.312749
ENSG00000071626	DAZAP1	Bone.Marrow	7275.51	0.145381
ENSG00000071655	MBD3	Embryonic.Craniofacial	5130.5	0.140562
ENSG00000071794	HLTF	Testis	4173.06	0.341651
ENSG00000071859	FAM50A	Pituitary	3635.52	0.137437
ENSG00000071889	FAM3A	Ovary	2744.8	0.167216
ENSG00000071894	CPSF1	Testis	11557	0.219761
ENSG00000071909	MYO3B	Bone.Marrow	357.11	0.673094
ENSG00000071967	CYBRD1	Blood.Vessel	16563.1	0.434789
ENSG00000071991	CDH19	Nerve	11901.2	0.739848
ENSG00000071994	PDCD2	Bone.Marrow	5582.55	0.188604
ENSG00000072041	SLC6A15	Fetal.Brain	3491	0.835022
ENSG00000072042	RDH11	Prostate	9565.01	0.287857
ENSG00000072062	PRKACA	Muscle	8581.56	0.234086
ENSG00000072071	ADGRL1	Fetal.Brain	13187.2	0.431465
ENSG00000072080	SPP2	Liver	1572.64	0.966343
ENSG00000072110	ACTN1	Blood.Vessel	50677.8	0.46165
ENSG00000072121	ZFYVE26	Spleen	1731.56	0.147468
ENSG00000072133	RPS6KA6	Pituitary	1156.98	0.447297
ENSG00000072134	EPN2	Cervix.Uteri	3709.09	0.252424
ENSG00000072135	PTPN18	Spleen	7229.54	0.264188
ENSG00000072163	LIMS2	Colon	16321.8	0.484634
ENSG00000072182	ASIC4	Pituitary	3171.6	0.857426
ENSG00000072195	SPEG	Blood.Vessel	32726	0.569573
ENSG00000072201	LNX1	Fetal.Brain	2053.2	0.263343
ENSG00000072210	ALDH3A2	Adrenal.Gland	15176.8	0.317245
ENSG00000072274	TFRC	Bone.Marrow	33178.8	0.444459
ENSG00000072310	SREBF1	Adrenal.Gland	31097.9	0.348174
ENSG00000072315	TRPC5	Fetal.Brain	581.4	0.88124
ENSG00000072364	AFF4	Fetal.Brain	8611.4	0.170095
ENSG00000072401	UBE2D1	Muscle	2605.06	0.293114
ENSG00000072415	MPP5	Thyroid	1726.9	0.18284
ENSG00000072422	RHOBTB1	Muscle	3036.24	0.325123
ENSG00000072501	SMC1A	Bone.Marrow	10063.2	0.270882
ENSG00000072506	HSD17B10	Liver	2702.43	0.192355
ENSG00000072518	MARK2	Skin	2866.81	0.169209
ENSG00000072571	HMMR	Bone.Marrow	4502.34	0.803071
ENSG00000072609	CHFR	Spleen	2373.69	0.167229
ENSG00000072657	TRHDE	Cervix.Uteri	1086.45	0.531609
ENSG00000072682	P4HA2	Pancreas	2412.4	0.28893
ENSG00000072694	FCGR2B	Spleen	1938.32	0.537641
ENSG00000072736	NFATC3	Bone.Marrow	6675.42	0.221594
ENSG00000072756	TRNT1	Bone.Marrow	1370.43	0.138777
ENSG00000072778	ACADVL	Adrenal.Gland	42393.3	0.257769
ENSG00000072786	STK10	Blood	9345.35	0.464058
ENSG00000072803	FBXW11	Fetal.Brain	4514.8	0.16714
ENSG00000072818	ACAP1	Blood	9590.55	0.634154
ENSG00000072832	CRMP1	Fetal.Brain	58533.8	0.784953
ENSG00000072840	EVC	Kidney	2724.58	0.392794
ENSG00000072849	DERL2	Testis	2319.89	0.153757
ENSG00000072858	SIDT1	Spleen	977.57	0.573405
ENSG00000072864	NDE1	Bladder	42754.9	0.668261
ENSG00000072952	MRVI1	Blood.Vessel	18793.5	0.547299
ENSG00000072954	TMEM38A	Muscle	10047.2	0.670454
ENSG00000072958	AP1M1	Testis	3767.01	0.16833
ENSG00000073008	PVR	Liver	2284.15	0.208254
ENSG00000073050	XRCC1	Embryonic.Craniofacial	3352.33	0.228806
ENSG00000073060	SCARB1	Adrenal.Gland	75985.9	0.696342
ENSG00000073067	CYP2W1	Adrenal.Gland	1156.82	0.780252
ENSG00000164104	HMGB2	Embryonic.Craniofacial	19573.4	0.518648
ENSG00000073146	MOV10L1	Testis	2981.8	0.774575
ENSG00000073150	PANX2	Brain	1649.83	0.551165
ENSG00000073169	SELENOO	Liver	3625.46	0.164884
ENSG00000073282	TP63	Skin	6814.84	0.774492
ENSG00000073331	ALPK1	Blood	3173.06	0.280411
ENSG00000073350	LLGL2	Kidney	6245.22	0.457317
ENSG00000073417	PDE8A	Adrenal.Gland	2679.77	0.205387
ENSG00000073464	CLCN4	Fetal.Brain	7279.4	0.718929
ENSG00000073536	NLE1	Testis	2196.58	0.30691
ENSG00000073578	SDHA	Heart	12734.4	0.262429
ENSG00000073584	SMARCE1	Embryonic.Craniofacial	8394.42	0.223267
ENSG00000073598	FNDC8	Testis	3123.27	0.793724
ENSG00000073605	GSDMB	Small.Intestine	3706.9	0.338425
ENSG00000073614	KDM5A	Embryonic.Craniofacial	3826.58	0.196628
ENSG00000073670	ADAM11	Embryonic.Heart	3775.33	0.722818
ENSG00000073711	PPP2R3A	Fetal.Brain	3188.6	0.44619
ENSG00000073712	FERMT2	Blood.Vessel	10133.3	0.348648
ENSG00000073734	ABCB11	Liver	1186.52	0.8838
ENSG00000073737	DHRS9	Colon	1334.2	0.662114
ENSG00000073754	CD5L	Spleen	18359.3	0.964344
ENSG00000073756	PTGS2	Lung	3560.85	0.564709
ENSG00000147257	GPC3	Embryonic.Craniofacial	19010.7	0.698358
ENSG00000073803	MAP3K13	Fetal.Brain	1736.2	0.214203
ENSG00000073849	ST6GAL1	Liver	22015.2	0.495866
ENSG00000073861	TBX21	Blood	900.24	0.742613
ENSG00000073905	NA	Muscle	1033.05	0.316847
ENSG00000073910	FRY	Blood.Vessel	5336.14	0.324005
ENSG00000073921	PICALM	Bone.Marrow	26652	0.278909
ENSG00000073969	NSF	Brain	6560.57	0.284923
ENSG00000159217	IGF2BP1	Embryonic.Craniofacial	16947.7	0.916768
ENSG00000074054	CLASP1	Fetal.Brain	14716.4	0.245828
ENSG00000074071	MRPS34	Adrenal.Gland	2184.53	0.160507
ENSG00000074181	NOTCH3	Blood.Vessel	30260.4	0.469138
ENSG00000074201	CLNS1A	Bone.Marrow	5799.91	0.219724
ENSG00000074211	PPP2R2C	Brain	7118.23	0.748036
ENSG00000074219	TEAD2	Embryonic.Craniofacial	6872.83	0.379224
ENSG00000074266	EED	Bone.Marrow	2039.82	0.196165
ENSG00000074276	CDHR2	Small.Intestine	12885.1	0.891941
ENSG00000074317	SNCB	Brain	7438.57	0.931978
ENSG00000074319	TSG101	Fetal.Brain	3073.8	0.121676
ENSG00000074356	NCBP3	Embryonic.Craniofacial	4887.08	0.169065
ENSG00000074370	ATP2A3	Spleen	12789.1	0.566345
ENSG00000074410	CA12	Kidney	17424	0.665654
ENSG00000074416	MGLL	Adipose.Tissue	12418.6	0.407466
ENSG00000074527	NTN4	Spleen	7599.92	0.428014
ENSG00000074582	BCS1L	Prostate	1430.83	0.118091
ENSG00000074590	NUAK1	Fetal.Brain	10259.4	0.471756
ENSG00000074603	DPP8	Testis	2074.12	0.118997
ENSG00000074621	SLC24A1	Testis	778.05	0.223951
ENSG00000074657	ZNF532	Fetal.Brain	9448	0.370795
ENSG00000074660	SCARF1	Spleen	3744.87	0.397844
ENSG00000074695	LMAN1	Bone.Marrow	10351.6	0.217139
ENSG00000074696	HACD3	Embryonic.Craniofacial	5961.25	0.336401
ENSG00000074706	IPCEF1	Thyroid	2287.25	0.653558
ENSG00000074755	ZZEF1	Small.Intestine	9358.19	0.185017
ENSG00000074800	ENO1	Bone.Marrow	130113	0.358581
ENSG00000074803	SLC12A1	Kidney	16748.1	0.95236
ENSG00000074842	MYDGF	Liver	3091.43	0.202981
ENSG00000074855	ANO8	Fetal.Brain	5264.6	0.324854
ENSG00000074935	TUBE1	Uterus	2165.92	0.21234
ENSG00000074964	ARHGEF10L	Blood.Vessel	8513.82	0.301476
ENSG00000074966	TXK	Spleen	546.77	0.551041
ENSG00000075035	WSCD2	Brain	2319.74	0.66361
ENSG00000075043	KCNQ2	Fetal.Brain	13320.8	0.892991
ENSG00000075073	TACR2	Colon	5557.1	0.794138
ENSG00000075089	ACTR6	Bone.Marrow	2821.3	0.248316
ENSG00000075131	TIPIN	Bone.Marrow	671.13	0.326528
ENSG00000075142	SRI	Colon	4358.91	0.212888
ENSG00000075151	EIF4G3	Testis	9243.1	0.244712
ENSG00000075188	NUP37	Bone.Marrow	2506.41	0.338511
ENSG00000075213	SEMA3A	Fetal.Brain	4852.4	0.667532
ENSG00000117724	CENPF	Embryonic.Craniofacial	15355.8	0.823837
ENSG00000075223	SEMA3C	Fetal.Brain	15508.4	0.525888
ENSG00000075234	TTC38	Liver	7777.24	0.33943
ENSG00000075239	ACAT1	Liver	11596.7	0.345517
ENSG00000075240	GRAMD4	Liver	8644.86	0.313975
ENSG00000075275	CELSR1	Pituitary	2478.03	0.475359
ENSG00000148773	MKI67	Embryonic.Craniofacial	14439.7	0.780173
ENSG00000075292	ZNF638	Fetal.Brain	6472.2	0.168248
ENSG00000075303	SLC25A40	Bone.Marrow	2072.61	0.226364
ENSG00000075336	TIMM21	Heart	1294.25	0.177693
ENSG00000075340	ADD2	Fetal.Brain	27810.6	0.868928
ENSG00000075388	FGF4	Nerve	413.87	0.947815
ENSG00000075391	RASAL2	Fetal.Brain	4051.6	0.312953
ENSG00000075399	VPS9D1	Blood	2434.37	0.242811
ENSG00000075407	ZNF37A	Fetal.Brain	1988	0.180866
ENSG00000075413	MARK3	Fetal.Brain	4799	0.109414
ENSG00000075415	SLC25A3	Embryonic.Heart	26681.1	0.199868
ENSG00000075420	FNDC3B	Adipose.Tissue	3761.84	0.209167
ENSG00000075426	FOSL2	Adrenal.Gland	21326	0.353126
ENSG00000075461	CACNG4	Fetal.Brain	8945.6	0.876685
ENSG00000075539	FRYL	Colon	3819.4	0.199208
ENSG00000075568	TMEM131	Small.Intestine	3368.56	0.122559
ENSG00000189184	PCDH18	Embryonic.Craniofacial	13746.2	0.624701
ENSG00000075624	ACTB	Blood.Vessel	300162	0.319615
ENSG00000075643	MOCOS	Adrenal.Gland	1599.06	0.562505
ENSG00000075651	PLD1	Adrenal.Gland	2884.08	0.35667
ENSG00000075673	ATP12A	Skin	272.78	0.807505
ENSG00000075702	WDR62	Testis	10633	0.764319
ENSG00000075711	DLG1	Brain	3074.55	0.163567
ENSG00000075785	RAB7A	Blood	9787.44	0.124692
ENSG00000075790	BCAP29	Thyroid	3172.82	0.251126
ENSG00000075826	SEC31B	Pituitary	3341.73	0.22898
ENSG00000075856	SART3	Embryonic.Craniofacial	4498.33	0.177953
ENSG00000075884	ARHGAP15	Blood	2297.95	0.607049
ENSG00000075886	TUBA3D	Testis	8574.83	0.910499
ENSG00000075891	PAX2	Kidney	6312.75	0.936026
ENSG00000075914	EXOSC7	Adipose.Tissue	4236.6	0.272764
ENSG00000075945	KIFAP3	Fetal.Brain	10914.2	0.377428
ENSG00000075975	MKRN2	Testis	3247.33	0.195359
ENSG00000076003	MCM6	Bone.Marrow	7434.24	0.474479
ENSG00000076043	REXO2	Bone.Marrow	2922.81	0.228005
ENSG00000076053	RBM7	Testis	3812.14	0.210446
ENSG00000076067	RBMS2	Lung	6850.56	0.325474
ENSG00000076108	BAZ2A	Bone.Marrow	10045.3	0.171795
ENSG00000076201	PTPN23	Pituitary	5521.74	0.158925
ENSG00000076242	MLH1	Bone.Marrow	3631.66	0.225583
ENSG00000076248	UNG	Adrenal.Gland	2828.53	0.257047
ENSG00000076258	FMO4	Liver	622.88	0.32703
ENSG00000076321	KLHL20	Bone.Marrow	1097.3	0.172308
ENSG00000076344	RGS11	Pituitary	6459.39	0.56078
ENSG00000076351	SLC46A1	Adrenal.Gland	3991.55	0.300785
ENSG00000076356	PLXNA2	Fetal.Brain	19053	0.462378
ENSG00000076382	SPAG5	Bone.Marrow	8995.89	0.679705
ENSG00000076513	ANKRD13A	Blood	4320.26	0.236069
ENSG00000076554	TPD52	Prostate	3222.02	0.412005
ENSG00000076555	ACACB	Adipose.Tissue	28827.5	0.511516
ENSG00000076604	TRAF4	Bone.Marrow	3320.65	0.314964
ENSG00000076641	PAG1	Lung	3792.83	0.392764
ENSG00000076650	GPATCH1	Embryonic.Craniofacial	778.08	0.149733
ENSG00000076662	ICAM3	Blood	14542.1	0.682007
ENSG00000076685	NT5C2	Thyroid	5649.58	0.197152
ENSG00000076706	MCAM	Blood.Vessel	78961.7	0.537869
ENSG00000076716	GPC4	Embryonic.Craniofacial	5281.58	0.395295
ENSG00000076770	MBNL3	Testis	3064.94	0.408874
ENSG00000076826	CAMSAP3	Fetal.Brain	4630.8	0.522595
ENSG00000076864	RAP1GAP	Thyroid	20662.1	0.683039
ENSG00000076924	XAB2	Testis	3340.33	0.151144
ENSG00000076928	ARHGEF1	Spleen	22165	0.343962
ENSG00000076944	STXBP2	Blood	13841	0.513082
ENSG00000076984	MAP2K7	Uterus	2597.77	0.133996
ENSG00000077009	NMRK2	Heart	17882	0.926965
ENSG00000077044	DGKD	Stomach	8788.75	0.35049
ENSG00000077063	CTTNBP2	Fetal.Brain	9829.2	0.615992
ENSG00000077080	ACTL6B	Fetal.Brain	3748.4	0.919674
ENSG00000077092	RARB	Embryonic.Craniofacial	1035.67	0.379044
ENSG00000077097	TOP2B	Fetal.Brain	28884.2	0.318008
ENSG00000077147	TM9SF3	Salivary.Gland	8172.17	0.175095
ENSG00000077150	NFKB2	Spleen	4694.96	0.272449
ENSG00000077152	UBE2T	Bone.Marrow	2323.58	0.694196
ENSG00000077157	PPP1R12B	Blood.Vessel	34330.9	0.516522
ENSG00000077232	DNAJC10	Testis	5627.77	0.20083
ENSG00000077235	GTF3C1	Embryonic.Craniofacial	6918.58	0.202715
ENSG00000077238	IL4R	Blood	9931.04	0.403929
ENSG00000077254	USP33	Fetal.Brain	5512.2	0.195737
ENSG00000077264	PAK3	Fetal.Brain	6039.4	0.704885
ENSG00000104722	NEFM	Embryonic.Craniofacial	13474.1	0.857191
ENSG00000077279	DCX	Fetal.Brain	94203.4	0.965508
ENSG00000077312	SNRPA	Bone.Marrow	5871.04	0.229568
ENSG00000077327	SPAG6	Testis	4073.59	0.89345
ENSG00000077348	EXOSC5	Bone.Marrow	823.83	0.185774
ENSG00000077380	DYNC1I2	Fetal.Brain	9433.4	0.264327
ENSG00000077420	APBB1IP	Blood	8448.64	0.681678
ENSG00000077454	LRCH4	Testis	11667.7	0.304529
ENSG00000077458	FAM76B	Testis	1813.01	0.21552
ENSG00000077463	SIRT6	Colon	993.23	0.156918
ENSG00000077498	TYR	Skin	230.61	0.892132
ENSG00000077514	POLD3	Embryonic.Craniofacial	2133.17	0.243713
ENSG00000077522	ACTN2	Muscle	112692	0.89794
ENSG00000077549	CAPZB	Blood	9895.71	0.163871
ENSG00000077585	GPR137B	Nerve	1833.36	0.356446
ENSG00000077616	NAALAD2	Pituitary	2085.37	0.542496
ENSG00000077684	JADE1	Thyroid	3790.12	0.190149
ENSG00000077713	SLC25A43	Skin	955.41	0.314979
ENSG00000077721	UBE2A	Bone.Marrow	2581.14	0.113619
ENSG00000077782	FGFR1	Ovary	12233.2	0.340589
ENSG00000077800	FKBP6	Testis	2232.61	0.773221
ENSG00000077935	SMC1B	Testis	2902.81	0.919664
ENSG00000077942	FBLN1	Cervix.Uteri	75611.9	0.520204
ENSG00000077943	ITGA8	Blood.Vessel	30695.9	0.690913
ENSG00000077984	CST7	Blood	17027.8	0.886061
ENSG00000078018	MAP2	Fetal.Brain	72905.2	0.841046
ENSG00000078043	PIAS2	Testis	5107.25	0.222851
ENSG00000078053	AMPH	Fetal.Brain	2111.2	0.566997
ENSG00000078061	ARAF	Muscle	3419.23	0.137484
ENSG00000078070	MCCC1	Bladder	1927.27	0.147926
ENSG00000078081	LAMP3	Lung	6123.07	0.850554
ENSG00000078098	FAP	Uterus	2378.21	0.619368
ENSG00000078114	NEBL	Heart	30863	0.755776
ENSG00000078124	ACER3	Nerve	1531.55	0.227747
ENSG00000078140	UBE2K	Fetal.Brain	7180.2	0.191919
ENSG00000078142	PIK3C3	Fetal.Brain	2586	0.16274
ENSG00000078177	N4BP2	Embryonic.Craniofacial	2011.08	0.367546
ENSG00000078237	TIGAR	Pituitary	394.21	0.215569
ENSG00000078246	TULP3	Ovary	2550.65	0.265186
ENSG00000078269	SYNJ2	Brain	2605.08	0.275219
ENSG00000078295	ADCY2	Muscle	3910.77	0.613126
ENSG00000078304	PPP2R5C	Bone.Marrow	12423.8	0.189066
ENSG00000078319	NA	Bone.Marrow	710.22	0.215873
ENSG00000078328	RBFOX1	Fetal.Brain	13310.4	0.895827
ENSG00000078369	GNB1	Fetal.Brain	41337.4	0.241976
ENSG00000078399	HOXA9	Fallopian.Tube	1136.43	0.644169
ENSG00000078401	EDN1	Lung	1720.88	0.455299
ENSG00000078403	MLLT10	Testis	4292.88	0.233503
ENSG00000078487	ZCWPW1	Testis	4548.47	0.462927
ENSG00000078549	ADCYAP1R1	Fetal.Brain	7955	0.695745
ENSG00000078579	FGF20	Spleen	30.7	0.58364
ENSG00000078589	P2RY10	Blood	659.52	0.802923
ENSG00000078596	ITM2A	Ovary	3993.49	0.350962
ENSG00000078618	NRDC	Bone.Marrow	19209.1	0.23841
ENSG00000078668	VDAC3	Embryonic.Heart	6784.21	0.241125
ENSG00000078674	PCM1	Testis	11551.8	0.227717
ENSG00000078687	TNRC6C	Fetal.Brain	3771.8	0.265071
ENSG00000078699	CBFA2T2	Embryonic.Craniofacial	3697.92	0.22489
ENSG00000078725	BRINP1	Fetal.Brain	2177	0.809735
ENSG00000078747	ITCH	Testis	3239.92	0.12935
ENSG00000078795	PKD2L2	Testis	640.93	0.243045
ENSG00000078804	TP53INP2	Brain	16037.7	0.390939
ENSG00000078808	SDF4	Small.Intestine	5391.82	0.104585
ENSG00000078814	MYH7B	Embryonic.Heart	9587.42	0.748887
ENSG00000078898	BPIFB2	Salivary.Gland	79181.7	0.966856
ENSG00000078900	TP73	Fallopian.Tube	851.14	0.525075
ENSG00000078902	TOLLIP	Testis	5607.45	0.226321
ENSG00000078967	UBE2D4	Muscle	2485.57	0.202703
ENSG00000079101	CLUL1	Pituitary	180.73	0.5705
ENSG00000079102	RUNX1T1	Fetal.Brain	16188.6	0.616144
ENSG00000079112	CDH17	Small.Intestine	9250.89	0.928392
ENSG00000079134	THOC1	Embryonic.Craniofacial	2942.17	0.213149
ENSG00000079150	FKBP7	Ovary	1399.49	0.379858
ENSG00000079156	OSBPL6	Fetal.Brain	2834.4	0.587652
ENSG00000079215	SLC1A3	Brain	19224.5	0.646081
ENSG00000079246	XRCC5	Embryonic.Craniofacial	21802.2	0.227132
ENSG00000079257	LXN	Adrenal.Gland	1235.52	0.398618
ENSG00000079263	SP140	Spleen	2034.21	0.647443
ENSG00000079277	MKNK1	Blood	6475.14	0.28868
ENSG00000079308	TNS1	Blood.Vessel	112991	0.469473
ENSG00000079313	REXO1	Testis	6262.82	0.204435
ENSG00000079332	SAR1A	Adipose.Tissue	4498.21	0.148215
ENSG00000079335	CDC14A	Testis	1814.31	0.392223
ENSG00000079337	RAPGEF3	Breast	8373.89	0.457953
ENSG00000079385	CEACAM1	Colon	5995.04	0.618372
ENSG00000079387	SENP1	Testis	3732.12	0.350629
ENSG00000079393	DUSP13	Muscle	4412.08	0.907867
ENSG00000079432	CIC	Testis	9541.3	0.205028
ENSG00000079435	LIPE	Adipose.Tissue	22851.3	0.762979
ENSG00000079459	FDFT1	Bone.Marrow	30603	0.355065
ENSG00000079462	PAFAH1B3	Fetal.Brain	5944.8	0.605027
ENSG00000079482	OPHN1	Fetal.Brain	1670	0.342738
ENSG00000079557	AFM	Liver	9445.1	0.964307
ENSG00000079616	KIF22	Embryonic.Craniofacial	7263.33	0.407423
ENSG00000079689	SCGN	Pituitary	1280.75	0.776312
ENSG00000079691	CARMIL1	Testis	1783.3	0.301915
ENSG00000079739	PGM1	Muscle	26706.4	0.467362
ENSG00000079785	DDX1	Bone.Marrow	7646.2	0.183651
ENSG00000079805	DNM2	Small.Intestine	10965	0.187894
ENSG00000079819	EPB41L2	Nerve	14834.3	0.333384
ENSG00000079841	RIMS1	Brain	2907.52	0.832053
ENSG00000079931	MOXD1	Uterus	3042.5	0.529924
ENSG00000079950	STX7	Fetal.Brain	10955.4	0.279427
ENSG00000079974	RABL2B	Fallopian.Tube	3882.86	0.278549
ENSG00000079999	KEAP1	Muscle	5077.24	0.163655
ENSG00000080007	DDX43	Testis	1205.68	0.555015
ENSG00000080031	PTPRH	Small.Intestine	3193.44	0.747351
ENSG00000080166	DCT	Skin	1397.88	0.659043
ENSG00000080189	SLC35C2	Spleen	2811.14	0.147791
ENSG00000080200	CRYBG3	Thyroid	4346.32	0.28825
ENSG00000080224	EPHA6	Testis	794.53	0.74726
ENSG00000080293	SCTR	Pancreas	3210.62	0.860844
ENSG00000080298	RFX3	Fetal.Brain	3255	0.380328
ENSG00000080345	RIF1	Muscle	12065.4	0.31296
ENSG00000080371	RAB21	Blood.Vessel	3964.58	0.156824
ENSG00000080493	SLC4A4	Pancreas	10734.3	0.723067
ENSG00000080503	SMARCA2	Fetal.Brain	8761.2	0.208105
ENSG00000080511	RDH8	Testis	122.49	0.908434
ENSG00000080546	SESN1	Muscle	5775.31	0.269403
ENSG00000080561	MID2	Vagina	466.37	0.305886
ENSG00000080572	PIH1D3	Testis	340.9	0.923513
ENSG00000080573	COL5A3	Cervix.Uteri	7351.64	0.483114
ENSG00000080603	SRCAP	Embryonic.Craniofacial	6536.92	0.132488
ENSG00000080608	PUM3	Bone.Marrow	1368.13	0.165638
ENSG00000080618	CPB2	Liver	12618.9	0.960675
ENSG00000080644	CHRNA3	Adrenal.Gland	738.51	0.69961
ENSG00000080709	KCNN2	Adrenal.Gland	1625.58	0.678925
ENSG00000080802	CNOT4	Fetal.Brain	1754	0.164204
ENSG00000080815	PSEN1	Fetal.Brain	3957.6	0.17788
ENSG00000080819	CPOX	Bone.Marrow	4831.38	0.255148
ENSG00000080822	CLDND1	Brain	10966.3	0.255064
ENSG00000080823	MOK	Testis	3403.63	0.40729
ENSG00000080824	HSP90AA1	Embryonic.Craniofacial	65993.8	0.230976
ENSG00000080839	RBL1	Embryonic.Craniofacial	1077.25	0.305449
ENSG00000080845	DLGAP4	Fetal.Brain	9094	0.190875
ENSG00000080854	IGSF9B	Fallopian.Tube	871	0.475385
ENSG00000080910	CFHR2	Liver	6918.02	0.966906
ENSG00000080947	CROCCP3	Pituitary	1053.07	0.305
ENSG00000080986	NDC80	Bone.Marrow	3461.48	0.76601
ENSG00000081014	AP4E1	Skin	909.2	0.173396
ENSG00000081019	RSBN1	Fetal.Brain	3037.2	0.212683
ENSG00000081026	MAGI3	Fetal.Brain	2082.2	0.302098
ENSG00000081041	CXCL2	Liver	7636.76	0.668831
ENSG00000081051	AFP	Embryonic.Heart	3855.46	0.955782
ENSG00000081052	COL4A4	Kidney	3324.03	0.563663
ENSG00000081059	TCF7	Blood	2159.22	0.484583
ENSG00000081087	OSTM1	Blood.Vessel	2194.3	0.198832
ENSG00000081138	CDH7	Nerve	536.88	0.841408
ENSG00000081148	IMPG2	Fallopian.Tube	260.14	0.336445
ENSG00000081154	PCNP	Bone.Marrow	5506.16	0.165154
ENSG00000081177	EXD2	Fetal.Brain	2650.2	0.213088
ENSG00000081181	ARG2	Prostate	3256.88	0.328995
ENSG00000081189	MEF2C	Fetal.Brain	61952	0.666969
ENSG00000081237	PTPRC	Blood	21778.7	0.728255
ENSG00000081248	CACNA1S	Muscle	11146.7	0.945955
ENSG00000081277	PKP1	Skin	54501.2	0.868579
ENSG00000081307	UBA5	Pituitary	3140.44	0.142808
ENSG00000081320	STK17B	Blood	5325.34	0.484134
ENSG00000081377	CDC14B	Nerve	2335.51	0.252499
ENSG00000081386	ZNF510	Fetal.Brain	1753.2	0.23564
ENSG00000081479	LRP2	Kidney	6264.97	0.865999
ENSG00000081665	ZNF506	Fetal.Brain	1129.4	0.20185
ENSG00000081692	JMJD4	Adrenal.Gland	1415.14	0.200202
ENSG00000081721	DUSP12	Embryonic.Craniofacial	1279.5	0.230331
ENSG00000081760	AACS	Skin	3110.12	0.306667
ENSG00000081791	DELE1	Spleen	4845.03	0.157302
ENSG00000081800	SLC13A1	Small.Intestine	647.44	0.934303
ENSG00000081803	CADPS2	Esophagus	2592.63	0.376799
ENSG00000081818	PCDHB4	Uterus	425.31	0.389768
ENSG00000081842	PCDHA6	Fetal.Brain	4936.8	0.663002
ENSG00000081853	PCDHGA2	Fetal.Brain	13371.8	0.340814
ENSG00000081870	HSPB11	Bone.Marrow	2167.02	0.266517
ENSG00000081913	PHLPP1	Brain	2457.24	0.293872
ENSG00000081923	ATP8B1	Bladder	4833.55	0.49119
ENSG00000081985	IL12RB2	Blood	193.77	0.471577
ENSG00000082014	SMARCD3	Fetal.Brain	7016.4	0.293645
ENSG00000082068	WDR70	Embryonic.Craniofacial	2163.67	0.1987
ENSG00000082074	FYB1	Blood	5002.85	0.652426
ENSG00000082126	MPP4	Spleen	93.08	0.550032
ENSG00000082146	STRADB	Adrenal.Gland	1974.04	0.248138
ENSG00000082153	BZW1	Fetal.Brain	5206.2	0.190543
ENSG00000082175	PGR	Uterus	13058.9	0.772628
ENSG00000082196	C1QTNF3	Testis	1061.73	0.327325
ENSG00000082212	ME2	Fetal.Brain	2581.8	0.22257
ENSG00000082213	C5orf22	Bone.Marrow	1776.34	0.183479
ENSG00000082258	CCNT2	Embryonic.Craniofacial	3062.67	0.150577
ENSG00000082269	FAM135A	Fetal.Brain	2076.8	0.301451
ENSG00000082293	COL19A1	Bladder	387.27	0.596885
ENSG00000082397	EPB41L3	Fetal.Brain	8201.8	0.423605
ENSG00000082438	COBLL1	Adrenal.Gland	7292.35	0.420413
ENSG00000082458	DLG3	Fetal.Brain	5698	0.357605
ENSG00000082482	KCNK2	Adrenal.Gland	3015.59	0.775664
ENSG00000113368	LMNB1	Embryonic.Craniofacial	13030.3	0.745444
ENSG00000082512	TRAF5	Fallopian.Tube	3645.86	0.376843
ENSG00000082515	MRPL22	Embryonic.Craniofacial	1147.67	0.178259
ENSG00000082516	GEMIN5	Embryonic.Craniofacial	2076.33	0.227691
ENSG00000082556	OPRK1	Brain	156.77	0.764884
ENSG00000082641	NFE2L1	Muscle	60431.6	0.284647
ENSG00000073111	MCM2	Embryonic.Craniofacial	12404.6	0.654308
ENSG00000082701	GSK3B	Fetal.Brain	8151	0.235614
ENSG00000082781	ITGB5	Blood.Vessel	17334.1	0.378698
ENSG00000082805	ERC1	Fetal.Brain	11702.6	0.319004
ENSG00000082898	XPO1	Bone.Marrow	18886	0.253086
ENSG00000082996	RNF13	Nerve	3237.78	0.207358
ENSG00000083067	TRPM3	Fetal.Brain	2499.4	0.737739
ENSG00000083093	PALB2	Bone.Marrow	799.91	0.204973
ENSG00000083097	DOP1A	Pituitary	3293.03	0.173687
ENSG00000083099	LYRM2	Pituitary	1721.41	0.145129
ENSG00000083123	BCKDHB	Liver	1287.73	0.176222
ENSG00000083168	KAT6A	Fetal.Brain	5813	0.212548
ENSG00000083223	TUT7	Skin	2639.66	0.215726
ENSG00000083290	ULK2	Fetal.Brain	5230.2	0.347683
ENSG00000083307	GRHL2	Prostate	2398.18	0.647861
ENSG00000083312	TNPO1	Fetal.Brain	10752.4	0.228152
ENSG00000083444	PLOD1	Embryonic.Heart	7361.62	0.235554
ENSG00000083454	P2RX5	Spleen	6636.64	0.797265
ENSG00000083457	ITGAE	Embryonic.Craniofacial	1033.17	0.200722
ENSG00000083520	DIS3	Bone.Marrow	2983.75	0.166023
ENSG00000083535	PIBF1	Embryonic.Craniofacial	1229.83	0.237705
ENSG00000083544	TDRD3	Fetal.Brain	1462	0.165518
ENSG00000083635	NUFIP1	Fetal.Brain	602	0.211547
ENSG00000083642	PDS5B	Fetal.Brain	4390.4	0.247666
ENSG00000083720	OXCT1	Heart	4256.77	0.294877
ENSG00000083750	RRAGB	Fetal.Brain	1504.2	0.212661
ENSG00000142449	FBN3	Embryonic.Craniofacial	11903.5	0.899633
ENSG00000083799	CYLD	Spleen	3260.16	0.196104
ENSG00000083807	SLC27A5	Liver	14638.5	0.55765
ENSG00000083812	ZNF324	Fetal.Brain	1197.4	0.197979
ENSG00000083814	ZNF671	Fetal.Brain	998.2	0.344736
ENSG00000083817	ZNF416	Embryonic.Craniofacial	323.17	0.25447
ENSG00000083828	ZNF586	Embryonic.Craniofacial	658.42	0.219499
ENSG00000083838	ZNF446	Pituitary	1420.9	0.221003
ENSG00000083844	ZNF264	Fetal.Brain	1535	0.18924
ENSG00000083845	RPS5	Ovary	32046.8	0.223001
ENSG00000083857	FAT1	Embryonic.Craniofacial	12836.3	0.404844
ENSG00000083896	YTHDC1	Ovary	4872.6	0.151191
ENSG00000083937	CHMP2B	Pituitary	2010.31	0.159434
ENSG00000084070	SMAP2	Blood	25872.2	0.521426
ENSG00000084072	PPIE	Bone.Marrow	3000.31	0.168514
ENSG00000084073	ZMPSTE24	Uterus	2021.96	0.166018
ENSG00000084090	STARD7	Muscle	7745.48	0.199452
ENSG00000084092	NOA1	Bone.Marrow	1605.2	0.199069
ENSG00000084093	REST	Embryonic.Craniofacial	1862.83	0.209235
ENSG00000084110	HAL	Liver	8395.06	0.87404
ENSG00000084112	SSH1	Lung	3185.89	0.169351
ENSG00000084207	GSTP1	Bone.Marrow	21547.5	0.308458
ENSG00000084234	APLP2	Thyroid	26632.1	0.214399
ENSG00000084444	FAM234B	Fetal.Brain	3022.4	0.452775
ENSG00000084453	SLCO1A2	Brain	3756.9	0.903693
ENSG00000084463	WBP11	Testis	4094.66	0.146279
ENSG00000084623	EIF3I	Bone.Marrow	12814	0.172161
ENSG00000084628	NKAIN1	Fetal.Brain	10111.4	0.917823
ENSG00000084636	COL16A1	Ovary	22246.3	0.478137
ENSG00000084652	TXLNA	Uterus	4629.42	0.165996
ENSG00000084674	APOB	Liver	93569.2	0.940744
ENSG00000084676	NCOA1	Fetal.Brain	8191.4	0.201207
ENSG00000084693	AGBL5	Testis	17679.3	0.391789
ENSG00000084710	EFR3B	Fetal.Brain	7086.8	0.735901
ENSG00000084731	KIF3C	Fetal.Brain	26947.4	0.739596
ENSG00000084733	RAB10	Fetal.Brain	10013.8	0.254306
ENSG00000084734	GCKR	Liver	5733.38	0.85103
ENSG00000084754	HADHA	Muscle	17947.9	0.212963
ENSG00000084764	MAPRE3	Pituitary	5790.85	0.344426
ENSG00000084774	CAD	Bone.Marrow	5401.3	0.262973
ENSG00000085063	CD59	Salivary.Gland	19782	0.301813
ENSG00000085117	CD82	Blood	5979.65	0.441321
ENSG00000085185	BCORL1	Fetal.Brain	2292	0.259532
ENSG00000085224	ATRX	Fetal.Brain	13434	0.267155
ENSG00000085231	AK6	Bone.Marrow	2072.4	0.167381
ENSG00000085265	FCN1	Blood	15881.2	0.87225
ENSG00000085274	MYNN	Fetal.Brain	1240.4	0.155486
ENSG00000085276	MECOM	Embryonic.Craniofacial	5079.83	0.494326
ENSG00000085365	SCAMP1	Fetal.Brain	9135.8	0.333709
ENSG00000085377	PREP	Embryonic.Heart	2834.21	0.251735
ENSG00000085382	HACE1	Embryonic.Craniofacial	1171.5	0.244046
ENSG00000085415	SEH1L	Bone.Marrow	4213.23	0.203872
ENSG00000085433	WDR47	Fetal.Brain	16259.4	0.536279
ENSG00000085449	WDFY1	Embryonic.Craniofacial	2222.83	0.171582
ENSG00000085465	OVGP1	Fallopian.Tube	14693	0.749955
ENSG00000085491	SLC25A24	Embryonic.Craniofacial	2070.42	0.277704
ENSG00000085511	MAP3K4	Bone.Marrow	3098.9	0.217673
ENSG00000085514	PILRA	Blood	2881.77	0.351156
ENSG00000279694	NA	Embryonic.Craniofacial	10949.1	0.936419
ENSG00000085563	ABCB1	Adrenal.Gland	14296.3	0.738465
ENSG00000085644	ZNF213	Testis	2958.61	0.212925
ENSG00000085662	AKR1B1	Adrenal.Gland	105715	0.665165
ENSG00000085719	CPNE3	Esophagus	3355.23	0.172717
ENSG00000085721	RRN3	Fetal.Brain	3915.6	0.171934
ENSG00000085733	CTTN	Uterus	13072.1	0.215647
ENSG00000085741	WNT11	Embryonic.Heart	1572.46	0.512964
ENSG00000085760	MTIF2	Bone.Marrow	3508.46	0.196311
ENSG00000085788	DDHD2	Bone.Marrow	2964.88	0.189469
ENSG00000085831	TTC39A	Testis	3529.46	0.56502
ENSG00000085832	EPS15	Bone.Marrow	4654.82	0.173641
ENSG00000085840	ORC1	Bone.Marrow	4573.27	0.808565
ENSG00000085871	MGST2	Liver	1621.82	0.242779
ENSG00000085872	CHERP	Bone.Marrow	4001.44	0.157875
ENSG00000085978	ATG16L1	Thyroid	1756.35	0.143997
ENSG00000085982	USP40	Thyroid	3104.92	0.197704
ENSG00000085998	POMGNT1	Pituitary	4444.67	0.189383
ENSG00000085999	RAD54L	Bone.Marrow	2602.24	0.66182
ENSG00000086015	MAST2	Muscle	11802.6	0.339157
ENSG00000086061	DNAJA1	Fetal.Brain	14011	0.244897
ENSG00000086062	B4GALT1	Ovary	7576.04	0.242559
ENSG00000086065	CHMP5	Fetal.Brain	3176.8	0.126534
ENSG00000086102	NFX1	Skin	2274.44	0.0913657
ENSG00000086159	AQP6	Kidney	2783.83	0.889469
ENSG00000086189	DIMT1	Bone.Marrow	2444.76	0.213371
ENSG00000086200	IPO11	Bone.Marrow	2903.87	0.265639
ENSG00000086205	FOLH1	Prostate	3355.63	0.767133
ENSG00000086232	EIF2AK1	Bone.Marrow	11029.1	0.170258
ENSG00000086288	NME8	Testis	403.63	0.775197
ENSG00000086289	EPDR1	Adrenal.Gland	2488.13	0.381281
ENSG00000086300	SNX10	Brain	1547.03	0.54978
ENSG00000086475	SEPHS1	Embryonic.Craniofacial	5380.58	0.207845
ENSG00000086504	MRPL28	Bone.Marrow	2879.72	0.180593
ENSG00000086506	HBQ1	Blood	1229.44	0.88089
ENSG00000086544	ITPKC	Esophagus	3683.15	0.306134
ENSG00000086548	CEACAM6	Lung	10070.1	0.84369
ENSG00000086570	FAT2	Brain	5884	0.751625
ENSG00000086589	RBM22	Embryonic.Craniofacial	2672.42	0.171796
ENSG00000086598	TMED2	Bone.Marrow	7758.87	0.155824
ENSG00000086619	ERO1B	Pancreas	9035.24	0.473849
ENSG00000086666	ZFAND6	Testis	3884.63	0.14951
ENSG00000086696	HSD17B2	Liver	2397.78	0.819745
ENSG00000086712	TXLNG	Ovary	1915.23	0.224026
ENSG00000086717	PPEF1	Testis	994.14	0.835776
ENSG00000086730	LAT2	Blood	7415.5	0.674934
ENSG00000086758	HUWE1	Fetal.Brain	15990.2	0.158266
ENSG00000086827	ZW10	Embryonic.Craniofacial	1448.08	0.20617
ENSG00000086848	ALG9	Embryonic.Craniofacial	1826.58	0.172888
ENSG00000086967	MYBPC2	Muscle	60486.6	0.954392
ENSG00000086991	NOX4	Blood.Vessel	1290.87	0.65386
ENSG00000087008	ACOX3	Esophagus	1125.1	0.20374
ENSG00000087053	MTMR2	Fetal.Brain	2438.8	0.250732
ENSG00000087074	PPP1R15A	Lung	10790.9	0.277633
ENSG00000087076	HSD17B14	Ovary	1335.87	0.433137
ENSG00000087077	TRIP6	Uterus	3855.04	0.261721
ENSG00000087085	ACHE	Brain	1684.66	0.46921
ENSG00000087086	FTL	Lung	121885	0.367328
ENSG00000087087	SRRT	Testis	12470.3	0.201153
ENSG00000087088	BAX	Spleen	3180.58	0.244892
ENSG00000087095	NLK	Adrenal.Gland	2267.26	0.304904
ENSG00000087111	PIGS	Bone.Marrow	5424.76	0.184681
ENSG00000087116	ADAMTS2	Adipose.Tissue	4501.94	0.39922
ENSG00000087128	TMPRSS11E	Vagina	8003.39	0.892516
ENSG00000087152	ATXN7L3	Fetal.Brain	6347.8	0.191085
ENSG00000087157	PGS1	Blood	5538.19	0.253599
ENSG00000087191	PSMC5	Embryonic.Craniofacial	5057.17	0.108749
ENSG00000087206	UIMC1	Testis	3788.74	0.196899
ENSG00000087237	CETP	Spleen	1209.2	0.690144
ENSG00000087245	MMP2	Cervix.Uteri	48993.8	0.489487
ENSG00000087250	MT3	Brain	15976.5	0.901036
ENSG00000087253	LPCAT2	Thyroid	4049.63	0.397866
ENSG00000087258	GNAO1	Fetal.Brain	16572.4	0.709818
ENSG00000087263	OGFOD1	Bone.Marrow	2691.37	0.204761
ENSG00000087266	SH3BP2	Spleen	11001.9	0.33399
ENSG00000087269	NOP14	Bone.Marrow	3001.81	0.151087
ENSG00000087274	ADD1	Nerve	14258.6	0.162417
ENSG00000087299	L2HGDH	Bone.Marrow	656.13	0.208114
ENSG00000087301	TXNDC16	Fetal.Brain	1669.4	0.297415
ENSG00000087302	RTRAF	Embryonic.Heart	7351.54	0.186639
ENSG00000087303	NID2	Embryonic.Heart	8295.88	0.505621
ENSG00000087338	GMCL1	Bone.Marrow	1879.26	0.201191
ENSG00000087365	SF3B2	Embryonic.Craniofacial	10622.6	0.156978
ENSG00000087448	KLHL42	Bladder	3847	0.286055
ENSG00000087460	GNAS	Pituitary	155808	0.343647
ENSG00000087470	DNM1L	Fetal.Brain	7349.2	0.204972
ENSG00000087494	PTHLH	Cervix.Uteri	436.64	0.534072
ENSG00000087495	PHACTR3	Fetal.Brain	5531.2	0.792268
ENSG00000087502	ERGIC2	Fetal.Brain	1156.4	0.099002
ENSG00000087510	TFAP2C	Skin	2054.48	0.724211
ENSG00000087586	AURKA	Bone.Marrow	4136.89	0.714829
ENSG00000087589	CASS4	Bone.Marrow	2287.14	0.716404
ENSG00000087842	PIR	Bladder	1268.55	0.268255
ENSG00000087884	AAMDC	Adrenal.Gland	1581.64	0.278738
ENSG00000087903	RFX2	Testis	7234.86	0.484463
ENSG00000087995	METTL2A	Bone.Marrow	1162.13	0.198772
ENSG00000088002	SULT2B1	Vagina	3790.99	0.825796
ENSG00000088035	ALG6	Nerve	540	0.166804
ENSG00000088038	CNOT3	Testis	3670.05	0.158801
ENSG00000088053	GP6	Bone.Marrow	369.38	0.575921
ENSG00000088179	PTPN4	Fetal.Brain	2864.8	0.236927
ENSG00000088205	DDX18	Bone.Marrow	5048.96	0.175064
ENSG00000088247	KHSRP	Bone.Marrow	11460	0.2187
ENSG00000088256	GNA11	Small.Intestine	9292.77	0.223126
ENSG00000088280	ASAP3	Ovary	4879.48	0.288233
ENSG00000088298	EDEM2	Spleen	1532.31	0.21295
ENSG00000088305	DNMT3B	Bone.Marrow	5206.07	0.699824
ENSG00000088320	REM1	Cervix.Uteri	692.18	0.477937
ENSG00000088325	TPX2	Bone.Marrow	10936	0.812903
ENSG00000088340	FER1L4	Bladder	9553	0.684618
ENSG00000088356	PDRG1	Testis	2194.94	0.246117
ENSG00000088367	EPB41L1	Brain	9325.6	0.423322
ENSG00000088386	SLC15A1	Small.Intestine	7236.17	0.879359
ENSG00000088387	DOCK9	Lung	6992.25	0.33299
ENSG00000088448	ANKRD10	Spleen	7245.37	0.191732
ENSG00000088451	TGDS	Bone.Marrow	779.38	0.195961
ENSG00000088538	DOCK3	Fetal.Brain	5107.6	0.647363
ENSG00000088543	C3orf18	Testis	1317.1	0.28006
ENSG00000088682	COQ9	Muscle	3743.09	0.25319
ENSG00000088726	TMEM40	Vagina	2141.02	0.819432
ENSG00000088727	KIF9	Testis	2121.66	0.387879
ENSG00000088756	ARHGAP28	Testis	3534.81	0.625386
ENSG00000088766	CRLS1	Adrenal.Gland	2383.61	0.198173
ENSG00000088808	PPP1R13B	Thyroid	5576.36	0.315266
ENSG00000088812	ATRN	Fetal.Brain	5609	0.192272
ENSG00000088826	SMOX	Brain	1658	0.315304
ENSG00000088827	SIGLEC1	Adipose.Tissue	2914.3	0.490125
ENSG00000088832	FKBP1A	Adipose.Tissue	7972.89	0.186687
ENSG00000088833	NSFL1C	Adrenal.Gland	3785.14	0.132679
ENSG00000088836	SLC4A11	Thyroid	5914.16	0.740615
ENSG00000088854	C20orf194	Fetal.Brain	3426.6	0.216483
ENSG00000088876	ZNF343	Embryonic.Craniofacial	1008.17	0.187025
ENSG00000088881	EBF4	Prostate	3759.08	0.444162
ENSG00000175745	NR2F1	Embryonic.Craniofacial	10509.4	0.501377
ENSG00000088888	MAVS	Muscle	5538.67	0.144836
ENSG00000088899	LZTS3	Brain	7940.4	0.42136
ENSG00000088926	F11	Liver	4388.04	0.934207
ENSG00000088930	XRN2	Embryonic.Craniofacial	6490.92	0.194556
ENSG00000088970	KIZ	Colon	2492.09	0.290795
ENSG00000088986	DYNLL1	Fetal.Brain	8580	0.267063
ENSG00000088992	TESC	Stomach	1645.38	0.503949
ENSG00000089006	SNX5	Thyroid	5793.36	0.214517
ENSG00000089009	RPL6	Embryonic.Craniofacial	23700	0.242754
ENSG00000089012	SIRPG	Spleen	363.56	0.719349
ENSG00000089022	MAPKAPK5	Embryonic.Craniofacial	2439.67	0.152694
ENSG00000089041	P2RX7	Brain	1202.77	0.440907
ENSG00000089048	ESF1	Embryonic.Craniofacial	1066.17	0.166946
ENSG00000089050	RBBP9	Embryonic.Craniofacial	1027.08	0.235607
ENSG00000089053	ANAPC5	Bone.Marrow	8338.63	0.134563
ENSG00000089057	SLC23A2	Adrenal.Gland	13225.6	0.401795
ENSG00000089060	SLC8B1	Adrenal.Gland	6955.41	0.331124
ENSG00000089063	TMEM230	Adrenal.Gland	3582.21	0.144987
ENSG00000089091	DZANK1	Testis	703.13	0.402118
ENSG00000089094	KDM2B	Fetal.Brain	5386.2	0.298808
ENSG00000089101	CFAP61	Muscle	1345.1	0.820838
ENSG00000067445	TRO	Embryonic.Craniofacial	9892.33	0.536674
ENSG00000089123	TASP1	Blood.Vessel	1185.09	0.237631
ENSG00000089127	OAS1	Blood	2337.45	0.464519
ENSG00000089154	GCN1	Bone.Marrow	10760.2	0.169827
ENSG00000089157	RPLP0	Bone.Marrow	63785	0.245394
ENSG00000089159	PXN	Nerve	13781.2	0.257853
ENSG00000089163	SIRT4	Testis	229.63	0.329308
ENSG00000089169	RPH3A	Brain	5061.34	0.907049
ENSG00000089177	KIF16B	Adrenal.Gland	1811.31	0.215282
ENSG00000089195	TRMT6	Testis	817.37	0.131758
ENSG00000089199	CHGB	Pituitary	95341.3	0.915501
ENSG00000089220	PEBP1	Adrenal.Gland	60936.8	0.342667
ENSG00000089225	TBX5	Embryonic.Heart	5399.5	0.878402
ENSG00000089234	BRAP	Testis	4079.45	0.252335
ENSG00000089248	ERP29	Bone.Marrow	4422.44	0.163767
ENSG00000089250	NOS1	Muscle	1836.01	0.685293
ENSG00000089280	FUS	Embryonic.Craniofacial	27655.6	0.226406
ENSG00000089289	IGBP1	Fetal.Brain	4098.6	0.175627
ENSG00000089327	FXYD5	Bone.Marrow	6445.82	0.456827
ENSG00000089335	ZNF302	Fetal.Brain	3335.4	0.202397
ENSG00000089351	GRAMD1A	Blood	7205.52	0.211121
ENSG00000089356	FXYD3	Colon	13113	0.731597
ENSG00000089472	HEPH	Bone.Marrow	6000.63	0.532225
ENSG00000089486	CDIP1	Brain	4906.58	0.258721
ENSG00000089505	CMTM1	Testis	1368.22	0.669138
ENSG00000089558	KCNH4	Bladder	314.55	0.610982
ENSG00000089597	GANAB	Bone.Marrow	20779.2	0.181711
ENSG00000089639	GMIP	Blood	7673.4	0.549375
ENSG00000089682	RBM41	Bone.Marrow	1106.34	0.252853
ENSG00000088882	CPXM1	Embryonic.Craniofacial	8671.08	0.690785
ENSG00000089692	LAG3	Ovary	1028.98	0.566021
ENSG00000089693	MLF2	Brain	6816.29	0.104098
ENSG00000089723	OTUB2	Testis	1250.53	0.609415
ENSG00000089737	DDX24	Testis	10643.7	0.170403
ENSG00000089775	ZBTB25	Pituitary	1539.67	0.139674
ENSG00000089818	NECAP1	Fetal.Brain	5660.4	0.241113
ENSG00000089820	ARHGAP4	Spleen	15303.4	0.396748
ENSG00000089847	ANKRD24	Testis	1677.07	0.54919
ENSG00000089876	DHX32	Testis	1878.31	0.174438
ENSG00000089902	RCOR1	Bone.Marrow	4402.4	0.263918
ENSG00000089916	GPATCH2L	Fetal.Brain	4283.2	0.157395
ENSG00000090006	LTBP4	Nerve	46601.7	0.446414
ENSG00000090013	BLVRB	Bone.Marrow	8795.85	0.32534
ENSG00000090020	SLC9A1	Stomach	3382.72	0.256217
ENSG00000090054	SPTLC1	Bone.Marrow	2167.66	0.20667
ENSG00000090060	PAPOLA	Fetal.Brain	6975.8	0.125126
ENSG00000090061	CCNK	Testis	3442.34	0.138171
ENSG00000090097	PCBP4	Embryonic.Craniofacial	8414.67	0.362059
ENSG00000090104	RGS1	Nerve	9033.21	0.486269
ENSG00000090238	YPEL3	Blood	8973.21	0.24901
ENSG00000090263	MRPS33	Bone.Marrow	1365.75	0.185675
ENSG00000090266	NDUFB2	Embryonic.Heart	4422.67	0.19476
ENSG00000090273	NUDC	Bone.Marrow	6400.87	0.144886
ENSG00000090316	MAEA	Spleen	4089.25	0.1379
ENSG00000090339	ICAM1	Lung	15621.1	0.474031
ENSG00000090372	STRN4	Testis	8986.33	0.181261
ENSG00000090376	IRAK3	Blood	6855.86	0.475994
ENSG00000090382	LYZ	Salivary.Gland	481040	0.92587
ENSG00000090402	SI	Small.Intestine	14090.2	0.964003
ENSG00000090432	MUL1	Skin	1245.79	0.109924
ENSG00000090447	TFAP4	Embryonic.Craniofacial	1403.25	0.248201
ENSG00000090470	PDCD7	Testis	1589.35	0.186661
ENSG00000090487	SPG21	Embryonic.Craniofacial	2899.75	0.115904
ENSG00000090512	FETUB	Liver	1893.86	0.924629
ENSG00000090520	DNAJB11	Bone.Marrow	2874.75	0.17159
ENSG00000090530	P3H2	Spleen	4079.17	0.486715
ENSG00000090534	THPO	Liver	653.94	0.515395
ENSG00000090539	CHRD	Liver	8982.8	0.474386
ENSG00000090554	FLT3LG	Cervix.Uteri	665.18	0.329856
ENSG00000090565	RAB11FIP3	Kidney	6835.61	0.201456
ENSG00000090581	GNPTG	Adrenal.Gland	6510.42	0.206013
ENSG00000090612	ZNF268	Fetal.Brain	1699.2	0.242469
ENSG00000090615	GOLGA3	Pituitary	6447.35	0.153095
ENSG00000090621	PABPC4	Muscle	15421.7	0.238033
ENSG00000090659	CD209	Adipose.Tissue	1105.82	0.517797
ENSG00000090661	CERS4	Thyroid	2618.27	0.27019
ENSG00000090674	MCOLN1	Spleen	4212.24	0.296198
ENSG00000090686	USP48	Bone.Marrow	8922.05	0.203157
ENSG00000090776	EFNB1	Embryonic.Craniofacial	4359.25	0.347259
ENSG00000090857	PDPR	Testis	4922.24	0.152359
ENSG00000090861	AARS1	Bone.Marrow	17791.1	0.189231
ENSG00000090863	GLG1	Ovary	9913.74	0.164092
ENSG00000099284	MACROH2A2	Embryonic.Craniofacial	8655.5	0.628285
ENSG00000090905	TNRC6A	Pituitary	6669.96	0.1647
ENSG00000090924	PLEKHG2	Embryonic.Craniofacial	5916.75	0.320873
ENSG00000112655	PTK7	Embryonic.Craniofacial	8211	0.521121
ENSG00000090971	NAT14	Pituitary	1728.27	0.386931
ENSG00000090975	PITPNM2	Ovary	3788.98	0.289754
ENSG00000090989	EXOC1	Fetal.Brain	2294	0.159593
ENSG00000091009	RBM27	Bone.Marrow	2824.06	0.230912
ENSG00000091039	OSBPL8	Fetal.Brain	6726.6	0.276181
ENSG00000091073	DTX2	Testis	2352.8	0.329846
ENSG00000091106	NLRC4	Blood	1958.77	0.656282
ENSG00000091127	PUS7	Bone.Marrow	1892.04	0.270065
ENSG00000091128	LAMB4	Skin	2429.82	0.851592
ENSG00000091129	NRCAM	Fetal.Brain	17120.6	0.774749
ENSG00000091136	LAMB1	Embryonic.Heart	24124.3	0.397939
ENSG00000091137	SLC26A4	Thyroid	9424.61	0.880348
ENSG00000091138	SLC26A3	Colon	17774.2	0.944276
ENSG00000091140	DLD	Bone.Marrow	7797	0.246167
ENSG00000091157	WDR7	Fetal.Brain	3099.6	0.251821
ENSG00000091164	TXNL1	Fetal.Brain	4604.6	0.177222
ENSG00000091181	IL5RA	Fallopian.Tube	454.86	0.678685
ENSG00000091262	ABCC6	Liver	4783.18	0.699394
ENSG00000091317	CMTM6	Blood	4761.97	0.255166
ENSG00000091409	ITGA6	Nerve	16412.8	0.427385
ENSG00000091428	RAPGEF4	Brain	9289.42	0.636047
ENSG00000091436	MAP3K20	Muscle	18916.9	0.483318
ENSG00000091482	SMPX	Embryonic.Heart	7869.21	0.894722
ENSG00000091483	FH	Bone.Marrow	7797.84	0.311274
ENSG00000091490	SEL1L3	Spleen	5843.01	0.53023
ENSG00000091513	TF	Liver	118396	0.922429
ENSG00000091527	CDV3	Muscle	8867.89	0.157298
ENSG00000091536	MYO15A	Pituitary	13777.3	0.808063
ENSG00000091542	ALKBH5	Muscle	7022.37	0.170915
ENSG00000091583	APOH	Liver	77239.3	0.966152
ENSG00000091592	NLRP1	Pituitary	20257.7	0.399185
ENSG00000091622	PITPNM3	Spleen	10614.8	0.640819
ENSG00000091640	SPAG7	Embryonic.Heart	3797.83	0.180396
ENSG00000091651	ORC6	Bone.Marrow	1886.64	0.695877
ENSG00000116132	PRRX1	Embryonic.Craniofacial	7899.75	0.533358
ENSG00000091664	SLC17A6	Pituitary	371.08	0.904011
ENSG00000091704	CPA1	Pancreas	1.53874e+06	0.965983
ENSG00000091732	ZC3HC1	Bone.Marrow	2046.28	0.252744
ENSG00000091831	ESR1	Uterus	9143.72	0.767723
ENSG00000091844	RGS17	Fetal.Brain	3083.4	0.606993
ENSG00000091879	ANGPT2	Adipose.Tissue	1234.93	0.444932
ENSG00000091947	TMEM101	Kidney	1997.11	0.202123
ENSG00000091972	CD200	Fetal.Brain	5072	0.510867
ENSG00000091986	CCDC80	Skin	22628.5	0.536107
ENSG00000092009	CMA1	Adipose.Tissue	135.88	0.620027
ENSG00000092010	PSME1	Spleen	6351.22	0.21871
ENSG00000092020	PPP2R3C	Testis	1976.78	0.184999
ENSG00000092036	HAUS4	Blood	2566.94	0.222161
ENSG00000092051	JPH4	Fetal.Brain	10376.6	0.808996
ENSG00000092054	MYH7	Muscle	457406	0.910684
ENSG00000092067	CEBPE	Blood	239.29	0.808529
ENSG00000092068	SLC7A8	Ovary	6768.23	0.372895
ENSG00000092094	OSGEP	Pituitary	2762.27	0.206116
ENSG00000092096	SLC22A17	Pituitary	17484.3	0.534782
ENSG00000092098	RNF31	Spleen	3342.04	0.139278
ENSG00000092108	SCFD1	Pituitary	2492.45	0.135874
ENSG00000092140	G2E3	Testis	2043.25	0.319434
ENSG00000092148	HECTD1	Muscle	14055.4	0.191607
ENSG00000092199	HNRNPC	Embryonic.Craniofacial	27332.2	0.224398
ENSG00000092200	RPGRIP1	Testis	1994.82	0.789815
ENSG00000092201	SUPT16H	Embryonic.Craniofacial	11972.7	0.251211
ENSG00000092203	TOX4	Testis	3523.86	0.0951597
ENSG00000092208	GEMIN2	Embryonic.Craniofacial	620.92	0.251631
ENSG00000092295	TGM1	Esophagus	15093.6	0.829062
ENSG00000092330	TINF2	Adrenal.Gland	2970.55	0.176714
ENSG00000092345	DAZL	Testis	3276.51	0.959492
ENSG00000092377	TBL1Y	Thyroid	117.73	0.624925
ENSG00000092421	SEMA6A	Adrenal.Gland	7963.71	0.425941
ENSG00000092439	TRPM7	Bone.Marrow	2622.26	0.140818
ENSG00000092445	TYRO3	Ovary	6243.05	0.531079
ENSG00000092470	WDR76	Bone.Marrow	1521.88	0.474653
ENSG00000092529	CAPN3	Muscle	17939.2	0.464488
ENSG00000092531	SNAP23	Bone.Marrow	4434.94	0.213132
ENSG00000092607	TBX15	Muscle	5422.85	0.774749
ENSG00000092621	PHGDH	Embryonic.Craniofacial	6760.25	0.372194
ENSG00000092758	COL9A3	Nerve	4285.03	0.620852
ENSG00000092820	EZR	Adrenal.Gland	14482	0.299119
ENSG00000092841	MYL6	Colon	55148.9	0.304651
ENSG00000092847	AGO1	Embryonic.Craniofacial	4768.42	0.213183
ENSG00000092850	TEKT2	Testis	2931.32	0.82847
ENSG00000092853	CLSPN	Bone.Marrow	1746.39	0.801811
ENSG00000092871	RFFL	Thyroid	2899.63	0.176338
ENSG00000092929	UNC13D	Blood	7734.99	0.507304
ENSG00000092931	MFSD11	Embryonic.Craniofacial	7614.75	0.180173
ENSG00000092964	DPYSL2	Fetal.Brain	59132	0.542845
ENSG00000092969	TGFB2	Embryonic.Heart	1547.25	0.449098
ENSG00000092978	GPATCH2	Embryonic.Craniofacial	1008.33	0.237952
ENSG00000093000	NUP50	Embryonic.Craniofacial	3032.58	0.214033
ENSG00000093009	CDC45	Bone.Marrow	8340.24	0.861061
ENSG00000093010	COMT	Bone.Marrow	6154.97	0.230256
ENSG00000093072	ADA2	Spleen	6530.73	0.428854
ENSG00000093100	NA	Fallopian.Tube	5253.14	0.264738
ENSG00000093134	VNN3	Blood	1357.51	0.845312
ENSG00000093144	ECHDC1	Adipose.Tissue	2328.38	0.159324
ENSG00000093167	LRRFIP2	Muscle	4000.76	0.186412
ENSG00000093183	SEC22C	Nerve	2485.32	0.162667
ENSG00000093217	XYLB	Liver	928.37	0.428938
ENSG00000094631	HDAC6	Pituitary	7883.77	0.221051
ENSG00000094755	GABRP	Breast	3897.17	0.786928
ENSG00000094796	KRT31	Skin	4279.24	0.909515
ENSG00000094804	CDC6	Bone.Marrow	4424.22	0.734509
ENSG00000094841	UPRT	Fetal.Brain	656.8	0.15554
ENSG00000094880	CDC23	Bone.Marrow	3170.98	0.225082
ENSG00000094914	AAAS	Pituitary	4357.08	0.191172
ENSG00000094916	CBX5	Embryonic.Craniofacial	18433.5	0.376111
ENSG00000094963	FMO2	Lung	8864.85	0.63038
ENSG00000094975	SUCO	Embryonic.Craniofacial	2612.5	0.250799
[truncated: 31,074 more rows]

## Sheet: Gini GO Analysis
GroupID	Category	Term	Description	LogP	Log(q-value)	InTerm_InList	Genes	Symbols
1_Summary	GO Biological Processes	GO:0048598	embryonic morphogenesis	-29.821	-25.472	40/581	1.28013e+281	COL2A1,COL11A1,DLX2,DLX5,DLX6,EYA1,FGF8,GBX2,TLX2,HOXB1,MSX2,MYF5,NEUROG1,OTX2,PCDH8,POU3F4,SIX1,SOX2,TWIST1,WNT7A,WNT7B,WNT8B,ZIC3,HMGA2,ALX1,IRX5,MAB21L2,SIX2,SALL4,ALX4,STRA6,IRX1,TRIM71,GSC,IRX2,SP8,FREM2,HES5,SP9,APELA,LIM2,MAB21L1,SOX1,SOX3,TFAP2B,PHOX2B,OTOL1,ADAMTS18,LAMA1,OC90,DLX1,EPYC,PAX1,SHOX,DLL3,CNMD,E2F7,XRCC2,CCNB2,FOXB1
1_Member	GO Biological Processes	GO:0048598	embryonic morphogenesis	-29.821	-25.472	40/581	1.28013e+188	COL2A1,COL11A1,DLX2,DLX5,DLX6,EYA1,FGF8,GBX2,TLX2,HOXB1,MSX2,MYF5,NEUROG1,OTX2,PCDH8,POU3F4,SIX1,SOX2,TWIST1,WNT7A,WNT7B,WNT8B,ZIC3,HMGA2,ALX1,IRX5,MAB21L2,SIX2,SALL4,ALX4,STRA6,IRX1,TRIM71,GSC,IRX2,SP8,FREM2,HES5,SP9,APELA
1_Member	GO Biological Processes	GO:0007423	sensory organ development	-21.2917	-17.641	32/559	1.28013e+144	COL2A1,COL11A1,DLX5,DLX6,EYA1,FGF8,GBX2,LIM2,MAB21L1,MYF5,NEUROG1,POU3F4,SIX1,SOX1,SOX2,SOX3,TFAP2B,TWIST1,WNT7A,WNT7B,ZIC3,PHOX2B,MAB21L2,SIX2,STRA6,OTOL1,GSC,ADAMTS18,LAMA1,FREM2,HES5,OC90
1_Member	GO Biological Processes	GO:0001501	skeletal system development	-19.2715	-15.767	29/507	1.28013e+124	COL2A1,COL11A1,DLX1,DLX2,DLX5,DLX6,EPYC,EYA1,FGF8,HOXB1,MSX2,MYF5,NEUROG1,PAX1,SHOX,SIX1,TWIST1,WNT7A,WNT7B,ZIC3,HMGA2,ALX1,IRX5,DLL3,SIX2,CNMD,ALX4,GSC,HES5
1_Member	GO Biological Processes	GO:0043583	ear development	-18.6021	-15.207	21/218	1.28013e+95	COL2A1,COL11A1,DLX5,DLX6,EYA1,FGF8,GBX2,NEUROG1,POU3F4,SIX1,SOX2,TWIST1,ZIC3,PHOX2B,SIX2,STRA6,OTOL1,GSC,FREM2,HES5,OC90
1_Member	GO Biological Processes	GO:0048562	embryonic organ morphogenesis	-15.9894	-12.681	21/292	1.28013e+89	COL2A1,COL11A1,DLX2,DLX5,DLX6,EYA1,FGF8,GBX2,HOXB1,MYF5,NEUROG1,POU3F4,SIX1,TWIST1,ZIC3,ALX1,IRX5,SIX2,ALX4,STRA6,GSC
1_Member	GO Biological Processes	GO:0048568	embryonic organ development	-15.2814	-12.011	24/450	1.28013e+108	COL2A1,COL11A1,DLX2,DLX5,DLX6,EYA1,FGF8,GBX2,HOXB1,MYF5,NEUROG1,POU3F4,SIX1,TWIST1,WNT7B,ZIC3,ALX1,IRX5,SIX2,ALX4,STRA6,E2F7,GSC,APELA
1_Member	GO Biological Processes	GO:0048704	embryonic skeletal system morphogenesis	-15.1698	-11.966	14/95	1.28013e+60	COL2A1,COL11A1,DLX2,EYA1,FGF8,HOXB1,MYF5,SIX1,TWIST1,ALX1,IRX5,SIX2,ALX4,GSC
1_Member	GO Biological Processes	GO:0048706	embryonic skeletal system development	-14.6341	-11.461	15/129	1.28013e+64	COL2A1,COL11A1,DLX1,DLX2,EYA1,FGF8,HOXB1,MYF5,SIX1,TWIST1,ALX1,IRX5,SIX2,ALX4,GSC
1_Member	GO Biological Processes	GO:0048705	skeletal system morphogenesis	-14.531	-11.402	18/226	1.28013e+76	COL2A1,COL11A1,DLX2,DLX5,EYA1,FGF8,HOXB1,MSX2,MYF5,NEUROG1,SIX1,TWIST1,WNT7A,ALX1,IRX5,SIX2,ALX4,GSC
1_Member	GO Biological Processes	GO:0043009	chordate embryonic development	-14.5213	-11.402	27/648	1.28013e+121	COL2A1,COL11A1,DLX1,DLX2,EYA1,FGF8,GBX2,HOXB1,MYF5,PCDH8,SIX1,TWIST1,WNT7B,XRCC2,ZIC3,ALX1,CCNB2,IRX5,DLL3,SIX2,FOXB1,SALL4,ALX4,TRIM71,E2F7,GSC,HES5
1_Member	GO Biological Processes	GO:0009792	embryo development ending in birth or egg hatching	-14.1701	-11.076	27/670	1.28013e+121	COL2A1,COL11A1,DLX1,DLX2,EYA1,FGF8,GBX2,HOXB1,MYF5,PCDH8,SIX1,TWIST1,WNT7B,XRCC2,ZIC3,ALX1,CCNB2,IRX5,DLL3,SIX2,FOXB1,SALL4,ALX4,TRIM71,E2F7,GSC,HES5
1_Member	GO Biological Processes	GO:0042471	ear morphogenesis	-13.6094	-10.582	14/122	1.28013e+58	COL2A1,COL11A1,DLX5,DLX6,EYA1,FGF8,GBX2,NEUROG1,POU3F4,SIX1,TWIST1,ZIC3,SIX2,GSC
1_Member	GO Biological Processes	GO:0048839	inner ear development	-13.3434	-10.336	16/190	1.28013e+71	COL2A1,COL11A1,DLX5,DLX6,EYA1,FGF8,GBX2,NEUROG1,POU3F4,SIX1,SOX2,PHOX2B,OTOL1,FREM2,HES5,OC90
1_Member	GO Biological Processes	GO:0090596	sensory organ morphogenesis	-12.1833	-9.311	17/266	1.28013e+71	COL2A1,COL11A1,DLX5,DLX6,EYA1,FGF8,GBX2,NEUROG1,POU3F4,SIX1,SOX1,TFAP2B,TWIST1,ZIC3,SIX2,STRA6,GSC
1_Member	GO Biological Processes	GO:0042472	inner ear morphogenesis	-9.22705	-6.55	10/101	1.28013e+39	COL2A1,COL11A1,DLX5,DLX6,EYA1,FGF8,GBX2,NEUROG1,POU3F4,SIX1
2_Summary	GO Biological Processes	GO:0007389	pattern specification process	-24.2315	-20.345	32/448	1.74517e+148	DLX1,DLX2,EYA1,FGF8,GBX2,HOXB1,LMX1B,MSX2,MYF5,NEUROG1,OTX2,PCDH8,SIX1,SOX1,WNT7A,WNT7B,WNT8B,XRCC2,ZIC3,DLL3,SIX2,FOXB1,ALX4,IRX1,DBX1,GSC,IRX2,GSX2,SP8,CYP26C1,HES5,HES3
2_Member	GO Biological Processes	GO:0007389	pattern specification process	-24.2315	-20.345	32/448	1.74517e+148	DLX1,DLX2,EYA1,FGF8,GBX2,HOXB1,LMX1B,MSX2,MYF5,NEUROG1,OTX2,PCDH8,SIX1,SOX1,WNT7A,WNT7B,WNT8B,XRCC2,ZIC3,DLL3,SIX2,FOXB1,ALX4,IRX1,DBX1,GSC,IRX2,GSX2,SP8,CYP26C1,HES5,HES3
2_Member	GO Biological Processes	GO:0003002	regionalization	-23.2875	-19.54	30/401	1.74517e+140	DLX1,DLX2,FGF8,GBX2,HOXB1,LMX1B,MSX2,MYF5,NEUROG1,OTX2,PCDH8,SOX1,WNT7A,WNT7B,WNT8B,XRCC2,ZIC3,DLL3,SIX2,FOXB1,ALX4,IRX1,DBX1,GSC,IRX2,GSX2,SP8,CYP26C1,HES5,HES3
2_Member	GO Biological Processes	GO:0009952	anterior/posterior pattern specification	-14.0736	-11.025	17/204	2.25326e+77	FGF8,GBX2,HOXB1,MSX2,MYF5,NEUROG1,OTX2,PCDH8,XRCC2,ZIC3,DLL3,SIX2,FOXB1,ALX4,CYP26C1,HES5,HES3
2_Member	GO Biological Processes	GO:0035282	segmentation	-9.49258	-6.758	10/95	4.61748e+46	MYF5,NEUROG1,PCDH8,XRCC2,ZIC3,DLL3,FOXB1,IRX1,IRX2,HES5
2_Member	GO Biological Processes	GO:0061053	somite development	-5.03676	-2.954	6/80	4.61751e+25	MYF5,PCDH8,SIX1,XRCC2,DLL3,FOXB1
2_Member	GO Biological Processes	GO:0001756	somitogenesis	-4.46663	-2.453	5/61	4.61751e+21	MYF5,PCDH8,XRCC2,DLL3,FOXB1
3_Summary	WikiPathways	WP2064	Neural crest differentiation	-24.2169	-20.345	20/101	1.28017e+121	COL2A1,DLX5,FGF8,GBX2,TLX2,HOXB1,MSX2,NEUROG1,PAX3,PAX7,TFAP2B,TWIST1,PHOX2B,FGF19,DLL3,LHX5,ZIC5,OLIG3,PRTG,HES5,DLX1,SOX2,WNT7A,TRIM71,OTX2,PEG10,FGFBP3
3_Member	WikiPathways	WP2064	Neural crest differentiation	-24.2169	-20.345	20/101	1.28017e+88	COL2A1,DLX5,FGF8,GBX2,TLX2,HOXB1,MSX2,NEUROG1,PAX3,PAX7,TFAP2B,TWIST1,PHOX2B,FGF19,DLL3,LHX5,ZIC5,OLIG3,PRTG,HES5
3_Member	GO Biological Processes	GO:0071772	response to BMP	-4.38539	-2.38	6/104	1.28017e+25	COL2A1,DLX1,DLX5,MSX2,PHOX2B,HES5
3_Member	GO Biological Processes	GO:0071773	cellular response to BMP stimulus	-4.38539	-2.38	6/104	1.28017e+25	COL2A1,DLX1,DLX5,MSX2,PHOX2B,HES5
3_Member	GO Biological Processes	GO:0070848	response to growth factor	-4.08901	-2.13	12/520	1.28017e+51	COL2A1,DLX1,DLX5,FGF8,MSX2,SOX2,TWIST1,WNT7A,PHOX2B,FGF19,TRIM71,HES5
3_Member	GO Biological Processes	GO:0071363	cellular response to growth factor stimulus	-3.70353	-1.804	11/488	1.28017e+47	COL2A1,DLX1,DLX5,FGF8,MSX2,TWIST1,WNT7A,PHOX2B,FGF19,TRIM71,HES5
3_Member	GO Biological Processes	GO:0090287	regulation of cellular response to growth factor stimulus	-2.29149	-0.599	7/345	1.74545e+32	DLX1,MSX2,OTX2,TFAP2B,PEG10,FGFBP3,HES5
3_Member	GO Biological Processes	GO:0030510	regulation of BMP signaling pathway	-2.23982	-0.557	4/118	1.74545e+17	DLX1,MSX2,TFAP2B,HES5
4_Summary	GO Biological Processes	GO:0030900	forebrain development	-19.9007	-16.329	27/396	1.74517e+146	DLX1,DLX2,DLX5,EFNA2,FGF8,GBX2,LMX1A,MDK,OTX2,POU4F1,SOX1,SOX2,SOX3,WNT7A,WNT7B,ZIC3,IGF2BP1,OTP,FOXB1,NEUROG3,PRDM13,LHX5,GSC,GSX2,GSX1,HES5,LHX8,PHOX2A,CENPF,HOXB1,POU3F4,ZIC2,PHOX2B
4_Member	GO Biological Processes	GO:0030900	forebrain development	-19.9007	-16.329	27/396	1.74517e+123	DLX1,DLX2,DLX5,EFNA2,FGF8,GBX2,LMX1A,MDK,OTX2,POU4F1,SOX1,SOX2,SOX3,WNT7A,WNT7B,ZIC3,IGF2BP1,OTP,FOXB1,NEUROG3,PRDM13,LHX5,GSC,GSX2,GSX1,HES5,LHX8
4_Member	GO Biological Processes	GO:0007420	brain development	-18.0081	-14.659	33/777	4.01106e+146	PHOX2A,CENPF,DLX1,DLX2,DLX5,EFNA2,FGF8,GBX2,HOXB1,LMX1A,MDK,OTX2,POU3F4,POU4F1,SOX1,SOX2,SOX3,WNT7A,WNT7B,ZIC2,ZIC3,PHOX2B,IGF2BP1,OTP,FOXB1,NEUROG3,PRDM13,LHX5,GSC,GSX2,GSX1,HES5,LHX8
4_Member	GO Biological Processes	GO:0021761	limbic system development	-9.93249	-7.127	11/115	1.74517e+49	DLX1,DLX2,LMX1A,MDK,SOX3,ZIC3,OTP,FOXB1,PRDM13,LHX5,GSX1
4_Member	GO Biological Processes	GO:0021537	telencephalon development	-7.94148	-5.467	13/270	1.74517e+58	DLX1,DLX2,DLX5,EFNA2,FGF8,LMX1A,MDK,ZIC3,IGF2BP1,FOXB1,LHX5,GSX2,HES5
4_Member	GO Biological Processes	GO:0021772	olfactory bulb development	-5.80643	-3.59	5/33	1.74617e+21	DLX2,DLX5,EFNA2,ZIC3,GSX2
4_Member	GO Biological Processes	GO:0021988	olfactory lobe development	-5.67464	-3.482	5/35	1.74617e+21	DLX2,DLX5,EFNA2,ZIC3,GSX2
4_Member	GO Biological Processes	GO:0021766	hippocampus development	-4.85535	-2.8	6/86	1.74517e+24	DLX1,DLX2,LMX1A,MDK,ZIC3,LHX5
4_Member	GO Biological Processes	GO:0021543	pallium development	-4.77023	-2.72	8/184	1.74517e+33	DLX1,DLX2,FGF8,LMX1A,MDK,ZIC3,IGF2BP1,LHX5
5_Summary	GO Biological Processes	GO:0045165	cell fate commitment	-18.6183	-15.207	22/250	1.74517e+120	DLX1,DLX2,EYA1,FGF8,MYF5,NEUROG1,POU4F1,SIX1,SOX1,SOX2,WNT7A,WNT7B,WNT8B,SIX2,TLX3,ISL2,DBX1,GSC,OLIG3,GSX2,GSX1,HES5,PHOX2A,FOXB1,NEUROG3,LHX5
5_Member	GO Biological Processes	GO:0045165	cell fate commitment	-18.6183	-15.207	22/250	1.74517e+102	DLX1,DLX2,EYA1,FGF8,MYF5,NEUROG1,POU4F1,SIX1,SOX1,SOX2,WNT7A,WNT7B,WNT8B,SIX2,TLX3,ISL2,DBX1,GSC,OLIG3,GSX2,GSX1,HES5
5_Member	GO Biological Processes	GO:0048663	neuron fate commitment	-14.1427	-11.072	12/67	1.74517e+57	DLX1,DLX2,EYA1,POU4F1,SIX1,SOX1,TLX3,ISL2,DBX1,OLIG3,GSX2,GSX1
5_Member	GO Biological Processes	GO:0001708	cell fate specification	-12.7171	-9.748	12/87	2.13855e+58	EYA1,POU4F1,SIX1,SOX1,SOX2,SIX2,TLX3,ISL2,DBX1,GSC,OLIG3,GSX2
5_Member	GO Biological Processes	GO:0048665	neuron fate specification	-12.6676	-9.716	9/32	2.13855e+43	EYA1,POU4F1,SIX1,SOX1,TLX3,ISL2,DBX1,OLIG3,GSX2
5_Member	GO Biological Processes	GO:0021510	spinal cord development	-9.18449	-6.534	10/102	4.01666e+50	PHOX2A,SOX1,FOXB1,NEUROG3,LHX5,ISL2,DBX1,OLIG3,GSX2,GSX1
5_Member	GO Biological Processes	GO:0021515	cell differentiation in spinal cord	-9.11668	-6.483	8/51	4.01666e+40	PHOX2A,SOX1,LHX5,ISL2,DBX1,OLIG3,GSX2,GSX1
5_Member	GO Biological Processes	GO:0021517	ventral spinal cord development	-5.02566	-2.946	5/47	4.01666e+23	PHOX2A,SOX1,ISL2,DBX1,OLIG3
5_Member	GO Biological Processes	GO:0021522	spinal cord motor neuron differentiation	-3.10974	-1.302	2023-03-30	40164843167826	PHOX2A,ISL2,OLIG3
6_Summary	GO Biological Processes	GO:0021953	central nervous system neuron differentiation	-15.1912	-11.966	17/175	4.01175e+85	PHOX2A,DLX1,DLX2,GBX2,LMX1A,POU4F1,SOX1,WNT7A,PHOX2B,OTP,LHX5,ISL2,DBX1,OLIG3,GSX2,GSX1,LHX8,HES5
6_Member	GO Biological Processes	GO:0021953	central nervous system neuron differentiation	-15.1912	-11.966	17/175	4.01175e+79	PHOX2A,DLX1,DLX2,GBX2,LMX1A,POU4F1,SOX1,WNT7A,PHOX2B,OTP,LHX5,ISL2,DBX1,OLIG3,GSX2,GSX1,LHX8
6_Member	GO Biological Processes	GO:0021872	forebrain generation of neurons	-9.18855	-6.534	8/50	1.74517e+37	DLX1,DLX2,GBX2,SOX1,OTP,LHX5,HES5,LHX8
6_Member	GO Biological Processes	GO:0021879	forebrain neuron differentiation	-8.47182	-5.917	7/39	1.74517e+31	DLX1,DLX2,GBX2,SOX1,OTP,LHX5,LHX8
6_Member	GO Biological Processes	GO:0021884	forebrain neuron development	-3.40052	-1.548	2023-03-24	26376656431707	GBX2,SOX1,LHX8
6_Member	GO Biological Processes	GO:0021954	central nervous system neuron development	-2.7332	-0.966	4/86	2.63767e+17	GBX2,SOX1,PHOX2B,LHX8
7_Summary	GO Biological Processes	GO:0048729	tissue morphogenesis	-13.0914	-10.104	24/566	1.30121e+161	COL11A1,EYA1,FGF8,GBX2,TLX2,MSX2,MYF5,PCDH8,POU4F1,SIX1,TWIST1,WNT7A,WNT7B,ZIC3,HMGA2,SIX2,SALL4,IRX1,TRIM71,IRX2,LAMA1,FREM2,HES5,APELA,TFAP2B,STRA6,E2F7,CENPF,CYP26A1,DLX1,DLX2,SP8,FOXB1,GSC
7_Member	GO Biological Processes	GO:0048729	tissue morphogenesis	-13.0914	-10.104	24/566	1.30121e+113	COL11A1,EYA1,FGF8,GBX2,TLX2,MSX2,MYF5,PCDH8,POU4F1,SIX1,TWIST1,WNT7A,WNT7B,ZIC3,HMGA2,SIX2,SALL4,IRX1,TRIM71,IRX2,LAMA1,FREM2,HES5,APELA
7_Member	GO Biological Processes	GO:0002009	morphogenesis of an epithelium	-9.48427	-6.758	18/451	2.13823e+84	EYA1,FGF8,GBX2,MSX2,PCDH8,SIX1,TWIST1,WNT7A,WNT7B,ZIC3,SIX2,SALL4,IRX1,TRIM71,IRX2,LAMA1,FREM2,HES5
7_Member	GO Biological Processes	GO:0001656	metanephros development	-8.61984	-6.049	9/85	2.13823e+41	EYA1,FGF8,SIX1,TFAP2B,WNT7B,SIX2,IRX1,IRX2,HES5
7_Member	GO Biological Processes	GO:0035239	tube morphogenesis	-8.30679	-5.777	20/670	2.13823e+98	EYA1,FGF8,GBX2,MSX2,SIX1,TFAP2B,TWIST1,WNT7A,WNT7B,ZIC3,SIX2,SALL4,STRA6,IRX1,TRIM71,E2F7,IRX2,LAMA1,HES5,APELA
7_Member	GO Biological Processes	GO:0072009	nephron epithelium development	-7.83813	-5.375	9/104	2.13823e+41	EYA1,FGF8,SIX1,TFAP2B,WNT7B,SIX2,IRX1,IRX2,HES5
7_Member	GO Biological Processes	GO:0016331	morphogenesis of embryonic epithelium	-7.69366	-5.242	10/145	2.25351e+47	FGF8,PCDH8,SIX1,TWIST1,WNT7B,SALL4,IRX1,TRIM71,IRX2,HES5
7_Member	GO Biological Processes	GO:0001822	kidney development	-7.48721	-5.046	13/295	1.06316e+60	CENPF,CYP26A1,EYA1,FGF8,SIX1,TFAP2B,WNT7B,SIX2,STRA6,IRX1,IRX2,FREM2,HES5
7_Member	GO Biological Processes	GO:0072080	nephron tubule development	-7.4801	-5.044	8/81	2.13823e+36	EYA1,FGF8,SIX1,TFAP2B,WNT7B,IRX1,IRX2,HES5
7_Member	GO Biological Processes	GO:0072001	renal system development	-7.31778	-4.893	13/305	1.06316e+60	CENPF,CYP26A1,EYA1,FGF8,SIX1,TFAP2B,WNT7B,SIX2,STRA6,IRX1,IRX2,FREM2,HES5
7_Member	GO Biological Processes	GO:0009954	proximal/distal pattern formation	-7.28619	-4.866	6/34	1.74517e+30	DLX1,DLX2,IRX1,IRX2,SP8,HES5
7_Member	GO Biological Processes	GO:0061326	renal tubule development	-7.27383	-4.859	8/86	2.13823e+36	EYA1,FGF8,SIX1,TFAP2B,WNT7B,IRX1,IRX2,HES5
7_Member	GO Biological Processes	GO:0060993	kidney morphogenesis	-7.195	-4.795	8/88	2.13823e+37	EYA1,FGF8,SIX1,WNT7B,SIX2,IRX1,IRX2,HES5
7_Member	GO Biological Processes	GO:0060562	epithelial tube morphogenesis	-7.18681	-4.792	13/313	2.13823e+61	EYA1,FGF8,GBX2,MSX2,SIX1,TWIST1,ZIC3,SALL4,IRX1,TRIM71,IRX2,LAMA1,HES5
7_Member	GO Biological Processes	GO:0072006	nephron development	-6.90728	-4.531	9/133	2.13823e+41	EYA1,FGF8,SIX1,TFAP2B,WNT7B,SIX2,IRX1,IRX2,HES5
7_Member	GO Biological Processes	GO:0072073	kidney epithelium development	-6.87932	-4.508	9/134	2.13823e+41	EYA1,FGF8,SIX1,TFAP2B,WNT7B,SIX2,IRX1,IRX2,HES5
7_Member	GO Biological Processes	GO:0072088	nephron epithelium morphogenesis	-6.73619	-4.382	7/68	2.13823e+33	EYA1,FGF8,SIX1,SIX2,IRX1,IRX2,HES5
7_Member	GO Biological Processes	GO:0072028	nephron morphogenesis	-6.6055	-4.26	7/71	2.13823e+33	EYA1,FGF8,SIX1,SIX2,IRX1,IRX2,HES5
7_Member	GO Biological Processes	GO:0072070	loop of Henle development	-6.21485	-3.93	2023-04-12	7.47779e+20	WNT7B,IRX1,IRX2,HES5
7_Member	GO Biological Processes	GO:0072086	specification of loop of Henle identity	-6.06605	-3.806	2023-03-04	7.91922e+16	IRX1,IRX2,HES5
7_Member	GO Biological Processes	GO:0072175	epithelial tube formation	-5.83572	-3.609	8/132	2.25365e+39	FGF8,SIX1,TWIST1,SALL4,IRX1,TRIM71,IRX2,HES5
7_Member	GO Biological Processes	GO:0072210	metanephric nephron development	-5.80643	-3.59	5/33	7.02111e+25	TFAP2B,SIX2,IRX1,IRX2,HES5
7_Member	GO Biological Processes	GO:0072047	proximal/distal pattern formation involved in nephron development	-5.67005	-3.482	2023-03-05	7.91922e+16	IRX1,IRX2,HES5
7_Member	GO Biological Processes	GO:0072081	specification of nephron tubule identity	-5.67005	-3.482	2023-03-05	7.91922e+16	IRX1,IRX2,HES5
7_Member	GO Biological Processes	GO:0072078	nephron tubule morphogenesis	-5.52593	-3.358	6/66	2.13823e+28	EYA1,FGF8,SIX1,IRX1,IRX2,HES5
7_Member	GO Biological Processes	GO:0035148	tube formation	-5.46342	-3.304	8/148	2.25365e+39	FGF8,SIX1,TWIST1,SALL4,IRX1,TRIM71,IRX2,HES5
7_Member	GO Biological Processes	GO:0061333	renal tubule morphogenesis	-5.37531	-3.224	6/70	2.13823e+28	EYA1,FGF8,SIX1,IRX1,IRX2,HES5
7_Member	GO Biological Processes	GO:0072079	nephron tubule formation	-5.33542	-3.192	2023-04-19	6.49579e+20	SIX1,IRX1,IRX2,HES5
7_Member	GO Biological Processes	GO:0021915	neural tube development	-5.23287	-3.111	8/159	2.25326e+39	FGF8,GBX2,TWIST1,FOXB1,SALL4,TRIM71,GSC,HES5
7_Member	GO Biological Processes	GO:0001838	embryonic epithelial tube formation	-4.96919	-2.896	7/124	6.49573e+35	SIX1,TWIST1,SALL4,IRX1,TRIM71,IRX2,HES5
7_Member	GO Biological Processes	GO:0061004	pattern specification involved in kidney development	-4.75351	-2.707	2023-03-09	7.91922e+16	IRX1,IRX2,HES5
7_Member	GO Biological Processes	GO:0072048	renal system pattern specification	-4.75351	-2.707	2023-03-09	7.91922e+16	IRX1,IRX2,HES5
7_Member	GO Biological Processes	GO:0007379	segment specification	-3.86073	-1.936	2023-03-17	7.91922e+16	IRX1,IRX2,HES5
8_Summary	GO Biological Processes	GO:0035107	appendage morphogenesis	-12.5147	-9.597	14/146	1.28017e+111	COL2A1,DLX5,DLX6,FGF8,MSX2,TFAP2B,TWIST1,WNT7A,ZIC3,SALL4,ALX4,SP8,FREM2,SP9,KREMEN2,CENPF,NEUROG1,EYA1,SIX1,EPYC,COL11A1,MYF5,SOX2,POU4F1,HMGA2
8_Member	GO Biological Processes	GO:0035107	appendage morphogenesis	-12.5147	-9.597	14/146	1.28017e+66	COL2A1,DLX5,DLX6,FGF8,MSX2,TFAP2B,TWIST1,WNT7A,ZIC3,SALL4,ALX4,SP8,FREM2,SP9
8_Member	GO Biological Processes	GO:0035108	limb morphogenesis	-12.5147	-9.597	14/146	1.28017e+66	COL2A1,DLX5,DLX6,FGF8,MSX2,TFAP2B,TWIST1,WNT7A,ZIC3,SALL4,ALX4,SP8,FREM2,SP9
8_Member	GO Biological Processes	GO:0048736	appendage development	-12.4017	-9.515	15/182	1.28017e+71	COL2A1,DLX5,DLX6,FGF8,MSX2,TFAP2B,TWIST1,WNT7A,ZIC3,SALL4,ALX4,KREMEN2,SP8,FREM2,SP9
8_Member	GO Biological Processes	GO:0060173	limb development	-12.4017	-9.515	15/182	1.28017e+71	COL2A1,DLX5,DLX6,FGF8,MSX2,TFAP2B,TWIST1,WNT7A,ZIC3,SALL4,ALX4,KREMEN2,SP8,FREM2,SP9
8_Member	GO Biological Processes	GO:0030326	embryonic limb morphogenesis	-9.73127	-6.962	11/120	1.74918e+54	DLX5,DLX6,FGF8,MSX2,TWIST1,WNT7A,SALL4,ALX4,SP8,FREM2,SP9
8_Member	GO Biological Processes	GO:0035113	embryonic appendage morphogenesis	-9.73127	-6.962	11/120	1.74918e+54	DLX5,DLX6,FGF8,MSX2,TWIST1,WNT7A,SALL4,ALX4,SP8,FREM2,SP9
8_Member	GO Biological Processes	GO:0035137	hindlimb morphogenesis	-7.2067	-4.802	6/35	2.25345e+24	FGF8,MSX2,TFAP2B,TWIST1,WNT7A,ALX4
8_Member	GO Biological Processes	GO:0035116	embryonic hindlimb morphogenesis	-6.17872	-3.908	2023-05-28	2.25345e+20	FGF8,MSX2,TWIST1,WNT7A,ALX4
8_Member	GO Biological Processes	GO:0035136	forelimb morphogenesis	-5.3784	-3.225	5/40	4.4887e+20	MSX2,TFAP2B,TWIST1,WNT7A,ALX4
8_Member	GO Biological Processes	GO:0048634	regulation of muscle organ development	-5.06574	-2.967	2023-04-22	1.06323e+15	CENPF,FGF8,NEUROG1,TWIST1
8_Member	GO Biological Processes	GO:0060021	roof of mouth development	-4.71456	-2.67	6/91	1.28017e+24	COL2A1,DLX5,DLX6,TWIST1,WNT7A,ALX4
8_Member	GO Biological Processes	GO:0042733	embryonic digit morphogenesis	-4.57368	-2.546	5/58	4.48873e+22	MSX2,TWIST1,WNT7A,ALX4,FREM2
8_Member	GO Biological Processes	GO:0035115	embryonic forelimb morphogenesis	-4.39459	-2.386	4/32	4.48873e+16	MSX2,TWIST1,WNT7A,ALX4
8_Member	GO Biological Processes	GO:0003151	outflow tract morphogenesis	-3.90028	-1.971	5/80	2.13823e+19	EYA1,FGF8,MSX2,SIX1,TWIST1
8_Member	GO Biological Processes	GO:0016202	regulation of striated muscle tissue development	-3.86073	-1.936	2023-03-17	106322537291	CENPF,FGF8,TWIST1
8_Member	GO Biological Processes	GO:0097094	craniofacial suture morphogenesis	-3.78348	-1.87	2023-03-18	448847627291	MSX2,NEUROG1,TWIST1
8_Member	GO Biological Processes	GO:0060349	bone morphogenesis	-3.4872	-1.616	5/98	1.28017e+19	COL2A1,DLX5,MSX2,NEUROG1,TWIST1
8_Member	GO Biological Processes	GO:0060348	bone development	-3.47539	-1.606	7/214	1.28017e+27	COL2A1,DLX5,EPYC,FGF8,MSX2,NEUROG1,TWIST1
8_Member	Reactome Gene Sets	R-HSA-8939902	Regulation of RUNX2 expression and activity	-2.99712	-1.2	4/73	1.74918e+15	DLX5,DLX6,MSX2,TWIST1
8_Member	GO Biological Processes	GO:0001503	ossification	-2.80929	-1.036	7/278	1.28013e+27	COL2A1,COL11A1,DLX5,MSX2,MYF5,SOX2,TWIST1
8_Member	GO Biological Processes	GO:0003203	endocardial cushion morphogenesis	-2.74271	-0.972	3/40	225344887291	FGF8,MSX2,TWIST1
8_Member	GO Biological Processes	GO:0003197	endocardial cushion development	-2.43993	-0.72	3/51	225344887291	FGF8,MSX2,TWIST1
8_Member	GO Biological Processes	GO:2000677	regulation of transcription regulatory region DNA binding	-2.41603	-0.701	3/52	448854577291	MSX2,POU4F1,TWIST1
8_Member	GO Biological Processes	GO:0072132	mesenchyme morphogenesis	-2.34727	-0.648	3/55	225344887291	FGF8,MSX2,TWIST1
8_Member	GO Biological Processes	GO:0051101	regulation of DNA binding	-2.21427	-0.538	4/120	4.48855e+15	MSX2,POU4F1,TWIST1,HMGA2
8_Member	Reactome Gene Sets	R-HSA-8878166	Transcriptional regulation by RUNX2	-2.20168	-0.526	4/121	1.74918e+15	DLX5,DLX6,MSX2,TWIST1
8_Member	GO Biological Processes	GO:0001649	osteoblast differentiation	-2.01549	-0.357	4/137	1.74945e+15	DLX5,MSX2,SOX2,TWIST1
9_Summary	GO Biological Processes	GO:0000278	mitotic cell cycle	-11.5112	-8.653	23/610	3.32993e+177	BIRC5,CDC25A,CENPE,CENPF,FGF8,KIF11,NEUROG1,XRCC2,CCNB2,AURKB,ESPL1,DLGAP5,MELK,KIF20A,UBE2C,NCAPH,KIF4A,GTSE1,KIF15,IQGAP3,TRIM71,E2F7,KIF18B,H1-5,H1-1,TERT,TOP2A,HMGA2,H3C8,GINS2,BRIP1,WNT7A,PIMREG,MKI67,LMNB1,MSX2,FIGNL2,MDK,TFAP2B,CBX2
9_Member	GO Biological Processes	GO:0000278	mitotic cell cycle	-11.5112	-8.653	23/610	3.32993e+103	BIRC5,CDC25A,CENPE,CENPF,FGF8,KIF11,NEUROG1,XRCC2,CCNB2,AURKB,ESPL1,DLGAP5,MELK,KIF20A,UBE2C,NCAPH,KIF4A,GTSE1,KIF15,IQGAP3,TRIM71,E2F7,KIF18B
9_Member	GO Biological Processes	GO:1903047	mitotic cell cycle process	-11.141	-8.297	21/517	3.32993e+94	BIRC5,CDC25A,CENPE,CENPF,FGF8,KIF11,NEUROG1,CCNB2,AURKB,ESPL1,DLGAP5,MELK,KIF20A,UBE2C,NCAPH,KIF4A,GTSE1,IQGAP3,TRIM71,E2F7,KIF18B
9_Member	GO Biological Processes	GO:0140014	mitotic nuclear division	-9.21204	-6.544	12/171	3.32106e+51	BIRC5,CENPE,FGF8,KIF11,NEUROG1,AURKB,ESPL1,DLGAP5,UBE2C,NCAPH,KIF4A,KIF18B
9_Member	GO Biological Processes	GO:0051276	chromosome organization	-9.09658	-6.471	18/477	3.32106e+76	BIRC5,CENPE,CENPF,H1-5,H1-1,KIF11,TERT,TOP2A,HMGA2,H3C8,AURKB,ESPL1,DLGAP5,NCAPH,KIF4A,GINS2,BRIP1,KIF18B
9_Member	GO Biological Processes	GO:0000280	nuclear division	-8.90678	-6.305	15/321	3.32106e+64	BIRC5,CENPE,FGF8,KIF11,NEUROG1,TOP2A,CCNB2,AURKB,ESPL1,DLGAP5,UBE2C,NCAPH,KIF4A,BRIP1,KIF18B
9_Member	GO Biological Processes	GO:0051301	cell division	-8.65231	-6.066	18/509	3.32993e+77	BIRC5,CDC25A,CENPE,CENPF,KIF11,TOP2A,WNT7A,HMGA2,CCNB2,AURKB,ESPL1,KIF20A,UBE2C,NCAPH,KIF4A,PIMREG,BRIP1,KIF18B
9_Member	GO Biological Processes	GO:0048285	organelle fission	-8.44737	-5.904	15/347	3.32106e+64	BIRC5,CENPE,FGF8,KIF11,NEUROG1,TOP2A,CCNB2,AURKB,ESPL1,DLGAP5,UBE2C,NCAPH,KIF4A,BRIP1,KIF18B
9_Member	GO Biological Processes	GO:0098813	nuclear chromosome segregation	-8.32021	-5.784	13/251	3.32106e+55	BIRC5,CENPE,CENPF,KIF11,TOP2A,CCNB2,AURKB,ESPL1,DLGAP5,NCAPH,KIF4A,BRIP1,KIF18B
9_Member	GO Biological Processes	GO:0000819	sister chromatid segregation	-7.26112	-4.851	10/161	3.32106e+42	BIRC5,CENPE,KIF11,TOP2A,AURKB,ESPL1,DLGAP5,NCAPH,KIF4A,KIF18B
9_Member	GO Biological Processes	GO:0051983	regulation of chromosome segregation	-6.9639	-4.583	9/131	3.32106e+36	BIRC5,CENPE,CENPF,MKI67,AURKB,ESPL1,DLGAP5,UBE2C,NCAPH
9_Member	GO Biological Processes	GO:0007059	chromosome segregation	-6.78667	-4.424	13/339	3.32106e+55	BIRC5,CENPE,CENPF,KIF11,TOP2A,CCNB2,AURKB,ESPL1,DLGAP5,NCAPH,KIF4A,BRIP1,KIF18B
9_Member	GO Biological Processes	GO:0000070	mitotic sister chromatid segregation	-6.51076	-4.191	9/148	3.32106e+38	BIRC5,CENPE,KIF11,AURKB,ESPL1,DLGAP5,NCAPH,KIF4A,KIF18B
9_Member	GO Biological Processes	GO:1905820	positive regulation of chromosome separation	-6.17872	-3.908	2023-05-28	3.32921e+19	BIRC5,AURKB,ESPL1,DLGAP5,NCAPH
9_Member	GO Biological Processes	GO:0051231	spindle elongation	-6.0572	-3.805	2023-04-13	3.32383e+15	BIRC5,KIF11,AURKB,KIF4A
9_Member	Reactome Gene Sets	R-HSA-1640170	Cell Cycle	-5.94767	-3.705	17/692	3.32993e+71	BIRC5,CDC25A,CENPE,CENPF,LMNB1,TERT,TOP2A,H3C8,CCNB2,AURKB,ESPL1,KIF20A,UBE2C,NCAPH,GTSE1,GINS2,BRIP1
9_Member	GO Biological Processes	GO:0030071	regulation of mitotic metaphase/anaphase transition	-5.86517	-3.633	7/91	3.32106e+27	BIRC5,CENPE,CENPF,AURKB,ESPL1,DLGAP5,UBE2C
9_Member	GO Biological Processes	GO:1902099	regulation of metaphase/anaphase transition of cell cycle	-5.7698	-3.563	7/94	3.32106e+27	BIRC5,CENPE,CENPF,AURKB,ESPL1,DLGAP5,UBE2C
9_Member	Reactome Gene Sets	R-HSA-69278	Cell Cycle, Mitotic	-5.75175	-3.552	15/561	3.32993e+62	BIRC5,CDC25A,CENPE,CENPF,LMNB1,TOP2A,H3C8,CCNB2,AURKB,ESPL1,KIF20A,UBE2C,NCAPH,GTSE1,GINS2
9_Member	GO Biological Processes	GO:1901970	positive regulation of mitotic sister chromatid separation	-5.54313	-3.37	2023-04-17	332921297009787	BIRC5,AURKB,ESPL1,DLGAP5
9_Member	GO Biological Processes	GO:0051783	regulation of nuclear division	-5.52967	-3.359	8/145	3.32106e+30	BIRC5,CENPF,FGF8,MKI67,MSX2,AURKB,ESPL1,DLGAP5
9_Member	GO Biological Processes	GO:0033045	regulation of sister chromatid segregation	-5.47469	-3.313	7/104	3.32106e+27	BIRC5,CENPE,CENPF,AURKB,ESPL1,DLGAP5,UBE2C
9_Member	GO Biological Processes	GO:1905818	regulation of chromosome separation	-5.26842	-3.136	6/73	3.32106e+23	BIRC5,CENPF,AURKB,ESPL1,DLGAP5,NCAPH
9_Member	GO Biological Processes	GO:0007051	spindle organization	-5.19289	-3.074	8/161	3.32106e+31	BIRC5,CENPE,KIF11,CCNB2,AURKB,ESPL1,DLGAP5,KIF4A
9_Member	GO Biological Processes	GO:0007088	regulation of mitotic nuclear division	-5.13503	-3.021	7/117	3.32106e+26	BIRC5,CENPF,FGF8,MKI67,AURKB,ESPL1,DLGAP5
9_Member	GO Biological Processes	GO:1902850	microtubule cytoskeleton organization involved in mitosis	-4.9013	-2.837	7/127	3.32106e+27	BIRC5,CENPE,KIF11,AURKB,ESPL1,DLGAP5,KIF4A
9_Member	GO Biological Processes	GO:0033044	regulation of chromosome organization	-4.64519	-2.607	9/250	3.32106e+36	BIRC5,CENPE,CENPF,TOP2A,AURKB,ESPL1,DLGAP5,UBE2C,NCAPH
9_Member	GO Biological Processes	GO:0007052	mitotic spindle organization	-4.63414	-2.599	6/94	3.32106e+23	BIRC5,CENPE,KIF11,AURKB,DLGAP5,KIF4A
9_Member	GO Biological Processes	GO:0010965	regulation of mitotic sister chromatid separation	-4.57368	-2.546	5/58	3.32106e+18	BIRC5,CENPF,AURKB,ESPL1,DLGAP5
9_Member	GO Biological Processes	GO:0000022	mitotic spindle elongation	-4.46417	-2.453	2023-03-11	332921224137	BIRC5,AURKB,KIF4A
9_Member	GO Biological Processes	GO:0051256	mitotic spindle midzone assembly	-4.46417	-2.453	2023-03-11	332921224137	BIRC5,AURKB,KIF4A
9_Member	Reactome Gene Sets	R-HSA-68886	M Phase	-4.29413	-2.3	11/418	3.32106e+45	BIRC5,CENPE,CENPF,LMNB1,H3C8,CCNB2,AURKB,ESPL1,KIF20A,UBE2C,NCAPH
9_Member	GO Biological Processes	GO:0051255	spindle midzone assembly	-4.12635	-2.159	2023-03-14	332921224137	BIRC5,AURKB,KIF4A
9_Member	Reactome Gene Sets	R-HSA-69620	Cell Cycle Checkpoints	-4.11134	-2.147	9/293	3.32993e+36	BIRC5,CDC25A,CENPE,CENPF,CCNB2,AURKB,UBE2C,GTSE1,BRIP1
9_Member	Canonical Pathways	M14	PID AURORA B PATHWAY	-4.04957	-2.095	4/39	3.32921e+16	BIRC5,AURKB,KIF20A,NCAPH
9_Member	Canonical Pathways	M176	PID FOXM1 PATHWAY	-4.00586	-2.059	4/40	332106391339212	BIRC5,CENPF,CCNB2,AURKB
9_Member	Reactome Gene Sets	R-HSA-68882	Mitotic Anaphase	-4.00564	-2.059	8/236	3.32106e+31	BIRC5,CENPE,CENPF,LMNB1,CCNB2,AURKB,ESPL1,UBE2C
9_Member	Reactome Gene Sets	R-HSA-2555396	Mitotic Metaphase and Anaphase	-3.99294	-2.048	8/237	3.32106e+31	BIRC5,CENPE,CENPF,LMNB1,CCNB2,AURKB,ESPL1,UBE2C
9_Member	GO Biological Processes	GO:0000281	mitotic cytokinesis	-3.9262	-1.993	5/79	3.32921e+20	BIRC5,AURKB,ESPL1,KIF20A,KIF4A
9_Member	GO Biological Processes	GO:0000226	microtubule cytoskeleton organization	-3.88335	-1.955	12/547	3.32106e+52	BIRC5,CENPE,KIF11,XRCC2,CCNB2,AURKB,ESPL1,DLGAP5,KIF20A,KIF4A,KIF18B,FIGNL2
9_Member	GO Biological Processes	GO:0051302	regulation of cell division	-3.83272	-1.915	7/187	3.32225e+31	BIRC5,FGF8,MDK,AURKB,KIF20A,E2F7,KIF18B
9_Member	GO Biological Processes	GO:0090307	mitotic spindle assembly	-3.65903	-1.766	4/49	3.32383e+15	BIRC5,KIF11,AURKB,KIF4A
9_Member	GO Biological Processes	GO:0051225	spindle assembly	-3.46679	-1.6	5/99	3.32383e+19	BIRC5,KIF11,CCNB2,AURKB,KIF4A
9_Member	GO Biological Processes	GO:0061640	cytoskeleton-dependent cytokinesis	-3.29301	-1.461	5/108	3.32921e+20	BIRC5,AURKB,ESPL1,KIF20A,KIF4A
9_Member	GO Biological Processes	GO:0000910	cytokinesis	-3.25662	-1.43	5/110	3.32921e+20	BIRC5,AURKB,ESPL1,KIF20A,KIF4A
9_Member	GO Biological Processes	GO:0051984	positive regulation of chromosome segregation	-3.24638	-1.422	2023-03-27	332921223397	BIRC5,AURKB,NCAPH
9_Member	Reactome Gene Sets	R-HSA-69618	Mitotic Spindle Checkpoint	-3.20341	-1.382	5/113	3.32106e+19	BIRC5,CENPE,CENPF,AURKB,UBE2C
9_Member	GO Biological Processes	GO:0140694	non-membrane-bounded organelle assembly	-3.12801	-1.318	8/319	3.32106e+31	BIRC5,CENPE,CENPF,KIF11,CCNB2,AURKB,DLGAP5,KIF4A
9_Member	Canonical Pathways	M242	PID AURORA A PATHWAY	-3.06746	-1.262	2023-03-31	33292129787	BIRC5,AURKB,DLGAP5
9_Member	Reactome Gene Sets	R-HSA-2500257	Resolution of Sister Chromatid Cohesion	-2.99016	-1.195	5/126	3.32106e+18	BIRC5,CENPE,CENPF,CCNB2,AURKB
9_Member	Reactome Gene Sets	R-HSA-2467813	Separation of Sister Chromatids	-2.95917	-1.165	6/191	3.32106e+23	BIRC5,CENPE,CENPF,AURKB,ESPL1,UBE2C
9_Member	Reactome Gene Sets	R-HSA-68877	Mitotic Prometaphase	-2.8132	-1.038	6/204	3.32106e+23	BIRC5,CENPE,CENPF,CCNB2,AURKB,NCAPH
9_Member	GO Biological Processes	GO:0032465	regulation of cytokinesis	-2.60908	-0.863	4/93	3.32921e+17	BIRC5,AURKB,KIF20A,E2F7
9_Member	GO Biological Processes	GO:0051781	positive regulation of cell division	-2.60908	-0.863	4/93	332225341929212	BIRC5,FGF8,MDK,AURKB
9_Member	Reactome Gene Sets	R-HSA-4615885	SUMOylation of DNA replication proteins	-2.59506	-0.852	3/45	33271539212	BIRC5,TOP2A,AURKB
9_Member	Reactome Gene Sets	R-HSA-141424	Amplification of signal from the kinetochores	-2.55909	-0.823	4/96	332106210639212	BIRC5,CENPE,CENPF,AURKB
9_Member	Reactome Gene Sets	R-HSA-141444	Amplification of signal from unattached kinetochores via a MAD2 inhibitory signal	-2.55909	-0.823	4/96	332106210639212	BIRC5,CENPE,CENPF,AURKB
9_Member	GO Biological Processes	GO:0033047	regulation of mitotic sister chromatid segregation	-2.39263	-0.684	3/53	33210639212	BIRC5,CENPF,AURKB
9_Member	Reactome Gene Sets	R-HSA-3108232	SUMO E3 ligases SUMOylate target proteins	-2.2978	-0.603	5/182	3.32702e+19	BIRC5,TFAP2B,TOP2A,AURKB,CBX2
9_Member	Reactome Gene Sets	R-HSA-9648025	EML4 and NUDC in mitotic spindle formation	-2.25279	-0.568	4/117	332106210639212	BIRC5,CENPE,CENPF,AURKB
9_Member	Reactome Gene Sets	R-HSA-2990846	SUMOylation	-2.23907	-0.557	5/188	3.32702e+19	BIRC5,TFAP2B,TOP2A,AURKB,CBX2
10_Summary	GO Biological Processes	GO:0045664	regulation of neuron differentiation	-10.8546	-8.024	14/193	1.74517e+155	DLX1,DLX2,EYA1,LMX1A,NEUROG1,SIX1,SOX2,SOX3,PHOX2B,TLX3,NEUROG3,ISL2,LIN28A,HES5,EFNB3,GBX2,TLX2,MDK,POU4F1,WNT7A,XRCC2,DLL3,OTP,LRRN1,GSX2,PRTG,HES3,PRDM13,MSX2,TWIST1,SIX2,SOX1,FGF8,PHOX2A,LMX1B
10_Member	GO Biological Processes	GO:0045664	regulation of neuron differentiation	-10.8546	-8.024	14/193	1.74517e+61	DLX1,DLX2,EYA1,LMX1A,NEUROG1,SIX1,SOX2,SOX3,PHOX2B,TLX3,NEUROG3,ISL2,LIN28A,HES5
10_Member	GO Biological Processes	GO:0045665	negative regulation of neuron differentiation	-9.33105	-6.625	9/71	1.74517e+39	DLX1,DLX2,LMX1A,SOX2,SOX3,PHOX2B,TLX3,ISL2,HES5
10_Member	GO Biological Processes	GO:0051960	regulation of nervous system development	-8.46699	-5.917	17/461	1.74517e+79	DLX1,DLX2,EFNB3,GBX2,TLX2,MDK,POU4F1,WNT7A,XRCC2,DLL3,OTP,LRRN1,LIN28A,GSX2,PRTG,HES5,HES3
10_Member	GO Biological Processes	GO:0050767	regulation of neurogenesis	-7.90344	-5.435	15/381	1.74517e+70	DLX1,DLX2,EFNB3,TLX2,MDK,POU4F1,WNT7A,XRCC2,DLL3,OTP,LIN28A,GSX2,PRTG,HES5,HES3
10_Member	GO Biological Processes	GO:0097154	GABAergic neuron differentiation	-7.35627	-4.926	2023-05-17	1.74517e+23	DLX1,DLX2,TLX3,PRDM13,GSX2
10_Member	GO Biological Processes	GO:0045596	negative regulation of cell differentiation	-7.10762	-4.717	19/716	1.74517e+84	DLX1,DLX2,EFNB3,TLX2,LMX1A,MDK,MSX2,SOX2,SOX3,TWIST1,WNT7A,PHOX2B,DLL3,SIX2,TLX3,ISL2,LIN28A,PRTG,HES5
10_Member	GO Biological Processes	GO:0048713	regulation of oligodendrocyte differentiation	-6.64935	-4.3	6/43	1.74517e+27	DLX1,DLX2,MDK,SOX1,GSX2,HES5
10_Member	GO Biological Processes	GO:0050768	negative regulation of neurogenesis	-6.46131	-4.145	9/150	1.74517e+41	DLX1,DLX2,EFNB3,TLX2,WNT7A,DLL3,LIN28A,PRTG,HES5
10_Member	GO Biological Processes	GO:0045685	regulation of glial cell differentiation	-6.36145	-4.049	7/77	1.74517e+32	DLX1,DLX2,MDK,SOX1,LIN28A,GSX2,HES5
10_Member	GO Biological Processes	GO:0051961	negative regulation of nervous system development	-6.31727	-4.025	9/156	1.74517e+41	DLX1,DLX2,EFNB3,TLX2,WNT7A,DLL3,LIN28A,PRTG,HES5
10_Member	GO Biological Processes	GO:0010721	negative regulation of cell development	-4.992	-2.914	10/286	1.74517e+45	DLX1,DLX2,EFNB3,TLX2,MDK,WNT7A,DLL3,LIN28A,PRTG,HES5
10_Member	GO Biological Processes	GO:0021544	subpallium development	-4.69591	-2.654	2023-04-27	1.74517e+17	DLX1,DLX2,FGF8,GSX2
10_Member	GO Biological Processes	GO:0045666	positive regulation of neuron differentiation	-4.68743	-2.648	6/92	1.74517e+25	DLX1,DLX2,NEUROG1,PHOX2B,NEUROG3,LIN28A
10_Member	GO Biological Processes	GO:0045686	negative regulation of glial cell differentiation	-4.63101	-2.598	2023-04-28	1.74517e+18	DLX1,DLX2,LIN28A,HES5
10_Member	GO Biological Processes	GO:0014013	regulation of gliogenesis	-4.29328	-2.3	6/108	1.74517e+28	DLX1,DLX2,MDK,LIN28A,GSX2,HES5
10_Member	WikiPathways	WP706	Sudden infant death syndrome (SIDS) susceptibility pathways	-4.25614	-2.272	7/160	4.01175e+29	PHOX2A,DLX2,LMX1B,SOX2,PHOX2B,TLX3,HES5
10_Member	GO Biological Processes	GO:0007219	Notch signaling pathway	-4.18338	-2.203	6/113	1.74517e+28	DLX1,DLX2,SIX1,DLL3,GSX2,HES5
10_Member	GO Biological Processes	GO:0048715	negative regulation of oligodendrocyte differentiation	-4.12635	-2.159	2023-03-14	17451746388585	DLX1,DLX2,HES5
10_Member	GO Biological Processes	GO:0014014	negative regulation of gliogenesis	-3.80379	-1.887	4/45	1.74517e+18	DLX1,DLX2,LIN28A,HES5
10_Member	GO Biological Processes	GO:0010001	glial cell differentiation	-2.94752	-1.156	6/192	1.74517e+25	DLX1,DLX2,MDK,SOX2,PHOX2B,HES5
10_Member	GO Biological Processes	GO:0008593	regulation of Notch signaling pathway	-2.54282	-0.81	4/97	1.74517e+19	DLX1,DLX2,GSX2,HES5
10_Member	GO Biological Processes	GO:0042063	gliogenesis	-2.38394	-0.679	6/249	1.74517e+25	DLX1,DLX2,MDK,SOX2,PHOX2B,HES5
11_Summary	GO Biological Processes	GO:0008283	cell population proliferation	-10.3258	-7.508	23/699	9.93175e+101	CDC25A,DLX5,EYA1,FGF8,GBX2,MAB21L1,SIX1,TWIST1,WNT7A,WNT7B,HMGA2,PHOX2B,AURKB,MELK,MAB21L2,IGF2BP1,SIX2,OTP,SALL4,LHX5,MEGF10,IQGAP3,TRIM71
11_Member	GO Biological Processes	GO:0008283	cell population proliferation	-10.3258	-7.508	23/699	9.93175e+101	CDC25A,DLX5,EYA1,FGF8,GBX2,MAB21L1,SIX1,TWIST1,WNT7A,WNT7B,HMGA2,PHOX2B,AURKB,MELK,MAB21L2,IGF2BP1,SIX2,OTP,SALL4,LHX5,MEGF10,IQGAP3,TRIM71
12_Summary	GO Biological Processes	GO:0010564	regulation of cell cycle process	-9.75932	-6.966	23/747	3.32993e+97	BIRC5,CDC25A,CENPE,CENPF,FGF8,KIF11,MKI67,MSX2,NEUROG1,SOX2,TERT,HMGA2,PHOX2B,AURKB,ESPL1,DLGAP5,KIF20A,UBE2C,NCAPH,GTSE1,KIF15,BRIP1,E2F7
12_Member	GO Biological Processes	GO:0010564	regulation of cell cycle process	-9.75932	-6.966	23/747	3.32993e+97	BIRC5,CDC25A,CENPE,CENPF,FGF8,KIF11,MKI67,MSX2,NEUROG1,SOX2,TERT,HMGA2,PHOX2B,AURKB,ESPL1,DLGAP5,KIF20A,UBE2C,NCAPH,GTSE1,KIF15,BRIP1,E2F7
12_Member	GO Biological Processes	GO:0090068	positive regulation of cell cycle process	-8.09712	-5.588	13/262	3.32993e+53	BIRC5,CDC25A,FGF8,MSX2,NEUROG1,TERT,PHOX2B,AURKB,ESPL1,DLGAP5,UBE2C,NCAPH,E2F7
12_Member	GO Biological Processes	GO:1901987	regulation of cell cycle phase transition	-6.87048	-4.503	15/457	3.32993e+62	BIRC5,CDC25A,CENPE,CENPF,NEUROG1,SOX2,TERT,PHOX2B,AURKB,ESPL1,DLGAP5,UBE2C,GTSE1,BRIP1,E2F7
12_Member	GO Biological Processes	GO:0045787	positive regulation of cell cycle	-6.57187	-4.231	13/354	3.32993e+53	BIRC5,CDC25A,FGF8,MSX2,NEUROG1,TERT,PHOX2B,AURKB,ESPL1,DLGAP5,UBE2C,NCAPH,E2F7
12_Member	GO Biological Processes	GO:1901990	regulation of mitotic cell cycle phase transition	-6.5302	-4.2	13/357	3.32993e+53	BIRC5,CDC25A,CENPE,CENPF,NEUROG1,TERT,PHOX2B,AURKB,ESPL1,DLGAP5,UBE2C,GTSE1,E2F7
12_Member	GO Biological Processes	GO:0007346	regulation of mitotic cell cycle	-6.1911	-3.91	15/517	3.32993e+61	BIRC5,CDC25A,CENPE,CENPF,FGF8,MKI67,NEUROG1,TERT,PHOX2B,AURKB,ESPL1,DLGAP5,UBE2C,GTSE1,E2F7
12_Member	GO Biological Processes	GO:1901992	positive regulation of mitotic cell cycle phase transition	-5.61811	-3.442	7/99	9.93476e+27	CDC25A,NEUROG1,TERT,PHOX2B,ESPL1,DLGAP5,UBE2C
12_Member	GO Biological Processes	GO:1901989	positive regulation of cell cycle phase transition	-5.03894	-2.954	7/121	9.93476e+27	CDC25A,NEUROG1,TERT,PHOX2B,ESPL1,DLGAP5,UBE2C
12_Member	GO Biological Processes	GO:0045931	positive regulation of mitotic cell cycle	-4.85703	-2.8	7/129	9.93476e+27	CDC25A,NEUROG1,TERT,PHOX2B,ESPL1,DLGAP5,UBE2C
12_Member	GO Biological Processes	GO:0010948	negative regulation of cell cycle process	-2.7224	-0.956	7/288	1.06367e+31	CENPF,SOX2,AURKB,ESPL1,GTSE1,BRIP1,E2F7
12_Member	GO Biological Processes	GO:0010389	regulation of G2/M transition of mitotic cell cycle	-2.47961	-0.751	4/101	993106389299212	CDC25A,CENPF,PHOX2B,AURKB
12_Member	GO Biological Processes	GO:1901988	negative regulation of cell cycle phase transition	-2.4441	-0.72	6/242	1.06367e+27	CENPF,SOX2,AURKB,GTSE1,BRIP1,E2F7
12_Member	GO Biological Processes	GO:1902749	regulation of cell cycle G2/M phase transition	-2.31961	-0.622	4/112	993106389299212	CDC25A,CENPF,PHOX2B,AURKB
12_Member	GO Biological Processes	GO:0045786	negative regulation of cell cycle	-2.09455	-0.431	7/376	1.06367e+31	CENPF,SOX2,AURKB,ESPL1,GTSE1,BRIP1,E2F7
13_Summary	GO Biological Processes	GO:0048880	sensory system development	-9.68593	-6.928	17/383	3.98241e+77	LIM2,MAB21L1,MYF5,POU4F1,SOX1,SOX2,TFAP2B,TWIST1,WNT7A,WNT7B,PHOX2B,MAB21L2,STRA6,ADAMTS18,LAMA1,FREM2,HES5
13_Member	GO Biological Processes	GO:0048880	sensory system development	-9.68593	-6.928	17/383	3.98241e+77	LIM2,MAB21L1,MYF5,POU4F1,SOX1,SOX2,TFAP2B,TWIST1,WNT7A,WNT7B,PHOX2B,MAB21L2,STRA6,ADAMTS18,LAMA1,FREM2,HES5
13_Member	GO Biological Processes	GO:0001654	eye development	-8.02618	-5.528	15/373	3.98241e+69	LIM2,MAB21L1,MYF5,SOX1,SOX2,TFAP2B,TWIST1,WNT7A,WNT7B,MAB21L2,STRA6,ADAMTS18,LAMA1,FREM2,HES5
13_Member	GO Biological Processes	GO:0150063	visual system development	-7.96443	-5.478	15/377	3.98241e+69	LIM2,MAB21L1,MYF5,SOX1,SOX2,TFAP2B,TWIST1,WNT7A,WNT7B,MAB21L2,STRA6,ADAMTS18,LAMA1,FREM2,HES5
13_Member	GO Biological Processes	GO:0043010	camera-type eye development	-6.10362	-3.837	12/327	3.98241e+53	LIM2,MAB21L1,MYF5,SOX1,TFAP2B,TWIST1,WNT7A,WNT7B,MAB21L2,STRA6,LAMA1,HES5
13_Member	GO Biological Processes	GO:0048593	camera-type eye morphogenesis	-2.12862	-0.464	4/127	6.6567e+16	SOX1,TFAP2B,TWIST1,STRA6
14_Summary	GO Biological Processes	GO:0060485	mesenchyme development	-9.57031	-6.823	14/241	2.25326e+80	FGF8,GBX2,MSX2,SIX1,TWIST1,ZIC3,HMGA2,PHOX2B,FGF19,DLL3,SIX2,DPPA4,GSC,CYP26C1,WNT7A,LIN28A,APELA
14_Member	GO Biological Processes	GO:0060485	mesenchyme development	-9.57031	-6.823	14/241	2.25326e+62	FGF8,GBX2,MSX2,SIX1,TWIST1,ZIC3,HMGA2,PHOX2B,FGF19,DLL3,SIX2,DPPA4,GSC,CYP26C1
14_Member	GO Biological Processes	GO:0048863	stem cell differentiation	-8.84723	-6.254	12/184	2.63745e+52	GBX2,MSX2,SIX1,TWIST1,WNT7A,ZIC3,HMGA2,PHOX2B,FGF19,LIN28A,GSC,CYP26C1
14_Member	GO Biological Processes	GO:0048762	mesenchymal cell differentiation	-8.09206	-5.588	11/171	2.25326e+48	FGF8,GBX2,MSX2,SIX1,TWIST1,HMGA2,PHOX2B,FGF19,SIX2,GSC,CYP26C1
14_Member	GO Biological Processes	GO:0014033	neural crest cell differentiation	-5.80121	-3.588	7/93	2.63765e+31	GBX2,SIX1,TWIST1,PHOX2B,FGF19,GSC,CYP26C1
14_Member	GO Biological Processes	GO:0048864	stem cell development	-4.85535	-2.8	6/86	2.63773e+25	GBX2,TWIST1,WNT7A,PHOX2B,FGF19,CYP26C1
14_Member	GO Biological Processes	GO:0014032	neural crest cell development	-3.90028	-1.971	5/80	2.63773e+21	GBX2,TWIST1,PHOX2B,FGF19,CYP26C1
14_Member	GO Biological Processes	GO:0001755	neural crest cell migration	-3.43436	-1.576	4/56	2.63773e+15	GBX2,TWIST1,PHOX2B,FGF19
14_Member	GO Biological Processes	GO:0090497	mesenchymal cell migration	-3.3758	-1.526	4/58	2.63773e+15	GBX2,TWIST1,PHOX2B,FGF19
14_Member	GO Biological Processes	GO:0001667	ameboidal-type cell migration	-2.89036	-1.106	6/197	2.25326e+28	FGF8,GBX2,TWIST1,PHOX2B,FGF19,APELA
15_Summary	GO Biological Processes	GO:0051216	cartilage development	-9.33054	-6.625	12/167	1.28013e+51	COL2A1,COL11A1,DLX2,EPYC,MSX2,MYF5,WNT7A,WNT7B,HMGA2,SIX2,CNMD,HES5
15_Member	GO Biological Processes	GO:0051216	cartilage development	-9.33054	-6.625	12/167	1.28013e+51	COL2A1,COL11A1,DLX2,EPYC,MSX2,MYF5,WNT7A,WNT7B,HMGA2,SIX2,CNMD,HES5
15_Member	GO Biological Processes	GO:0061448	connective tissue development	-7.94896	-5.469	12/221	1.28013e+51	COL2A1,COL11A1,DLX2,EPYC,MSX2,MYF5,WNT7A,WNT7B,HMGA2,SIX2,CNMD,HES5
15_Member	GO Biological Processes	GO:0002062	chondrocyte differentiation	-5.03676	-2.954	6/80	1.28013e+24	COL2A1,COL11A1,MSX2,WNT7A,HMGA2,SIX2
15_Member	GO Biological Processes	GO:0003338	metanephros morphogenesis	-3.19908	-1.38	2023-03-28	747710736388585	WNT7B,SIX2,HES5
15_Member	GO Biological Processes	GO:0030857	negative regulation of epithelial cell differentiation	-2.36972	-0.667	3/54	448810736388585	MSX2,SIX2,HES5
15_Member	WikiPathways	WP4879	Overlap between signal transduction pathways contributing to LMNA laminopathies	-2.30369	-0.608	3/57	74778091388585	WNT7B,HMGA2,HES5
16_Summary	GO Biological Processes	GO:0007369	gastrulation	-9.30062	-6.604	12/168	1.30121e+64	COL11A1,EYA1,FGF8,TLX2,OTX2,SOX2,WNT8B,ZIC3,HMGA2,SIX2,GSC,APELA,POU4F1,DLL3
16_Member	GO Biological Processes	GO:0007369	gastrulation	-9.30062	-6.604	12/168	1.30121e+55	COL11A1,EYA1,FGF8,TLX2,OTX2,SOX2,WNT8B,ZIC3,HMGA2,SIX2,GSC,APELA
16_Member	GO Biological Processes	GO:0007498	mesoderm development	-7.02149	-4.636	9/129	2.13823e+42	EYA1,FGF8,TLX2,POU4F1,ZIC3,HMGA2,DLL3,SIX2,APELA
16_Member	GO Biological Processes	GO:0001704	formation of primary germ layer	-5.08654	-2.98	7/119	1.30121e+33	COL11A1,EYA1,TLX2,SOX2,HMGA2,SIX2,APELA
16_Member	GO Biological Processes	GO:0001707	mesoderm formation	-4.14761	-2.173	5/71	2.13832e+25	EYA1,TLX2,HMGA2,SIX2,APELA
16_Member	GO Biological Processes	GO:0048332	mesoderm morphogenesis	-4.08976	-2.13	5/73	2.13832e+25	EYA1,TLX2,HMGA2,SIX2,APELA
16_Member	GO Biological Processes	GO:0007492	endoderm development	-3.9262	-1.993	5/79	1.30123e+24	COL11A1,FGF8,SOX2,HMGA2,APELA
16_Member	GO Biological Processes	GO:0048333	mesodermal cell differentiation	-3.15358	-1.341	2023-03-29	2138809110736	EYA1,HMGA2,SIX2
16_Member	GO Biological Processes	GO:0035987	endodermal cell differentiation	-2.65186	-0.899	3/43	130166578091	COL11A1,SOX2,HMGA2
16_Member	GO Biological Processes	GO:0001706	endoderm formation	-2.39263	-0.684	3/53	130166578091	COL11A1,SOX2,HMGA2
17_Summary	GO Biological Processes	GO:1904888	cranial skeletal system development	-9.2753	-6.589	9/72	1.74623e+47	DLX2,FGF8,MSX2,NEUROG1,SIX1,TWIST1,ZIC3,IRX5,SIX2,DLX1,LHX8
17_Member	GO Biological Processes	GO:1904888	cranial skeletal system development	-9.2753	-6.589	9/72	1.74623e+37	DLX2,FGF8,MSX2,NEUROG1,SIX1,TWIST1,ZIC3,IRX5,SIX2
17_Member	GO Biological Processes	GO:0048701	embryonic cranial skeleton morphogenesis	-6.52787	-4.2	6/45	1.74623e+25	DLX2,FGF8,SIX1,TWIST1,IRX5,SIX2
17_Member	GO Biological Processes	GO:0042476	odontogenesis	-3.94056	-2.003	6/125	1.74517e+25	DLX1,DLX2,FGF8,MSX2,TWIST1,LHX8
17_Member	GO Biological Processes	GO:0042475	odontogenesis of dentin-containing tooth	-2.80936	-1.036	4/82	1.74517e+17	DLX1,DLX2,MSX2,LHX8
18_Summary	GO Biological Processes	GO:0007517	muscle organ development	-9.17225	-6.53	15/307	1.06313e+70	CENPF,COL11A1,H1-5,MYF5,PAX3,PAX7,POU4F1,SIX1,TWIST1,PHOX2B,ALX4,STRA6,MEGF10,GSC,MYMK,FGF8
18_Member	GO Biological Processes	GO:0007517	muscle organ development	-9.17225	-6.53	15/307	1.06313e+66	CENPF,COL11A1,H1-5,MYF5,PAX3,PAX7,POU4F1,SIX1,TWIST1,PHOX2B,ALX4,STRA6,MEGF10,GSC,MYMK
18_Member	GO Biological Processes	GO:0061061	muscle structure development	-6.32984	-4.033	15/504	1.06313e+66	CENPF,COL11A1,H1-5,MYF5,PAX3,PAX7,POU4F1,SIX1,TWIST1,PHOX2B,ALX4,STRA6,MEGF10,GSC,MYMK
18_Member	GO Biological Processes	GO:1901861	regulation of muscle tissue development	-5.07239	-2.968	5/46	1.06323e+20	CENPF,FGF8,MYF5,TWIST1,MEGF10
18_Member	GO Biological Processes	GO:0048641	regulation of skeletal muscle tissue development	-3.24638	-1.422	2023-03-27	4617729184466	MYF5,TWIST1,MEGF10
18_Member	GO Biological Processes	GO:0060538	skeletal muscle organ development	-2.69436	-0.931	5/147	4.61765e+21	MYF5,SIX1,PHOX2B,STRA6,MEGF10
18_Member	GO Biological Processes	GO:0007519	skeletal muscle tissue development	-2.04837	-0.387	4/134	4.61765e+16	MYF5,SIX1,PHOX2B,MEGF10
19_Summary	GO Biological Processes	GO:0021536	diencephalon development	-9.00882	-6.392	9/77	2.25326e+87	FGF8,GBX2,POU4F1,SOX2,SOX3,OTP,FOXB1,PRDM13,GSX1,MDK,MSX2,SIX1,WNT7B,ZIC3,CCNB2,STRA6,IQGAP3,E2F7,LAMA1
19_Member	GO Biological Processes	GO:0021536	diencephalon development	-9.00882	-6.392	9/77	2.25326e+40	FGF8,GBX2,POU4F1,SOX2,SOX3,OTP,FOXB1,PRDM13,GSX1
19_Member	GO Biological Processes	GO:0048732	gland development	-8.22468	-5.708	16/418	2.25342e+74	FGF8,MDK,MSX2,SIX1,SOX2,SOX3,WNT7B,ZIC3,CCNB2,OTP,FOXB1,STRA6,IQGAP3,E2F7,GSX1,LAMA1
19_Member	GO Biological Processes	GO:0021854	hypothalamus development	-6.34884	-4.045	2023-05-26	6.65823e+24	SOX3,OTP,FOXB1,PRDM13,GSX1
19_Member	GO Biological Processes	GO:0035270	endocrine system development	-5.91116	-3.676	8/129	2.25342e+35	FGF8,MDK,SIX1,SOX2,SOX3,OTP,STRA6,GSX1
19_Member	GO Biological Processes	GO:0021983	pituitary gland development	-5.27111	-3.136	5/42	2.25367e+22	FGF8,SOX2,SOX3,OTP,GSX1
19_Member	GO Biological Processes	GO:0021984	adenohypophysis development	-3.94312	-2.004	2023-03-16	22536657219409	FGF8,SOX2,GSX1
20_Summary	GO Biological Processes	GO:0071542	dopaminergic neuron differentiation	-8.91702	-6.308	7/34	4.01225e+40	PHOX2A,FGF8,LMX1A,LMX1B,OTX2,PHOX2B,OTP,GBX2,SOX2,FOXB1
20_Member	GO Biological Processes	GO:0071542	dopaminergic neuron differentiation	-8.91702	-6.308	7/34	4.01225e+27	PHOX2A,FGF8,LMX1A,LMX1B,OTX2,PHOX2B,OTP
20_Member	WikiPathways	WP2855	Dopaminergic neurogenesis	-7.63257	-5.186	2023-06-30	2.25326e+23	FGF8,GBX2,LMX1A,LMX1B,OTX2,SOX2
20_Member	GO Biological Processes	GO:0030901	midbrain development	-2.7332	-0.966	4/86	4.01401e+15	PHOX2A,LMX1A,OTX2,FOXB1

## Sheet: Gini Disgenet
ID	Description	pvalue	FDR	Ratio	BgRatio	shared_geneid	shared_symbol
C0376634	Craniofacial Abnormalities	9.72e-22	3.91e-18	25/163	234/21666	1280;10683;1750;2138;2253;3166;3211;4488;4807;5077;6495;7291;7547;10265;57167;64220;85416;145258;1301;60529;7021;1749;1745;1746;8092	COL2A1;DLL3;DLX6;EYA1;FGF8;HMX1;HOXB1;MSX2;NHLH1;PAX3;SIX1;TWIST1;ZIC3;IRX5;SALL4;STRA6;ZIC5;GSC;COL11A1;ALX4;TFAP2B;DLX5;DLX1;DLX2;ALX1
C0008925	Cleft Palate	3.42e-18	6.88e-15	32/163	611/21666	1280;10683;1063;1750;2138;2253;4010;4488;4807;5015;5077;5081;5456;6495;6657;7291;7476;7546;10736;57167;83990;1301;84570;7516;1749;6658;84466;4617;8092;389827;340665;80070	COL2A1;DLL3;CENPF;DLX6;EYA1;FGF8;LMX1B;MSX2;NHLH1;OTX2;PAX3;PAX7;POU3F4;SIX1;SOX2;TWIST1;WNT7A;ZIC2;SIX2;SALL4;BRIP1;COL11A1;COL25A1;XRCC2;DLX5;SOX3;MEGF10;MYF5;ALX1;MYMK;CYP26C1;ADAMTS20
C0000768	Congenital Abnormality	1.55e-15	2.08e-12	38/163	1098/21666	10683;401;1063;1750;2138;2253;3166;3211;3982;4001;4009;4010;4081;4488;4807;5015;5075;5077;5081;5456;6473;6495;6657;7291;7476;7546;7547;8929;10265;10586;10736;50674;57167;64220;83990;85416;145258;283659	DLL3;PHOX2A;CENPF;DLX6;EYA1;FGF8;HMX1;HOXB1;LIM2;LMNB1;LMX1A;LMX1B;MAB21L1;MSX2;NHLH1;OTX2;PAX1;PAX3;PAX7;POU3F4;SHOX;SIX1;SOX2;TWIST1;WNT7A;ZIC2;ZIC3;PHOX2B;IRX5;MAB21L2;SIX2;NEUROG3;SALL4;STRA6;BRIP1;ZIC5;GSC;PRTG
C0026010	Microphthalmos	9.25e-11	9.3e-08	18/163	337/21666	341640;1063;3166;3982;4488;5015;5077;6657;10586;57167;64220;83990;60529;7516;3832;338917;7477;8092	FREM2;CENPF;HMX1;LIM2;MSX2;OTX2;PAX3;SOX2;MAB21L2;SALL4;STRA6;BRIP1;ALX4;XRCC2;KIF11;VSX2;WNT7B;ALX1
C0000846	Agenesis	2.81e-10	2.26e-07	13/163	161/21666	2138;4081;4488;5015;5075;6495;6657;7476;8929;57167;60529;1592;7021	EYA1;MAB21L1;MSX2;OTX2;PAX1;SIX1;SOX2;WNT7A;PHOX2B;SALL4;ALX4;CYP26A1;TFAP2B
C0027794	Neural Tube Defects	1.34e-09	6.72e-07	16/163	304/21666	2253;4001;4081;4488;5075;5077;6657;7546;7547;57167;85416;79727;1749;6658;7477;8092	FGF8;LMNB1;MAB21L1;MSX2;PAX1;PAX3;SOX2;ZIC2;ZIC3;SALL4;ZIC5;LIN28A;DLX5;SOX3;WNT7B;ALX1
C0432106	Midline facial cleft - Tessier cleft 0	1.25e-09	6.72e-07	5/163	8/21666	6495;7291;10736;60529;8092	SIX1;TWIST1;SIX2;ALX4;ALX1
C1876203	Frontonasal dysplasia	1.25e-09	6.72e-07	6/163	16/21666	6495;7291;10265;10736;60529;8092	SIX1;TWIST1;IRX5;SIX2;ALX4;ALX1
C0013336	Dwarfism	4.69e-09	1.89e-06	31/163	1261/21666	1280;10683;2138;2253;4010;5015;5075;5081;6473;6657;7291;7476;7546;10736;50674;57167;64220;83990;145258;1301;4192;150468;7015;7516;8091;3832;6658;56992;1062;389827;340665	COL2A1;DLL3;EYA1;FGF8;LMX1B;OTX2;PAX1;PAX7;SHOX;SOX2;TWIST1;WNT7A;ZIC2;SIX2;NEUROG3;SALL4;STRA6;BRIP1;GSC;COL11A1;MDK;CKAP2L;TERT;XRCC2;HMGA2;KIF11;SOX3;KIF15;CENPE;MYMK;CYP26C1
C0038379	Strabismus	4.64e-09	1.89e-06	23/163	716/21666	401;2253;3211;4081;5015;5077;5456;6657;7291;7546;8929;10586;57167;83990;1301;60529;7021;84570;7516;8913;284217;6658;56992	PHOX2A;FGF8;HOXB1;MAB21L1;OTX2;PAX3;POU3F4;SOX2;TWIST1;ZIC2;PHOX2B;MAB21L2;SALL4;BRIP1;COL11A1;ALX4;TFAP2B;COL25A1;XRCC2;CACNA1G;LAMA1;SOX3;KIF15
C0152423	Congenital small ears	7.32e-09	2.68e-06	11/163	137/21666	341640;2138;3166;4488;5015;6495;7291;10736;145258;56992;344167	FREM2;EYA1;HMX1;MSX2;OTX2;SIX1;TWIST1;SIX2;GSC;KIF15;FOXI3
C0027627	Neoplasm Metastasis	8.34e-09	2.79e-06	83/163	6385/21666	10683;9700;1063;1750;2138;2253;3211;4001;4009;4488;4807;5077;5081;5456;6495;6657;7291;7476;7546;8929;10265;10736;57167;64220;83990;85416;1301;60529;7021;9965;4288;332;4192;150468;993;4440;7015;7153;7516;8091;9133;9212;9833;10642;11065;23089;51512;79727;4741;4762;389421;9787;51659;1749;3832;6658;29128;56992;11061;5100;170692;79192;388585;1746;7477;10112;128239;8092;144455;8355;1943;10024;24137;847…	DLL3;ESPL1;CENPF;DLX6;EYA1;FGF8;HOXB1;LMNB1;LMX1A;MSX2;NHLH1;PAX3;PAX7;POU3F4;SIX1;SOX2;TWIST1;WNT7A;ZIC2;PHOX2B;IRX5;SIX2;SALL4;STRA6;BRIP1;ZIC5;COL11A1;ALX4;TFAP2B;FGF19;MKI67;BIRC5;MDK;CKAP2L;CDC25A;MSI1;TERT;TOP2A;XRCC2;HMGA2;CCNB2;AURKB;MELK;IGF2BP1;UBE2C;PEG10;GTSE1;LIN28A;NEFM;NEUROG1;LIN28B;DLGAP5;GINS2;DLX5;KIF11;SOX3;UHRF1;KIF15;CNMD;PCDH8;ADAMTS18;IRX1;HES5;DLX2;WNT7B;KIF20A;IQGAP3;ALX…
C1306459	Primary malignant neoplasm	9.5e-09	2.94e-06	98/163	8221/21666	1280;10683;9700;1063;2138;2253;3211;4001;4009;4010;4488;4807;5015;5075;5077;5081;6495;6657;7291;7476;7546;7547;8929;10736;57167;64220;83990;85416;145258;1301;60529;1592;7021;9965;4288;332;4192;150468;993;4440;7015;7153;7516;8091;9133;9212;9833;10642;11065;23089;51512;79727;1381;8913;284217;389421;9787;51659;3196;1749;3832;5024;4617;29128;56992;11061;23440;5100;170692;387597;1062;1745;1746;6656;74…	COL2A1;DLL3;ESPL1;CENPF;EYA1;FGF8;HOXB1;LMNB1;LMX1A;LMX1B;MSX2;NHLH1;OTX2;PAX1;PAX3;PAX7;SIX1;SOX2;TWIST1;WNT7A;ZIC2;ZIC3;PHOX2B;SIX2;SALL4;STRA6;BRIP1;ZIC5;GSC;COL11A1;ALX4;CYP26A1;TFAP2B;FGF19;MKI67;BIRC5;MDK;CKAP2L;CDC25A;MSI1;TERT;TOP2A;XRCC2;HMGA2;CCNB2;AURKB;MELK;IGF2BP1;UBE2C;PEG10;GTSE1;LIN28A;CRABP1;CACNA1G;LAMA1;LIN28B;DLGAP5;GINS2;TLX2;DLX5;KIF11;P2RX3;MYF5;UHRF1;KIF15;CNMD;OTP;PCDH8;A…
C0006826	Malignant Neoplasms	1.08e-08	3.11e-06	101/163	8621/21666	1280;10683;9700;1063;2138;2253;3211;4001;4009;4010;4488;4807;5015;5075;5077;5081;6495;6657;7291;7476;7546;7547;8929;10736;57167;64220;83990;85416;145258;1301;60529;1592;7021;9965;4288;332;4192;150468;993;4440;7015;7153;7516;8091;9133;9212;9833;10642;11065;23089;51512;79727;1381;4741;4762;8913;284217;389421;9787;51659;3196;1749;3832;5024;4617;29128;56992;11061;23440;5100;170692;387597;1062;1745;17…	COL2A1;DLL3;ESPL1;CENPF;EYA1;FGF8;HOXB1;LMNB1;LMX1A;LMX1B;MSX2;NHLH1;OTX2;PAX1;PAX3;PAX7;SIX1;SOX2;TWIST1;WNT7A;ZIC2;ZIC3;PHOX2B;SIX2;SALL4;STRA6;BRIP1;ZIC5;GSC;COL11A1;ALX4;CYP26A1;TFAP2B;FGF19;MKI67;BIRC5;MDK;CKAP2L;CDC25A;MSI1;TERT;TOP2A;XRCC2;HMGA2;CCNB2;AURKB;MELK;IGF2BP1;UBE2C;PEG10;GTSE1;LIN28A;CRABP1;NEFM;NEUROG1;CACNA1G;LAMA1;LIN28B;DLGAP5;GINS2;TLX2;DLX5;KIF11;P2RX3;MYF5;UHRF1;KIF15;CNM…
C0596263	Carcinogenesis	1.7e-08	4.55e-06	81/163	6243/21666	1280;10683;9700;1750;2138;2253;4001;4009;4010;4488;4807;5015;5075;5077;5081;6495;6657;7291;7476;7546;8929;10736;57167;64220;83990;1301;60529;1592;7021;9965;4288;332;4192;84570;993;4440;7015;7153;7516;8091;9133;9212;9833;10642;11065;23089;79727;1381;4741;4762;389421;9787;51659;3196;5024;6658;29128;56992;11061;23440;5100;170692;1062;79192;388585;6656;7477;10112;30012;128239;144455;204010;8355;1943;…	COL2A1;DLL3;ESPL1;DLX6;EYA1;FGF8;LMNB1;LMX1A;LMX1B;MSX2;NHLH1;OTX2;PAX1;PAX3;PAX7;SIX1;SOX2;TWIST1;WNT7A;ZIC2;PHOX2B;SIX2;SALL4;STRA6;BRIP1;COL11A1;ALX4;CYP26A1;TFAP2B;FGF19;MKI67;BIRC5;MDK;COL25A1;CDC25A;MSI1;TERT;TOP2A;XRCC2;HMGA2;CCNB2;AURKB;MELK;IGF2BP1;UBE2C;PEG10;LIN28A;CRABP1;NEFM;NEUROG1;LIN28B;DLGAP5;GINS2;TLX2;P2RX3;SOX3;UHRF1;KIF15;CNMD;OTP;PCDH8;ADAMTS18;CENPE;IRX1;HES5;SOX1;WNT7B;KIF…
C0027651	Neoplasms	1.92e-08	4.84e-06	112/163	10161/21666	1280;10683;9700;401;1063;1750;2138;2253;3211;4001;4009;4010;4488;5015;5075;5077;5081;6495;6657;7291;7476;7546;8929;10265;10736;50674;57167;64220;83990;85416;145258;1301;60529;1592;7021;9965;4288;332;4192;993;4440;7015;7153;7516;8091;9133;9212;9833;10642;11065;23089;51512;79727;1381;4741;4762;8913;284217;389421;9787;51659;3196;1749;3832;5024;6658;84466;59335;4617;29128;56992;11061;23440;5100;17069…	COL2A1;DLL3;ESPL1;PHOX2A;CENPF;DLX6;EYA1;FGF8;HOXB1;LMNB1;LMX1A;LMX1B;MSX2;OTX2;PAX1;PAX3;PAX7;SIX1;SOX2;TWIST1;WNT7A;ZIC2;PHOX2B;IRX5;SIX2;NEUROG3;SALL4;STRA6;BRIP1;ZIC5;GSC;COL11A1;ALX4;CYP26A1;TFAP2B;FGF19;MKI67;BIRC5;MDK;CDC25A;MSI1;TERT;TOP2A;XRCC2;HMGA2;CCNB2;AURKB;MELK;IGF2BP1;UBE2C;PEG10;GTSE1;LIN28A;CRABP1;NEFM;NEUROG1;CACNA1G;LAMA1;LIN28B;DLGAP5;GINS2;TLX2;DLX5;KIF11;P2RX3;SOX3;MEGF10;P…
C4049796	Abnormality of cardiovascular system morphology	3.56e-08	8.41e-06	12/163	198/21666	1280;341640;2138;2253;5015;5077;6657;7291;7547;64220;84570;6658	COL2A1;FREM2;EYA1;FGF8;OTX2;PAX3;SOX2;TWIST1;ZIC3;STRA6;COL25A1;SOX3
C0740404	Limb defects	3.88e-08	8.66e-06	8/163	67/21666	1750;2253;7291;7476;57167;7021;1749;8403	DLX6;FGF8;TWIST1;WNT7A;SALL4;TFAP2B;DLX5;SOX14
C4048328	cervical cancer	6.09e-08	1.29e-05	36/163	1817/21666	401;4009;4488;5075;5077;6495;6657;7291;7476;7546;57167;83990;4288;332;4192;993;4440;7015;7516;8091;9212;9833;10642;11065;51659;29128;170692;1745;6656;10112;8403;1943;24137;5457;431707;11013	PHOX2A;LMX1A;MSX2;PAX1;PAX3;SIX1;SOX2;TWIST1;WNT7A;ZIC2;SALL4;BRIP1;MKI67;BIRC5;MDK;CDC25A;MSI1;TERT;XRCC2;HMGA2;AURKB;MELK;IGF2BP1;UBE2C;GINS2;UHRF1;ADAMTS18;DLX1;SOX1;KIF20A;SOX14;EFNA2;KIF4A;POU4F1;LHX8;TMSB15A
C0266589	Congenital ear anomaly NOS (disorder)	8.93e-08	1.8e-05	10/163	137/21666	341640;2138;3166;3211;5456;6495;7291;83990;84570;7516	FREM2;EYA1;HMX1;HOXB1;POU3F4;SIX1;TWIST1;BRIP1;COL25A1;XRCC2
C0018784	Sensorineural Hearing Loss (disorder)	1.1e-07	2.01e-05	22/163	783/21666	1280;1750;2138;2253;3211;4009;4010;5015;5077;5456;6495;6657;7291;8929;10265;57167;1301;7021;84570;4762;1749;6658	COL2A1;DLX6;EYA1;FGF8;HOXB1;LMX1A;LMX1B;OTX2;PAX3;POU3F4;SIX1;SOX2;TWIST1;PHOX2B;IRX5;SALL4;COL11A1;TFAP2B;COL25A1;NEUROG1;DLX5;SOX3
C0020534	Orbital separation excessive	1.09e-07	2.01e-05	19/163	590/21666	1280;341640;1063;2253;5077;7291;7547;10265;10736;57167;83990;1301;60529;7021;7516;8091;8913;56992;8092	COL2A1;FREM2;CENPF;FGF8;PAX3;TWIST1;ZIC3;IRX5;SIX2;SALL4;BRIP1;COL11A1;ALX4;TFAP2B;XRCC2;HMGA2;CACNA1G;KIF15;ALX1
C1306710	Facial asymmetry	1.39e-07	2.43e-05	9/163	109/21666	2138;5075;6495;7291;7547;57167;83990;84570;7516	EYA1;PAX1;SIX1;TWIST1;ZIC3;SALL4;BRIP1;COL25A1;XRCC2
C0007847	Malignant tumor of cervix	1.58e-07	2.45e-05	34/163	1718/21666	401;4009;4488;5075;5077;6495;6657;7291;7476;7546;57167;83990;4288;4192;993;4440;7015;7516;8091;9833;10642;11065;51659;29128;170692;1745;6656;10112;8403;1943;24137;5457;431707;11013	PHOX2A;LMX1A;MSX2;PAX1;PAX3;SIX1;SOX2;TWIST1;WNT7A;ZIC2;SALL4;BRIP1;MKI67;MDK;CDC25A;MSI1;TERT;XRCC2;HMGA2;MELK;IGF2BP1;UBE2C;GINS2;UHRF1;ADAMTS18;DLX1;SOX1;KIF20A;SOX14;EFNA2;KIF4A;POU4F1;LHX8;TMSB15A
C0040588	Tracheoesophageal Fistula	1.59e-07	2.45e-05	8/163	80/21666	5015;6657;7476;7547;83990;7015;7516;6658	OTX2;SOX2;WNT7A;ZIC3;BRIP1;TERT;XRCC2;SOX3
C1836542	Depressed nasal bridge	1.51e-07	2.45e-05	16/163	426/21666	1280;10683;341640;2138;2253;3211;5075;5077;6473;7291;10736;1301;60529;7021;3832;389827	COL2A1;DLL3;FREM2;EYA1;FGF8;HOXB1;PAX1;PAX3;SHOX;TWIST1;SIX2;COL11A1;ALX4;TFAP2B;KIF11;MYMK
C0238210	Malrotation of kidney	2.11e-07	3.07e-05	4/163	8/21666	2138;6495;57167;64220	EYA1;SIX1;SALL4;STRA6
C2981150	Uranostaphyloschisis	2.14e-07	3.07e-05	11/163	190/21666	1280;1750;4807;5077;5456;7291;10736;1301;1749;4617;80070	COL2A1;DLX6;NHLH1;PAX3;POU3F4;TWIST1;SIX2;COL11A1;DLX5;MYF5;ADAMTS20
C0003119	Anophthalmos	3.65e-07	5.06e-05	8/163	89/21666	341640;5015;6657;10586;64220;3832;6658;338917	FREM2;OTX2;SOX2;MAB21L2;STRA6;KIF11;SOX3;VSX2
C0302592	Cervix carcinoma	4.39e-07	5.88e-05	35/163	1881/21666	401;4009;4488;5075;5077;6495;6657;7291;7476;7546;57167;83990;4288;4192;993;4440;7015;7516;8091;9833;10642;11065;51659;29128;170692;1745;6656;10112;8403;8092;1943;24137;5457;431707;11013	PHOX2A;LMX1A;MSX2;PAX1;PAX3;SIX1;SOX2;TWIST1;WNT7A;ZIC2;SALL4;BRIP1;MKI67;MDK;CDC25A;MSI1;TERT;XRCC2;HMGA2;MELK;IGF2BP1;UBE2C;GINS2;UHRF1;ADAMTS18;DLX1;SOX1;KIF20A;SOX14;ALX1;EFNA2;KIF4A;POU4F1;LHX8;TMSB15A
C0005745	Blepharoptosis	5.98e-07	7.29e-05	18/163	595/21666	1280;401;2253;3211;4010;5077;5081;7291;10736;57167;83990;7021;84570;7516;3832;4617;8092;389827	COL2A1;PHOX2A;FGF8;HOXB1;LMX1B;PAX3;PAX7;TWIST1;SIX2;SALL4;BRIP1;TFAP2B;COL25A1;XRCC2;KIF11;MYF5;ALX1;MYMK
C0025149	Medulloblastoma	5.65e-07	7.29e-05	22/163	862/21666	2138;4807;5015;5077;6657;7546;8929;60529;332;4192;993;4440;7015;7153;9212;9833;79727;4762;389421;29128;8355;5457	EYA1;NHLH1;OTX2;PAX3;SOX2;ZIC2;PHOX2B;ALX4;BIRC5;MDK;CDC25A;MSI1;TERT;TOP2A;AURKB;MELK;LIN28A;NEUROG1;LIN28B;UHRF1;H3C8;POU4F1
C2919142	Short Stature, CTCAE	5.94e-07	7.29e-05	24/163	1010/21666	1280;10683;2138;2253;4010;5015;5075;6473;6657;7291;7476;7546;10736;64220;83990;145258;1301;7015;7516;8091;6658;56992;1062;389827	COL2A1;DLL3;EYA1;FGF8;LMX1B;OTX2;PAX1;SHOX;SOX2;TWIST1;WNT7A;ZIC2;SIX2;STRA6;BRIP1;GSC;COL11A1;TERT;XRCC2;HMGA2;SOX3;KIF15;CENPE;MYMK
C0033377	Ptosis	7.97e-07	9.42e-05	18/163	607/21666	1280;401;2253;3211;4010;5077;5081;7291;10736;57167;83990;7021;84570;7516;3832;4617;8092;389827	COL2A1;PHOX2A;FGF8;HOXB1;LMX1B;PAX3;PAX7;TWIST1;SIX2;SALL4;BRIP1;TFAP2B;COL25A1;XRCC2;KIF11;MYF5;ALX1;MYMK
C1857453	Renal hypoplasia/aplasia	1.29e-06	0.00014826	7/163	73/21666	341640;2138;5075;6495;57167;83990;7516	FREM2;EYA1;PAX1;SIX1;SALL4;BRIP1;XRCC2
C0025958	Microcephaly	1.49e-06	0.00016648	24/163	1064/21666	10683;341640;1063;2253;5077;6657;7291;7476;7546;83990;60529;84570;150468;4440;7015;7516;8091;3832;56992;5100;1062;389827;23397;340665	DLL3;FREM2;CENPF;FGF8;PAX3;SOX2;TWIST1;WNT7A;ZIC2;BRIP1;ALX4;COL25A1;CKAP2L;MSI1;TERT;XRCC2;HMGA2;KIF11;KIF15;PCDH8;CENPE;MYMK;NCAPH;CYP26C1
C0152427	Polydactyly	1.67e-06	0.00018169	10/163	188/21666	341640;1063;5015;7291;7476;7546;57167;60529;7021;150468	FREM2;CENPF;OTX2;TWIST1;WNT7A;ZIC2;SALL4;ALX4;TFAP2B;CKAP2L
C1333015	Childhood Kidney Wilms Tumor	1.79e-06	0.00018939	13/163	338/21666	2138;5077;6495;8929;10736;57167;4288;4192;7015;7153;8091;79727;389421	EYA1;PAX3;SIX1;PHOX2B;SIX2;SALL4;MKI67;MDK;TERT;TOP2A;HMGA2;LIN28A;LIN28B
C4021790	Abnormality of the skeletal system	1.86e-06	0.00019214	9/163	148/21666	1280;1750;4010;6473;10265;10586;57167;8913;11061	COL2A1;DLX6;LMX1B;SHOX;IRX5;MAB21L2;SALL4;CACNA1G;CNMD
C0025990	Micrognathism	2.21e-06	0.00021661	17/163	586/21666	1280;1063;2138;6473;6495;7291;7476;64220;83990;145258;1301;60529;84570;7516;8091;1062;389827	COL2A1;CENPF;EYA1;SHOX;SIX1;TWIST1;WNT7A;STRA6;BRIP1;GSC;COL11A1;ALX4;COL25A1;XRCC2;HMGA2;CENPE;MYMK
C0027708	Nephroblastoma	2.21e-06	0.00021661	17/163	586/21666	2138;2253;4010;5077;6495;8929;10265;10736;57167;60529;4288;4192;7015;7153;8091;79727;389421	EYA1;FGF8;LMX1B;PAX3;SIX1;PHOX2B;IRX5;SIX2;SALL4;ALX4;MKI67;MDK;TERT;TOP2A;HMGA2;LIN28A;LIN28B
C0302142	Deformity	2.63e-06	0.00024015	13/163	350/21666	1750;2253;4807;6495;6657;7476;7546;10736;57167;64220;85416;145258;283659	DLX6;FGF8;NHLH1;SIX1;SOX2;WNT7A;ZIC2;SIX2;SALL4;STRA6;ZIC5;GSC;PRTG
C1837218	Cleft palate, isolated	2.55e-06	0.00024015	12/163	295/21666	1280;1750;2253;4807;5077;5456;7291;10736;1301;1749;4617;80070	COL2A1;DLX6;FGF8;NHLH1;PAX3;POU3F4;TWIST1;SIX2;COL11A1;DLX5;MYF5;ADAMTS20
C1840077	Anteverted nostril	2.62e-06	0.00024015	14/163	407/21666	1280;10683;2138;2253;4081;5075;7546;10265;1301;60529;84570;3832;56992;389827	COL2A1;DLL3;EYA1;FGF8;MAB21L1;PAX1;ZIC2;IRX5;COL11A1;ALX4;COL25A1;KIF11;KIF15;MYMK
C0027819	Neuroblastoma	2.94e-06	0.00026263	40/163	2509/21666	401;2253;3211;4807;5077;6495;6657;7291;7476;8929;1592;7021;332;4192;4440;7015;7153;8091;9212;9833;10642;11065;51512;79727;1381;4762;389421;9787;3196;5024;84466;11061;1062;388585;221914;1949;5457;11013;57633;84891	PHOX2A;FGF8;HOXB1;NHLH1;PAX3;SIX1;SOX2;TWIST1;WNT7A;PHOX2B;CYP26A1;TFAP2B;BIRC5;MDK;MSI1;TERT;TOP2A;HMGA2;AURKB;MELK;IGF2BP1;UBE2C;GTSE1;LIN28A;CRABP1;NEUROG1;LIN28B;DLGAP5;TLX2;P2RX3;MEGF10;CNMD;CENPE;HES5;GPC2;EFNB3;POU4F1;TMSB15A;LRRN1;ZSCAN10
C0700095	Central neuroblastoma	3.09e-06	0.00026717	39/163	2419/21666	401;2253;3211;4807;5077;6495;6657;7291;7476;8929;1592;7021;332;4192;4440;7015;8091;9212;9833;10642;11065;51512;79727;1381;4762;389421;9787;3196;5024;84466;11061;1062;388585;221914;1949;5457;11013;57633;84891	PHOX2A;FGF8;HOXB1;NHLH1;PAX3;SIX1;SOX2;TWIST1;WNT7A;PHOX2B;CYP26A1;TFAP2B;BIRC5;MDK;MSI1;TERT;HMGA2;AURKB;MELK;IGF2BP1;UBE2C;GTSE1;LIN28A;CRABP1;NEUROG1;LIN28B;DLGAP5;TLX2;P2RX3;MEGF10;CNMD;CENPE;HES5;GPC2;EFNB3;POU4F1;TMSB15A;LRRN1;ZSCAN10
C4086165	Childhood Neuroblastoma	3.12e-06	0.00026717	39/163	2420/21666	401;2253;3211;4807;5077;6495;6657;7291;7476;8929;1592;7021;332;4192;4440;7015;8091;9212;9833;10642;11065;51512;79727;1381;4762;389421;9787;3196;5024;84466;11061;1062;388585;221914;1949;5457;11013;57633;84891	PHOX2A;FGF8;HOXB1;NHLH1;PAX3;SIX1;SOX2;TWIST1;WNT7A;PHOX2B;CYP26A1;TFAP2B;BIRC5;MDK;MSI1;TERT;HMGA2;AURKB;MELK;IGF2BP1;UBE2C;GTSE1;LIN28A;CRABP1;NEUROG1;LIN28B;DLGAP5;TLX2;P2RX3;MEGF10;CNMD;CENPE;HES5;GPC2;EFNB3;POU4F1;TMSB15A;LRRN1;ZSCAN10
C0002418	Amblyopia	3.62e-06	0.00030367	7/163	85/21666	401;3982;7291;1301;84570;284217;3832	PHOX2A;LIM2;TWIST1;COL11A1;COL25A1;LAMA1;KIF11
C0008924	Cleft upper lip	3.86e-06	0.00031656	11/163	255/21666	341640;2253;4010;4488;4807;5077;5081;7546;57167;7021;340665	FREM2;FGF8;LMX1B;MSX2;NHLH1;PAX3;PAX7;ZIC2;SALL4;TFAP2B;CYP26C1
C0349588	Short stature	4.02e-06	0.00032197	24/163	1127/21666	1280;10683;2138;2253;4010;5015;5075;6473;6657;7291;7476;7546;10736;64220;83990;145258;1301;7015;7516;8091;6658;56992;1062;389827	COL2A1;DLL3;EYA1;FGF8;LMX1B;OTX2;PAX1;SHOX;SOX2;TWIST1;WNT7A;ZIC2;SIX2;STRA6;BRIP1;GSC;COL11A1;TERT;XRCC2;HMGA2;SOX3;KIF15;CENPE;MYMK
C3714756	Intellectual Disability	4.08e-06	0.00032197	36/163	2165/21666	1280;10683;341640;1063;2138;2253;4009;4081;5015;5075;5077;5456;6657;7291;7546;8929;10586;64220;83990;60529;150468;7015;7153;7516;79727;8913;284217;3832;6658;56992;1062;1745;1746;8092;389827;24137	COL2A1;DLL3;FREM2;CENPF;EYA1;FGF8;LMX1A;MAB21L1;OTX2;PAX1;PAX3;POU3F4;SOX2;TWIST1;ZIC2;PHOX2B;MAB21L2;STRA6;BRIP1;ALX4;CKAP2L;TERT;TOP2A;XRCC2;LIN28A;CACNA1G;LAMA1;KIF11;SOX3;KIF15;CENPE;DLX1;DLX2;ALX1;MYMK;KIF4A
C0239234	Low set ears	4.62e-06	0.00035703	15/163	489/21666	1280;1063;2138;4081;5015;5075;7291;7476;8929;10265;64220;1301;60529;7021;56992	COL2A1;CENPF;EYA1;MAB21L1;OTX2;PAX1;TWIST1;WNT7A;PHOX2B;IRX5;STRA6;COL11A1;ALX4;TFAP2B;KIF15
C1849367	Nasal bridge wide	4.81e-06	0.00036511	14/163	429/21666	341640;1063;5077;6473;7291;7476;10265;64220;1301;60529;84570;150468;3832;8092	FREM2;CENPF;PAX3;SHOX;TWIST1;WNT7A;IRX5;STRA6;COL11A1;ALX4;COL25A1;CKAP2L;KIF11;ALX1
C0221352	Syndactyly of fingers	6.11e-06	0.00041138	9/163	171/21666	10683;341640;1750;7291;57167;83990;150468;7516;1749	DLL3;FREM2;DLX6;TWIST1;SALL4;BRIP1;CKAP2L;XRCC2;DLX5
C0240635	Byzanthine arch palate	5.61e-06	0.00041138	15/163	497/21666	341640;2138;2253;5075;6473;6495;7291;7476;10265;83990;145258;1301;7516;84466;389827	FREM2;EYA1;FGF8;PAX1;SHOX;SIX1;TWIST1;WNT7A;IRX5;BRIP1;GSC;COL11A1;XRCC2;MEGF10;MYMK
C0266544	Microcornea	6.11e-06	0.00041138	8/163	129/21666	1063;3166;4010;5015;57167;84570;3832;170692	CENPF;HMX1;LMX1B;OTX2;SALL4;COL25A1;KIF11;ADAMTS18
C0278510	Childhood Medulloblastoma	5.87e-06	0.00041138	19/163	771/21666	2138;4807;5015;5077;6657;7546;60529;993;4440;7015;7153;9212;9833;79727;4762;389421;29128;8355;5457	EYA1;NHLH1;OTX2;PAX3;SOX2;ZIC2;ALX4;CDC25A;MSI1;TERT;TOP2A;AURKB;MELK;LIN28A;NEUROG1;LIN28B;UHRF1;H3C8;POU4F1
C0338503	Septo-Optic Dysplasia	6.14e-06	0.00041138	5/163	35/21666	2253;5015;5077;6657;6658	FGF8;OTX2;PAX3;SOX2;SOX3
C0344559	Irido-corneo-trabecular dysgenesis (disorder)	6.14e-06	0.00041138	5/163	35/21666	1063;5075;5077;6473;6658	CENPF;PAX1;PAX3;SHOX;SOX3
C0423112	Short palpebral fissure	5.72e-06	0.00041138	7/163	91/21666	1280;57167;83990;60529;84570;7516;56992	COL2A1;SALL4;BRIP1;ALX4;COL25A1;XRCC2;KIF15
C1963184	Nystagmus, CTCAE 3.0	6.79e-06	0.00044077	19/163	779/21666	1280;2253;3166;3982;4001;5015;5456;6657;10586;57167;83990;1301;60529;84570;7516;284217;3832;6658;1062	COL2A1;FGF8;HMX1;LIM2;LMNB1;OTX2;POU3F4;SOX2;MAB21L2;SALL4;BRIP1;COL11A1;ALX4;COL25A1;XRCC2;LAMA1;KIF11;SOX3;CENPE
C4554036	Nystagmus, CTCAE 5.0	6.79e-06	0.00044077	19/163	779/21666	1280;2253;3166;3982;4001;5015;5456;6657;10586;57167;83990;1301;60529;84570;7516;284217;3832;6658;1062	COL2A1;FGF8;HMX1;LIM2;LMNB1;OTX2;POU3F4;SOX2;MAB21L2;SALL4;BRIP1;COL11A1;ALX4;COL25A1;XRCC2;LAMA1;KIF11;SOX3;CENPE
C1846460	Abnormality of the outer ear	7.62e-06	0.0004864	7/163	95/21666	341640;2138;6495;7291;83990;84570;7516	FREM2;EYA1;SIX1;TWIST1;BRIP1;COL25A1;XRCC2
C0239337	Deformity of limb	8.14e-06	0.00049385	5/163	37/21666	5077;7291;57167;1745;1746	PAX3;TWIST1;SALL4;DLX1;DLX2
C0795898	Cleft Palate-Lateral Synechia Syndrome	8.23e-06	0.00049385	3/163	6/21666	2253;6495;10736	FGF8;SIX1;SIX2
C2347751	Adult Grade I Meningioma	8.23e-06	0.00049385	3/163	6/21666	83990;4288;7015	BRIP1;MKI67;TERT
C2347760	Childhood Grade I Meningioma	8.23e-06	0.00049385	3/163	6/21666	83990;4288;7015	BRIP1;MKI67;TERT
C0080178	Spina Bifida	8.84e-06	0.00052285	9/163	179/21666	4001;4010;5075;5077;7546;83990;1592;7516;6658	LMNB1;LMX1B;PAX1;PAX3;ZIC2;BRIP1;CYP26A1;XRCC2;SOX3
C0003466	Anus, Imperforate	1.06e-05	0.00061693	8/163	139/21666	341640;6657;7291;7476;7547;57167;83990;7516	FREM2;SOX2;TWIST1;WNT7A;ZIC3;SALL4;BRIP1;XRCC2
C0001193	Apert syndrome	1.36e-05	0.00075079	4/163	20/21666	1280;2253;7291;9965	COL2A1;FGF8;TWIST1;FGF19
C0018777	Conductive hearing loss	1.34e-05	0.00075079	11/163	291/21666	1280;341640;2138;5075;5456;6495;7291;10736;57167;145258;8092	COL2A1;FREM2;EYA1;PAX1;POU3F4;SIX1;TWIST1;SIX2;SALL4;GSC;ALX1
C0020620	Hypohidrosis	1.34e-05	0.00075079	6/163	69/21666	4001;5015;6657;1301;6658;59335	LMNB1;OTX2;SOX2;COL11A1;SOX3;PRDM12
C1868598	PARIETAL FORAMINA	1.36e-05	0.00075079	4/163	20/21666	4488;7291;60529;8092	MSX2;TWIST1;ALX4;ALX1
C1512260	Grade I Meningioma	1.43e-05	0.00076778	3/163	7/21666	83990;4288;7015	BRIP1;MKI67;TERT
C2676973	Dilatated internal auditory canal	1.43e-05	0.00076778	3/163	7/21666	2138;5456;6495	EYA1;POU3F4;SIX1
C0265240	Goldenhar Syndrome	1.67e-05	0.00087413	4/163	21/21666	2253;5015;6495;7547	FGF8;OTX2;SIX1;ZIC3
C0559260	Congenital scoliosis	1.67e-05	0.00087413	4/163	21/21666	10683;4009;5075;6473	DLL3;LMX1A;PAX1;SHOX
C0028738	Nystagmus	1.74e-05	0.00088465	19/163	833/21666	1280;2253;3166;3982;4001;5015;5456;6657;10586;57167;83990;1301;60529;84570;7516;284217;3832;6658;1062	COL2A1;FGF8;HMX1;LIM2;LMNB1;OTX2;POU3F4;SOX2;MAB21L2;SALL4;BRIP1;COL11A1;ALX4;COL25A1;XRCC2;LAMA1;KIF11;SOX3;CENPE
C0175754	Agenesis of corpus callosum	1.73e-05	0.00088465	16/163	615/21666	1063;2253;5015;6657;7291;7546;50674;60529;7015;7153;9833;79727;6658;56992;8092;24137	CENPF;FGF8;OTX2;SOX2;TWIST1;ZIC2;NEUROG3;ALX4;TERT;TOP2A;MELK;LIN28A;SOX3;KIF15;ALX1;KIF4A
C0278876	Adult Medulloblastoma	1.85e-05	0.00091777	18/163	762/21666	2138;4807;5015;5077;6657;60529;993;4440;7015;7153;9212;9833;79727;4762;389421;29128;8355;5457	EYA1;NHLH1;OTX2;PAX3;SOX2;ALX4;CDC25A;MSI1;TERT;TOP2A;AURKB;MELK;LIN28A;NEUROG1;LIN28B;UHRF1;H3C8;POU4F1
C0333875	High-Grade Squamous Intraepithelial Lesions	1.84e-05	0.00091777	8/163	150/21666	5075;6657;7291;57167;4288;7015;7153;29128	PAX1;SOX2;TWIST1;SALL4;MKI67;TERT;TOP2A;UHRF1
C1866190	Atresia of the external auditory canal	1.94e-05	0.00094567	5/163	44/21666	341640;2138;5075;6495;145258	FREM2;EYA1;PAX1;SIX1;GSC
C3665347	Visual Impairment	1.95e-05	0.00094567	13/163	422/21666	1280;401;2253;4001;4081;5015;6657;57167;83990;150468;7516;3832;6658	COL2A1;PHOX2A;FGF8;LMNB1;MAB21L1;OTX2;SOX2;SALL4;BRIP1;CKAP2L;XRCC2;KIF11;SOX3
C1609433	Congenital absence of kidneys syndrome	2e-05	0.00095603	7/163	110/21666	341640;2138;2253;6495;7546;7547;57167	FREM2;EYA1;FGF8;SIX1;ZIC2;ZIC3;SALL4
C4025787	Calvarial skull defect	2.03e-05	0.00096216	4/163	22/21666	341640;4488;7476;60529	FREM2;MSX2;WNT7A;ALX4
C0036439	Scoliosis, unspecified	2.29e-05	0.00103704	19/163	850/21666	1280;10683;2253;4010;5077;5081;6473;7291;7546;57167;83990;7015;7516;8091;8913;84466;4617;1062;389827	COL2A1;DLL3;FGF8;LMX1B;PAX3;PAX7;SHOX;TWIST1;ZIC2;SALL4;BRIP1;TERT;XRCC2;HMGA2;CACNA1G;MEGF10;MYF5;CENPE;MYMK
C0241577	Elevated urinary catecholamines	2.28e-05	0.00103704	3/163	8/21666	8929;7153;389421	PHOX2B;TOP2A;LIN28B
C1855052	MICROPHTHALMIA, ISOLATED 1	2.28e-05	0.00103704	3/163	8/21666	5015;6657;338917	OTX2;SOX2;VSX2
C4551977	Microphthalmos, Autosomal Recessive	2.28e-05	0.00103704	3/163	8/21666	5015;6657;338917	OTX2;SOX2;VSX2
C0155552	Hearing Loss, Mixed Conductive-Sensorineural	2.45e-05	0.00104964	4/163	23/21666	2138;5075;5456;6495	EYA1;PAX1;POU3F4;SIX1
C0919267	ovarian neoplasm	2.44e-05	0.00104964	38/163	2542/21666	2253;4009;4010;5075;6495;6657;7291;7476;57167;83990;1301;9965;4288;332;4192;993;4440;7015;7153;7516;8091;9833;10642;11065;79727;389421;1749;6658;29128;11061;5100;1745;6656;10112;144455;8355;84733;100506013	FGF8;LMX1A;LMX1B;PAX1;SIX1;SOX2;TWIST1;WNT7A;SALL4;BRIP1;COL11A1;FGF19;MKI67;BIRC5;MDK;CDC25A;MSI1;TERT;TOP2A;XRCC2;HMGA2;MELK;IGF2BP1;UBE2C;LIN28A;LIN28B;DLX5;SOX3;UHRF1;CNMD;PCDH8;DLX1;SOX1;KIF20A;E2F7;H3C8;CBX2;APELA
C1261473	Sarcoma	2.41e-05	0.00104964	19/163	853/21666	9700;5077;5081;6657;7291;4288;332;4192;7015;7153;8091;9212;9833;79727;389421;11061;204010;153572;5457	ESPL1;PAX3;PAX7;SOX2;TWIST1;MKI67;BIRC5;MDK;TERT;TOP2A;HMGA2;AURKB;MELK;LIN28A;LIN28B;CNMD;RPSAP52;IRX2;POU4F1
C4025835	Abnormal nasolacrimal system morphology	2.45e-05	0.00104964	4/163	23/21666	2138;6495;7291;3832	EYA1;SIX1;TWIST1;KIF11
C4721610	Carcinoma, Ovarian Epithelial	2.45e-05	0.00104964	41/163	2841/21666	4009;4010;5075;5077;6495;6657;7291;7476;7546;57167;83990;1301;9965;4288;332;4192;993;4440;7015;7153;7516;8091;9212;9833;10642;11065;79727;389421;51659;1749;6658;29128;56992;11061;5100;1745;6656;10112;8355;84733;100506013	LMX1A;LMX1B;PAX1;PAX3;SIX1;SOX2;TWIST1;WNT7A;ZIC2;SALL4;BRIP1;COL11A1;FGF19;MKI67;BIRC5;MDK;CDC25A;MSI1;TERT;TOP2A;XRCC2;HMGA2;AURKB;MELK;IGF2BP1;UBE2C;LIN28A;LIN28B;GINS2;DLX5;SOX3;UHRF1;KIF15;CNMD;PCDH8;DLX1;SOX1;KIF20A;H3C8;CBX2;APELA
C0349459	Cervical intraepithelial neoplasia grade 2	2.53e-05	0.0010693	6/163	77/21666	5075;6657;7291;4288;4440;5457	PAX1;SOX2;TWIST1;MKI67;MSI1;POU4F1
C0086692	Benign Neoplasm	2.56e-05	0.00107136	12/163	371/21666	1063;4009;5075;5077;4288;332;7015;7153;8091;79727;389421;6656	CENPF;LMX1A;PAX1;PAX3;MKI67;BIRC5;TERT;TOP2A;HMGA2;LIN28A;LIN28B;SOX1
C0265610	Clinodactyly of fingers	2.93e-05	0.00120429	8/163	160/21666	5077;7476;10265;7021;150468;8913;56992;8092	PAX3;WNT7A;IRX5;TFAP2B;CKAP2L;CACNA1G;KIF15;ALX1
C1834055	Underdeveloped nasal alae	2.92e-05	0.00120429	6/163	79/21666	341640;5077;7291;60529;150468;8092	FREM2;PAX3;TWIST1;ALX4;CKAP2L;ALX1
C0158646	Cleft palate with cleft lip	3.32e-05	0.00132694	7/163	119/21666	2253;4807;5077;5081;7015;1745;80070	FGF8;NHLH1;PAX3;PAX7;TERT;DLX1;ADAMTS20
C0221354	Frontal bossing	3.32e-05	0.00132694	11/163	321/21666	1280;4488;6657;7291;10736;83990;1301;60529;150468;7516;8091	COL2A1;MSX2;SOX2;TWIST1;SIX2;BRIP1;COL11A1;ALX4;CKAP2L;XRCC2;HMGA2
C0221363	Bifid nose	3.4e-05	0.00132694	3/163	9/21666	7546;60529;8092	ZIC2;ALX4;ALX1
C2931500	Microphthalmia and mental deficiency	3.4e-05	0.00132694	3/163	9/21666	5015;6657;338917	OTX2;SOX2;VSX2
C4255043	Microphthalmos co-occurrent with congenital ocular coloboma	3.4e-05	0.00132694	3/163	9/21666	5015;6657;338917	OTX2;SOX2;VSX2
C0010417	Cryptorchidism	3.5e-05	0.00135521	17/163	725/21666	10683;341640;2253;5015;6657;7291;7476;10265;64220;83990;145258;60529;150468;7516;8091;6658;389827	DLL3;FREM2;FGF8;OTX2;SOX2;TWIST1;WNT7A;IRX5;STRA6;BRIP1;GSC;ALX4;CKAP2L;XRCC2;HMGA2;SOX3;MYMK
C0015934	Fetal Growth Retardation	3.57e-05	0.00136868	21/163	1037/21666	1280;10683;2253;5081;6473;7476;7546;10736;64220;83990;60529;150468;7015;7516;8091;23089;79727;284217;389421;1749;1062	COL2A1;DLL3;FGF8;PAX7;SHOX;WNT7A;ZIC2;SIX2;STRA6;BRIP1;ALX4;CKAP2L;TERT;XRCC2;HMGA2;PEG10;LIN28A;LAMA1;LIN28B;DLX5;CENPE
C1860614	ULNAR HYPOPLASIA	3.66e-05	0.00138756	5/163	50/21666	1280;6473;57167;83990;7516	COL2A1;SHOX;SALL4;BRIP1;XRCC2
C1384666	hearing impairment	4.52e-05	0.00169959	17/163	740/21666	1280;2138;4001;4009;4010;5077;5456;6495;6657;7291;57167;83990;1301;7021;332;7015;7516	COL2A1;EYA1;LMNB1;LMX1A;LMX1B;PAX3;POU3F4;SIX1;SOX2;TWIST1;SALL4;BRIP1;COL11A1;TFAP2B;BIRC5;TERT;XRCC2
C0220810	Congenital defects	4.79e-05	0.00178439	7/163	126/21666	4488;4807;5077;6657;7546;7547;64220	MSX2;NHLH1;PAX3;SOX2;ZIC2;ZIC3;STRA6
C0009363	Congenital ocular coloboma (disorder)	5.57e-05	0.00183985	7/163	129/21666	3166;5015;6657;10586;57167;64220;338917	HMX1;OTX2;SOX2;MAB21L2;SALL4;STRA6;VSX2
C0152013	Adenocarcinoma of lung (disorder)	5.46e-05	0.00183985	36/163	2438/21666	10683;9700;4001;5015;6495;6657;7291;7476;10265;10736;1301;7021;4288;332;4192;150468;993;7015;7153;8091;9212;10642;284217;389421;51659;29128;56992;10842;1062;10112;144455;2637;10024;24137;146909;102724623	DLL3;ESPL1;LMNB1;OTX2;SIX1;SOX2;TWIST1;WNT7A;IRX5;SIX2;COL11A1;TFAP2B;MKI67;BIRC5;MDK;CKAP2L;CDC25A;TERT;TOP2A;HMGA2;AURKB;IGF2BP1;LAMA1;LIN28B;GINS2;UHRF1;KIF15;PPP1R17;CENPE;KIF20A;E2F7;GBX2;TROAP;KIF4A;KIF18B;LINC01414
C0152208	Hypotropia	5.63e-05	0.00183985	2/163	2/21666	401;4617	PHOX2A;MYF5
C0221060	Mobius Syndrome	5.49e-05	0.00183985	4/163	28/21666	2253;3211;4762;8403	FGF8;HOXB1;NEUROG1;SOX14
C0265235	Marshall syndrome	5.63e-05	0.00183985	2/163	2/21666	1280;1301	COL2A1;COL11A1
C0265660	Syndactyly of the toes	5.57e-05	0.00183985	7/163	129/21666	341640;7291;7476;57167;83990;7021;7516	FREM2;TWIST1;WNT7A;SALL4;BRIP1;TFAP2B;XRCC2
C0598935	Tumor Initiation	5.35e-05	0.00183985	14/163	533/21666	5015;6495;6657;7291;10736;64220;8091;9833;79727;389421;56992;1746;6656;24137	OTX2;SIX1;SOX2;TWIST1;SIX2;STRA6;HMGA2;MELK;LIN28A;LIN28B;KIF15;DLX2;SOX1;KIF4A
C1842124	BRANCHIOOTIC SYNDROME 3 (disorder)	5.63e-05	0.00183985	2/163	2/21666	6495;10736	SIX1;SIX2
C1846477	Pectoralis hypoplasia	5.63e-05	0.00183985	2/163	2/21666	57167;389827	SALL4;MYMK
C1862052	Gustatory lacrimation	5.63e-05	0.00183985	2/163	2/21666	2138;6495	EYA1;SIX1
C1865045	Symmetrical, oval parietal bone defects	5.63e-05	0.00183985	2/163	2/21666	4488;60529	MSX2;ALX4
C3551443	ANTERIOR SEGMENT ANOMALIES WITH OR WITHOUT CATARACT	5.63e-05	0.00183985	2/163	2/21666	2138;6495	EYA1;SIX1
C4024588	Aplasia/Hypoplasia of the frontal sinuses	5.63e-05	0.00183985	2/163	2/21666	10736;8092	SIX2;ALX1
C4025356	Abnormal vitreous humor morphology	5.63e-05	0.00183985	2/163	2/21666	1280;1301	COL2A1;COL11A1
C4706502	Distal monosomy 13q syndrome	5.63e-05	0.00183985	2/163	2/21666	7546;85416	ZIC2;ZIC5
C0585442	Osteosarcoma of bone	5.69e-05	0.0018455	34/163	2247/21666	9700;3211;4488;5075;5077;5081;6473;6495;6657;7291;7546;57167;4288;332;4192;993;4440;7015;8091;9133;9212;9833;10642;284217;3832;5024;6658;29128;11061;79192;7477;8092;84733;153572	ESPL1;HOXB1;MSX2;PAX1;PAX3;PAX7;SHOX;SIX1;SOX2;TWIST1;ZIC2;SALL4;MKI67;BIRC5;MDK;CDC25A;MSI1;TERT;HMGA2;CCNB2;AURKB;MELK;IGF2BP1;LAMA1;KIF11;P2RX3;SOX3;UHRF1;CNMD;IRX1;WNT7B;ALX1;CBX2;IRX2
C0015393	Eye Abnormalities	5.83e-05	0.00187429	5/163	55/21666	5015;6657;10586;64220;1301	OTX2;SOX2;MAB21L2;STRA6;COL11A1
C0008626	Congenital chromosomal disease	5.98e-05	0.0019101	17/163	757/21666	9700;6473;6657;7291;83990;4288;993;7015;8091;9212;284217;1749;30012;144455;84733;5457;23397	ESPL1;SHOX;SOX2;TWIST1;BRIP1;MKI67;CDC25A;TERT;HMGA2;AURKB;LAMA1;DLX5;TLX3;E2F7;CBX2;POU4F1;NCAPH
C1850049	Clinodactyly of the 5th finger	6.07e-05	0.00192252	10/163	284/21666	4010;6473;7291;83990;1301;7021;150468;7516;8091;1062	LMX1B;SHOX;TWIST1;BRIP1;COL11A1;TFAP2B;CKAP2L;XRCC2;HMGA2;CENPE
C0241397	Triphalangeal thumb	6.36e-05	0.00199768	5/163	56/21666	7291;57167;83990;84570;7516	TWIST1;SALL4;BRIP1;COL25A1;XRCC2
C0007097	Carcinoma	6.7e-05	0.00208888	36/163	2462/21666	10683;9700;2253;3211;5015;5081;6495;6657;7291;10736;57167;83990;85416;145258;1301;1592;4288;4192;993;4440;7015;7153;8091;9133;9212;10642;11065;23089;79727;1381;389421;5024;29128;170692;7477;431707	DLL3;ESPL1;FGF8;HOXB1;OTX2;PAX7;SIX1;SOX2;TWIST1;SIX2;SALL4;BRIP1;ZIC5;GSC;COL11A1;CYP26A1;MKI67;MDK;CDC25A;MSI1;TERT;TOP2A;HMGA2;CCNB2;AURKB;IGF2BP1;UBE2C;PEG10;LIN28A;CRABP1;LIN28B;P2RX3;UHRF1;ADAMTS18;WNT7B;LHX8
C1140680	Malignant neoplasm of ovary	6.78e-05	0.00209914	37/163	2563/21666	4009;4010;5075;6495;6657;7291;7476;57167;83990;1301;9965;4288;332;4192;993;4440;7015;7153;7516;8091;9212;9833;10642;11065;79727;389421;51659;1749;6658;29128;11061;5100;1745;6656;8355;84733;100506013	LMX1A;LMX1B;PAX1;SIX1;SOX2;TWIST1;WNT7A;SALL4;BRIP1;COL11A1;FGF19;MKI67;BIRC5;MDK;CDC25A;MSI1;TERT;TOP2A;XRCC2;HMGA2;AURKB;MELK;IGF2BP1;UBE2C;LIN28A;LIN28B;GINS2;DLX5;SOX3;UHRF1;CNMD;PCDH8;DLX1;SOX1;H3C8;CBX2;APELA
C0678230	Congenital Epicanthus	7.88e-05	0.00242038	12/163	417/21666	3211;7291;7476;10586;57167;83990;1301;60529;7516;3832;8092;389827	HOXB1;TWIST1;WNT7A;MAB21L2;SALL4;BRIP1;COL11A1;ALX4;XRCC2;KIF11;ALX1;MYMK
C0206762	Limb Deformities, Congenital	8.18e-05	0.00247961	5/163	59/21666	1750;4488;7291;7476;57167	DLX6;MSX2;TWIST1;WNT7A;SALL4
C0231679	Ulnar deviation of the fingers	8.3e-05	0.00247961	4/163	31/21666	5077;6473;7476;389827	PAX3;SHOX;WNT7A;MYMK
C0541764	Delayed bone age	8.32e-05	0.00247961	10/163	295/21666	1280;2138;2253;5015;5075;5456;150468;6658;56992;1062	COL2A1;EYA1;FGF8;OTX2;PAX1;POU3F4;CKAP2L;SOX3;KIF15;CENPE
C0702169	Acrania	8.3e-05	0.00247961	4/163	31/21666	5077;7546;85416;8092	PAX3;ZIC2;ZIC5;ALX1
C1332986	Childhood Osteosarcoma	9.5e-05	0.00280998	33/163	2208/21666	9700;3211;4488;5075;5077;5081;6473;6495;6657;7291;7546;57167;4288;332;4192;993;4440;7015;8091;9133;9212;9833;10642;284217;3832;6658;29128;11061;79192;7477;8092;84733;153572	ESPL1;HOXB1;MSX2;PAX1;PAX3;PAX7;SHOX;SIX1;SOX2;TWIST1;ZIC2;SALL4;MKI67;BIRC5;MDK;CDC25A;MSI1;TERT;HMGA2;CCNB2;AURKB;MELK;IGF2BP1;LAMA1;KIF11;SOX3;UHRF1;CNMD;IRX1;WNT7B;ALX1;CBX2;IRX2
C1704376	Uterine Corpus Carcinosarcoma	0.00010665	0.00313086	4/163	33/21666	7291;332;7516;9212	TWIST1;BIRC5;XRCC2;AURKB
C1849955	Limited elbow movement	0.00011316	0.00329815	3/163	13/21666	1280;6473;57167	COL2A1;SHOX;SALL4
C0205770	Choroid Plexus Papilloma	0.0001209	0.00349837	5/163	64/21666	6657;7291;389421;1749;5024	SOX2;TWIST1;LIN28B;DLX5;P2RX3
C3642346	Luminal B Breast Carcinoma	0.0001297	0.00372603	6/163	103/21666	2138;6495;4288;7153;9833;84733	EYA1;SIX1;MKI67;TOP2A;MELK;CBX2
C4551485	Clinodactyly	0.00013211	0.00376842	7/163	148/21666	1280;5077;7476;10265;7021;8913;56992	COL2A1;PAX3;WNT7A;IRX5;TFAP2B;CACNA1G;KIF15
C0008297	Choanal Atresia	0.00013679	0.00387447	6/163	104/21666	2253;7291;7546;57167;83990;7516	FGF8;TWIST1;ZIC2;SALL4;BRIP1;XRCC2
C0205944	Sarcoma, Epithelioid	0.00014001	0.00393794	5/163	66/21666	5077;6657;7291;4288;8091	PAX3;SOX2;TWIST1;MKI67;HMGA2
C0265234	Branchio-Oto-Renal Syndrome	0.00014323	0.00397295	3/163	14/21666	2138;5015;6495	EYA1;OTX2;SIX1
C4023383	Narrow internal auditory canal	0.00014323	0.00397295	3/163	14/21666	5015;7291;84570	OTX2;TWIST1;COL25A1
C0280100	Solid Neoplasm	0.00014517	0.00399922	21/163	1145/21666	5077;7291;57167;9965;4192;4440;7015;7153;8091;9212;11065;23089;79727;389421;51659;3832;29128;11061;1746;10112;1943	PAX3;TWIST1;SALL4;FGF19;MDK;MSI1;TERT;TOP2A;HMGA2;AURKB;UBE2C;PEG10;LIN28A;LIN28B;GINS2;KIF11;UHRF1;CNMD;DLX2;KIF20A;EFNA2
C0206650	Fibroadenoma	0.00014964	0.00406655	7/163	151/21666	7291;7015;8091;10642;170692;7477;80070	TWIST1;TERT;HMGA2;IGF2BP1;ADAMTS18;WNT7B;ADAMTS20
C3495917	Advanced breast cancer	0.00014964	0.00406655	7/163	151/21666	6657;7291;4288;7153;9833;79727;54478	SOX2;TWIST1;MKI67;TOP2A;MELK;LIN28A;PIMREG
C0020681	Sleep-related respiratory failure	0.00016796	0.00409863	2/163	3/21666	8929;30012	PHOX2B;TLX3
C0027766	Nervous System Neoplasms	0.00016135	0.00409863	5/163	68/21666	8929;4192;4440;7153;389421	PHOX2B;MDK;MSI1;TOP2A;LIN28B
C0155366	Vitreous degeneration	0.00016796	0.00409863	2/163	3/21666	1280;1301	COL2A1;COL11A1
C0476089	Endometrial Carcinoma	0.0001561	0.00409863	26/163	1597/21666	10683;2253;5075;6495;6657;7291;7546;57167;7021;4288;332;4192;993;4440;7015;7516;8091;9212;11065;6658;29128;56992;6656;144455;1943;10570	DLL3;FGF8;PAX1;SIX1;SOX2;TWIST1;ZIC2;SALL4;TFAP2B;MKI67;BIRC5;MDK;CDC25A;MSI1;TERT;XRCC2;HMGA2;AURKB;UBE2C;SOX3;UHRF1;KIF15;SOX1;E2F7;EFNA2;DPYSL4
C0685381	Congenital hypoplasia of radius	0.00016814	0.00409863	4/163	37/21666	6473;7476;57167;84570	SHOX;WNT7A;SALL4;COL25A1
C0751690	Malignant Peripheral Nerve Sheath Tumor	0.00016654	0.00409863	9/163	261/21666	2253;5077;7291;332;4192;7015;7153;8091;153572	FGF8;PAX3;TWIST1;BIRC5;MDK;TERT;TOP2A;HMGA2;IRX2
C1442903	Exostoses	0.00016814	0.00409863	4/163	37/21666	1280;4010;6473;60529	COL2A1;LMX1B;SHOX;ALX4
C1510455	Acrocephalosyndactylia	0.00016796	0.00409863	2/163	3/21666	2253;7291	FGF8;TWIST1
C1840088	Limited wrist movement	0.00016796	0.00409863	2/163	3/21666	6473;57167	SHOX;SALL4
C1846462	Impaired ocular abduction	0.00016796	0.00409863	2/163	3/21666	57167;389827	SALL4;MYMK
C1848488	Pierre Robin syndrome with fetal chondrodysplasia	0.00016796	0.00409863	2/163	3/21666	1280;1301	COL2A1;COL11A1
C1855285	Protruding ear	0.00015588	0.00409863	7/163	152/21666	2138;4081;5015;5075;7476;7021;3832	EYA1;MAB21L1;OTX2;PAX1;WNT7A;TFAP2B;KIF11
C1857344	Split-Hand-Foot Malformation With Sensorineural Hearing Loss	0.00016796	0.00409863	2/163	3/21666	1750;1749	DLX6;DLX5
C1865143	BRANCHIOOTIC SYNDROME 1	0.00016796	0.00409863	2/163	3/21666	2138;6495	EYA1;SIX1
C3665865	Craniofacial deformity	0.00016796	0.00409863	2/163	3/21666	6495;10736	SIX1;SIX2
C4021084	Aplasia of optic nerve	0.00016796	0.00409863	2/163	3/21666	4488;1592	MSX2;CYP26A1
C4021154	Enlarged cochlear aqueduct	0.00016796	0.00409863	2/163	3/21666	2138;6495	EYA1;SIX1
C0018566	Congenital Hand Deformities	0.00017805	0.00428318	3/163	15/21666	2253;5077;7021	FGF8;PAX3;TFAP2B
C0029463	Osteosarcoma	0.00017891	0.00428318	33/163	2283/21666	9700;3211;4488;5075;5077;5081;6473;6495;6657;7291;7546;57167;4288;332;4192;993;4440;7015;8091;9133;9212;9833;10642;284217;3832;6658;29128;11061;79192;7477;8092;84733;153572	ESPL1;HOXB1;MSX2;PAX1;PAX3;PAX7;SHOX;SIX1;SOX2;TWIST1;ZIC2;SALL4;MKI67;BIRC5;MDK;CDC25A;MSI1;TERT;HMGA2;CCNB2;AURKB;MELK;IGF2BP1;LAMA1;KIF11;SOX3;UHRF1;CNMD;IRX1;WNT7B;ALX1;CBX2;IRX2
C0079541	Holoprosencephaly	0.00017701	0.00428318	6/163	109/21666	2253;5015;6657;7291;7546;85416	FGF8;OTX2;SOX2;TWIST1;ZIC2;ZIC5
C0221357	Brachydactyly	0.00018352	0.00436754	10/163	325/21666	1280;5077;6473;7291;1301;84570;6658;56992;8092;389827	COL2A1;PAX3;SHOX;TWIST1;COL11A1;COL25A1;SOX3;KIF15;ALX1;MYMK
C1269955	Tumor Cell Invasion	0.00018581	0.00438811	72/163	6626/21666	10683;1063;1750;2138;2253;4001;4009;4488;5077;6495;6657;7291;7476;7546;10265;10736;57167;85416;1301;60529;1592;7021;9965;4288;332;4192;150468;993;4440;7015;7153;8091;9133;9212;9833;10642;11065;23089;51512;79727;389421;9787;51659;3832;6658;29128;11061;5100;170692;79192;388585;1746;6656;7477;10112;128239;8092;144455;1943;10024;24137;84733;153572;1949;55211;131405;146909;390992;23397;59336;1833;7293…	DLL3;CENPF;DLX6;EYA1;FGF8;LMNB1;LMX1A;MSX2;PAX3;SIX1;SOX2;TWIST1;WNT7A;ZIC2;IRX5;SIX2;SALL4;ZIC5;COL11A1;ALX4;CYP26A1;TFAP2B;FGF19;MKI67;BIRC5;MDK;CKAP2L;CDC25A;MSI1;TERT;TOP2A;HMGA2;CCNB2;AURKB;MELK;IGF2BP1;UBE2C;PEG10;GTSE1;LIN28A;LIN28B;DLGAP5;GINS2;KIF11;SOX3;UHRF1;CNMD;PCDH8;ADAMTS18;IRX1;HES5;DLX2;SOX1;WNT7B;KIF20A;IQGAP3;ALX1;E2F7;EFNA2;TROAP;KIF4A;CBX2;IRX2;EFNB3;DPPA4;TRIM71;KIF18B;HES3;…
C1854114	Short nose	0.00018657	0.00438811	9/163	265/21666	1280;2253;3211;5077;7476;7546;1301;8913;389827	COL2A1;FGF8;HOXB1;PAX3;WNT7A;ZIC2;COL11A1;CACNA1G;MYMK
C0031900	Pierre Robin Syndrome	0.00020697	0.00483398	4/163	39/21666	1280;1750;1301;389827	COL2A1;DLX6;COL11A1;MYMK
C0699885	Carcinoma of bladder	0.00020793	0.00483398	31/163	2104/21666	4009;6657;7291;7476;4288;332;4192;4440;7015;7153;7516;8091;9133;9212;9833;10642;11065;23089;51512;79727;284217;389421;9787;29128;56992;5100;6656;7477;10112;30012;128239	LMX1A;SOX2;TWIST1;WNT7A;MKI67;BIRC5;MDK;MSI1;TERT;TOP2A;XRCC2;HMGA2;CCNB2;AURKB;MELK;IGF2BP1;UBE2C;PEG10;GTSE1;LIN28A;LAMA1;LIN28B;DLGAP5;UHRF1;KIF15;PCDH8;SOX1;WNT7B;KIF20A;TLX3;IQGAP3
C0240310	Hypoplasia of the maxilla	0.00021546	0.00498021	6/163	113/21666	1280;5077;7291;1301;7015;8092	COL2A1;PAX3;TWIST1;COL11A1;TERT;ALX1
C1839730	Prieto X-linked mental retardation syndrome	0.00021793	0.00498021	3/163	16/21666	1750;1749;56992	DLX6;DLX5;KIF15
C4551479	Schwartz-Jampel Syndrome, Type 1	0.00021793	0.00498021	3/163	16/21666	1280;10683;1301	COL2A1;DLL3;COL11A1
C0005684	Malignant neoplasm of urinary bladder	0.00022428	0.00509626	31/163	2113/21666	9700;4009;6657;7291;7476;4288;332;4192;4440;7015;7153;7516;8091;9133;9212;9833;10642;11065;23089;51512;79727;389421;9787;29128;56992;5100;6656;7477;10112;30012;128239	ESPL1;LMX1A;SOX2;TWIST1;WNT7A;MKI67;BIRC5;MDK;MSI1;TERT;TOP2A;XRCC2;HMGA2;CCNB2;AURKB;MELK;IGF2BP1;UBE2C;PEG10;GTSE1;LIN28A;LIN28B;DLGAP5;UHRF1;KIF15;PCDH8;SOX1;WNT7B;KIF20A;TLX3;IQGAP3
C0001430	Adenoma	0.0002267	0.00510657	21/163	1183/21666	1280;6657;7291;1301;1592;9965;4288;332;4192;993;4440;7015;8091;11065;79727;1381;4741;4762;8913;284217;389421	COL2A1;SOX2;TWIST1;COL11A1;CYP26A1;FGF19;MKI67;BIRC5;MDK;CDC25A;MSI1;TERT;HMGA2;UBE2C;LIN28A;CRABP1;NEFM;NEUROG1;CACNA1G;LAMA1;LIN28B
C0003126	Anosmia	0.00022862	0.00510657	4/163	40/21666	2253;5015;6657;6658	FGF8;OTX2;SOX2;SOX3
C0029925	Ovarian Carcinoma	0.00022981	0.00510657	13/163	539/21666	6495;6657;7291;57167;4288;993;4440;7015;7516;8091;9212;79727;51659	SIX1;SOX2;TWIST1;SALL4;MKI67;CDC25A;MSI1;TERT;XRCC2;HMGA2;AURKB;LIN28A;GINS2
C0266610	Preauricular dimple	0.00022862	0.00510657	4/163	40/21666	2138;5075;6495;145258	EYA1;PAX1;SIX1;GSC
C0039685	Tetralogy of Fallot	0.00023904	0.00528251	9/163	274/21666	1280;2253;7546;57167;64220;83990;7021;7516;8092	COL2A1;FGF8;ZIC2;SALL4;STRA6;BRIP1;TFAP2B;XRCC2;ALX1
C0280630	Uterine Carcinosarcoma	0.00025186	0.00553549	4/163	41/21666	7291;332;7516;9212	TWIST1;BIRC5;XRCC2;AURKB
C0020255	Hydrocephalus	0.00025404	0.00555301	12/163	473/21666	1063;2138;5077;6657;7546;7547;83990;7516;6658;24137;340665;80070	CENPF;EYA1;PAX3;SOX2;ZIC2;ZIC3;BRIP1;XRCC2;SOX3;KIF4A;CYP26C1;ADAMTS20
C0349458	Cervical intraepithelial neoplasia grade 1	0.00025609	0.00556745	5/163	75/21666	5075;4288;4440;23089;5457	PAX1;MKI67;MSI1;PEG10;POU4F1
C1861921	Cutaneous syndactyly	0.00026317	0.00563017	3/163	17/21666	341640;7291;150468	FREM2;TWIST1;CKAP2L
C1868578	Patellar aplasia	0.00026317	0.00563017	3/163	17/21666	4010;6473;7476	LMX1B;SHOX;WNT7A
C4021395	Abnormality of the antihelix	0.00026317	0.00563017	3/163	17/21666	2138;5075;7291	EYA1;PAX1;TWIST1
C0024623	Malignant neoplasm of stomach	0.00026776	0.00569539	47/163	3806/21666	10683;1063;2138;4009;4488;5077;6495;6657;7291;7476;57167;64220;83990;145258;1301;4288;332;4192;4440;7015;7153;7479;7516;8091;9133;9212;9833;11065;23089;51512;79727;389421;9787;3832;29128;11061;23440;5100;170692;79192;6656;7477;10112;128239;1943;10024;57633	DLL3;CENPF;EYA1;LMX1A;MSX2;PAX3;SIX1;SOX2;TWIST1;WNT7A;SALL4;STRA6;BRIP1;GSC;COL11A1;MKI67;BIRC5;MDK;MSI1;TERT;TOP2A;WNT8B;XRCC2;HMGA2;CCNB2;AURKB;MELK;UBE2C;PEG10;GTSE1;LIN28A;LIN28B;DLGAP5;KIF11;UHRF1;CNMD;OTP;PCDH8;ADAMTS18;IRX1;SOX1;WNT7B;KIF20A;IQGAP3;EFNA2;TROAP;LRRN1
C4551686	Malignant neoplasm of soft tissue	0.00026905	0.00569539	15/163	699/21666	9700;5077;5081;6657;7291;4288;332;7015;8091;9833;79727;389421;11061;204010;5457	ESPL1;PAX3;PAX7;SOX2;TWIST1;MKI67;BIRC5;TERT;HMGA2;MELK;LIN28A;LIN28B;CNMD;RPSAP52;POU4F1
C1853235	Sclerocornea	0.00027675	0.00582776	4/163	42/21666	1063;3166;5015;6657	CENPF;HMX1;OTX2;SOX2
C0221210	Congenital malrotation of intestine	0.00028964	0.00606732	5/163	77/21666	1063;2138;6495;57167;8091	CENPF;EYA1;SIX1;SALL4;HMGA2
C0265534	Scaphycephaly	0.00030336	0.00632185	4/163	43/21666	4488;7291;60529;56992	MSX2;TWIST1;ALX4;KIF15
C0016508	Congenital Foot Deformity	0.00031406	0.00634755	3/163	18/21666	1750;57167;1749	DLX6;SALL4;DLX5
C0699791	Stomach Carcinoma	0.00030959	0.00634755	46/163	3720/21666	10683;1063;2138;4009;4488;5077;6495;6657;7291;7476;57167;64220;83990;145258;1301;4288;332;4192;4440;7015;7153;7479;7516;8091;9133;9212;9833;11065;23089;51512;79727;389421;9787;3832;29128;11061;23440;5100;79192;6656;7477;10112;128239;1943;10024;57633	DLL3;CENPF;EYA1;LMX1A;MSX2;PAX3;SIX1;SOX2;TWIST1;WNT7A;SALL4;STRA6;BRIP1;GSC;COL11A1;MKI67;BIRC5;MDK;MSI1;TERT;TOP2A;WNT8B;XRCC2;HMGA2;CCNB2;AURKB;MELK;UBE2C;PEG10;GTSE1;LIN28A;LIN28B;DLGAP5;KIF11;UHRF1;CNMD;OTP;PCDH8;IRX1;SOX1;WNT7B;KIF20A;IQGAP3;EFNA2;TROAP;LRRN1
C1846434	Hypoplastic scapulae	0.00031406	0.00634755	3/163	18/21666	1280;145258;1301	COL2A1;GSC;COL11A1
C1859775	Anterior pituitary hypoplasia	0.00031406	0.00634755	3/163	18/21666	5015;6657;6658	OTX2;SOX2;SOX3
C1859778	Postnatal growth retardation	0.00031198	0.00634755	6/163	121/21666	5456;6657;57167;83990;150468;56992	POU3F4;SOX2;SALL4;BRIP1;CKAP2L;KIF15
C2931189	Neural crest tumor	0.00031406	0.00634755	3/163	18/21666	8929;7153;389421	PHOX2B;TOP2A;LIN28B
C0025286	Meningioma	0.00032465	0.00640186	14/163	634/21666	1063;6495;83990;4288;332;4192;993;7015;7153;10642;11065;3832;10112;24137	CENPF;SIX1;BRIP1;MKI67;BIRC5;MDK;CDC25A;TERT;TOP2A;IGF2BP1;UBE2C;KIF11;KIF20A;KIF4A
C0026034	Microstomia	0.00033223	0.00640186	7/163	172/21666	1280;341640;5015;5077;7291;145258;1301	COL2A1;FREM2;OTX2;PAX3;TWIST1;GSC;COL11A1
C0266387	Bicornuate uterus	0.00033175	0.00640186	4/163	44/21666	341640;64220;83990;7516	FREM2;STRA6;BRIP1;XRCC2
C1833691	Otofaciocervical Syndrome	0.00033426	0.00640186	2/163	4/21666	2138;5075	EYA1;PAX1
C1858084	STICKLER SYNDROME, TYPE II (disorder)	0.00033426	0.00640186	2/163	4/21666	1280;1301	COL2A1;COL11A1
C1858567	Abnormal lacrimal duct morphology	0.00033426	0.00640186	2/163	4/21666	2138;6495	EYA1;SIX1
C1866130	Rhombencephalosynapsis	0.00033426	0.00640186	2/163	4/21666	4009;7546	LMX1A;ZIC2
C1970479	Branchiootorenal Syndrome 2	0.00033426	0.00640186	2/163	4/21666	2138;6495	EYA1;SIX1
C2749582	Dumbbell-shaped long bone	0.00033426	0.00640186	2/163	4/21666	1280;1301	COL2A1;COL11A1
C4021762	Abnormality of the cerebrum	0.00033426	0.00640186	2/163	4/21666	2138;6495	EYA1;SIX1
C4025857	Incomplete partition of the cochlea type II	0.00033426	0.00640186	2/163	4/21666	2138;6495	EYA1;SIX1
C0017638	Glioma	0.00035946	0.00685182	40/163	3097/21666	10683;3211;3982;5077;6495;6657;7291;7476;57167;85416;145258;4288;332;4192;993;4440;7015;7153;8091;9133;9212;9833;10642;11065;23089;79727;51659;84466;29128;5100;79192;388585;6656;7477;10112;144455;8355;1949;59336;646024	DLL3;HOXB1;LIM2;PAX3;SIX1;SOX2;TWIST1;WNT7A;SALL4;ZIC5;GSC;MKI67;BIRC5;MDK;CDC25A;MSI1;TERT;TOP2A;HMGA2;CCNB2;AURKB;MELK;IGF2BP1;UBE2C;PEG10;LIN28A;GINS2;MEGF10;UHRF1;PCDH8;IRX1;HES5;SOX1;WNT7B;KIF20A;E2F7;H3C8;EFNB3;PRDM13;RAET1K
C0426429	Broad nasal tip	0.0003715	0.00701481	6/163	125/21666	10736;60529;7021;3832;170692;389827	SIX2;ALX4;TFAP2B;KIF11;ADAMTS18;MYMK
C1859399	Radial bowing	0.00037089	0.00701481	3/163	19/21666	6473;7476;1301	SHOX;WNT7A;COL11A1
C1857276	Trichohepatoenteric Syndrome	0.00038129	0.00716611	11/163	424/21666	1280;1750;2138;4010;6657;7291;7476;64220;8091;1749;170692	COL2A1;DLX6;EYA1;LMX1B;SOX2;TWIST1;WNT7A;STRA6;HMGA2;DLX5;ADAMTS18
C0149925	Small cell carcinoma of lung	0.00039629	0.00741344	18/163	972/21666	10683;1063;5077;5456;6657;7291;7546;4288;332;993;7015;7153;9212;9833;79727;389421;6658;6656	DLL3;CENPF;PAX3;POU3F4;SOX2;TWIST1;ZIC2;MKI67;BIRC5;CDC25A;TERT;TOP2A;AURKB;MELK;LIN28A;LIN28B;SOX3;SOX1
C0039075	Syndactyly	0.0004044	0.00753009	6/163	127/21666	4488;7291;57167;60529;150468;8913	MSX2;TWIST1;SALL4;ALX4;CKAP2L;CACNA1G
C0003076	Aniridia	0.0004105	0.00760839	5/163	83/21666	1750;5015;5077;84570;1749	DLX6;OTX2;PAX3;COL25A1;DLX5
C0266453	Exencephaly	0.00042833	0.00786635	4/163	47/21666	5077;7546;85416;8092	PAX3;ZIC2;ZIC5;ALX1
C3665349	Secondary hypothyroidism	0.00042833	0.00786635	4/163	47/21666	5015;5456;6657;6658	OTX2;POU3F4;SOX2;SOX3
C3541456	Spondyloepiphyseal Dysplasia Tarda, X-Linked	0.00043394	0.00793325	3/163	20/21666	1280;10683;1301	COL2A1;DLL3;COL11A1
C1861324	Short philtrum	0.00046675	0.0084945	7/163	182/21666	1280;2253;7291;7546;60529;7021;150468	COL2A1;FGF8;TWIST1;ZIC2;ALX4;TFAP2B;CKAP2L
C0162809	Kallmann Syndrome	0.00048356	0.00874566	5/163	86/21666	2253;5015;6473;6657;6658	FGF8;OTX2;SHOX;SOX2;SOX3
C0686619	Secondary malignant neoplasm of lymph node	0.0004849	0.00874566	37/163	2825/21666	10683;1063;4001;4009;6495;6657;7291;7476;57167;145258;1301;4288;332;4192;4440;7015;7516;8091;9212;9833;10642;11065;23089;79727;1381;389421;3832;6658;29128;11061;5100;170692;10112;128239;8355;24137;131405	DLL3;CENPF;LMNB1;LMX1A;SIX1;SOX2;TWIST1;WNT7A;SALL4;GSC;COL11A1;MKI67;BIRC5;MDK;MSI1;TERT;XRCC2;HMGA2;AURKB;MELK;IGF2BP1;UBE2C;PEG10;LIN28A;CRABP1;LIN28B;KIF11;SOX3;UHRF1;CNMD;PCDH8;ADAMTS18;KIF20A;IQGAP3;H3C8;KIF4A;TRIM71
C0037917	Spina Bifida Cystica	0.00050348	0.00904011	3/163	21/21666	4488;7546;8092	MSX2;ZIC2;ALX1
C1837463	Narrow face	0.00050996	0.00911588	5/163	87/21666	1280;2138;5077;6495;1062	COL2A1;EYA1;PAX3;SIX1;CENPE
C1849089	Broad forehead	0.00051694	0.0091997	6/163	133/21666	1280;10683;7291;7546;7021;150468	COL2A1;DLL3;TWIST1;ZIC2;TFAP2B;CKAP2L
C0410528	Skeletal dysplasia	0.00053142	0.00941569	7/163	186/21666	1280;10683;2253;4010;6473;10586;1301	COL2A1;DLL3;FGF8;LMX1B;SHOX;MAB21L2;COL11A1
C0521683	Chorioretinal degeneration	0.00055434	0.0094875	2/163	5/21666	5456;170692	POU3F4;ADAMTS18
C0685775	Congenital absence of jaw	0.00055434	0.0094875	2/163	5/21666	5015;7291	OTX2;TWIST1
C1836678	Abnormality of the middle ear ossicles	0.00055434	0.0094875	2/163	5/21666	2138;6495	EYA1;SIX1
C1852759	Papillorenal syndrome	0.00055434	0.0094875	2/163	5/21666	2138;6495	EYA1;SIX1
C1856732	Aplasia/Hypoplasia of the fibula	0.00055434	0.0094875	2/163	5/21666	6473;7476	SHOX;WNT7A
C1859773	Microphthalmia, Syndromic 3	0.00055434	0.0094875	2/163	5/21666	5015;6657	OTX2;SOX2
C4023418	Unicoronal synostosis	0.00055434	0.0094875	2/163	5/21666	4488;7291	MSX2;TWIST1
C4551702	Branchiootorenal Syndrome 1	0.00055434	0.0094875	2/163	5/21666	2138;6495	EYA1;SIX1
C0025312	Meningomyelocele	0.00056601	0.00960539	5/163	89/21666	341640;4081;5077;6657;6658	FREM2;MAB21L1;PAX3;SOX2;SOX3
C0424711	Orbital separation diminished	0.00056601	0.00960539	5/163	89/21666	2253;5015;7291;7546;145258	FGF8;OTX2;TWIST1;ZIC2;GSC
C1963094	Dry Skin, CTCAE	0.00060456	0.0102165	6/163	137/21666	5015;6657;7015;3832;6658;56992	OTX2;SOX2;TERT;KIF11;SOX3;KIF15
C0265535	Trigonocephaly	0.00063143	0.010626	4/163	52/21666	4488;7291;7546;60529	MSX2;TWIST1;ZIC2;ALX4
C0025237	Melnick-Needles Syndrome	0.00066306	0.0109746	3/163	23/21666	1280;10683;1301	COL2A1;DLL3;COL11A1
C0595939	Stillbirth	0.00066306	0.0109746	3/163	23/21666	1280;1063;1301	COL2A1;CENPF;COL11A1
C1856749	Aplastic/hypoplastic toenail	0.00066306	0.0109746	3/163	23/21666	6473;150468;7015	SHOX;CKAP2L;TERT
C4551722	Encephalocele	0.00066306	0.0109746	3/163	23/21666	4488;5077;6657	MSX2;PAX3;SOX2
C0007873	Uterine Cervical Neoplasm	0.00067751	0.0111015	6/163	140/21666	5075;332;7015;7153;6656;5457	PAX1;BIRC5;TERT;TOP2A;SOX1;POU4F1
C1853737	Prominent occiput	0.00067901	0.0111015	4/163	53/21666	10683;7291;60529;7021	DLL3;TWIST1;ALX4;TFAP2B
C1860816	Preauricular skin tag	0.00067901	0.0111015	4/163	53/21666	2138;6495;84570;8092	EYA1;SIX1;COL25A1;ALX1
C0279626	Squamous cell carcinoma of esophagus	0.0006832	0.0111248	29/163	2053/21666	1280;1063;1750;5075;6495;6657;7291;57167;1301;9965;4288;332;4192;993;4440;7015;7516;8091;9212;11065;79727;1381;284217;3832;6658;29128;11061;6656;57116	COL2A1;CENPF;DLX6;PAX1;SIX1;SOX2;TWIST1;SALL4;COL11A1;FGF19;MKI67;BIRC5;MDK;CDC25A;MSI1;TERT;XRCC2;HMGA2;AURKB;UBE2C;LIN28A;CRABP1;LAMA1;KIF11;SOX3;UHRF1;CNMD;SOX1;ZNF695
C0014065	Congenital cerebral hernia	0.00069182	0.0112198	5/163	93/21666	341640;4488;5077;6657;60529	FREM2;MSX2;PAX3;SOX2;ALX4
C1458155	Mammary Neoplasms	0.00072668	0.0117378	36/163	2780/21666	1063;2138;2253;3211;4001;4488;5081;6495;6657;7291;57167;83990;7021;9965;4288;332;4192;993;4440;7015;7153;7516;8091;9212;9833;10642;11065;79727;1381;389421;51659;56992;170692;1062;84733;153572	CENPF;EYA1;FGF8;HOXB1;LMNB1;MSX2;PAX7;SIX1;SOX2;TWIST1;SALL4;BRIP1;TFAP2B;FGF19;MKI67;BIRC5;MDK;CDC25A;MSI1;TERT;TOP2A;XRCC2;HMGA2;AURKB;MELK;IGF2BP1;UBE2C;LIN28A;CRABP1;LIN28B;GINS2;KIF15;ADAMTS18;CENPE;CBX2;IRX2
C0035335	Retinoblastoma	0.00073375	0.0118046	16/163	853/21666	4001;5015;6657;8929;7021;4288;993;7015;8091;9833;11065;79727;4762;29128;1943;24137	LMNB1;OTX2;SOX2;PHOX2B;TFAP2B;MKI67;CDC25A;TERT;HMGA2;MELK;UBE2C;LIN28A;NEUROG1;UHRF1;EFNA2;KIF4A
C0013366	Dyschondroplasias	0.00075361	0.0119332	3/163	24/21666	1280;10683;1301	COL2A1;DLL3;COL11A1
C0432272	Van Buchem disease	0.00075361	0.0119332	3/163	24/21666	1280;10683;1301	COL2A1;DLL3;COL11A1
C1405984	Absent radius	0.00075361	0.0119332	3/163	24/21666	7547;57167;84570	ZIC3;SALL4;COL25A1
C1832117	Short humerus	0.00075361	0.0119332	3/163	24/21666	7547;57167;145258	ZIC3;SALL4;GSC
C0024121	Lung Neoplasms	0.00078061	0.012299	23/163	1486/21666	10683;9700;6657;7291;7476;57167;60529;7021;4288;332;993;7015;8091;9133;9212;10642;11065;389421;1749;170692;388585;84733;11013	DLL3;ESPL1;SOX2;TWIST1;WNT7A;SALL4;ALX4;TFAP2B;MKI67;BIRC5;CDC25A;TERT;HMGA2;CCNB2;AURKB;IGF2BP1;UBE2C;LIN28B;DLX5;ADAMTS18;HES5;CBX2;TMSB15A
C0423110	Downward slant of palpebral fissure	0.00078283	0.012299	10/163	391/21666	5077;8929;145258;1301;7021;150468;3832;56992;1062;389827	PAX3;PHOX2B;GSC;COL11A1;TFAP2B;CKAP2L;KIF11;KIF15;CENPE;MYMK
C0266541	Microphakia	0.0008274	0.0126053	2/163	6/21666	3166;4010	HMX1;LMX1B
C1840535	Abnormality of the carpal bones	0.0008274	0.0126053	2/163	6/21666	1280;6473	COL2A1;SHOX
C1845026	Neural tube defects X-linked	0.0008274	0.0126053	2/163	6/21666	5077;7547	PAX3;ZIC3
C1857456	Morphological abnormality of the middle ear	0.0008274	0.0126053	2/163	6/21666	2138;6495	EYA1;SIX1
C1863872	Coloboma of superior eyelid	0.0008274	0.0126053	2/163	6/21666	7291;8092	TWIST1;ALX1
C4021164	Bicoronal synostosis	0.0008274	0.0126053	2/163	6/21666	4488;7291	MSX2;TWIST1
C4021630	Broad long bones	0.0008274	0.0126053	2/163	6/21666	1280;1301	COL2A1;COL11A1
C4273131	Branchiootic syndrome	0.0008274	0.0126053	2/163	6/21666	2138;6495	EYA1;SIX1
C0267048	Glossoptosis	0.00085167	0.0128292	3/163	25/21666	1280;1301;389827	COL2A1;COL11A1;MYMK
C0395837	Stenosis of external auditory canal	0.00085167	0.0128292	3/163	25/21666	2138;6495;84570	EYA1;SIX1;COL25A1
C1332079	Anaplastic Large Cell Lymphoma, ALK-Positive	0.00085167	0.0128292	3/163	25/21666	6657;7291;57167	SOX2;TWIST1;SALL4
C0266551	Congenital coloboma of iris	0.00090562	0.0135911	6/163	148/21666	1063;2253;6657;7546;57167;84570	CENPF;FGF8;SOX2;ZIC2;SALL4;COL25A1
C4725671	High-Risk Neuroblastoma	0.00091833	0.0137306	5/163	99/21666	6657;332;7015;9833;389421	SOX2;BIRC5;TERT;MELK;LIN28B
C1857679	Sloping forehead	0.00093784	0.0139703	6/163	149/21666	1280;83990;7516;3832;1062;23397	COL2A1;BRIP1;XRCC2;KIF11;CENPE;NCAPH
C0728895	Absent finger	0.00095746	0.01421	3/163	26/21666	1750;7476;1749	DLX6;WNT7A;DLX5
C0029422	Osteochondrodysplasias	0.00099734	0.0146934	7/163	207/21666	1280;10683;2253;4010;6473;10586;1301	COL2A1;DLL3;FGF8;LMX1B;SHOX;MAB21L2;COL11A1
C0086543	Cataract	0.00099472	0.0146934	16/163	878/21666	1280;1063;3166;3982;4010;5015;6657;10586;57167;83990;1301;7015;7516;3832;338917;8092	COL2A1;CENPF;HMX1;LIM2;LMX1B;OTX2;SOX2;MAB21L2;SALL4;BRIP1;COL11A1;TERT;XRCC2;KIF11;VSX2;ALX1
C0014850	Esophageal Atresia	0.00101911	0.014851	4/163	59/21666	2138;5015;6657;6658	EYA1;OTX2;SOX2;SOX3
C0279613	Childhood Alveolar Rhabdomyosarcoma	0.00101911	0.014851	4/163	59/21666	5077;5081;7021;4617	PAX3;PAX7;TFAP2B;MYF5
C0338502	Hypoplasia of the optic nerve	0.00101911	0.014851	4/163	59/21666	1063;5015;6657;57167	CENPF;OTX2;SOX2;SALL4
C0042454	Velopharyngeal Insufficiency	0.00107122	0.015554	3/163	27/21666	1280;5015;284217	COL2A1;OTX2;LAMA1
C0240063	Coloboma of iris	0.00107563	0.0155618	6/163	153/21666	1063;2253;6657;7546;57167;84570	CENPF;FGF8;SOX2;ZIC2;SALL4;COL25A1
C0015411	Eye Manifestations	0.00115263	0.0160412	2/163	7/21666	5015;6657	OTX2;SOX2
C0026106	Mild Mental Retardation	0.00112504	0.0160412	9/163	340/21666	2138;4001;5456;60529;7021;8091;3832;6658;6656	EYA1;LMNB1;POU3F4;ALX4;TFAP2B;HMGA2;KIF11;SOX3;SOX1
C0238031	Breast Phyllodes Tumor	0.00115263	0.0160412	2/163	7/21666	4288;7015	MKI67;TERT
C0238300	Stenosis of nasolacrimal duct	0.00115263	0.0160412	2/163	7/21666	5075;6495	PAX1;SIX1
C0302859	Euthyroid Goiter	0.00115263	0.0160412	2/163	7/21666	2138;6495	EYA1;SIX1
C1840452	Hyaloideoretinal degeneration of Wagner	0.00115263	0.0160412	2/163	7/21666	1280;1301	COL2A1;COL11A1
C1855698	Aplasia cutis congenita of scalp	0.00115263	0.0160412	2/163	7/21666	4488;60529	MSX2;ALX4
C1860344	Hypoplastic iris stroma	0.00115263	0.0160412	2/163	7/21666	5077;84570	PAX3;COL25A1
C2676974	Hypoplasia of the cochlea	0.00115263	0.0160412	2/163	7/21666	2138;6495	EYA1;SIX1
C4022751	Ectopic anterior pituitary gland	0.00115263	0.0160412	2/163	7/21666	5015;6658	OTX2;SOX3
C4024171	Abnormality of secondary sexual hair	0.00115263	0.0160412	2/163	7/21666	5015;6658	OTX2;SOX3
C0011999	Diastematomyelia	0.00119317	0.0162126	3/163	28/21666	5077;7546;85416	PAX3;ZIC2;ZIC5
C0152234	Iniencephaly	0.00119317	0.0162126	3/163	28/21666	5077;7546;85416	PAX3;ZIC2;ZIC5
C0344479	Spinal Cord Myelodysplasia	0.00119317	0.0162126	3/163	28/21666	5077;7546;85416	PAX3;ZIC2;ZIC5
C0555198	Malignant Glioma	0.00118491	0.0162126	14/163	724/21666	6495;6657;145258;4288;332;4192;4440;7015;7153;8091;9212;9833;23089;79727	SIX1;SOX2;GSC;MKI67;BIRC5;MDK;MSI1;TERT;TOP2A;HMGA2;AURKB;MELK;PEG10;LIN28A
C0557874	Global developmental delay	0.0011817	0.0162126	26/163	1825/21666	341640;2138;4001;4081;5015;5075;5456;6473;6495;6657;7291;7546;57167;83990;60529;7021;84570;150468;7015;7516;8091;8913;3832;6658;5100;1062	FREM2;EYA1;LMNB1;MAB21L1;OTX2;PAX1;POU3F4;SHOX;SIX1;SOX2;TWIST1;ZIC2;SALL4;BRIP1;ALX4;TFAP2B;COL25A1;CKAP2L;TERT;XRCC2;HMGA2;CACNA1G;KIF11;SOX3;PCDH8;CENPE
C1860819	Metopic synostosis	0.00119317	0.0162126	3/163	28/21666	7291;10736;60529	TWIST1;SIX2;ALX4
C2347613	Childhood Atypical Teratoid/Rhabdoid Tumor	0.00119317	0.0162126	3/163	28/21666	8091;79727;389421	HMGA2;LIN28A;LIN28B
C0035412	Rhabdomyosarcoma	0.00121325	0.0163748	12/163	565/21666	5077;5081;6495;6657;8929;7021;4288;7015;8091;10642;4617;5457	PAX3;PAX7;SIX1;SOX2;PHOX2B;TFAP2B;MKI67;TERT;HMGA2;IGF2BP1;MYF5;POU4F1
C1510586	Autism Spectrum Disorders	0.00121291	0.0163748	18/163	1071/21666	1750;2138;3211;4488;5077;7291;7546;4288;4192;7015;23089;8913;1749;6658;1745;1746;128239;84889	DLX6;EYA1;HOXB1;MSX2;PAX3;TWIST1;ZIC2;MKI67;MDK;TERT;PEG10;CACNA1G;DLX5;SOX3;DLX1;DLX2;IQGAP3;SLC7A3
C0005695	Bladder Neoplasm	0.00121862	0.0163923	29/163	2130/21666	9700;4009;6657;7291;7476;4288;332;4192;7015;7153;7516;8091;9133;9212;9833;10642;11065;23089;51512;79727;389421;9787;29128;56992;5100;6656;10112;30012;128239	ESPL1;LMX1A;SOX2;TWIST1;WNT7A;MKI67;BIRC5;MDK;TERT;TOP2A;XRCC2;HMGA2;CCNB2;AURKB;MELK;IGF2BP1;UBE2C;PEG10;GTSE1;LIN28A;LIN28B;DLGAP5;UHRF1;KIF15;PCDH8;SOX1;KIF20A;TLX3;IQGAP3
C4722419	Extrapulmonary Small Cell Carcinoma	0.00122846	0.0164696	6/163	157/21666	7291;4288;4440;7015;11065;6658	TWIST1;MKI67;MSI1;TERT;UBE2C;SOX3
C0001418	Adenocarcinoma	0.00124425	0.0166259	30/163	2235/21666	10683;2253;4807;5015;5075;6495;6657;7291;57167;1301;60529;1592;4288;332;4192;993;4440;7015;7153;7479;7516;8091;9133;9212;9833;10642;11065;23089;51512;79727	DLL3;FGF8;NHLH1;OTX2;PAX1;SIX1;SOX2;TWIST1;SALL4;COL11A1;ALX4;CYP26A1;MKI67;BIRC5;MDK;CDC25A;MSI1;TERT;TOP2A;WNT8B;XRCC2;HMGA2;CCNB2;AURKB;MELK;IGF2BP1;UBE2C;PEG10;GTSE1;LIN28A
C0206754	Neuroendocrine Tumors	0.00126845	0.0168931	11/163	491/21666	10683;6657;4288;4192;7015;8091;1381;4741;3832;23440;5457	DLL3;SOX2;MKI67;MDK;TERT;HMGA2;CRABP1;NEFM;KIF11;OTP;POU4F1
C0027806	Neurenteric Cyst	0.00132354	0.0171718	3/163	29/21666	5077;7546;85416	PAX3;ZIC2;ZIC5
C0028879	Odontogenic Cysts	0.00132354	0.0171718	3/163	29/21666	2253;6657;4288	FGF8;SOX2;MKI67
C0038015	Spondyloepiphyseal Dysplasia	0.00132354	0.0171718	3/163	29/21666	1280;10683;1301	COL2A1;DLL3;COL11A1
C0151908	Dry skin	0.00131085	0.0171718	6/163	159/21666	5015;6657;7015;3832;6658;56992	OTX2;SOX2;TERT;KIF11;SOX3;KIF15
C0238093	Stenosis of duodenum	0.00132354	0.0171718	3/163	29/21666	64220;83990;7516	STRA6;BRIP1;XRCC2
C0684249	Carcinoma of lung	0.00129514	0.0171718	47/163	4081/21666	10683;9700;4001;4807;5077;6495;6657;7291;7476;7547;10736;57167;1301;60529;1592;7021;332;4192;993;4440;7015;7153;7516;8091;9133;9212;9833;10642;11065;23089;51512;79727;389421;9787;1749;5024;29128;56992;170692;6656;7477;10112;128239;8355;10024;24137;390992	DLL3;ESPL1;LMNB1;NHLH1;PAX3;SIX1;SOX2;TWIST1;WNT7A;ZIC3;SIX2;SALL4;COL11A1;ALX4;CYP26A1;TFAP2B;BIRC5;MDK;CDC25A;MSI1;TERT;TOP2A;XRCC2;HMGA2;CCNB2;AURKB;MELK;IGF2BP1;UBE2C;PEG10;GTSE1;LIN28A;LIN28B;DLGAP5;DLX5;P2RX3;UHRF1;KIF15;ADAMTS18;SOX1;WNT7B;KIF20A;IQGAP3;H3C8;TROAP;KIF4A;HES3
C1275808	Congenital central hypoventilation	0.00132354	0.0171718	3/163	29/21666	8929;3196;30012	PHOX2B;TLX2;TLX3
C4021801	Lacrimation abnormality	0.00132354	0.0171718	3/163	29/21666	2138;5077;6495	EYA1;PAX3;SIX1
C0178874	Tumor Progression	0.0013602	0.0175908	45/163	3865/21666	1063;2253;4010;4488;5015;5077;6495;6657;7291;57167;1301;7021;9965;4288;332;4192;993;4440;7015;7153;8091;9212;10642;11065;23089;79727;389421;51659;6658;29128;11061;10842;5100;1746;7477;10112;128239;8092;144455;1943;84733;153572;146909;100506013;57633	CENPF;FGF8;LMX1B;MSX2;OTX2;PAX3;SIX1;SOX2;TWIST1;SALL4;COL11A1;TFAP2B;FGF19;MKI67;BIRC5;MDK;CDC25A;MSI1;TERT;TOP2A;HMGA2;AURKB;IGF2BP1;UBE2C;PEG10;LIN28A;LIN28B;GINS2;SOX3;UHRF1;CNMD;PPP1R17;PCDH8;DLX2;WNT7B;KIF20A;IQGAP3;ALX1;E2F7;EFNA2;CBX2;IRX2;KIF18B;APELA;LRRN1
C0521158	Recurrent tumor	0.00136562	0.0176043	14/163	735/21666	1280;1063;5077;6657;57167;4288;332;7015;7153;8091;9212;23089;1062;10112	COL2A1;CENPF;PAX3;SOX2;SALL4;MKI67;BIRC5;TERT;TOP2A;HMGA2;AURKB;PEG10;CENPE;KIF20A
C0009081	Congenital clubfoot	0.00146097	0.018693	8/163	285/21666	1280;4010;7476;83990;145258;84570;84466;389827	COL2A1;LMX1B;WNT7A;BRIP1;GSC;COL25A1;MEGF10;MYMK
C0206685	Acinar Cell Carcinoma	0.00146403	0.018693	4/163	65/21666	1063;50674;4288;100506013	CENPF;NEUROG3;MKI67;APELA
C0265998	ANONYCHIA	0.00146252	0.018693	3/163	30/21666	1280;4010;7476	COL2A1;LMX1B;WNT7A
C0220658	Pfeiffer Syndrome	0.00152925	0.0188093	2/163	8/21666	2253;7291	FGF8;TWIST1
C0220767	Craniofrontonasal dysplasia	0.00152925	0.0188093	2/163	8/21666	60529;8092	ALX4;ALX1
C0431692	Bilateral renal hypoplasia	0.00152925	0.0188093	2/163	8/21666	1063;6495	CENPF;SIX1
C0546968	Fistula of branchial cleft	0.00152925	0.0188093	2/163	8/21666	2138;6495	EYA1;SIX1
C0599973	Waardenburg Anophthalmia Syndrome	0.00152925	0.0188093	2/163	8/21666	3166;5077	HMX1;PAX3
C0684743	Malignant neoplasm of muscle	0.00152925	0.0188093	2/163	8/21666	5077;6495	PAX3;SIX1
C2931501	Microphthalmia associated with colobomatous cyst	0.00152925	0.0188093	2/163	8/21666	64220;338917	STRA6;VSX2
C3495417	Hemifacial microsomia	0.00152925	0.0188093	2/163	8/21666	2253;5015	FGF8;OTX2
C3897045	Short Stature Homeobox Deficiency	0.00152925	0.0188093	2/163	8/21666	6473;340665	SHOX;CYP26C1
C4024159	Aplasia/Hypoplasia involving the nose	0.00152925	0.0188093	2/163	8/21666	5015;5077	OTX2;PAX3
C4082167	Periodic Fever, Aphthous Stomatitis, Pharyngitis, Adenitis Syndrome	0.00152925	0.0188093	2/163	8/21666	1280;1301	COL2A1;COL11A1
C4225671	VATER/VACTERL ASSOCIATION	0.00152925	0.0188093	2/163	8/21666	2253;7547	FGF8;ZIC3
C1306460	Primary malignant neoplasm of lung	0.00158821	0.0194749	45/163	3894/21666	10683;9700;4001;4807;5077;6495;6657;7291;7476;7547;10736;57167;1301;60529;7021;332;4192;993;4440;7015;7153;7516;8091;9212;9833;10642;11065;23089;51512;79727;389421;9787;1749;5024;29128;56992;170692;6656;7477;10112;128239;8355;10024;24137;390992	DLL3;ESPL1;LMNB1;NHLH1;PAX3;SIX1;SOX2;TWIST1;WNT7A;ZIC3;SIX2;SALL4;COL11A1;ALX4;TFAP2B;BIRC5;MDK;CDC25A;MSI1;TERT;TOP2A;XRCC2;HMGA2;AURKB;MELK;IGF2BP1;UBE2C;PEG10;GTSE1;LIN28A;LIN28B;DLGAP5;DLX5;P2RX3;UHRF1;KIF15;ADAMTS18;SOX1;WNT7B;KIF20A;IQGAP3;H3C8;TROAP;KIF4A;HES3
C0279550	Adult Rhabdomyosarcoma	0.00168631	0.020615	11/163	509/21666	5077;5081;6495;6657;8929;4288;7015;8091;10642;4617;5457	PAX3;PAX7;SIX1;SOX2;PHOX2B;MKI67;TERT;HMGA2;IGF2BP1;MYF5;POU4F1
C0013261	Duane Retraction Syndrome	0.00176717	0.0214083	3/163	32/21666	2138;57167;84570	EYA1;SALL4;COL25A1
C0015306	Hereditary Multiple Exostoses	0.00176717	0.0214083	3/163	32/21666	4488;6473;60529	MSX2;SHOX;ALX4
C1856872	Down-sloping shoulders	0.00176717	0.0214083	3/163	32/21666	2138;5075;10265	EYA1;PAX1;IRX5
C0032000	Pituitary Adenoma	0.00184199	0.0222477	6/163	170/21666	6657;50674;4288;7015;8091;4762	SOX2;NEUROG3;MKI67;TERT;HMGA2;NEUROG1
C0576226	Short foot	0.00185946	0.0223914	5/163	116/21666	1280;6473;7476;1301;1062	COL2A1;SHOX;WNT7A;COL11A1;CENPE
C0007137	Squamous cell carcinoma	0.00191329	0.0226119	32/163	2507/21666	1063;5015;5075;6657;7291;7546;1301;1592;9965;4288;332;4192;993;4440;7015;7153;7516;8091;9212;11065;23089;51512;79727;1381;389421;51659;79192;1745;6656;7477;8403;144455	CENPF;OTX2;PAX1;SOX2;TWIST1;ZIC2;COL11A1;CYP26A1;FGF19;MKI67;BIRC5;MDK;CDC25A;MSI1;TERT;TOP2A;XRCC2;HMGA2;AURKB;UBE2C;PEG10;GTSE1;LIN28A;CRABP1;LIN28B;GINS2;IRX1;DLX1;SOX1;WNT7B;SOX14;E2F7
C0022360	Jaw Abnormalities	0.00195647	0.0226119	2/163	9/21666	1280;5015	COL2A1;OTX2
C0031575	Phocomelia	0.00195647	0.0226119	2/163	9/21666	7476;57167	WNT7A;SALL4
C0220611	Childhood Rhabdomyosarcoma	0.00190514	0.0226119	11/163	517/21666	5077;5081;6495;6657;8929;4288;7015;8091;10642;4617;5457	PAX3;PAX7;SIX1;SOX2;PHOX2B;MKI67;TERT;HMGA2;IGF2BP1;MYF5;POU4F1
C0376524	Branchio-Oculo-Facial Syndrome	0.00195647	0.0226119	2/163	9/21666	2138;6495	EYA1;SIX1
C0851140	Carcinoma in situ of uterine cervix	0.00193085	0.0226119	5/163	117/21666	4009;5075;7291;6656;5457	LMX1A;PAX1;TWIST1;SOX1;POU4F1
C1261470	Congenital meningocele	0.00193322	0.0226119	3/163	33/21666	10683;5077;7476	DLL3;PAX3;WNT7A
C1785148	RAPP-HODGKIN SYNDROME	0.00195647	0.0226119	2/163	9/21666	1750;1749	DLX6;DLX5
C1842876	Depressed nasal ridge	0.00193085	0.0226119	5/163	117/21666	5015;5077;60529;7021;6658	OTX2;PAX3;ALX4;TFAP2B;SOX3
C1853486	Widow's peak	0.00195647	0.0226119	2/163	9/21666	7291;8092	TWIST1;ALX1
C4021750	Abnormality of femur morphology	0.00193322	0.0226119	3/163	33/21666	6473;83990;7516	SHOX;BRIP1;XRCC2
C4022448	Abnormal prolactin level	0.00195647	0.0226119	2/163	9/21666	5015;6658	OTX2;SOX3
C4048700	Sclerosing rhabdomyosarcoma	0.00195647	0.0226119	2/163	9/21666	5077;5081	PAX3;PAX7
C4287589	Serous Tubal Intraepithelial Carcinoma	0.00193322	0.0226119	3/163	33/21666	6657;4288;7153	SOX2;MKI67;TOP2A
C0025322	Premature Menopause	0.00197272	0.0227343	8/163	299/21666	1750;6473;57167;7015;79727;1749;84733;431707	DLX6;SHOX;SALL4;TERT;LIN28A;DLX5;CBX2;LHX8
C0678222	Breast Carcinoma	0.00200353	0.0230234	69/163	6776/21666	10683;9700;1063;2138;2253;3211;4001;4010;4488;5015;6495;6657;7291;7476;10736;50674;57167;83990;1301;60529;1592;7021;9965;4288;332;4192;993;4440;7015;7153;7516;8091;9133;9212;9833;10642;11065;23089;51512;79727;1381;4741;8913;389421;51659;1749;3832;6658;29128;56992;11061;23440;5100;170692;1062;1746;7477;10112;128239;8092;144455;1943;2637;9543;10024;24137;54478;84733;153572	DLL3;ESPL1;CENPF;EYA1;FGF8;HOXB1;LMNB1;LMX1B;MSX2;OTX2;SIX1;SOX2;TWIST1;WNT7A;SIX2;NEUROG3;SALL4;BRIP1;COL11A1;ALX4;CYP26A1;TFAP2B;FGF19;MKI67;BIRC5;MDK;CDC25A;MSI1;TERT;TOP2A;XRCC2;HMGA2;CCNB2;AURKB;MELK;IGF2BP1;UBE2C;PEG10;GTSE1;LIN28A;CRABP1;NEFM;CACNA1G;LIN28B;GINS2;DLX5;KIF11;SOX3;UHRF1;KIF15;CNMD;OTP;PCDH8;ADAMTS18;CENPE;DLX2;WNT7B;KIF20A;IQGAP3;ALX1;E2F7;EFNA2;GBX2;IGDCC3;TROAP;KIF4A;PIMRE…
C0007104	Female Breast Carcinoma	0.0020291	0.0232508	4/163	71/21666	6495;83990;4288;7153	SIX1;BRIP1;MKI67;TOP2A
C1968949	Cakut	0.00213602	0.0244065	4/163	72/21666	1280;6495;10736;1301	COL2A1;SIX1;SIX2;COL11A1
C0221369	Acquired Camptodactyly	0.00215709	0.0245667	5/163	120/21666	2253;64220;1301;84570;56992	FGF8;STRA6;COL11A1;COL25A1;KIF15
C0266435	Congenital hypoplasia of penis	0.00216226	0.0245667	7/163	237/21666	341640;2253;5015;6657;7476;7546;6658	FREM2;FGF8;OTX2;SOX2;WNT7A;ZIC2;SOX3
C0242343	Panhypopituitarism	0.00224677	0.025455	4/163	73/21666	2253;5015;7546;6658	FGF8;OTX2;ZIC2;SOX3
C0266667	Cyclocephaly	0.00229373	0.0256974	3/163	35/21666	2253;5015;7546	FGF8;OTX2;ZIC2
C0432123	Sagittal craniosynostosis	0.00229373	0.0256974	3/163	35/21666	4488;7291;7015	MSX2;TWIST1;TERT
C1843496	Bilateral microphthalmos	0.00229373	0.0256974	3/163	35/21666	5015;6657;64220	OTX2;SOX2;STRA6
C4551596	Abnormal renal morphology	0.00229373	0.0256974	3/163	35/21666	2138;6495;7021	EYA1;SIX1;TFAP2B
C0271623	Hypogonadotropic hypogonadism	0.00232059	0.0259261	6/163	178/21666	2253;5015;6657;50674;6658;84733	FGF8;OTX2;SOX2;NEUROG3;SOX3;CBX2
C0001618	Tumors of Adrenal Cortex	0.00236142	0.0262366	4/163	74/21666	7153;9133;9212;9787	TOP2A;CCNB2;AURKB;DLGAP5
C0265529	Plagiocephaly	0.00236142	0.0262366	4/163	74/21666	7291;1301;84570;389827	TWIST1;COL11A1;COL25A1;MYMK
C0278704	Malignant Childhood Neoplasm	0.00238642	0.026381	6/163	179/21666	4001;5077;6495;83990;389421;221914	LMNB1;PAX3;SIX1;BRIP1;LIN28B;GPC2
C2239176	Liver carcinoma	0.00238754	0.026381	60/163	5725/21666	10683;1063;2138;2253;4001;6495;6657;7291;7546;10265;10736;57167;85416;145258;60529;7021;9965;4288;332;4192;84570;150468;993;4440;7015;7153;8091;9133;9212;9833;10642;11065;23089;51512;79727;1381;8913;389421;9787;3832;5024;29128;56992;1062;388585;1746;6656;10112;30012;128239;144455;10024;24137;84733;5457;131405;146909;23397;170825;101927074	DLL3;CENPF;EYA1;FGF8;LMNB1;SIX1;SOX2;TWIST1;ZIC2;IRX5;SIX2;SALL4;ZIC5;GSC;ALX4;TFAP2B;FGF19;MKI67;BIRC5;MDK;COL25A1;CKAP2L;CDC25A;MSI1;TERT;TOP2A;HMGA2;CCNB2;AURKB;MELK;IGF2BP1;UBE2C;PEG10;GTSE1;LIN28A;CRABP1;CACNA1G;LIN28B;DLGAP5;KIF11;P2RX3;UHRF1;KIF15;CENPE;HES5;DLX2;SOX1;KIF20A;TLX3;IQGAP3;E2F7;TROAP;KIF4A;CBX2;POU4F1;TRIM71;KIF18B;NCAPH;GSX2;LINC00682
C0006131	Branchioma	0.00243352	0.0263818	2/163	10/21666	2138;6495	EYA1;SIX1
C0566888	Narrow sacrosciatic notch	0.00243352	0.0263818	2/163	10/21666	1280;1301	COL2A1;COL11A1
C0685409	Congenital Camptodactyly	0.00240207	0.0263818	5/163	123/21666	2253;64220;1301;84570;56992	FGF8;STRA6;COL11A1;COL25A1;KIF15
C0730294	North Carolina macular dystrophy	0.00243352	0.0263818	2/163	10/21666	79192;59336	IRX1;PRDM13
C1836735	hypopigmented skin patch	0.00240207	0.0263818	5/163	123/21666	5077;83990;84570;7015;7516	PAX3;BRIP1;COL25A1;TERT;XRCC2
C1846154	Anterior rib cupping	0.00243352	0.0263818	2/163	10/21666	1280;1301	COL2A1;COL11A1
C1851059	Broad columella	0.00243352	0.0263818	2/163	10/21666	60529;150468	ALX4;CKAP2L
C1854113	Prominent nasal bridge	0.00245365	0.0265285	6/163	180/21666	1063;5077;7291;60529;150468;8091	CENPF;PAX3;TWIST1;ALX4;CKAP2L;HMGA2
C0242621	Isochromosomes	0.00248004	0.0267419	4/163	75/21666	5075;7015;9212;23089	PAX1;TERT;AURKB;PEG10
C0265554	Ectrodactyly	0.00248854	0.0267618	3/163	36/21666	1750;7476;1749	DLX6;WNT7A;DLX5
C0018817	Atrial Septal Defects	0.00257702	0.0276394	9/163	384/21666	4488;5077;7547;57167;64220;83990;7516;3832;56992	MSX2;PAX3;ZIC3;SALL4;STRA6;BRIP1;XRCC2;KIF11;KIF15
C0015469	Facial paralysis	0.00259238	0.0277302	6/163	182/21666	2138;3211;6495;57167;84466;389827	EYA1;HOXB1;SIX1;SALL4;MEGF10;MYMK
C0259783	mixed gliomas	0.00260268	0.0277666	4/163	76/21666	4288;4192;7015;7153	MKI67;MDK;TERT;TOP2A
C0002453	Amenorrhea	0.00269328	0.0286571	3/163	37/21666	5015;7476;6658	OTX2;WNT7A;SOX3
C4722085	Malignant neoplasm of colon and/or rectum	0.0028564	0.0303125	42/163	3669/21666	1280;2138;2253;4488;6495;6657;7291;7546;10265;10736;57167;83990;1301;9965;4288;332;4192;4440;7015;7153;7516;8091;9212;9833;10642;11065;79727;4762;8913;389421;9787;3832;29128;170692;10112;128239;144455;8355;10024;24137;55211;64579	COL2A1;EYA1;FGF8;MSX2;SIX1;SOX2;TWIST1;ZIC2;IRX5;SIX2;SALL4;BRIP1;COL11A1;FGF19;MKI67;BIRC5;MDK;MSI1;TERT;TOP2A;XRCC2;HMGA2;AURKB;MELK;IGF2BP1;UBE2C;LIN28A;NEUROG1;CACNA1G;LIN28B;DLGAP5;KIF11;UHRF1;ADAMTS18;KIF20A;IQGAP3;E2F7;H3C8;TROAP;KIF4A;DPPA4;NDST4
C0152426	Craniorachischisis	0.00290812	0.0307802	3/163	38/21666	5077;7546;85416	PAX3;ZIC2;ZIC5
C0023075	Laryngostenosis	0.00295964	0.0308938	2/163	11/21666	341640;389827	FREM2;MYMK
C0042580	Vesico-Ureteral Reflux	0.00296495	0.0308938	6/163	187/21666	2138;4010;6495;10736;57167;64220	EYA1;LMX1B;SIX1;SIX2;SALL4;STRA6
C0265780	Congenital absence of lung	0.00295964	0.0308938	2/163	11/21666	2138;6495	EYA1;SIX1
C1848673	Hypoplastic feet	0.00295181	0.0308938	5/163	129/21666	1280;6473;7476;1301;1062	COL2A1;SHOX;WNT7A;COL11A1;CENPE
C1861403	Variable expressivity	0.00293819	0.0308938	8/163	319/21666	2138;5077;6495;7291;60529;284217;3832;84466	EYA1;PAX3;SIX1;TWIST1;ALX4;LAMA1;KIF11;MEGF10
C3549703	Retinal thinning	0.00295964	0.0308938	2/163	11/21666	1280;284217	COL2A1;LAMA1
C0345904	Malignant neoplasm of liver	0.00302292	0.0314165	23/163	1649/21666	4001;6657;7291;7546;57167;145258;60529;9965;4288;4440;7015;7153;8091;10642;11065;79727;1381;389421;6656;144455;8355;10024;221914	LMNB1;SOX2;TWIST1;ZIC2;SALL4;GSC;ALX4;FGF19;MKI67;MSI1;TERT;TOP2A;HMGA2;IGF2BP1;UBE2C;LIN28A;CRABP1;LIN28B;SOX1;E2F7;H3C8;TROAP;GPC2
C4551993	Amyotrophic Lateral Sclerosis, Familial	0.00305157	0.0316325	5/163	130/21666	7476;10736;2637;120237;170825	WNT7A;SIX2;GBX2;DBX1;GSX2
C0020295	Hydronephrosis	0.00311062	0.0321617	7/163	253/21666	1063;2138;6495;7547;57167;64220;389827	CENPF;EYA1;SIX1;ZIC3;SALL4;STRA6;MYMK
C0266174	Duodenal atresia	0.00313322	0.0323124	3/163	39/21666	1063;2253;7546	CENPF;FGF8;ZIC2
C0032019	Pituitary Neoplasms	0.00315374	0.0324408	5/163	131/21666	9700;6657;7153;8091;9133	ESPL1;SOX2;TOP2A;HMGA2;CCNB2
C0004114	Astrocytoma	0.0031792	0.0326193	16/163	985/21666	10683;5077;6495;6657;7291;4288;332;4192;7015;7153;9212;9833;11065;5024;29128;388585	DLL3;PAX3;SIX1;SOX2;TWIST1;MKI67;BIRC5;MDK;TERT;TOP2A;AURKB;MELK;UBE2C;P2RX3;UHRF1;HES5
C1858085	Malar flattening	0.00320691	0.0328198	6/163	190/21666	1280;5077;7291;145258;1301;7021	COL2A1;PAX3;TWIST1;GSC;COL11A1;TFAP2B
C0026760	Multiple Epiphyseal Dysplasia	0.00336873	0.0342148	3/163	40/21666	1280;10683;1301	COL2A1;DLL3;COL11A1
C0432163	Defect of vertebral segmentation	0.00336873	0.0342148	3/163	40/21666	1280;10683;341640	COL2A1;DLL3;FREM2
C4024780	Almond-shaped palpebral fissure	0.00336873	0.0342148	3/163	40/21666	83990;7516;56992	BRIP1;XRCC2;KIF15
C0265343	Jarcho-Levin syndrome	0.00353406	0.0354464	2/163	12/21666	10683;5075	DLL3;PAX1
C0265541	Cranioschisis	0.00353406	0.0354464	2/163	12/21666	3211;5077	HOXB1;PAX3
C0345397	Accessory rib	0.00353406	0.0354464	2/163	12/21666	5077;6657	PAX3;SOX2
C1865847	Ulnar bowing	0.00353406	0.0354464	2/163	12/21666	6473;1301	SHOX;COL11A1
C4021796	Renal steatosis	0.00353406	0.0354464	2/163	12/21666	2138;6495	EYA1;SIX1
C0205642	Adenocarcinoma, Oxyphilic	0.00358719	0.0358007	5/163	135/21666	1592;4288;332;7015;8091	CYP26A1;MKI67;BIRC5;TERT;HMGA2
C1853241	Flat face	0.00357973	0.0358007	4/163	83/21666	1280;5077;7291;1301	COL2A1;PAX3;TWIST1;COL11A1
C0080218	Tethered Cord Syndrome	0.00361481	0.035987	3/163	41/21666	5077;7546;85416	PAX3;ZIC2;ZIC5
C0242379	Malignant neoplasm of lung	0.00363175	0.0360665	46/163	4173/21666	10683;9700;4001;4807;5077;5456;6495;6657;7291;7476;7547;10736;57167;1301;60529;7021;332;4192;993;4440;7015;7153;7516;8091;9212;9833;10642;11065;23089;51512;79727;389421;9787;1749;5024;29128;56992;170692;6656;7477;10112;128239;8355;10024;24137;390992	DLL3;ESPL1;LMNB1;NHLH1;PAX3;POU3F4;SIX1;SOX2;TWIST1;WNT7A;ZIC3;SIX2;SALL4;COL11A1;ALX4;TFAP2B;BIRC5;MDK;CDC25A;MSI1;TERT;TOP2A;XRCC2;HMGA2;AURKB;MELK;IGF2BP1;UBE2C;PEG10;GTSE1;LIN28A;LIN28B;DLGAP5;DLX5;P2RX3;UHRF1;KIF15;ADAMTS18;SOX1;WNT7B;KIF20A;IQGAP3;H3C8;TROAP;KIF4A;HES3
C3539878	Triple Negative Breast Neoplasms	0.00364116	0.0360708	23/163	1674/21666	6657;7291;10736;83990;4288;332;4440;7153;7516;8091;9212;9833;51512;79727;1381;51659;3832;56992;24137;54478;11013;59336;729330	SOX2;TWIST1;SIX2;BRIP1;MKI67;BIRC5;MSI1;TOP2A;XRCC2;HMGA2;AURKB;MELK;GTSE1;LIN28A;CRABP1;GINS2;KIF11;KIF15;KIF4A;PIMREG;TMSB15A;PRDM13;OC90
C0014170	Endometrial Neoplasms	0.00369032	0.036468	7/163	261/21666	6495;7476;332;4192;4440;7015;9212	SIX1;WNT7A;BIRC5;MDK;MSI1;TERT;AURKB
C0085215	Ovarian Failure, Premature	0.00380902	0.0375487	8/163	333/21666	1750;6473;57167;7015;79727;1749;84733;431707	DLX6;SHOX;SALL4;TERT;LIN28A;DLX5;CBX2;LHX8
C0007124	Noninfiltrating Intraductal Carcinoma	0.00384804	0.0378407	10/163	486/21666	6495;6657;7291;83990;1301;7021;4288;7015;7153;23089	SIX1;SOX2;TWIST1;BRIP1;COL11A1;TFAP2B;MKI67;TERT;TOP2A;PEG10
C0006142	Malignant neoplasm of breast	0.00388639	0.0381246	69/163	6941/21666	10683;9700;1063;2138;2253;3211;4001;4488;5015;6495;6657;7291;7476;10736;50674;57167;83990;1301;60529;1592;7021;9965;4288;332;4192;993;4440;7015;7153;7516;8091;9133;9212;9833;10642;11065;23089;51512;79727;1381;4741;8913;389421;51659;1749;3832;6658;29128;56992;11061;23440;5100;170692;1062;1746;7477;10112;128239;8092;144455;1943;2637;9543;10024;24137;54478;84733;153572;221914	DLL3;ESPL1;CENPF;EYA1;FGF8;HOXB1;LMNB1;MSX2;OTX2;SIX1;SOX2;TWIST1;WNT7A;SIX2;NEUROG3;SALL4;BRIP1;COL11A1;ALX4;CYP26A1;TFAP2B;FGF19;MKI67;BIRC5;MDK;CDC25A;MSI1;TERT;TOP2A;XRCC2;HMGA2;CCNB2;AURKB;MELK;IGF2BP1;UBE2C;PEG10;GTSE1;LIN28A;CRABP1;NEFM;CACNA1G;LIN28B;GINS2;DLX5;KIF11;SOX3;UHRF1;KIF15;CNMD;OTP;PCDH8;ADAMTS18;CENPE;DLX2;WNT7B;KIF20A;IQGAP3;ALX1;E2F7;EFNA2;GBX2;IGDCC3;TROAP;KIF4A;PIMREG;CBX2…
C0878659	Disproportionate short stature	0.00406555	0.0397851	4/163	86/21666	1280;6473;7476;1301	COL2A1;SHOX;WNT7A;COL11A1
C0281508	Desmoplastic Small Round Cell Tumor	0.00413921	0.0403759	3/163	43/21666	5077;5081;7291	PAX3;PAX7;TWIST1
C1302995	Congenital Fibrosis of the Extraocular Muscles	0.00415605	0.0403759	2/163	13/21666	401;4617	PHOX2A;MYF5
C1305740	Overbite	0.00415605	0.0403759	2/163	13/21666	2138;6495	EYA1;SIX1
C0007095	Carcinoid Tumor	0.00417647	0.0404766	7/163	267/21666	10683;6657;4288;7015;8091;23440;5457	DLL3;SOX2;MKI67;TERT;HMGA2;OTP;POU4F1
C0426421	Wide nose	0.00423691	0.0408654	4/163	87/21666	150468;8091;3832;170692	CKAP2L;HMGA2;KIF11;ADAMTS18
C2986658	Diffuse Intrinsic Pontine Glioma	0.00423691	0.0408654	4/163	87/21666	5077;83990;9833;8355	PAX3;BRIP1;MELK;H3C8
C0334579	Anaplastic astrocytoma	0.0043244	0.0416095	6/163	202/21666	10683;6657;4288;7153;8091;56992	DLL3;SOX2;MKI67;TOP2A;HMGA2;KIF15
C4722518	Triple-Negative Breast Carcinoma	0.00435305	0.0417852	22/163	1598/21666	6657;7291;10736;83990;4288;332;4440;7153;7516;8091;9833;51512;79727;1381;51659;3832;56992;24137;54478;11013;59336;729330	SOX2;TWIST1;SIX2;BRIP1;MKI67;BIRC5;MSI1;TOP2A;XRCC2;HMGA2;MELK;GTSE1;LIN28A;CRABP1;GINS2;KIF11;KIF15;KIF4A;PIMREG;TMSB15A;PRDM13;OC90
C0220603	Childhood Brain Neoplasm	0.0044178	0.0420057	3/163	44/21666	5015;7015;79727	OTX2;TERT;LIN28A
C0239479	Round face	0.00441308	0.0420057	4/163	88/21666	1280;1301;56992;1062	COL2A1;COL11A1;KIF15;CENPE
C0432333	Abnormal dermatoglyphic pattern	0.0044178	0.0420057	3/163	44/21666	2138;5075;57167	EYA1;PAX1;SALL4
C4021551	Absence of secondary sex characteristics	0.0044178	0.0420057	3/163	44/21666	2253;5015;6658	FGF8;OTX2;SOX3
C1839326	Abnormal form of the vertebral bodies	0.00459413	0.0435792	4/163	89/21666	10683;7291;1301;84570	DLL3;TWIST1;COL11A1;COL25A1
C0006160	Brenner Tumor	0.00482485	0.0445002	2/163	14/21666	10736;7015	SIX2;TERT
C0006262	Bronchial Fistula	0.00752366	0.0445002	1/163	1/21666	1280	COL2A1
C0011981	Diaphragmatic Eventration	0.00630001	0.0445002	2/163	16/21666	341640;64220	FREM2;STRA6
C0013393	Dysostoses	0.00630001	0.0445002	2/163	16/21666	10683;5015	DLL3;OTX2
C0015300	Exophthalmos	0.00723463	0.0445002	6/163	225/21666	1280;7291;83990;1301;150468;7516	COL2A1;TWIST1;BRIP1;COL11A1;CKAP2L;XRCC2
C0018818	Ventricular Septal Defects	0.00507715	0.0445002	9/163	426/21666	341640;3211;6657;7291;7547;57167;64220;7021;150468	FREM2;HOXB1;SOX2;TWIST1;ZIC3;SALL4;STRA6;TFAP2B;CKAP2L
C0020575	Hypertropia	0.00752366	0.0445002	1/163	1/21666	401	PHOX2A
C0020608	Hypodontia	0.00623182	0.0445002	6/163	218/21666	4488;4807;10265;7015;8091;1749	MSX2;NHLH1;IRX5;TERT;HMGA2;DLX5
C0022904	Lacrimal Apparatus Diseases	0.00752366	0.0445002	1/163	1/21666	10265	IRX5
C0027656	Neoplasms, Connective Tissue	0.00752366	0.0445002	1/163	1/21666	8091	HMGA2
C0031925	Pilonidal Cyst	0.00752366	0.0445002	1/163	1/21666	7476	WNT7A
C0034885	Rectal Neoplasms	0.00536825	0.0445002	4/163	93/21666	4288;332;4440;7516	MKI67;BIRC5;MSI1;XRCC2
C0037579	Soft Tissue Neoplasms	0.00485571	0.0445002	5/163	145/21666	5077;5081;6657;7015;8091	PAX3;PAX7;SOX2;TERT;HMGA2
C0040409	Tongue Diseases	0.00752366	0.0445002	1/163	1/21666	4488	MSX2
C0079037	Branchial Clefts-Congenital disorder	0.00752366	0.0445002	1/163	1/21666	6495	SIX1
C0155502	Benign Paroxysmal Positional Vertigo	0.00630001	0.0445002	2/163	16/21666	729330;131149	OC90;OTOL1
C0158564	Congenital vitreous anomaly	0.00752366	0.0445002	1/163	1/21666	1280	COL2A1
C0206694	Mucoepidermoid Carcinoma	0.00607784	0.0445002	5/163	153/21666	1063;6657;7291;8091;388585	CENPF;SOX2;TWIST1;HMGA2;HES5
C0206715	Neoplasms, Neuroepithelial	0.00500844	0.0445002	3/163	46/21666	7153;10642;23440	TOP2A;IGF2BP1;OTP
C0221353	Horseshoe Kidney	0.0066856	0.0445002	3/163	51/21666	57167;64220;8091	SALL4;STRA6;HMGA2
C0221355	Macrocephaly	0.00675482	0.0445002	8/163	367/21666	1280;10683;4488;5075;7291;10736;8091;389827	COL2A1;DLL3;MSX2;PAX1;TWIST1;SIX2;HMGA2;MYMK
C0233286	Frank Breech Presentation	0.00752366	0.0445002	1/163	1/21666	1280	COL2A1
C0236828	Articulation Disorders, Developmental	0.00752366	0.0445002	1/163	1/21666	6658	SOX3
C0262407	cervical abnormality	0.00752366	0.0445002	1/163	1/21666	5457	POU4F1
C0263925	Iliac crest spur	0.00752366	0.0445002	1/163	1/21666	4010	LMX1B
C0265253	Stickler syndrome (disorder)	0.00710493	0.0445002	2/163	17/21666	1280;1301	COL2A1;COL11A1
C0265354	CHARGE Syndrome	0.00597981	0.0445002	3/163	49/21666	2253;6657;57167	FGF8;SOX2;SALL4
C0265677	Congenital hemivertebra	0.00597981	0.0445002	3/163	49/21666	10683;6657;7476	DLL3;SOX2;WNT7A
C0266295	Congenital hypoplasia of kidney	0.00600295	0.0445002	4/163	96/21666	341640;57167;64220;8091	FREM2;SALL4;STRA6;HMGA2
C0266470	Cerebellar Hypoplasia	0.00738687	0.0445002	6/163	226/21666	1063;4081;7291;7015;8913;1062	CENPF;MAB21L1;TWIST1;TERT;CACNA1G;CENPE
C0266508	Rachischisis	0.00553975	0.0445002	2/163	15/21666	5077;7546	PAX3;ZIC2
C0267581	Rectal Stenosis	0.00752366	0.0445002	1/163	1/21666	7547	ZIC3
C0267919	Primary cholangitis	0.00752366	0.0445002	1/163	1/21666	9965	FGF19
C0268357	Osteogenesis imperfecta, type 1A	0.00752366	0.0445002	1/163	1/21666	1280	COL2A1
C0271385	Horizontal Nystagmus	0.00564448	0.0445002	3/163	48/21666	4081;5015;8913	MAB21L1;OTX2;CACNA1G
C0278883	Metastatic melanoma	0.00495393	0.0445002	10/163	504/21666	2138;5077;6657;7291;57167;4288;7015;9212;10642;23089	EYA1;PAX3;SOX2;TWIST1;SALL4;MKI67;TERT;AURKB;IGF2BP1;PEG10
C0279606	Childhood Hepatocellular Carcinoma	0.00499799	0.0445002	5/163	146/21666	6657;60529;9965;7015;6656	SOX2;ALX4;FGF19;TERT;SOX1
C0279607	Adult Hepatocellular Carcinoma	0.00559675	0.0445002	5/163	150/21666	6657;60529;9965;7015;6656	SOX2;ALX4;FGF19;TERT;SOX1
C0280232	stage, cervical cancer	0.00564448	0.0445002	3/163	48/21666	6495;4192;51659	SIX1;MDK;GINS2
C0280324	Laryngeal Squamous Cell Carcinoma	0.00495393	0.0445002	10/163	504/21666	4010;6657;4288;7015;7153;8091;9133;29128;6656;2637	LMX1B;SOX2;MKI67;TERT;TOP2A;HMGA2;CCNB2;UHRF1;SOX1;GBX2
C0334491	Benign Mesenchymoma	0.00752366	0.0445002	1/163	1/21666	8091	HMGA2
C0339648	Strabismus fixus	0.00752366	0.0445002	1/163	1/21666	401	PHOX2A
C0341059	Lip pit	0.00482485	0.0445002	2/163	14/21666	2138;6495	EYA1;SIX1
C0342376	Panhypopituitarism - X-linked	0.00752366	0.0445002	1/163	1/21666	6658	SOX3
C0344923	Multiple ventricular septal defects	0.00752366	0.0445002	1/163	1/21666	7547	ZIC3
C0349565	Lipoma of breast	0.00752366	0.0445002	1/163	1/21666	8091	HMGA2
C0349680	Acute bilineal leukemia	0.00752366	0.0445002	1/163	1/21666	30012	TLX3
C0375536	Congenital osteodystrophy	0.00752366	0.0445002	1/163	1/21666	6473	SHOX
C0376358	Malignant neoplasm of prostate	0.00563899	0.0445002	48/163	4502/21666	10683;1063;2253;4001;6495;6657;7291;7476;7546;10265;57167;83990;85416;9965;4288;332;4192;993;7015;7153;7516;8091;9212;9833;11065;23089;79727;389421;9787;3832;29128;5100;1062;388585;1745;6656;7477;10112;1943;2637;10024;24137;84733;5457;64579;23397;11013;3024	DLL3;CENPF;FGF8;LMNB1;SIX1;SOX2;TWIST1;WNT7A;ZIC2;IRX5;SALL4;BRIP1;ZIC5;FGF19;MKI67;BIRC5;MDK;CDC25A;TERT;TOP2A;XRCC2;HMGA2;AURKB;MELK;UBE2C;PEG10;LIN28A;LIN28B;DLGAP5;KIF11;UHRF1;PCDH8;CENPE;HES5;DLX1;SOX1;WNT7B;KIF20A;EFNA2;GBX2;TROAP;KIF4A;CBX2;POU4F1;NDST4;NCAPH;TMSB15A;H1-1
C0398791	Nijmegen Breakage Syndrome	0.00557457	0.0445002	4/163	94/21666	6657;83990;7015;79727	SOX2;BRIP1;TERT;LIN28A
C0401146	Constipation - functional	0.00553975	0.0445002	2/163	15/21666	7291;9965	TWIST1;FGF19
C0410606	Cervical Disc Degenerative Disorder	0.00630001	0.0445002	2/163	16/21666	1280;1301	COL2A1;COL11A1
C0423109	Upward slant of palpebral fissure	0.00596493	0.0445002	6/163	216/21666	7546;83990;60529;7516;8913;3832	ZIC2;BRIP1;ALX4;XRCC2;CACNA1G;KIF11
C0426422	Narrow nose	0.00710493	0.0445002	2/163	17/21666	2138;7291	EYA1;TWIST1
C0426789	Short thorax	0.0066856	0.0445002	3/163	51/21666	1280;10683;341640	COL2A1;DLL3;FREM2
C0431363	Alobar Holoprosencephaly	0.00630001	0.0445002	2/163	16/21666	2253;7546	FGF8;ZIC2
C0431863	Carpal synostosis	0.00553975	0.0445002	2/163	15/21666	5077;57167	PAX3;SALL4
C0521619	Obstruction of pelviureteric junction	0.00482485	0.0445002	2/163	14/21666	2138;6495	EYA1;SIX1
C0543612	Cervical syndrome	0.00752366	0.0445002	1/163	1/21666	2138	EYA1
C0544886	Somatic mutation	0.00575401	0.0445002	5/163	151/21666	5077;5081;83990;7015;8091	PAX3;PAX7;BRIP1;TERT;HMGA2
C0553580	Ewings sarcoma	0.00589767	0.0445002	10/163	517/21666	5077;5081;6657;7291;4192;7015;8091;9212;79727;11061	PAX3;PAX7;SOX2;TWIST1;MDK;TERT;HMGA2;AURKB;LIN28A;CNMD
C0600139	Prostate carcinoma	0.00570856	0.0445002	47/163	4388/21666	10683;1063;2253;4001;6495;6657;7291;7476;7546;10265;57167;83990;85416;9965;4288;332;4192;993;7015;7153;7516;8091;9212;9833;10642;11065;23089;79727;389421;9787;3832;29128;5100;1062;388585;1745;7477;10112;1943;2637;10024;24137;84733;5457;23397;11013;3024	DLL3;CENPF;FGF8;LMNB1;SIX1;SOX2;TWIST1;WNT7A;ZIC2;IRX5;SALL4;BRIP1;ZIC5;FGF19;MKI67;BIRC5;MDK;CDC25A;TERT;TOP2A;XRCC2;HMGA2;AURKB;MELK;IGF2BP1;UBE2C;PEG10;LIN28A;LIN28B;DLGAP5;KIF11;UHRF1;PCDH8;CENPE;HES5;DLX1;WNT7B;KIF20A;EFNA2;GBX2;TROAP;KIF4A;CBX2;POU4F1;NCAPH;TMSB15A;H1-1
C0677886	Epithelial ovarian cancer	0.00506427	0.0445002	18/163	1224/21666	4009;5075;5077;6657;7291;7546;83990;7015;7153;7516;8091;9833;79727;389421;51659;6658;56992;10112	LMX1A;PAX1;PAX3;SOX2;TWIST1;ZIC2;BRIP1;TERT;TOP2A;XRCC2;HMGA2;MELK;LIN28A;LIN28B;GINS2;SOX3;KIF15;KIF20A
C0685874	Congenital abnormal shape of inner ear	0.00752366	0.0445002	1/163	1/21666	5456	POU3F4
C0701825	Acute mastoiditis	0.00752366	0.0445002	1/163	1/21666	1280	COL2A1
C0743515	endometrial polyp benign	0.00752366	0.0445002	1/163	1/21666	8091	HMGA2
C0745186	hypoventilation syndrome	0.00752366	0.0445002	1/163	1/21666	8929	PHOX2B
C0751617	Semilobar Holoprosencephaly	0.00710493	0.0445002	2/163	17/21666	2253;7546	FGF8;ZIC2
C0848558	Hypospadias	0.006649	0.0445002	8/163	366/21666	10683;341640;2138;2253;6657;7476;83990;7516	DLL3;FREM2;EYA1;FGF8;SOX2;WNT7A;BRIP1;XRCC2
C0854723	Retinal Dystrophies	0.00636847	0.0445002	6/163	219/21666	3166;5015;6657;284217;3832;338917	HMX1;OTX2;SOX2;LAMA1;KIF11;VSX2
C1168401	Squamous cell carcinoma of the head and neck	0.00606015	0.0445002	21/163	1543/21666	1063;6657;7291;83990;1301;1592;9965;4192;993;7015;7516;8091;9212;9833;79727;1381;3832;5024;79192;144455;55211	CENPF;SOX2;TWIST1;BRIP1;COL11A1;CYP26A1;FGF19;MDK;CDC25A;TERT;XRCC2;HMGA2;AURKB;MELK;LIN28A;CRABP1;KIF11;P2RX3;IRX1;E2F7;DPPA4
C1263872	Duane's syndrome, type 2	0.00752366	0.0445002	1/163	1/21666	84570	COL25A1
C1266176	Atypical choroid plexus papilloma	0.00752366	0.0445002	1/163	1/21666	6657	SOX2
C1301149	Mast cell abnormality	0.00752366	0.0445002	1/163	1/21666	340665	CYP26C1
C1302836	Lipomatous hamartoma	0.00752366	0.0445002	1/163	1/21666	8091	HMGA2
C1327918	Oculootoradial syndrome	0.00752366	0.0445002	1/163	1/21666	57167	SALL4
C1332243	Adenocarcinoma of ampulla of Vater	0.00553975	0.0445002	2/163	15/21666	6657;8091	SOX2;HMGA2
C1333100	Squamous cell carcinoma of colon	0.00752366	0.0445002	1/163	1/21666	6657	SOX2
C1334179	Inflammatory Leiomyosarcoma	0.00752366	0.0445002	1/163	1/21666	5081	PAX7
C1336939	Vaginal Leiomyoma	0.00752366	0.0445002	1/163	1/21666	8091	HMGA2
C1377940	Odontogenic myxofibroma	0.00752366	0.0445002	1/163	1/21666	8091	HMGA2
C1391997	Congenital cardiomyopathy	0.00752366	0.0445002	1/163	1/21666	10112	KIF20A
C1520078	Vulvar Deep Aggressive Angiomyxoma	0.00752366	0.0445002	1/163	1/21666	8091	HMGA2
C1527390	Neoplasms, Intracranial	0.00676363	0.0445002	5/163	157/21666	6657;4192;7015;9833;388585	SOX2;MDK;TERT;MELK;HES5
C1691779	Sensory hearing loss	0.00482485	0.0445002	2/163	14/21666	1280;10265	COL2A1;IRX5
C1827293	Carcinoma of urinary bladder, invasive	0.00615271	0.0445002	7/163	287/21666	1063;6657;4288;9212;79727;5100;7477	CENPF;SOX2;MKI67;AURKB;LIN28A;PCDH8;WNT7B
C1832119	Fibular hypoplasia	0.00630001	0.0445002	2/163	16/21666	6473;1301	SHOX;COL11A1
C1834383	Thickening of the lateral border of the scapula	0.00752366	0.0445002	1/163	1/21666	4010	LMX1B
C1834392	Disproportionate prominence of the femoral medial condyle	0.00752366	0.0445002	1/163	1/21666	4010	LMX1B
C1834953	Lumbar kyphoscoliosis	0.00752366	0.0445002	1/163	1/21666	1280	COL2A1
C1834961	Flattened, squared-off epiphyses of tubular bones	0.00752366	0.0445002	1/163	1/21666	1280	COL2A1
C1835101	Wide tufts of distal phalanges	0.00752366	0.0445002	1/163	1/21666	1301	COL11A1
C1835437	Platyspondylic Lethal Skeletal Dysplasia, Torrance Type	0.00752366	0.0445002	1/163	1/21666	1280	COL2A1
C1835442	Decreased cranial base ossification	0.00752366	0.0445002	1/163	1/21666	1280	COL2A1
C1835444	Disc-like vertebral bodies	0.00752366	0.0445002	1/163	1/21666	1280	COL2A1
C1835446	Severe limb shortening	0.00752366	0.0445002	1/163	1/21666	1280	COL2A1
C1835888	Diarrhea 4, Malabsorptive, Congenital	0.00752366	0.0445002	1/163	1/21666	50674	NEUROG3
C1836080	Stickler Syndrome, Type I, Nonsyndromic Ocular	0.00752366	0.0445002	1/163	1/21666	1280	COL2A1
C1836081	RHEGMATOGENOUS RETINAL DETACHMENT, AUTOSOMAL DOMINANT	0.00752366	0.0445002	1/163	1/21666	1280	COL2A1
C1836683	Czech dysplasia, metatarsal type	0.00752366	0.0445002	1/163	1/21666	1280	COL2A1
C1839126	Premature posterior fontanelle closure	0.00752366	0.0445002	1/163	1/21666	10736	SIX2
C1840086	Pectoralis major hypoplasia	0.00752366	0.0445002	1/163	1/21666	57167	SALL4
C1840238	Midnasal stenosis	0.00630001	0.0445002	2/163	16/21666	2253;7546	FGF8;ZIC2
C1844836	Ayazi syndrome	0.00752366	0.0445002	1/163	1/21666	5456	POU3F4
C1846478	Upper limb muscle hypoplasia	0.00752366	0.0445002	1/163	1/21666	57167	SALL4
C1847189	Absent scaphoid	0.00752366	0.0445002	1/163	1/21666	7516	XRCC2
C1848068	Mental Retardation, X-Linked, with Isolated Growth Hormone Deficiency	0.00752366	0.0445002	1/163	1/21666	6658	SOX3
C1848651	Al Awadi syndrome	0.00752366	0.0445002	1/163	1/21666	7476	WNT7A
C1848653	Anteriorly displaced genitalia	0.00752366	0.0445002	1/163	1/21666	7476	WNT7A
C1848660	Aplastic pubic bones	0.00752366	0.0445002	1/163	1/21666	7476	WNT7A
C1848671	Aplasia/Hypoplasia of the tarsal bones	0.00752366	0.0445002	1/163	1/21666	7476	WNT7A
C1851536	Epiphyseal Dysplasia, Multiple, with Myopia and Conductive Deafness	0.00752366	0.0445002	1/163	1/21666	1280	COL2A1
C1851988	Dorsal subluxation of ulna	0.00752366	0.0445002	1/163	1/21666	6473	SHOX
C1852453	Cryptophthalmos, Unilateral or Bilateral, Isolated	0.00752366	0.0445002	1/163	1/21666	341640	FREM2
C1852510	Craniofacial deafness hand syndrome	0.00752366	0.0445002	1/163	1/21666	5077	PAX3
C1852989	Vitreoretinopathy with Phalangeal Epiphyseal Dysplasia	0.00752366	0.0445002	1/163	1/21666	1280	COL2A1
C1854594	DEAFNESS, AUTOSOMAL DOMINANT 23	0.00752366	0.0445002	1/163	1/21666	6495	SIX1
C1855276	Dorsolateral bowed, short radii	0.00752366	0.0445002	1/163	1/21666	6473	SHOX
C1855496	Contiguous gene syndrome	0.00705627	0.0445002	3/163	52/21666	4488;5456;7291	MSX2;POU3F4;TWIST1
C1855705	Jejunal Atresia with Microcephaly and Ocular Anomalies	0.00752366	0.0445002	1/163	1/21666	1063	CENPF
C1856728	Fuhrmann syndrome	0.00752366	0.0445002	1/163	1/21666	7476	WNT7A
C1856730	Short bowed radii	0.00752366	0.0445002	1/163	1/21666	7476	WNT7A
C1856778	Widely patent coronal suture	0.00752366	0.0445002	1/163	1/21666	1301	COL11A1
C1858717	Facial paresis, hereditary, congenital	0.00752366	0.0445002	1/163	1/21666	3211	HOXB1
C1859447	Hypoplastic ischia	0.00482485	0.0445002	2/163	14/21666	1280;1301	COL2A1;COL11A1
C1860191	Absent vertebral body mineralization	0.00752366	0.0445002	1/163	1/21666	1280	COL2A1
C1861218	Hypoplastic ilia	0.00630001	0.0445002	2/163	16/21666	1280;1301	COL2A1;COL11A1
C1863370	Saethre-Chotzen Syndrome with Eyelid Anomalies	0.00752366	0.0445002	1/163	1/21666	7291	TWIST1
C1864690	Microphthalmia, Syndromic 5	0.00752366	0.0445002	1/163	1/21666	5015	OTX2
C1864720	MICROPHTHALMIA, ISOLATED 2	0.00752366	0.0445002	1/163	1/21666	338917	VSX2
C1864721	Microphthalmia, Isolated, with Coloboma 3	0.00752366	0.0445002	1/163	1/21666	338917	VSX2
C1864722	Microphthalmia, Cataracts, and Iris Abnormalities	0.00752366	0.0445002	1/163	1/21666	338917	VSX2
C1865014	Long philtrum	0.00560394	0.0445002	7/163	282/21666	1280;10683;4081;10265;1301;3832;389827	COL2A1;DLL3;MAB21L1;IRX5;COL11A1;KIF11;MYMK
C1865037	Cone-shaped epiphysis	0.00597981	0.0445002	3/163	49/21666	1280;6473;1062	COL2A1;SHOX;CENPE
C1865044	PARIETAL FORAMINA 2	0.00752366	0.0445002	1/163	1/21666	60529	ALX4
C1865362	Scapulohumeral synostosis	0.00752366	0.0445002	1/163	1/21666	145258	GSC
C1865363	Delayed ossification of pubic rami	0.00752366	0.0445002	1/163	1/21666	145258	GSC
C1866688	Spondylometaphyseal dysplasia, Algerian type	0.00752366	0.0445002	1/163	1/21666	1280	COL2A1
C1867146	Robinow Sorauf syndrome	0.00752366	0.0445002	1/163	1/21666	7291	TWIST1
C1868158	Absence of pectoralis minor muscle	0.00752366	0.0445002	1/163	1/21666	4010	LMX1B
C1868170	Hypoplasia of deltoid muscle	0.00752366	0.0445002	1/163	1/21666	57167	SALL4
C1868512	Leukodystrophy, Demyelinating, Adult-Onset, Autosomal Dominant	0.00752366	0.0445002	1/163	1/21666	4001	LMNB1
C1868514	Diffuse leukoencephalopathy	0.00752366	0.0445002	1/163	1/21666	4001	LMNB1
C1868527	Decreased sweating due to autonomic dysfunction	0.00752366	0.0445002	1/163	1/21666	4001	LMNB1
C1868573	Distal/middle symphalangism of 5th finger	0.00752366	0.0445002	1/163	1/21666	7021	TFAP2B
C1868597	Parietal Foramina With Cleidocranial Dysplasia	0.00752366	0.0445002	1/163	1/21666	4488	MSX2
C1868599	PARIETAL FORAMINA 1	0.00752366	0.0445002	1/163	1/21666	4488	MSX2
C1970027	Hypertelorism, Severe, With Midface Prominence, Myopia, Mental Retardation, And Bone Fragility	0.00752366	0.0445002	1/163	1/21666	10265	IRX5
C1970625	Hypoplastic left atrium	0.00752366	0.0445002	1/163	1/21666	64220	STRA6
C1970630	Agenesis of pulmonary vessels	0.00752366	0.0445002	1/163	1/21666	64220	STRA6
C2315717	Cryptotia	0.00752366	0.0445002	1/163	1/21666	341640	FREM2
C2677500	Oculoauricular Syndrome	0.00752366	0.0445002	1/163	1/21666	3166	HMX1
C2678223	Mental Retardation, X-Linked, With Panhypopituitarism	0.00752366	0.0445002	1/163	1/21666	6658	SOX3
C2699510	Split-Hand/Foot Malformation	0.00632681	0.0445002	3/163	50/21666	1750;2253;1749	DLX6;FGF8;DLX5
C2751317	46, XY Sex Reversal 5	0.00752366	0.0445002	1/163	1/21666	84733	CBX2
C2751682	NEUROBLASTOMA, SUSCEPTIBILITY TO, 2	0.00752366	0.0445002	1/163	1/21666	8929	PHOX2B
C2751683	Hirschsprung disease ganglioneuroblastoma	0.00752366	0.0445002	1/163	1/21666	8929	PHOX2B
C2931150	Synostotic Anterior Plagiocephaly	0.00630001	0.0445002	2/163	16/21666	7291;60529	TWIST1;ALX4
C3150703	FRONTONASAL DYSPLASIA 2	0.00752366	0.0445002	1/163	1/21666	60529	ALX4
C3150706	FRONTONASAL DYSPLASIA 3	0.00752366	0.0445002	1/163	1/21666	8092	ALX1
C3151440	PITUITARY HORMONE DEFICIENCY, COMBINED, 6	0.00752366	0.0445002	1/163	1/21666	5015	OTX2
C3151443	DYSKERATOSIS CONGENITA, AUTOSOMAL DOMINANT 2	0.00752366	0.0445002	1/163	1/21666	7015	TERT
C3151444	DYSKERATOSIS CONGENITA, AUTOSOMAL RECESSIVE, 4	0.00752366	0.0445002	1/163	1/21666	7015	TERT
C3151782	46,XX SEX REVERSAL 3	0.00752366	0.0445002	1/163	1/21666	6658	SOX3
C3272529	Intestinal Neuroendocrine Tumor	0.00752366	0.0445002	1/163	1/21666	9212	AURKB
C3273031	Primary hepatic neuroendocrine carcinoma	0.00752366	0.0445002	1/163	1/21666	7015	TERT
C3278138	FIBROCHONDROGENESIS 1	0.00752366	0.0445002	1/163	1/21666	1301	COL11A1
C3279571	Ectopic posterior pituitary	0.00630001	0.0445002	2/163	16/21666	5015;6658	OTX2;SOX3
C3280679	MYOPATHY, AREFLEXIA, RESPIRATORY DISTRESS, AND DYSPHAGIA, EARLY-ONSET	0.00752366	0.0445002	1/163	1/21666	84466	MEGF10
C3501946	Microcephaly with Chorioretinopathy, Autosomal Dominant	0.00752366	0.0445002	1/163	1/21666	3832	KIF11
C3536714	Renal dysplasia	0.00578611	0.0445002	4/163	95/21666	2138;4010;6495;10736	EYA1;LMX1B;SIX1;SIX2
C3536734	Hypoplastic pelvis	0.00553975	0.0445002	2/163	15/21666	1280;7476	COL2A1;WNT7A
C3540845	MICROPHTHALMIA, ISOLATED, WITH COLOBOMA 8	0.00752366	0.0445002	1/163	1/21666	64220	STRA6
C3541476	MYOPATHY, AREFLEXIA, RESPIRATORY DISTRESS, AND DYSPHAGIA, EARLY-ONSET, MILD VARIANT	0.00752366	0.0445002	1/163	1/21666	84466	MEGF10
C3553617	PULMONARY FIBROSIS AND/OR BONE MARROW FAILURE, TELOMERE-RELATED, 1	0.00752366	0.0445002	1/163	1/21666	7015	TERT
C3553625	FACIAL PARESIS, HEREDITARY CONGENITAL, 3	0.00752366	0.0445002	1/163	1/21666	3211	HOXB1
C3554246	FOCAL FACIAL DERMAL DYSPLASIA 4	0.00752366	0.0445002	1/163	1/21666	340665	CYP26C1
C3554574	MELANOMA, CUTANEOUS MALIGNANT, SUSCEPTIBILITY TO, 9	0.00752366	0.0445002	1/163	1/21666	7015	TERT
C3662259	Fetal anencephaly	0.00752366	0.0445002	1/163	1/21666	9212	AURKB
C3714941	OTOFACIOCERVICAL SYNDROME 1	0.00630001	0.0445002	2/163	16/21666	2138;5075	EYA1;PAX1
C3714942	OTOFACIOCERVICAL SYNDROME 2	0.00752366	0.0445002	1/163	1/21666	5075	PAX1
C3804969	Dysgnathia	0.00752366	0.0445002	1/163	1/21666	5015	OTX2
C3805764	Biceps aplasia	0.00752366	0.0445002	1/163	1/21666	4010	LMX1B
C3805765	Quadriceps aplasia	0.00752366	0.0445002	1/163	1/21666	4010	LMX1B
C3809004	CATARACT 19, MULTIPLE TYPES	0.00752366	0.0445002	1/163	1/21666	3982	LIM2
C3809567	MICROCORNEA, MYOPIC CHORIORETINAL ATROPHY, AND TELECANTHUS	0.00752366	0.0445002	1/163	1/21666	170692	ADAMTS18
C3809819	CRANIOSYNOSTOSIS 5, SUSCEPTIBILITY TO	0.00752366	0.0445002	1/163	1/21666	60529	ALX4
C3810484	Triceps aplasia	0.00752366	0.0445002	1/163	1/21666	4010	LMX1B
C3811653	Experimental Organism Basal Cell Carcinoma	0.00597122	0.0445002	9/163	437/21666	6657;7291;4440;7015;7516;8091;10642;1381;389421	SOX2;TWIST1;MSI1;TERT;XRCC2;HMGA2;IGF2BP1;CRABP1;LIN28B
C3825235	Visceral reflex	0.00752366	0.0445002	1/163	1/21666	8929	PHOX2B
C4014821	Cerebellar ataxia, intellectual disability, oculomotor apraxia, cerebellar cysts syndrome	0.00752366	0.0445002	1/163	1/21666	284217	LAMA1
C4015080	MICROCEPHALY 13, PRIMARY, AUTOSOMAL RECESSIVE	0.00752366	0.0445002	1/163	1/21666	1062	CENPE
C4015965	MARSHALL/STICKLER SYNDROME	0.00752366	0.0445002	1/163	1/21666	1301	COL11A1
C4016468	VACTERL ASSOCIATION, X-LINKED	0.00752366	0.0445002	1/163	1/21666	7547	ZIC3
C4016751	ANTERIOR SEGMENT ANOMALIES AND CATARACT	0.00752366	0.0445002	1/163	1/21666	2138	EYA1
C4016752	BRANCHIOOTORENAL SYNDROME WITH CATARACT	0.00752366	0.0445002	1/163	1/21666	2138	EYA1
C4016951	BREAST CANCER, EARLY-ONSET	0.00752366	0.0445002	1/163	1/21666	83990	BRIP1
C4020803	Abnormal type II collagen	0.00752366	0.0445002	1/163	1/21666	1280	COL2A1
C4020884	Anxiety disease	0.00752366	0.0445002	1/163	1/21666	143282	FGFBP3
C4020907	Metaphyseal dappling	0.00752366	0.0445002	1/163	1/21666	1280	COL2A1
C4020953	Abnormality of vertebral epiphysis morphology	0.00752366	0.0445002	1/163	1/21666	1280	COL2A1
C4021119	Tented philtrum	0.00752366	0.0445002	1/163	1/21666	4081	MAB21L1
C4021259	Limitation of knee mobility	0.00752366	0.0445002	1/163	1/21666	1280	COL2A1
C4021430	Short proximal phalanx of the 2nd finger	0.00752366	0.0445002	1/163	1/21666	56992	KIF15
C4021499	Short distal phalanx of the 4th finger	0.00752366	0.0445002	1/163	1/21666	1280	COL2A1
C4021509	Short proximal phalanx of the 5th finger	0.00752366	0.0445002	1/163	1/21666	56992	KIF15
C4021676	Symphalangism of the 5th finger	0.00752366	0.0445002	1/163	1/21666	7021	TFAP2B
C4021681	Short distal phalanx of the 3rd finger	0.00752366	0.0445002	1/163	1/21666	1280	COL2A1
C4021847	Abnormal cartilage collagen	0.00752366	0.0445002	1/163	1/21666	1280	COL2A1
C4021906	Splayed epiphyses	0.00752366	0.0445002	1/163	1/21666	1280	COL2A1
C4022181	Meningeal calcification	0.00752366	0.0445002	1/163	1/21666	1301	COL11A1
C4022693	Posteriorly placed anus	0.00752366	0.0445002	1/163	1/21666	7547	ZIC3
C4022969	Small proximal tibial epiphyses	0.00752366	0.0445002	1/163	1/21666	1301	COL11A1
C4022970	Small distal femoral epiphysis	0.00752366	0.0445002	1/163	1/21666	1301	COL11A1
C4023526	Abnormality of epidermal morphology	0.00752366	0.0445002	1/163	1/21666	340665	CYP26C1
C4023911	Aplasia/Hypoplasia of the breasts	0.00630001	0.0445002	2/163	16/21666	5015;6658	OTX2;SOX3
C4024210	Lester's sign	0.00752366	0.0445002	1/163	1/21666	4010	LMX1B
C4024666	No permanent dentition	0.00752366	0.0445002	1/163	1/21666	7021	TFAP2B
C4024728	Delayed calcaneal ossification	0.00752366	0.0445002	1/163	1/21666	1280	COL2A1
C4024914	Symmetric peripheral demyelination	0.00752366	0.0445002	1/163	1/21666	4001	LMNB1
C4025033	Aplasia/Hypoplasia involving the carpal bones	0.00752366	0.0445002	1/163	1/21666	7476	WNT7A
C4025045	Irregular proximal tibial epiphyses	0.00752366	0.0445002	1/163	1/21666	1301	COL11A1
C4025048	Elongated radius	0.00752366	0.0445002	1/163	1/21666	4010	LMX1B
C4025074	Aplasia/Hypoplasia of the 5th finger	0.00752366	0.0445002	1/163	1/21666	7476	WNT7A
C4025121	Metaphyseal enchondromatosis	0.00752366	0.0445002	1/163	1/21666	1280	COL2A1
C4025170	Osteoporosis of vertebrae	0.00553975	0.0445002	2/163	15/21666	5015;6658	OTX2;SOX3
C4025254	Absent styloid process of ulna	0.00752366	0.0445002	1/163	1/21666	1280	COL2A1
C4025460	Broad ulna	0.00752366	0.0445002	1/163	1/21666	6473	SHOX
C4025745	Abnormal metatarsal morphology	0.00752366	0.0445002	1/163	1/21666	6473	SHOX
C4053775	Pituitary stalk interruption syndrome	0.00630001	0.0445002	2/163	16/21666	5015;6658	OTX2;SOX3
C4055502	Acquired Hypogonadotropic Hypogonadism	0.00752366	0.0445002	1/163	1/21666	50674	NEUROG3
C4086152	Childhood Astrocytoma	0.00699231	0.0445002	11/163	615/21666	5077;6495;6657;7291;4288;7015;7153;9212;9833;5024;29128	PAX3;SIX1;SOX2;TWIST1;MKI67;TERT;TOP2A;AURKB;MELK;P2RX3;UHRF1
C4225205	SPINOCEREBELLAR ATAXIA 42	0.00752366	0.0445002	1/163	1/21666	8913	CACNA1G
C4225273	SPONDYLOEPIPHYSEAL DYSPLASIA, STANESCU TYPE	0.00752366	0.0445002	1/163	1/21666	1280	COL2A1
C4225308	NEUROPATHY, HEREDITARY SENSORY AND AUTONOMIC, TYPE VIII	0.00752366	0.0445002	1/163	1/21666	59335	PRDM12
C4284595	PATENT DUCTUS ARTERIOSUS 2	0.00752366	0.0445002	1/163	1/21666	7021	TFAP2B
C4286047	Deforming arthritis	0.00752366	0.0445002	1/163	1/21666	1280	COL2A1
C4302548	Dysspondyloenchondromatosis	0.00752366	0.0445002	1/163	1/21666	1280	COL2A1
C4302907	Agenesis of internal carotid artery	0.00752366	0.0445002	1/163	1/21666	344167	FOXI3
C4305151	Syndromic microphthalmia type 5	0.00752366	0.0445002	1/163	1/21666	5015	OTX2
C4305274	Isolated cryptophthalmos	0.00752366	0.0445002	1/163	1/21666	341640	FREM2
C4310651	FANCONI ANEMIA, COMPLEMENTATION GROUP U	0.00752366	0.0445002	1/163	1/21666	7516	XRCC2
C4324277	Myokymia of eyelid	0.00752366	0.0445002	1/163	1/21666	8913	CACNA1G
C4477006	Membranous vitreous appearance	0.00752366	0.0445002	1/163	1/21666	1280	COL2A1
C4538849	Multilobulated spleen	0.00752366	0.0445002	1/163	1/21666	64220	STRA6
C4540036	FRASER SYNDROME 2	0.00752366	0.0445002	1/163	1/21666	341640	FREM2
C4551564	Narrow nasal bridge	0.00532073	0.0445002	3/163	47/21666	2253;5077;7546	FGF8;PAX3;ZIC2
C4551649	Congenital Dysplasia Of The Hip	0.0051432	0.0445002	5/163	147/21666	1280;2138;6495;7476;145258	COL2A1;EYA1;SIX1;WNT7A;GSC
C4551978	Short forearm	0.00752366	0.0445002	1/163	1/21666	6473	SHOX
C4553656	Rectal Stenosis, CTCAE	0.00752366	0.0445002	1/163	1/21666	7547	ZIC3
C4693843	MICROCEPHALY 23, PRIMARY, AUTOSOMAL RECESSIVE	0.00752366	0.0445002	1/163	1/21666	23397	NCAPH
C4703499	Constant exotropia	0.00752366	0.0445002	1/163	1/21666	8929	PHOX2B
C4706613	SHOX-related short stature	0.00752366	0.0445002	1/163	1/21666	6473	SHOX
C4748120	SPINOCEREBELLAR ATAXIA 42, EARLY-ONSET, SEVERE, WITH NEURODEVELOPMENTAL DEFICITS	0.00752366	0.0445002	1/163	1/21666	8913	CACNA1G
C4748418	OPHTHALMOPLEGIA, EXTERNAL, WITH RIB AND VERTEBRAL ANOMALIES	0.00752366	0.0445002	1/163	1/21666	4617	MYF5
C4751077	Frontonasal dysplasia, severe microphthalmia, severe facial clefting syndrome	0.00752366	0.0445002	1/163	1/21666	8092	ALX1
C0039101	synovial sarcoma	0.00763285	0.0449896	7/163	299/21666	5077;5081;6657;4288;4192;8091;1381	PAX3;PAX7;SOX2;MKI67;MDK;HMGA2;CRABP1
C0149978	Adenocarcinoma of rectum	0.00767352	0.0449896	4/163	103/21666	4288;9133;11065;23089	MKI67;CCNB2;UBE2C;PEG10
C0206743	Rhabdoid Tumor	0.00767352	0.0449896	4/163	103/21666	4288;9833;79727;4617	MKI67;MELK;LIN28A;MYF5
C0270685	Cerebral calcification	0.00767352	0.0449896	4/163	103/21666	1280;1301;7015;389827	COL2A1;COL11A1;TERT;MYMK
C2930619	Sex Differentiation Disorders	0.00767352	0.0449896	4/163	103/21666	5075;83990;6658;84733	PAX1;BRIP1;SOX3;CBX2
C3665593	Melanocytic nevus of skin	0.00767352	0.0449896	4/163	103/21666	6473;4288;7015;11065	SHOX;MKI67;TERT;UBE2C
C1512981	Mammary Tumorigenesis	0.00769488	0.0450492	5/163	162/21666	6495;993;7015;8091;9833	SIX1;CDC25A;TERT;HMGA2;MELK
C0220630	Adult Liver Carcinoma	0.00779199	0.0455515	19/163	1377/21666	4001;6657;7291;7546;57167;145258;60529;9965;4288;4440;7015;8091;10642;11065;79727;389421;144455;8355;10024	LMNB1;SOX2;TWIST1;ZIC2;SALL4;GSC;ALX4;FGF19;MKI67;MSI1;TERT;HMGA2;IGF2BP1;UBE2C;LIN28A;LIN28B;E2F7;H3C8;TROAP
C0025995	Micromelia	0.00793463	0.045635	4/163	104/21666	1280;6473;7476;1301	COL2A1;SHOX;WNT7A;COL11A1
C0154936	Pupillary abnormality	0.00795379	0.045635	2/163	18/21666	8929;84570	PHOX2B;COL25A1
C0162298	Joint stiffness	0.0078913	0.045635	5/163	163/21666	1280;4010;5077;6473;57167	COL2A1;LMX1B;PAX3;SHOX;SALL4
C0239804	White hair	0.00795379	0.045635	2/163	18/21666	5077;7015	PAX3;TERT
C0264172	Barrel chest	0.00795379	0.045635	2/163	18/21666	1280;7476	COL2A1;WNT7A
C0265594	Congenital absence of hand	0.00795379	0.045635	2/163	18/21666	1750;1749	DLX6;DLX5
C0334583	Pilocytic Astrocytoma	0.0078913	0.045635	5/163	163/21666	1280;10683;6657;7291;4288	COL2A1;DLL3;SOX2;TWIST1;MKI67
C0426816	Absence of rib	0.00795379	0.045635	2/163	18/21666	6657;4617	SOX2;MYF5
C0426868	Absence of hand	0.00795379	0.045635	2/163	18/21666	1750;1749	DLX6;DLX5
C1720887	Female Urogenital Diseases	0.00795379	0.045635	2/163	18/21666	4488;7476	MSX2;WNT7A
C1848654	Broad ribs	0.00795379	0.045635	2/163	18/21666	7476;1301	WNT7A;COL11A1
C4025669	Decreased circulating ACTH level	0.00795379	0.045635	2/163	18/21666	5015;6658	OTX2;SOX3
C4551902	Craniosynostosis, Type 1	0.00795379	0.045635	2/163	18/21666	7291;60529	TWIST1;ALX4
C1862939	AMYOTROPHIC LATERAL SCLEROSIS 1	0.00809118	0.0463572	5/163	164/21666	7476;10736;2637;120237;170825	WNT7A;SIX2;GBX2;DBX1;GSX2
C1142533	Smooth philtrum	0.00820152	0.0469225	4/163	105/21666	4081;5077;10265;56992	MAB21L1;PAX3;IRX5;KIF15
C1860236	Irregular hyperpigmentation	0.00824047	0.0470784	3/163	55/21666	83990;84570;7516	BRIP1;COL25A1;XRCC2
C4025790	Specific learning disability	0.00829456	0.0473202	5/163	165/21666	6657;150468;7015;8091;3832	SOX2;CKAP2L;TERT;HMGA2;KIF11
C0005744	Blepharophimosis	0.00847424	0.0480725	4/163	106/21666	5077;64220;84570;8403	PAX3;STRA6;COL25A1;SOX14
C0020619	Hypogonadism	0.0084647	0.0480725	7/163	305/21666	2253;6657;83990;60529;7015;7516;1949	FGF8;SOX2;BRIP1;ALX4;TERT;XRCC2;EFNB3
C0349566	Squamous cell carcinoma of tongue	0.00845379	0.0480725	9/163	462/21666	6657;7291;7476;10265;10736;7015;8091;10642;79192	SOX2;TWIST1;WNT7A;IRX5;SIX2;TERT;HMGA2;IGF2BP1;IRX1
C1258666	Myxoid cyst	0.00847424	0.0480725	4/163	106/21666	7546;8929;30012;5457	ZIC2;PHOX2B;TLX3;POU4F1
C0025988	Microglossia	0.00884591	0.0496903	2/163	19/21666	5015;389827	OTX2;MYMK
C0085138	Choroid Plexus Neoplasms	0.00884591	0.0496903	2/163	19/21666	5015;6657	OTX2;SOX2
C0206637	Mesenchymal Chondrosarcoma	0.00884591	0.0496903	2/163	19/21666	1280;4288	COL2A1;MKI67
C0344539	Hypoplasia of iris	0.00884591	0.0496903	2/163	19/21666	6657;1746	SOX2;DLX2
C0700367	Ependymoblastoma	0.00884591	0.0496903	2/163	19/21666	79727;389421	LIN28A;LIN28B
C1846435	Disproportionate short-trunk short stature	0.00884591	0.0496903	2/163	19/21666	1280;10683	COL2A1;DLL3
C1861028	Esophageal atresia with or without tracheoesophageal fistula	0.00884591	0.0496903	2/163	19/21666	6473;83990	SHOX;BRIP1
C0008479	Chondrosarcoma	0.00888641	0.0497158	8/163	385/21666	1280;4288;993;7015;8091;23089;11061;8092	COL2A1;MKI67;CDC25A;TERT;HMGA2;PEG10;CNMD;ALX1
C0018965	Hematuria	0.00886304	0.0497158	6/163	235/21666	4010;7291;7015;11065;4762;128239	LMX1B;TWIST1;TERT;UBE2C;NEUROG1;IQGAP3
C0279000	Liver and Intrahepatic Biliary Tract Carcinoma	0.00888753	0.0497158	19/163	1395/21666	4001;6657;7291;7546;57167;145258;60529;9965;4288;4440;7015;8091;10642;11065;79727;389421;144455;8355;10024	LMNB1;SOX2;TWIST1;ZIC2;SALL4;GSC;ALX4;FGF19;MKI67;MSI1;TERT;HMGA2;IGF2BP1;UBE2C;LIN28A;LIN28B;E2F7;H3C8;TROAP
C0409348	Flexion contracture of proximal interphalangeal joint	0.00892593	0.0497921	5/163	168/21666	10683;5077;1301;84466;8092	DLL3;PAX3;COL11A1;MEGF10;ALX1
C3714796	Isolated somatotropin deficiency	0.00892593	0.0497921	5/163	168/21666	5015;5456;6473;6657;6658	OTX2;POU3F4;SHOX;SOX2;SOX3

## Sheet: Disease Gene Lists
Disgenet Categories				CleftGeneDB
C0376634	C0008925	C0008924	C0010278	Experimentally identified
Craniofacial_abnormalities	Cleft_palate	Cleft_upper_lip	Craniosynostosis	Human	Mouse
ACAN	ABCA4	ABCA4	ABCB1	ABCB1	Acan
ACTB	ACBD5	ACTB	ACSL3	ACSS2	Acvr1
ACTG1	ACTB	ADTRP	ADAMDEC1	ADAM5	Acvr2a
AGO2	ACTG2	AMER1	ADAMTS3	ADAMTS20	Adamts20
ALX1	ADA2	ARHGAP29	AGER	ADGRL2	Adgra2
ALX3	ADAMTS20	ARHGAP31	AGO2	ADH1C	Akap8
ALX4	ADAMTS9	ARID3B	AGT	AQP7	Aldh1a2
ANKH	AGER	ASXL1	AGTR1	ARHGAP29	Aldh1a3
ANKRD11	AHI1	AXIN2	AHDC1	ASS1	Alx1
ANXA1	AHR	B3GLCT	AHR	AXIN2	Alx3
APAF1	ALX1	BARX1	AHSA1	BAG4	Alx4
ASXL3	ALX3	BCL3	AIMP2	BCL3	Amer1
ATP6AP2	AMER1	BCOR	AKT1	BHMT2	Anp32b
ATRX	AMIGO2	BHMT2	ALOX15	BLM	Ap2b1
AXIN2	AMMECR1	BMP4	ALOX5	BMP4	Apaf1
B3GAT3	ANKRD11	C2CD3	ALOX5AP	BMPR1B	Arhgap29
B4GALT7	ANOS1	C2orf91	ALPL	BRIP1	Arid5b
BARX2	ARCN1	CALML3	ALX1	CBS	Asph
BCL2	ARHGAP29	CCDC26	ALX3	CDH1	Asxl1
BMPR1A	ARHGAP31	CCL2	ALX4	CDH2	Axin1
BMPR1B	ARID1A	CDH1	ANK1	CENPJ	B9d1
BNC2	ARID1B	CDON	ANXA6	CHD7	Barx1
CCN6	ARID2	CEP120	ANXA7	CLPTM1	Bbs7
CDKAL1	ARID3B	CHD7	AOAH	COL21A1	Bco1
CECR	ARNT2	CILK1	APC2	COL4A2	Bco2
CHD7	ARVCF	CKAP4	AQP5	COL4A3	Bmi1
CHD8	ARX	CLK3	ARG1	COL4A4	Bmp2
CHDH	ASXL1	CMSS1	ARG2	CR1	Bmp4
CHRD	ATN1	COL21A1	ARR3	CRISPLD2	Bmp7
CHST14	ATP6V1B2	COL8A1	ARSA	CYP1A1	Bmpr1a
CKAP4	ATR	COLEC10	ATP12A	CYP2E1	Bnc2
CNTN4	ATRX	COLEC11	ATP4A	CYRIA	Boc
COL11A1	AXIN2	COTL1	ATR	DCAF7	Bpnt2
COL11A2	B3GALT6	CPLANE1	ATRIP	DHFR	Cacna1s
COL2A1	B3GAT3	CPLX1	AXIN2	DICER1	Cask
COLEC11	B3GLCT	CRISPLD2	AZGP1	DLX1	Casp3
CRY2	B9D1	CRNKL1	B3GAT3	DMD	Ccn2
CSGALNACT1	B9D2	CSRP3	B3GLCT	DVL2	Ccp110
CSNK1A1	BCR	CTBP1	BAX	E2F1	Cdc42
CTNNB1	BHMT	CYP26C1	BBS9	EFNB1	Cdk20
CYP26B1	BHMT2	CYRIA	BCL11B	EIF2B3	Cdkn1c
CYP2C9	BMP2	DEAF1	BCL2	ESRRG	Cdo1
DCAF7	BMP4	DEFB1	BCL2L12	EVC	Cdon
DCHS1	BMPER	DEPDC5	BDNF	EVC2	Cecr2
DCPS	BNC2	DHODH	BGLAP	EYA1	Chd7
DHCR7	BRCA1	DMD	BMP2	F13A1	Chrd
DLG1	BRCA2	DROSHA	BMP6	FGF1	Chst11
DLL3	BRIP1	DYNC2H1	BMPR1A	FGF10	Chuk
DLX1	BRWD3	EFNB1	BPIFA1	FGF18	Cilk1
DLX2	BUB1	EIF2S3	CAD	FGF2	Col11a1
DLX5	BUB1B	ELAVL2	CALM1	FGF3	Col2a1
DLX6	BUB3	EPG5	CALM2	FGFR1	Colgalt1
DNMT3A	C2CD3	EPHA3	CALM3	FGFR2	Corin
DNMT3B	C2orf91	EPHB3	CAMKMT	FOXE1	Cplane1
DVL2	CALML3	ERBB4	CAMP	FOXF2	Cplane2
DYRK1A	CANT1	ESCO2	CARTPT	FOXG1	Cramp1
ECE1	CASK	ESRP2	CASP3	FOXP2	Crebbp
EDN1	CAT	ESRRG	CASR	FZD6	Crk
EDNRA	CBFB	EVC	CAV1	GABRB3	Csrnp1
EFNB1	CBS	EVC2	CCBE1	GAD1	Ctnnb1
EGFR	CBSL	F13A1	CCL18	GCH1	Ctnnbip1
EIF4A3	CC2D2A	FBXO11	CCL21	GLI2	Cyp26b1
EP300	CCDC141	FGD1	CCL25	GREM1	Cyp51a1
EPHX1	CCDC22	FGF1	CCL26	GSTM1	Dhcr7
ERCC6	CCDC26	FGF10	CCL5	GSTP1	Dhrs3
ERF	CD96	FGF18	CCN2	GSTT1	Dicer1
ESCO2	CDC45	FGF2	CCND1	HECTD1	Disp1
ETS1	CDH1	FGF3	CD180	HKDC1	Dlg1
ETS2	CDKL5	FGF7	CD19	IRF6	Dlx1
EYA1	CDKN1B	FGF8	CD34	JAG2	Dlx2
FADD	CDKN1C	FGF9	CD52	JARID2	Dlx5
FAM83H	CDON	FGFR1	CD8A	KIF2A	Dnm2
FBLN7	CENPF	FGFR2	CDC45	KIF7	Dnmt3b
FGD1	CEP120	FGFR3	CDC6	KISS1R	Dph1
FGF3	CEP290	FGFRL1	CDH11	KRT18	Dzip1l
FGF8	CEP41	FILIP1L	CDT1	LACTB	Edn1
FGFR1	CEP55	FKRP	CENPE	LHX8	Edn2
FGFR2	CEP57	FKTN	CENPJ	MAFB	Ednra
FLI1	CHD1	FLII	CEP152	MGAM	Ednrb
FMR1	CHD7	FLNB	CFL1	MID1	Efna5
FOLR1	CHN1	FOXC2	CFTR	MMP3	Efnb1
FOXC2	CHRNA1	FOXE1	CHD7	MMP9	Efnb2
FOXI1	CHRND	FPGS	CHI3L1	MROH7	Egfr
FOXP2	CHRNG	FRAS1	CKAP4	MRPL53	Elavl1
FZD4	CHST14	FREM2	CLC	MSX1	Ephb2
GABRB3	CHST3	FSBP	CLCN7	MSX2	Ephb3
GATA2	CHUK	GABRB3	COL10A1	MTHFD1	Ermp1
GLI2	CIB1	GAD1	COL17A1	MTHFR	Esrp1
GLI3	CILK1	GADD45G	COLEC10	MTR	Esrp2
GLRA4	CKAP4	GJA1	COLEC11	MTRR	Ext1
GNAQ	CLK3	GLI3	COX2	MYH9	Eya1
GP1BB	CLPTM1L	GNB1L	CPB2	NAT1	Eya4
GPATCH3	CMSS1	GOSR2	CPP	NAT2	Fbxo11
GPC4	COL11A1	GPC3	CRK	NECTIN1	Fbxw7
GPC6	COL11A2	GPC4	CRLF2	NECTIN2	Fgf10
GREB1L	COL25A1	GREM1	CRP	NECTIN3	Fgf18
GSC	COL2A1	GRHL3	CSF2	NOG	Fgf8
GTF2I	COL8A1	GRIP1	CST1	NTN1	Fgf9
GTF2IRD1	COL9A1	GSTM1	CST3	PAH	Fgfr1
H4C3	COL9A2	GSTT1	CST8	PARVA	Fgfr2
HAPLN1	COL9A3	HHAT	CST9	PAX3	Fign
HCFC1	COLEC10	IFT57	CSTA	PAX7	Flna
HLA-A	COLEC11	IFT80	CTLA4	PAX9	Folr1
HMGCS1	COMT	INTU	CXADR	PCYT1A	Foxc2
HMX1	COTL1	IQSEC2	CXADRP1	PDGFC	Foxd3
HOXA1	CPLANE1	IRF6	CXCL1	PEMT	Foxe1
HOXA3	CPLX1	JAM3	CXCL10	PHF8	Foxf2
HOXB1	CRISPLD2	JUP	CXCL5	PHYH	Fras1
HPD	CRKL	KANSL1	CXCL6	PKP1	Fst
HSPG2	CRNKL1	KLHL7	CXCL8	PRSS1	Fuz
HYAL2	CSPP1	LARGE1	CYP11B1	PRSS35	Fzd1
HYDIN2	CSRP3	LETM1	CYP24A1	PTCH1	Fzd2
IDH2	CTBP1	LINC01091	CYP26A1	RAD51	Fzd7
IDUA	CTNND1	LINC01899	CYP26B1	RAD54B	Gab1
INTS1	CYP1A2	LMX1B	CYP2B6	RARA	Gabrb3
IRF6	CYP26C1	MAFB	CYSLTR1	RECQL5	Gad1
IRX5	CYRIA	MASP1	DDX5	REG3A	Gad2
ITGB1BP1	DCC	MED12	DEFB4A	REN	Gas1
JAG1	DDX59	MEIS2	DEFB4B	RFC1	Gbx2
JAG2	DEAF1	MEOX1	DLX5	RHPN2	Gdf1
KANSL1	DEPDC5	MID1	DMBT1	RPS26	Gdf11
KDM2B	DHCR24	MIR16-2	DMP1	RUNX2	Glce
KIAA0586	DHCR7	MIR27B	DNAH5	RYK	Gldc
KIF3A	DHODH	MIR497	DNASE1	SATB2	Glg1
LETM1	DISP1	MIR655	DONSON	SEC16A	Gli2
LINGO2	DLG1	MKNK2	DPH1	SERPINA6	Gli3
LMNA	DLL1	MKS1	DPP4	SLC6A4	Golga5
LPAR1	DLL3	MMP1	DSG3	SMAD1	Gpc6
LRP2	DLX5	MMP9	DUOX1	SMAD2	Grb2
LTBP3	DLX6	MSX1	DUOX2	SOX9	Grhl2
MASP1	DOK7	MSX2	DUSP4	SPRY1	Grhl3
MBTPS1	DONSON	MTHFR	EFNA4	STK32B	Gsc
MECP2	DPF2	MTHFS	EFNB1	STX18	Gsk3b
MED13L	DUSP6	MTMR3	EGF	SUMO1	Gskip
MIR873	DVL3	MTR	EGFR	SYNE3	Gtf2i
MIR876	EBP	MYC	EGR2	TAF1B	Gtf2ird1
MMACHC	EDN1	MYH14	ENPP1	TANC2	Haao
MMP13	EDNRA	NAA10	EPHA1	TBX22	Hand1
MMP2	EFNB1	NAA25	ERBB2	TCN2	Hand2
MN1	EFTUD2	NAT2	ERCC2	TEX11	Has1
MNT	EGF	NBN	ERCC3	TFAP2A	Hdac3
MSL3	EIF2S3	NECTIN1	ERF	TGFA	Hhat
MSX1	EIF4A3	NEK2	ESCO2	TGFB1	Hic1
MSX2	EPG5	NELFA	EZH2	TGFB2	Hoxa1
NDST1	EPHA4	NHLH1	F2RL1	TGFB3	Hoxa2
NFIA	EPHB2	NIPBL	F3	TIMP2	Hoxa3
NHLH1	EPHB3	NOS3	FAT4	TMEM19	Hoxb7
NIPBL	ERCC4	NR1D1	FBN1	TNS1	Hs2st1
NOTCH1	EREG	NRG1	FCGR3A	TOX3	Hsd17b7
NRXN1	ESCO2	NSD2	FES	TP63	Hspa5
PAPPA	ETS1	NSDHL	FGF14	TPH2	Hspb11
PAX3	EVC2	NSMF	FGF2	TPM1	Hspg2
PAX6	EXOC6B	NTN1	FGF3	TULP4	Ift140
PBX4	EYA1	NUP107	FGF4	TYMS	Ift172
PDGFRA	F10	PAX3	FGF8	VAX1	Ift88
PHEX	F13A1	PAX7	FGF9	VAX2	Igf2
PHF21A	FAF1	PAX9	FGFBP1	VWA8	Igf2r
PITX2	FAM149B1	PDGFC	FGFR1	WNT10A	Ihh
PKD2	FAM20C	PDPK1	FGFR2	WNT11	Ilk
POLR1A	FANCA	PHF8	FGFR3	WNT3	Inhba
PRKRA	FANCB	PHGDH	FGFR4	WNT3A	Inhbb
PSS	FANCC	PLEKHA5	FGFRL1	WNT5A	Inpp5e
PTCH1	FANCD2	PLEKHA7	FLNA	WNT6	Insig1
PTEN	FANCE	POLR1C	FLNB	WNT9B	Insig2
PTH	FANCF	POLR1D	FNDC3B	YOD1	Irf6
RAB39B	FANCG	POMT1	FREM1	ZNF385B	Itga5
RAB40AL	FANCI	POMT2	GAD2		Itgav
RAD23B	FANCL	PORCN	GATA3		Itgb1
RAI1	FANCM	PROKR2	GATAD2B		Itgb6
RAX	FBXW7	PTCH1	GDF2		Itgb8
RCAN1	FEZF1	PTCH2	GFM1		Jag2
RDH10	FGD1	PTPN11	GH1		Jmjd6
RHOA	FGF1	RAD54B	GJA1		Kat6a
RIT1	FGF10	RAI1	GJB1		Kcnj13
RPE65	FGF16	RARA	GJB2		Kcnj2
RUNX2	FGF17	RBP4	GJB6		Kdf1
RYK	FGF2	RFC1	GLCCI1		Kif20b
SALL3	FGF20	RIPK4	GLI1		Kif3a
SALL4	FGF3	RPE65	GLI3		Kif7
SATB2	FGF7	RPGRIP1L	GLP1R		Kifbp
SCFD1	FGF8	RPL5	GMNN		Krt5
SEC61A1	FGF9	RPS19	GNAS		Kynu
SETBP1	FGFR1	RPS26	GNB3		Lbr
SETD1B	FGFR2	RSPO2	GNPTAB		Ldb1
SH3PXD2B	FGFR3	RUNX2	GPC1		Lgr4
SHH	FGFRL1	RYK	GPC3		Lgr5
SIM2	FILIP1L	SALL4	GPC6		Lgr6
SIN3A	FKRP	SEMA3E	GRAP2		Lhx6
SIX1	FKTN	SEMA4D	GRIN2B		Lhx8
SKI	FLII	SF3B4	GRK5		Lims1
SLC26A2	FLNA	SFI1	GTF2E2		Lmbr1
SLC35D1	FLNB	SH3BP4	GTF2H5		Loxl3
SMAD2	FLRT3	SHH	GZMB		Lrp2
SMAD3	FOXC2	SHROOM3	H2AX		Lrp4
SMAD4	FOXE1	SHTN1	H3-3A		Lrp6
SOX4	FOXF2	SLC19A1	HGF		Luzp1
SOX9	FOXH1	SLC25A21	HLA-DQA1		Map3k7
SP7	FOXP1	SLC29A3	HLA-DQB1		Mapk1
SPECC1L	FRAS1	SLC31A1	HLA-DRB1		Mapk3
SPRY2	FSBP	SMC1A	HMGB1		Mdm2
SRP68	FTO	SMG9	HNRNPK		Mdm4
STRA6	FZD4	SMOC1	HOXD13		Mef2c
SURF1	G6PC3	SPECC1L	HPGDS		Megf8
TASP1	GABRB3	SPRY2	HSD11B1		Men1
TBCA	GAD1	STAG2	HSPA4		Meox2
TBCE	GAS1	STK3	HUWE1		Met
TBX1	GATA1	SUFU	IFIH1		Midn
TBX15	GATA3	SUMO1	IFNG		Mks1
TCF4	GDF3	SYT14	IFNL3		Mmachc
TCOF1	GDF6	TACC1	IFT122		Mmp14
TFAP2A	GJA1	TBCA	IFT43		Mmp16
TFAP2B	GJB2	TBX2	IFT52		Mn1
TGFA	GLI1	TBX22	IGF1		Mnt
TGFB2	GLI2	TCN2	IGF1R		Morc2a
TGFBR2	GLI3	TCOF1	IGH		Msc
THRB	GMNN	TCTN2	IGHD		Mstn
TMCO1	GMPPB	TFAP2A	IGHV3-69-1		Msx1
TMEM165	GNAI3	TFAP2B	IGHV3OR16-7		Msx2
TMEM87B	GNAO1	TGDS	IHH		Mthfd1l
TP53	GNB1	TGFA	IL10		Mybphl
TP63	GNB1L	TGFB1	IL11		Myh10
TRIM37	GNRH1	TGFB3	IL11RA		Nabp2
TRPS1	GNRHR	THADA	IL13		Ncoa6
TWIST1	GOLGB1	THAS	IL15		Ncor2
UBE3A	GOSR2	THRA	IL17A		Ndst1
UFD1	GP1BB	TMCO1	IL19		Ndst3
UNC45B	GPC3	TMCO4	IL1A		Nodal
UVRAG	GPC4	TMEM19	IL1B		Nog
UXS1	GREB1L	TOX3	IL1RL1		Nosip
VSX1	GREM1	TP63	IL1RL2		Nprl3
ZIC3	GRHL3	TRAF3IP3	IL2		Nrp1
ZIC5	GSTM1	TRRAP	IL22		Nsd2
ZMPSTE24	GSTT1	TTF2	IL25		Nuak1
ZNF462	GTPBP4	TXNDC16	IL33		Nuak2
	HAAO	TXNL4A	IL37		Nxn
	HAND2	TYMS	IL4		Oca2
	HDAC4	UBB	IL5		Ofd1
	HDAC8	UBL7	IL6		Opa1
	HES7	UTP25	IL6R		Osr2
	HESX1	UVRAG	IL6ST		Otx2
	HIRA	VAX1	IL9		Ovca2
	HNRNPK	VIRMA	IL9R		Pak1ip1
	HOXA2	VPS13B	IRAK4		Pax3
	HOXD13	WDR34	IRF6		Pax7
	HS6ST1	WDR35	IRS1		Pax9
	HSPA5	WDR60	ITGA3		Pbx1
	HSPG2	WHCR	JAG1		Pbx2
	HTC2	WNT10A	JAK1		Pbx3
	HYLS1	WNT3	KAT6A		Pc
	IFT88	WNT4	KAT6B		Pcgf2
	IGBP1	WNT9B	KCNMA1		Pcnt
	IGF2	XCE	KCNQ5		Pcsk5
	IL17RD	ZFHX4-AS1	KHDRBS1		Pdgfc
	IMPAD1	ZIC2	KLK6		Pdgfra
	INPP5E	ZSWIM6	KMT2D		Pdgfrb
	INPPL1		KRAS		Pds5a
	INTS1		KRIT1		Pds5b
	INTU		L1CAM		Pdss2
	IQSEC2		LAMB1		Pgap2
	IRF6		LBP		Phc1
	ITGA8		LCN2		Phc2
	ITM2A		LDLR		Piga
	JAG2		LEMD3		Pigv
	JARID2		LIG4		Pitx1
	JMJD1C		LMNA		Pitx2
	KAT6A		LMX1B		Pkdcc
	KAT6B		LOC102723407		Plekha1
	KCNA1		LOC102724971		Plod3
	KCNH1		LRP5		Plxnd1
	KCNJ2		LRPAP1		Pmpca
	KDM6A		LRPPRC		Pnn
	KIAA0586		LRRK2		Porcn
	KIAA0753		LTF		Prdm16
	KIF21A		LYZ		Prickle1
	KIF3A		MAGEL2		Prrx1
	KIF7		MAP1LC3B		Prrx2
	KIFBP		MAP3K7		Ptch1
	KISS1		MAPK1		Ptpn11
	KISS1R		MAPK14		Ptprf
	KLHL7		MAPK8		Ptprs
	KMT2A		MASP1		Pygo1
	KMT2D		MED12		Qrich1
	LARGE1		MED13L		Qsox1
	LEF1		MEGF8		Rab34
	LETM1		MET		Rac1
	LFNG		MIR146A		Rad23b
	LINC01091		MIR150		Rara
	LINC01672		MIR4492		Rarg
	LINC02476		MMP1		Rax
	LMX1B		MMP23A		Rbp4
	LOXL3		MMP9		Rdh10
	LRMDA		MMRN1		Recql4
	LRRC32		MN1		Rfng
	MAD2L2		MNX1		Robo1
	MAFB		MORF4		Ror2
	MAP3K7		MPLKIP		Rpgrip1l
	MAPK1		MRC1		Rpl38
	MAPRE2		MSX2		Rspo2
	MASP1		MTCO2P12		Runx1
	MBTPS2		MUC5AC		Runx2
	MCTP2		MUC5B		Ryk
	MED12		MUC7		Ryr1
	MED13L		MXD3		Satb2
	MED25		MYB		Sc5d
	MEGF10		MYDGF		Schip1
	MEIS2		NDRG1		Sclt1
	MEOX1		NELL1		Sdccag8
	MEOX2		NFIX		Serpinh1
	MESP2		NFKBIA		Sfn
	MID1		NGF		Sgpl1
	MIR106A		NHS		Sh3pxd2a
	MIR133B		NLRP3		Shh
	MIR140		NM		Shox2
	MIR146A		NOD2		Shroom3
	MIR374A		NOG		Sim2
	MIR4680		NOS1		Six1
	MKKS		NOS3		Six3
	MKNK2		NOX4		Six4
	MKS1		NPPC		Ski
	MMP3		NPR2		Skor2
	MMRN1		NPY		Slc12a5
	MN1		NR1I2		Slc32a1
	MNT		NR1I3		Slc35d1
	MOK		NSD1		Slmap
	MSX1		NSUN2		Smad4
	MSX2		NT5E		Smo
	MTHFD1		NTRK1		Smoc1
	MTHFR		NUDT6		Snai1
	MTHFS		OCLN		Snai2
	MTMR3		OMP		Snx3
	MTR		ORC1		Sos1
	MUSK		ORC4		Sostdc1
	MYC		ORC6		Sox11
	MYF5		OSM		Sox2
	MYH3		PARS2		Sox5
	MYMK		PART1		Sox6
	MYOD1		PCDH1		Sox9
	NAA25		PCNT		Sp8
	NAT1		PDGFRA		Spry1
	NAT2		PGA3		Spry2
	NBN		PGA4		Sufu
	NCOR1		PGA5		Sumo1
	NEB		PHEX		Tacc3
	NECTIN1		PIK3CA		Tapt1
	NEDD4L		PIK3CB		Tbc1d32
	NEK1		PIK3CD		Tbx1
	NELFA		PIK3CG		Tbx10
	NEUROD2		PIN1		Tbx2
	NFASC		PLA2G10		Tbx22
	NHLH1		PLA2G1B		Tbx3
	NID1		PLA2G2A		Tcf21
	NIPBL		PLA2G2D		Tcof1
	NMNAT2		PLAT		Tctn2
	NODAL		PLG		Tent5c
	NOS3		PLK4		Tet1
	NOTCH2		POLD3		Tfap2a
	NPHP1		POLDIP2		Tfap2b
	NR2C2		POMC		Tgds
	NRG1		POR		Tgfb1
	NSD2		POSTN		Tgfb2
	NSMF		PPP1CB		Tgfb3
	NT5E		PPP1R9B		Tgfbr1
	NTN1		PPP3CA		Tgfbr2
	NUP107		PRDX1		Tgfbr3
	NUP88		PRG2		Tiparp
	NXF2		PRKAR1A		Tm7sf2
	NXF3		PRKRA		Tmem107
	OFD1		PRRX1		Tp53
	OPALIN		PSAT1		Tp63
	ORC1		PTEN		Trappc10
	OSR2		PTGDR2		Trim33
	OTX2		PTGDS		Trps1
	PALB2		PTGER4		Tshz1
	PAX3		PTGS2		Tulp3
	PAX7		PTH2R		Twf2
	PAX9		PTPN11		Twist1
	PDE6D		PTPRO		Ugdh
	PDGFRA		RAB14		Vangl2
	PDGFRB		RAB23		Vax1
	PDS5B		RAF1		Vax2
	PEX2		RASD1		Vcan
	PEX5		RBBP8		Vegfa
	PEX7		RBM45		Wdpcp
	PGAP2		RCAN1		Wdr19
	PGM1		RECQL4		Wfikkn1
	PHF8		REN		Wfikkn2
	PHGDH		RGS21		Wls
	PIEZO2		RNASE3		Wnt11
	PIGL		RNF113A		Wnt3a
	PIGN		RNF19A		Wnt5a
	PIGO		ROS1		Wnt9b
	PIGP		RPE65		Wrn
	PIGQ		RSPRY1		Zeb1
	PLCB4		RTTN		Zeb2
	PLXND1		RUNX2		Zic3
	PNKP		S100A12
	POLR1A		S100A7
	POLR1C		S100A8
	POLR1D		S100A9
	POMT1		SCARA3
	POMT2		SCARF2
	PORCN		SCGB1A1
	POU3F4		SCGB3A2
	PPP3CA		SCN4A
	PQBP1		SDC1
	PRDM5		SERPINH1
	PRKN		SETD2
	PRMT1		SFRP4
	PROK2		SFTPA1
	PROKR2		SFTPA2
	PRRX1		SFTPB
	PSAT1		SFTPD
	PTCH1		SGSM3
	PTCH2		SHOC2
	PTPN11		SIPA1
	RAD21		SIRT1
	RAD51		SKI
	RAD51C		SLC12A6
	RAD54B		SLC25A24
	RAI1		SLC26A4
	RAP1A		SLC2A10
	RAP1B		SLC35A2
	RAPSN		SLC39A8
	RARG		SLC52A1
	RB1		SMAD3
	RBFOX2		SMAD6
	RBM10		SMC1A
	RBM8A		SMN1
	RBP4		SMN2
	RECQL4		SMO
	RET		SNAI1
	REV3L		SNX10
	RFWD3		SON
	RIPK4		SOX6
	RIPPLY2		SPARC
	ROCK1		SPECC1L
	ROR2		SPG7
	RPE65		SPINK5
	RPGRIP1		SPP1
	RPGRIP1L		SPRR1B
	RPL11		SPRR2A
	RPL15		SPRY1
	RPL18		STAT3
	RPL26		TAP1
	RPL27		TAP2
	RPL35		TAPBP
	RPL35A		TAS2R13
	RPL5		TAS2R20
	RPS10		TAS2R38
	RPS15A		TCF12
	RPS17		TCIRG1
	RPS19		TFF1
	RPS23		TFG
	RPS24		TGFA
	RPS26		TGFB2
	RPS27		TGFBR1
	RPS28		TGFBR2
	RPS29		TINAGL1
	RPS7		TLK2
	RREB1		TLR2
	RUNX1		TLR3
	RUNX2		TLR7
	RYK		TLR9
	SAG		TNF
	SALL4		TNFRSF11B
	SATB2		TNFRSF17
	SC5D		TNFRSF9
	SCARF2		TNFSF11
	SCN2A		TNNI3
	SEC24C		TP63
	SELENOI		TRAIP
	SEMA3A		TRIM13
	SEMA3E		TRPA1
	SEMA4D		TRPS1
	SEPTIN9		TRPV1
	SETD5		TRPV4
	SF3B4		TSLP
	SFI1		TWIST1
	SH2B1		UVRAG
	SHH		VCAM1
	SHOC2		VDR
	SHROOM3		VIM
	SHTN1		VWF
	SIK1		WDR19
	SIM2		WDR35
	SIX1		ZIC1
	SIX2		ZMYND10
	SIX3		ZNF462
	SIX5
	SLC10A7
	SLC19A1
	SLC25A21
	SLC25A22
	SLC26A2
	SLC2A9
	SLC32A1
	SLC35D1
	SLX4
	SMAD2
	SMAD3
	SMAD7
	SMARCA4
	SMARCB1
	SMARCC2
	SMARCE1
	SMC1A
	SMC3
	SMCHD1
	SMOC1
	SMS
	SNAI1
	SNRPB
	SOD1
	SON
	SOX10
	SOX11
	SOX2
	SOX3
	SOX4
	SOX9
	SPECC1L
	SPP1
	SPRY2
	SPRY4
	STAC3
	STAG2
	STAMBP
	STAT3
	STK3
	STX2
	STXBP1
	SUFU
	SULT2A1
	SUMO1
	TAC3
	TACR3
	TAPT1
	TBC1D24
	TBR1
	TBX1
	TBX15
	TBX2
	TBX22
	TBX3
	TBX4
	TBX6
	TCF7L2
	TCOF1
	TCTN2
	TCTN3
	TDGF1
	TFAP2A
	TGDS
	TGFA
	TGFB1
	TGFB2
	TGFB3
	TGFBR1
	TGFBR2
	TGIF1
	TIMP2
	TMCO1
	TMCO4
	TMEM107
	TMEM19
	TMEM216
	TMEM231
	TMEM237
	TMEM54
	TMEM67
	TNS1
	TP53
	TP63
	TRIM8
	TRIP13
	TRPV4
	TRRAP
	TSR2
	TTF2
	TUBB
	TWIST1
	TXNL4A
	TYMS
	UBE2T
	UBL7
	UFD1
	USP9X
	UVRAG
	VAX1
	VIRMA
	VPS13B
	WASHC5
	WDPCP
	WDR1
	WDR11
	WDR35
	WHCR
	WNT1
	WNT10A
	WNT3
	WNT4
	WNT7A
	WNT9B
	XRCC2
	XYLT1
	YAP1
	ZFHX4-AS1
	ZIC2
	ZNF385B
	ZNF469
	ZSWIM6

## Sheet: Gini TF analysis
Human TFs from Lambert et al 2018 (PMID:29425488)			Craniofacial Gini Genes (>=0.7)					Craniofacial Gini Genes (>=0.5)					All Craniofacial Max Genes					All Genes
ENSEMBL_ID	Gene_Symbol		ENSEMBL_ID	Gene_Symbol	Is_TF?	Total TFs		ENSEMBL_ID	Gene_Symbol	Is_TF?	Total TFs		ENSEMBL_ID	Gene_Symbol	Is_TF?	Total TFs		ENSEMBL_ID	Gene_Symbol	Is_TF?	Total TFs
ENSG00000137203	TFAP2A		ENSG00000253117	OC90	0	71		ENSG00000253117	OC90	0	93		ENSG00000000003	TSPAN6	0	231		ENSG00000000003	TSPAN6	0	1610
ENSG00000008196	TFAP2B		ENSG00000258417	NA	0			ENSG00000258417	NA	0			ENSG00000000457	SCYL3	0			ENSG00000000005	TNMD	0
ENSG00000087510	TFAP2C		ENSG00000177468	OLIG3	1	Total Genes		ENSG00000177468	OLIG3	1	Total Genes		ENSG00000000460	C1orf112	0	Total Genes		ENSG00000000419	DPM1	0	Total Genes
ENSG00000008197	TFAP2D		ENSG00000181965	NEUROG1	1	239		ENSG00000181965	NEUROG1	1	488		ENSG00000002016	RAD52	0	2237		ENSG00000000457	SCYL3	0	33073
ENSG00000116819	TFAP2E		ENSG00000224149	NA	0			ENSG00000224149	NA	0			ENSG00000004059	ARF5	0			ENSG00000000460	C1orf112	0
ENSG00000116017	ARID3A		ENSG00000109851	DBX1	1	Fraction TFs		ENSG00000109851	DBX1	1	Fraction TFs		ENSG00000004478	FKBP4	0	Fraction TFs		ENSG00000000938	FGR	0	Fraction TFs
ENSG00000179361	ARID3B		ENSG00000224127	NA	0	0.297071		ENSG00000224127	NA	0	0.190574		ENSG00000004487	KDM1A	0	0.103263		ENSG00000000971	CFH	0	0.0486802
ENSG00000205143	ARID3C		ENSG00000187553	CYP26C1	0			ENSG00000187553	CYP26C1	0			ENSG00000004975	DVL2	0			ENSG00000001036	FUCA2	0
ENSG00000196843	ARID5A		ENSG00000169840	GSX1	1	Fold Enrichment versus ALL genes		ENSG00000169840	GSX1	1	Fold Enrichment versus ALL genes		ENSG00000005100	DHX33	0	Fold Enrichment versus ALL genes		ENSG00000001084	GCLC	0
ENSG00000150347	ARID5B		ENSG00000139219	COL2A1	0	6.10251		ENSG00000139219	COL2A1	0	3.91481		ENSG00000005156	LIG3	0	2.12126		ENSG00000001167	NFYA	1
ENSG00000117139	KDM5B		ENSG00000174498	IGDCC3	0			ENSG00000174498	IGDCC3	0			ENSG00000005448	WDR54	0			ENSG00000001460	STPG1	0
ENSG00000189079	ARID2		ENSG00000173157	ADAMTS20	0	Fold Enrichment versus Craniofacial Max genes		ENSG00000173157	ADAMTS20	0	Fold Enrichment versus Craniofacial Max genes		ENSG00000253117	OC90	0			ENSG00000001461	NIPAL3	0
ENSG00000153207	AHCTF1		ENSG00000111049	MYF5	1	2.87683		ENSG00000111049	MYF5	1	1.84551		ENSG00000258417	NA	0			ENSG00000001497	LAS1L	0
ENSG00000126705	AHDC1		ENSG00000253554	LINC01414	0			ENSG00000253554	LINC01414	0			ENSG00000006704	GTF2IRD1	1			ENSG00000001561	ENPP4	0
ENSG00000106948	AKNA		ENSG00000173673	HES3	1			ENSG00000173673	HES3	1			ENSG00000007080	CCDC124	0			ENSG00000001617	SEMA3F	0
ENSG00000116539	ASH1L		ENSG00000279694	NA	0			ENSG00000279694	NA	0			ENSG00000007202	KIAA0100	0			ENSG00000001626	CFTR	0
ENSG00000173894	CBX2		ENSG00000131914	LIN28A	1			ENSG00000131914	LIN28A	1			ENSG00000177468	OLIG3	1			ENSG00000001629	ANKIB1	0
ENSG00000101457	DNTTIP1		ENSG00000168505	GBX2	1			ENSG00000168505	GBX2	1			ENSG00000008382	MPND	0			ENSG00000001630	CYP51A1	0
ENSG00000104885	DOT1L		ENSG00000149948	HMGA2	1			ENSG00000149948	HMGA2	1			ENSG00000008838	MED24	0			ENSG00000001631	KRIT1	0
ENSG00000140632	GLYR1		ENSG00000166426	CRABP1	0			ENSG00000166426	CRABP1	0			ENSG00000008988	RPS20	0			ENSG00000002016	RAD52	0
ENSG00000137309	HMGA1		ENSG00000250467	NA	0			ENSG00000250467	NA	0			ENSG00000181965	NEUROG1	1			ENSG00000002079	NA	0
ENSG00000149948	HMGA2		ENSG00000187772	LIN28B	1			ENSG00000187772	LIN28B	1			ENSG00000009954	BAZ1B	0			ENSG00000002330	BAD	0
ENSG00000025293	PHF20		ENSG00000182968	SOX1	1			ENSG00000182968	SOX1	1			ENSG00000010270	STARD3NL	0			ENSG00000002549	LAP3	0
ENSG00000135365	PHF21A		ENSG00000228592	D21S2088E	0			ENSG00000228592	D21S2088E	0			ENSG00000010292	NCAPD2	0			ENSG00000002586	CD99	0
ENSG00000126464	PRR12		ENSG00000164438	TLX3	1			ENSG00000164438	TLX3	1			ENSG00000011114	BTBD7	0			ENSG00000002587	HS3ST1	0
ENSG00000146285	SCML4		ENSG00000226425	NA	0			ENSG00000226425	NA	0			ENSG00000011143	MKS1	0			ENSG00000002726	AOC1	0
ENSG00000152217	SETBP1		ENSG00000257935	NA	0			ENSG00000257935	NA	0			ENSG00000011304	PTBP1	0			ENSG00000002745	WNT16	0
ENSG00000080603	SRCAP		ENSG00000171956	FOXB1	1			ENSG00000171956	FOXB1	1			ENSG00000011485	PPP5C	0			ENSG00000002746	HECW1	0
ENSG00000188070	C11orf95		ENSG00000282381	NA	0			ENSG00000282381	NA	0			ENSG00000013503	POLR3B	0			ENSG00000002822	MAD1L1	0
ENSG00000237765	FAM200B		ENSG00000250838	NA	0			ENSG00000250838	NA	0			ENSG00000013573	DDX11	0			ENSG00000002834	LASP1	0
ENSG00000141258	SGSM2		ENSG00000165588	OTX2	1			ENSG00000165588	OTX2	1			ENSG00000224149	NA	0			ENSG00000002919	SNX11	0
ENSG00000214717	ZBED1		ENSG00000159217	IGF2BP1	0			ENSG00000159217	IGF2BP1	0			ENSG00000014138	POLA2	0			ENSG00000002933	TMEM176A	0
ENSG00000177494	ZBED2		ENSG00000233611	NA	0			ENSG00000233611	NA	0			ENSG00000028310	BRD9	0			ENSG00000003056	M6PR	0
ENSG00000132846	ZBED3		ENSG00000009709	PAX7	1			ENSG00000009709	PAX7	1			ENSG00000109851	DBX1	1			ENSG00000003096	KLHL13	0
ENSG00000100426	ZBED4		ENSG00000279437	NA	0			ENSG00000279437	NA	0			ENSG00000035928	RFC1	0			ENSG00000003137	CYP26B1	0
ENSG00000236287	ZBED5		ENSG00000125813	PAX1	1			ENSG00000125813	PAX1	1			ENSG00000036549	ZZZ3	1			ENSG00000003147	ICA1	0
ENSG00000257315	ZBED6		ENSG00000215612	HMX1	1			ENSG00000215612	HMX1	1			ENSG00000224127	NA	0			ENSG00000003249	DBNDD1	0
ENSG00000232040	ZBED9		ENSG00000109991	P2RX3	0			ENSG00000109991	P2RX3	0			ENSG00000039560	RAI14	0			ENSG00000003393	ALS2	0
ENSG00000106546	AHR		ENSG00000162624	LHX8	1			ENSG00000162624	LHX8	1			ENSG00000040275	SPDL1	0			ENSG00000003400	CASP10	0
ENSG00000063438	AHRR		ENSG00000196767	POU3F4	1			ENSG00000196767	POU3F4	1			ENSG00000040633	PHF23	0			ENSG00000003402	CFLAR	0
ENSG00000143437	ARNT		ENSG00000156925	ZIC3	1			ENSG00000156925	ZIC3	1			ENSG00000042088	TDP1	0			ENSG00000003436	TFPI	0
ENSG00000172379	ARNT2		ENSG00000121570	DPPA4	0			ENSG00000121570	DPPA4	0			ENSG00000187553	CYP26C1	0			ENSG00000003509	NDUFAF7	0
ENSG00000133794	ARNTL		ENSG00000171540	OTP	1			ENSG00000171540	OTP	1			ENSG00000044459	CNTLN	0			ENSG00000003756	RBM5	0
ENSG00000029153	ARNTL2		ENSG00000259280	NA	0			ENSG00000259280	NA	0			ENSG00000047230	CTPS2	0			ENSG00000003987	MTMR7	0
ENSG00000139352	ASCL1		ENSG00000083782	EPYC	0			ENSG00000083782	EPYC	0			ENSG00000049167	ERCC8	0			ENSG00000003989	SLC7A2	0
ENSG00000183734	ASCL2		ENSG00000181541	MAB21L2	0			ENSG00000181541	MAB21L2	0			ENSG00000049618	ARID1B	0			ENSG00000004059	ARF5	0
ENSG00000176009	ASCL3		ENSG00000224109	CENPVL3	0			ENSG00000224109	CENPVL3	0			ENSG00000169840	GSX1	1			ENSG00000004139	SARM1	0
ENSG00000187855	ASCL4		ENSG00000109132	PHOX2B	1			ENSG00000109132	PHOX2B	1			ENSG00000139219	COL2A1	0			ENSG00000004142	POLDIP2	0
ENSG00000232237	ASCL5		ENSG00000142449	FBN3	0			ENSG00000142449	FBN3	0			ENSG00000053328	METTL24	0			ENSG00000004399	PLXND1	0
ENSG00000172238	ATOH1		ENSG00000089116	LHX5	1			ENSG00000089116	LHX5	1			ENSG00000054118	THRAP3	0			ENSG00000004455	AK2	0
ENSG00000179774	ATOH7		ENSG00000043355	ZIC2	1			ENSG00000043355	ZIC2	1			ENSG00000054277	OPN3	0			ENSG00000004468	CD38	0
ENSG00000168874	ATOH8		ENSG00000136110	CNMD	0			ENSG00000136110	CNMD	0			ENSG00000054392	HHAT	0			ENSG00000004478	FKBP4	0
ENSG00000180535	BHLHA15		ENSG00000134595	SOX3	1			ENSG00000134595	SOX3	1			ENSG00000056277	ZNF280C	1			ENSG00000004487	KDM1A	0
ENSG00000205899	BHLHA9		ENSG00000162344	FGF19	0			ENSG00000162344	FGF19	0			ENSG00000057608	GDI2	0			ENSG00000004534	RBM6	0
ENSG00000180828	BHLHE22		ENSG00000115844	DLX2	1			ENSG00000115844	DLX2	1			ENSG00000058091	CDK14	0			ENSG00000004660	CAMKK1	0
ENSG00000125533	BHLHE23		ENSG00000158164	TMSB15A	0			ENSG00000158164	TMSB15A	0			ENSG00000058673	ZC3H11A	0			ENSG00000004700	RECQL	0
ENSG00000134107	BHLHE40		ENSG00000261213	NA	0			ENSG00000261213	NA	0			ENSG00000059573	ALDH18A1	0			ENSG00000004766	VPS50	0
ENSG00000123095	BHLHE41		ENSG00000279607	NA	0			ENSG00000279607	NA	0			ENSG00000060339	CCAR1	0			ENSG00000004776	HSPB6	0
ENSG00000250709	CCDC169-SOHLH2		ENSG00000112238	PRDM13	1			ENSG00000112238	PRDM13	1			ENSG00000174498	IGDCC3	0			ENSG00000004777	ARHGAP33	0
ENSG00000134852	CLOCK		ENSG00000160963	COL26A1	0			ENSG00000160963	COL26A1	0			ENSG00000063244	U2AF2	0			ENSG00000004779	NDUFAB1	0
ENSG00000116016	EPAS1		ENSG00000135903	PAX3	1			ENSG00000135903	PAX3	1			ENSG00000064490	RFXANK	0			ENSG00000004799	PDK4	0
ENSG00000146618	FERD3L		ENSG00000090932	DLL3	0			ENSG00000090932	DLL3	0			ENSG00000065057	NTHL1	0			ENSG00000004809	SLC22A16	0
ENSG00000183733	FIGLA		ENSG00000236106	LOC112268411	0			ENSG00000236106	LOC112268411	0			ENSG00000065268	WDR18	0			ENSG00000004838	ZMYND10	0
ENSG00000113196	HAND1		ENSG00000145721	LIX1	0			ENSG00000145721	LIX1	0			ENSG00000066044	ELAVL1	0			ENSG00000004846	ABCB5	0
ENSG00000164107	HAND2		ENSG00000206557	TRIM71	0			ENSG00000206557	TRIM71	0			ENSG00000066117	SMARCD1	0			ENSG00000004848	ARX	1
ENSG00000187821	HELT		ENSG00000245870	LINC00682	0			ENSG00000245870	LINC00682	0			ENSG00000066468	FGFR2	0			ENSG00000004864	SLC25A13	0
ENSG00000114315	HES1		ENSG00000139800	ZIC5	1			ENSG00000139800	ZIC5	1			ENSG00000067369	TP53BP1	0			ENSG00000004866	ST7	0
ENSG00000069812	HES2		ENSG00000095596	CYP26A1	0			ENSG00000095596	CYP26A1	0			ENSG00000173157	ADAMTS20	0			ENSG00000004897	CDC27	0
ENSG00000173673	HES3		ENSG00000275591	XKR5	0			ENSG00000275591	XKR5	0			ENSG00000067596	DHX8	0			ENSG00000004939	SLC4A1	0
ENSG00000188290	HES4		ENSG00000229191	NA	0			ENSG00000229191	NA	0			ENSG00000068097	HEATR6	0			ENSG00000004948	CALCR	0
ENSG00000197921	HES5		ENSG00000124610	H1-1	0			ENSG00000124610	H1-1	0			ENSG00000068654	POLR1A	0			ENSG00000004961	HCCS	0
ENSG00000144485	HES6		ENSG00000106341	PPP1R17	0			ENSG00000106341	PPP1R17	0			ENSG00000068745	IP6K2	0			ENSG00000004975	DVL2	0
ENSG00000179111	HES7		ENSG00000231827	LOC343052	0			ENSG00000231827	LOC343052	0			ENSG00000068784	SRBD1	0			ENSG00000005001	PRSS22	0
ENSG00000164683	HEY1		ENSG00000182447	OTOL1	0			ENSG00000182447	OTOL1	0			ENSG00000111049	MYF5	1			ENSG00000005007	UPF1	0
ENSG00000135547	HEY2		ENSG00000164651	SP8	1			ENSG00000164651	SP8	1			ENSG00000069275	NUCKS1	0			ENSG00000005020	SKAP2	0
ENSG00000163909	HEYL		ENSG00000052850	ALX4	1			ENSG00000052850	ALX4	1			ENSG00000070018	LRP6	0			ENSG00000005022	SLC25A5	0
ENSG00000100644	HIF1A		ENSG00000235008	NA	0			ENSG00000235008	NA	0			ENSG00000070269	TMEM260	0			ENSG00000005059	MCUB	0
ENSG00000124440	HIF3A		ENSG00000120094	HOXB1	1			ENSG00000120094	HOXB1	1			ENSG00000071564	TCF3	1			ENSG00000005073	HOXA11	1
ENSG00000104903	LYL1		ENSG00000272163	NA	0			ENSG00000272163	NA	0			ENSG00000071655	MBD3	1			ENSG00000005075	POLR2J	0
ENSG00000125952	MAX		ENSG00000154764	WNT7A	0			ENSG00000154764	WNT7A	0			ENSG00000073050	XRCC1	0			ENSG00000005100	DHX33	0
ENSG00000166823	MESP1		ENSG00000264475	NA	0			ENSG00000264475	NA	0			ENSG00000253554	LINC01414	0			ENSG00000005102	MEOX1	1
ENSG00000188095	MESP2		ENSG00000104722	NEFM	0			ENSG00000104722	NEFM	0			ENSG00000073584	SMARCE1	0			ENSG00000005108	THSD7A	0
ENSG00000187098	MITF		ENSG00000105370	LIM2	0			ENSG00000105370	LIM2	0			ENSG00000073614	KDM5A	0			ENSG00000005156	LIG3	0
ENSG00000108788	MLX		ENSG00000231764	NA	0			ENSG00000231764	NA	0			ENSG00000173673	HES3	1			ENSG00000005175	RPAP3	0
ENSG00000175727	MLXIP		ENSG00000269416	LINC01224	0			ENSG00000269416	LINC01224	0			ENSG00000279694	NA	0			ENSG00000005187	ACSM3	0
ENSG00000009950	MLXIPL		ENSG00000152192	POU4F1	1			ENSG00000152192	POU4F1	1			ENSG00000074219	TEAD2	1			ENSG00000005189	REXO5	0
ENSG00000070444	MNT		ENSG00000163081	CCDC140	0			ENSG00000163081	CCDC140	0			ENSG00000074356	NCBP3	0			ENSG00000005194	CIAPIN1	0
ENSG00000178860	MSC		ENSG00000283093	CENPVL2	0			ENSG00000283093	CENPVL2	0			ENSG00000074696	HACD3	0			ENSG00000005206	SPPL2B	0
ENSG00000151379	MSGN1		ENSG00000225930	LINC02249	0			ENSG00000225930	LINC02249	0			ENSG00000131914	LIN28A	1			ENSG00000005238	FAM214B	0
ENSG00000059728	MXD1		ENSG00000280717	NA	0			ENSG00000280717	NA	0			ENSG00000168505	GBX2	1			ENSG00000005243	COPZ2	0
ENSG00000213347	MXD3		ENSG00000099617	EFNA2	0			ENSG00000099617	EFNA2	0			ENSG00000149948	HMGA2	1			ENSG00000005249	PRKAR2B	0
ENSG00000123933	MXD4		ENSG00000270168	NA	0			ENSG00000270168	NA	0			ENSG00000075856	SART3	0			ENSG00000005302	MSL3	0
ENSG00000119950	MXI1		ENSG00000231213	PLSCR5	0			ENSG00000231213	PLSCR5	0			ENSG00000076650	GPATCH1	0			ENSG00000005339	CREBBP	0
ENSG00000136997	MYC		ENSG00000239922	NA	0			ENSG00000239922	NA	0			ENSG00000076716	GPC4	0			ENSG00000005379	TSPOAP1	0
ENSG00000116990	MYCL		ENSG00000168875	SOX14	1			ENSG00000168875	SOX14	1			ENSG00000077092	RARB	1			ENSG00000005381	MPO	0
ENSG00000134323	MYCN		ENSG00000180613	GSX2	1			ENSG00000180613	GSX2	1			ENSG00000077235	GTF3C1	0			ENSG00000005421	PON1	0
ENSG00000111049	MYF5		ENSG00000144355	DLX1	1			ENSG00000144355	DLX1	1			ENSG00000166426	CRABP1	0			ENSG00000005436	GCFC2	0
ENSG00000111046	MYF6		ENSG00000248329	APELA	0			ENSG00000248329	APELA	0			ENSG00000077514	POLD3	0			ENSG00000005448	WDR54	0
ENSG00000129152	MYOD1		ENSG00000136099	PCDH8	0			ENSG00000136099	PCDH8	0			ENSG00000078177	N4BP2	0			ENSG00000005469	CROT	0
ENSG00000122180	MYOG		ENSG00000259180	NA	0			ENSG00000259180	NA	0			ENSG00000078699	CBFA2T2	0			ENSG00000005471	ABCB4	0
ENSG00000084676	NCOA1		ENSG00000131747	TOP2A	0			ENSG00000131747	TOP2A	0			ENSG00000079134	THOC1	0			ENSG00000005483	KMT2E	0
ENSG00000140396	NCOA2		ENSG00000204347	BTBD17	0			ENSG00000204347	BTBD17	0			ENSG00000079246	XRCC5	0			ENSG00000005486	RHBDD2	0
ENSG00000124151	NCOA3		ENSG00000126787	DLGAP5	0			ENSG00000126787	DLGAP5	0			ENSG00000079616	KIF22	0			ENSG00000005513	SOX8	1
ENSG00000162992	NEUROD1		ENSG00000267374	MIR924HG	0			ENSG00000267374	MIR924HG	0			ENSG00000080603	SRCAP	1			ENSG00000005700	IBTK	0
ENSG00000171532	NEUROD2		ENSG00000205922	ONECUT3	1			ENSG00000205922	ONECUT3	1			ENSG00000080824	HSP90AA1	0			ENSG00000005801	ZNF195	1
ENSG00000123307	NEUROD4		ENSG00000214336	FOXI3	1			ENSG00000214336	FOXI3	1			ENSG00000080839	RBL1	0			ENSG00000005810	MYCBP2	0
ENSG00000164600	NEUROD6		ENSG00000060718	COL11A1	0			ENSG00000060718	COL11A1	0			ENSG00000081721	DUSP12	0			ENSG00000005812	FBXL3	0
ENSG00000181965	NEUROG1		ENSG00000117724	CENPF	0			ENSG00000117724	CENPF	0			ENSG00000082068	WDR70	0			ENSG00000005844	ITGAL	0
ENSG00000178403	NEUROG2		ENSG00000107831	FGF8	0			ENSG00000107831	FGF8	0			ENSG00000082258	CCNT2	0			ENSG00000005882	PDK2	0
ENSG00000122859	NEUROG3		ENSG00000175063	UBE2C	0			ENSG00000175063	UBE2C	0			ENSG00000250467	NA	0			ENSG00000005884	ITGA3	0
ENSG00000171786	NHLH1		ENSG00000119614	VSX2	1			ENSG00000119614	VSX2	1			ENSG00000082515	MRPL22	0			ENSG00000005889	ZFX	1
ENSG00000177551	NHLH2		ENSG00000112984	KIF20A	0			ENSG00000112984	KIF20A	0			ENSG00000082516	GEMIN5	0			ENSG00000005893	LAMP2	0
ENSG00000130751	NPAS1		ENSG00000175093	SPSB4	0			ENSG00000175093	SPSB4	0			ENSG00000187772	LIN28B	1			ENSG00000005961	ITGA2B	0
ENSG00000170485	NPAS2		ENSG00000008196	TFAP2B	1			ENSG00000008196	TFAP2B	1			ENSG00000083457	ITGAE	0			ENSG00000005981	ASB4	0
ENSG00000151322	NPAS3		ENSG00000180318	ALX1	1			ENSG00000180318	ALX1	1			ENSG00000083535	PIBF1	0			ENSG00000006007	GDE1	0
ENSG00000174576	NPAS4		ENSG00000006377	DLX6	1			ENSG00000006377	DLX6	1			ENSG00000182968	SOX1	1			ENSG00000006015	REX1BD	0
ENSG00000184221	OLIG1		ENSG00000197472	ZNF695	1			ENSG00000197472	ZNF695	1			ENSG00000083817	ZNF416	1			ENSG00000006016	CRLF1	0
ENSG00000205927	OLIG2		ENSG00000280414	NA	0			ENSG00000280414	NA	0			ENSG00000083828	ZNF586	1			ENSG00000006025	OSBPL7	0
ENSG00000177468	OLIG3		ENSG00000150893	FREM2	0			ENSG00000150893	FREM2	0			ENSG00000083857	FAT1	0			ENSG00000006042	TMEM98	0
ENSG00000168267	PTF1A		ENSG00000164362	TERT	0			ENSG00000164362	TERT	0			ENSG00000084093	REST	1			ENSG00000006047	YBX2	1
ENSG00000260428	SCX		ENSG00000130711	PRDM12	1			ENSG00000130711	PRDM12	1			ENSG00000085276	MECOM	1			ENSG00000006059	KRT33A	0
ENSG00000112246	SIM1		ENSG00000280870	MIR325HG	0			ENSG00000280870	MIR325HG	0			ENSG00000085382	HACE1	0			ENSG00000006062	MAP3K14	0
ENSG00000159263	SIM2		ENSG00000133937	GSC	1			ENSG00000133937	GSC	1			ENSG00000085449	WDFY1	0			ENSG00000006071	ABCC8	0
ENSG00000165643	SOHLH1		ENSG00000229520	NA	0			ENSG00000229520	NA	0			ENSG00000085491	SLC25A24	0			ENSG00000006116	CACNG3	0
ENSG00000120669	SOHLH2		ENSG00000162761	LMX1A	1			ENSG00000162761	LMX1A	1			ENSG00000228592	D21S2088E	0			ENSG00000006118	TMEM132A	0
ENSG00000072310	SREBF1		ENSG00000169607	CKAP2L	0			ENSG00000169607	CKAP2L	0			ENSG00000086475	SEPHS1	0			ENSG00000006125	AP2B1	0
ENSG00000198911	SREBF2		ENSG00000241749	RPSAP52	0			ENSG00000241749	RPSAP52	0			ENSG00000086589	RBM22	0			ENSG00000006128	TAC1	0
ENSG00000162367	TAL1		ENSG00000259603	NA	0			ENSG00000259603	NA	0			ENSG00000086827	ZW10	0			ENSG00000006194	ZNF263	1
ENSG00000186051	TAL2		ENSG00000237838	NA	0			ENSG00000237838	NA	0			ENSG00000086848	ALG9	0			ENSG00000006210	CX3CL1	0
ENSG00000140262	TCF12		ENSG00000140873	ADAMTS18	0			ENSG00000140873	ADAMTS18	0			ENSG00000087191	PSMC5	0			ENSG00000006282	SPATA20	0
ENSG00000125878	TCF15		ENSG00000217236	SP9	1			ENSG00000217236	SP9	1			ENSG00000087365	SF3B2	0			ENSG00000253117	OC90	0
ENSG00000118526	TCF21		ENSG00000090889	KIF4A	0			ENSG00000090889	KIF4A	0			ENSG00000088876	ZNF343	1			ENSG00000006327	TNFRSF12A	0
ENSG00000163792	TCF23		ENSG00000256663	NA	0			ENSG00000256663	NA	0			ENSG00000164438	TLX3	1			ENSG00000258417	NA	0
ENSG00000261787	TCF24		ENSG00000185960	SHOX	1			ENSG00000185960	SHOX	1			ENSG00000088930	XRN2	0			ENSG00000006432	MAP3K9	0
ENSG00000071564	TCF3		ENSG00000167771	RCOR2	0			ENSG00000167771	RCOR2	0			ENSG00000089009	RPL6	0			ENSG00000006451	RALA	0
ENSG00000196628	TCF4		ENSG00000170549	IRX1	1			ENSG00000170549	IRX1	1			ENSG00000089022	MAPKAPK5	0			ENSG00000006453	BAIAP2L1	0
ENSG00000101190	TCFL5		ENSG00000181449	SOX2	1			ENSG00000181449	SOX2	1			ENSG00000089048	ESF1	0			ENSG00000006459	KDM7A	0
ENSG00000090447	TFAP4		ENSG00000089685	BIRC5	0			ENSG00000089685	BIRC5	0			ENSG00000089050	RBBP9	0			ENSG00000006468	ETV1	1
ENSG00000068323	TFE3		ENSG00000213420	GPC2	0			ENSG00000213420	GPC2	0			ENSG00000226425	NA	0			ENSG00000006530	AGK	0
ENSG00000112561	TFEB		ENSG00000115297	TLX2	1			ENSG00000115297	TLX2	1			ENSG00000089280	FUS	0			ENSG00000006534	ALDH3B1	0
ENSG00000105967	TFEC		ENSG00000163808	KIF15	0			ENSG00000163808	KIF15	0			ENSG00000257935	NA	0			ENSG00000006555	TTC22	0
ENSG00000122691	TWIST1		ENSG00000165462	PHOX2A	1			ENSG00000165462	PHOX2A	1			ENSG00000090097	PCBP4	0			ENSG00000006576	PHTF2	0
ENSG00000233608	TWIST2		ENSG00000101115	SALL4	1			ENSG00000101115	SALL4	1			ENSG00000090447	TFAP4	1			ENSG00000006606	CCL26	0
ENSG00000158773	USF1		ENSG00000232335	NA	0			ENSG00000232335	NA	0			ENSG00000090487	SPG21	0			ENSG00000006607	FARP2	0
ENSG00000105698	USF2		ENSG00000270325	NA	0			ENSG00000270325	NA	0			ENSG00000090776	EFNB1	0			ENSG00000006611	USH1C	0
ENSG00000176542	USF3		ENSG00000226508	LINC01918	0			ENSG00000226508	LINC01918	0			ENSG00000171956	FOXB1	1			ENSG00000006625	GGCT	0
ENSG00000143157	POGK		ENSG00000187616	MYMK	0			ENSG00000187616	MYMK	0			ENSG00000090924	PLEKHG2	0			ENSG00000006634	DBF4	0
ENSG00000267281	AC023509.3		ENSG00000197921	HES5	1			ENSG00000197921	HES5	1			ENSG00000282381	NA	0			ENSG00000006638	TBXA2R	0
ENSG00000123268	ATF1		ENSG00000138653	NDST4	0			ENSG00000138653	NDST4	0			ENSG00000250838	NA	0			ENSG00000006652	IFRD1	0
ENSG00000115966	ATF2		ENSG00000121152	NCAPH	0			ENSG00000121152	NCAPH	0			ENSG00000092199	HNRNPC	0			ENSG00000006659	LGALS14	0
ENSG00000162772	ATF3		ENSG00000276043	UHRF1	0			ENSG00000276043	UHRF1	0			ENSG00000092201	SUPT16H	0			ENSG00000006695	COX10	0
ENSG00000128272	ATF4		ENSG00000275461	NA	0			ENSG00000275461	NA	0			ENSG00000092208	GEMIN2	0			ENSG00000006704	GTF2IRD1	1
ENSG00000169136	ATF5		ENSG00000126778	SIX1	1			ENSG00000126778	SIX1	1			ENSG00000092621	PHGDH	0			ENSG00000006712	PAF1	0
ENSG00000118217	ATF6		ENSG00000148773	MKI67	0			ENSG00000148773	MKI67	0			ENSG00000092847	AGO1	0			ENSG00000006715	VPS41	0
ENSG00000213676	ATF6B		ENSG00000267886	NA	0			ENSG00000267886	NA	0			ENSG00000092931	MFSD11	0			ENSG00000006740	ARHGAP44	0
ENSG00000170653	ATF7		ENSG00000157456	CCNB2	0			ENSG00000157456	CCNB2	0			ENSG00000092978	GPATCH2	0			ENSG00000006744	ELAC2	0
ENSG00000156273	BACH1		ENSG00000236536	NA	0			ENSG00000236536	NA	0			ENSG00000093000	NUP50	0			ENSG00000006747	SCIN	0
ENSG00000112182	BACH2		ENSG00000166450	PRTG	0			ENSG00000166450	PRTG	0			ENSG00000094916	CBX5	0			ENSG00000006756	ARSD	0
ENSG00000156127	BATF		ENSG00000242265	PEG10	0			ENSG00000242265	PEG10	0			ENSG00000094975	SUCO	0			ENSG00000006757	PNPLA4	0
ENSG00000168062	BATF2		ENSG00000165304	MELK	0			ENSG00000165304	MELK	0			ENSG00000165588	OTX2	1			ENSG00000006788	MYH13	0
ENSG00000123685	BATF3		ENSG00000206120	NA	0			ENSG00000206120	NA	0			ENSG00000095906	NUBP2	0			ENSG00000006831	ADIPOR2	0
ENSG00000245848	CEBPA		ENSG00000178999	AURKB	0			ENSG00000178999	AURKB	0			ENSG00000096746	HNRNPH3	0			ENSG00000006837	CDKL3	0
ENSG00000172216	CEBPB		ENSG00000229533	NA	0			ENSG00000229533	NA	0			ENSG00000099256	PRTFDC1	0			ENSG00000007001	UPP2	0
ENSG00000221869	CEBPD		ENSG00000259436	NA	0			ENSG00000259436	NA	0			ENSG00000159217	IGF2BP1	0			ENSG00000007038	PRSS21	0
ENSG00000092067	CEBPE		ENSG00000259358	NA	0			ENSG00000259358	NA	0			ENSG00000233611	NA	0			ENSG00000007047	MARK4	0
ENSG00000153879	CEBPG		ENSG00000260922	NA	0			ENSG00000260922	NA	0			ENSG00000099783	HNRNPM	0			ENSG00000007062	PROM1	0
ENSG00000118260	CREB1		ENSG00000105880	DLX5	1			ENSG00000105880	DLX5	1			ENSG00000099810	MTAP	0			ENSG00000007080	CCDC124	0
ENSG00000107175	CREB3		ENSG00000171786	NHLH1	1			ENSG00000171786	NHLH1	1			ENSG00000009709	PAX7	1			ENSG00000007129	CEACAM21	0
ENSG00000157613	CREB3L1		ENSG00000186185	KIF18B	0			ENSG00000186185	KIF18B	0			ENSG00000279437	NA	0			ENSG00000007168	PAFAH1B1	0
ENSG00000182158	CREB3L2		ENSG00000163009	NA	0			ENSG00000163009	NA	0			ENSG00000125813	PAX1	1			ENSG00000007171	NOS2	0
ENSG00000060566	CREB3L3		ENSG00000075218	GTSE1	0			ENSG00000075218	GTSE1	0			ENSG00000099956	SMARCB1	0			ENSG00000007174	DNAH9	0
ENSG00000143578	CREB3L4		ENSG00000254717	NA	0			ENSG00000254717	NA	0			ENSG00000100014	SPECC1L	0			ENSG00000007202	KIAA0100	0
ENSG00000146592	CREB5		ENSG00000108947	EFNB3	0			ENSG00000108947	EFNB3	0			ENSG00000100028	SNRPD3	0			ENSG00000007216	SLC13A2	0
ENSG00000111269	CREBL2		ENSG00000165891	E2F7	1			ENSG00000165891	E2F7	1			ENSG00000100105	PATZ1	1			ENSG00000007237	GAS7	0
ENSG00000137504	CREBZF		ENSG00000104313	EYA1	0			ENSG00000104313	EYA1	0			ENSG00000100150	DEPDC5	0			ENSG00000007255	TRAPPC6A	0
ENSG00000095794	CREM		ENSG00000136944	LMX1B	1			ENSG00000136944	LMX1B	1			ENSG00000215612	HMX1	1			ENSG00000007264	MATK	0
ENSG00000105516	DBP		ENSG00000184357	H1-5	0			ENSG00000184357	H1-5	0			ENSG00000100220	RTCB	0			ENSG00000007306	CEACAM7	0
ENSG00000175197	DDIT3		ENSG00000280953	LINC01163	0			ENSG00000280953	LINC01163	0			ENSG00000100227	POLDIP3	0			ENSG00000007312	CD79B	0
ENSG00000170345	FOS		ENSG00000120149	MSX2	1			ENSG00000120149	MSX2	1			ENSG00000100281	HMGXB4	0			ENSG00000007314	SCN4A	0
ENSG00000125740	FOSB		ENSG00000153404	PLEKHG4B	0			ENSG00000153404	PLEKHG4B	0			ENSG00000100296	THOC5	0			ENSG00000007341	ST7L	0
ENSG00000175592	FOSL1		ENSG00000122859	NEUROG3	1			ENSG00000122859	NEUROG3	1			ENSG00000100297	MCM5	0			ENSG00000007350	TKTL1	0
ENSG00000075426	FOSL2		ENSG00000237594	LOC150051	0			ENSG00000237594	LOC150051	0			ENSG00000100324	TAB1	0			ENSG00000007372	PAX6	1
ENSG00000108924	HLF		ENSG00000246465	NA	0			ENSG00000246465	NA	0			ENSG00000100410	PHF5A	0			ENSG00000007376	RPUSD1	0
ENSG00000140044	JDP2		ENSG00000173894	CBX2	1			ENSG00000173894	CBX2	1			ENSG00000100442	FKBP3	0			ENSG00000007384	RHBDF1	0
ENSG00000177606	JUN		ENSG00000143195	ILDR2	0			ENSG00000143195	ILDR2	0			ENSG00000100519	PSMC6	0			ENSG00000007392	LUC7L	0
ENSG00000171223	JUNB		ENSG00000187855	ASCL4	1			ENSG00000187855	ASCL4	1			ENSG00000100601	ALKBH1	0			ENSG00000007402	CACNA2D2	0
ENSG00000130522	JUND		ENSG00000170577	SIX2	1			ENSG00000170577	SIX2	1			ENSG00000100603	SNW1	0			ENSG00000007516	BAIAP3	0
ENSG00000178573	MAF		ENSG00000113368	LMNB1	0			ENSG00000113368	LMNB1	0			ENSG00000100629	CEP128	0			ENSG00000007520	TSR3	0
ENSG00000182759	MAFA		ENSG00000218358	RAET1K	0			ENSG00000218358	RAET1K	0			ENSG00000100632	ERH	0			ENSG00000007541	PIGQ	0
ENSG00000204103	MAFB		ENSG00000164045	CDC25A	0			ENSG00000164045	CDC25A	0			ENSG00000100726	TELO2	0			ENSG00000007545	CRAMP1	0
ENSG00000185022	MAFF		ENSG00000138778	CENPE	0			ENSG00000138778	CENPE	0			ENSG00000100804	PSMB5	0			ENSG00000007866	TEAD3	1
ENSG00000197063	MAFG		ENSG00000254031	NA	0			ENSG00000254031	NA	0			ENSG00000100813	ACIN1	0			ENSG00000007908	SELE	0
ENSG00000198517	MAFK		ENSG00000138160	KIF11	0			ENSG00000138160	KIF11	0			ENSG00000100823	APEX1	0			ENSG00000007923	DNAJC11	0
ENSG00000123405	NFE2		ENSG00000165349	SLC7A3	0			ENSG00000165349	SLC7A3	0			ENSG00000100842	EFS	0			ENSG00000007933	FMO3	0
ENSG00000082641	NFE2L1		ENSG00000269793	NA	0			ENSG00000269793	NA	0			ENSG00000100888	CHD8	0			ENSG00000007944	MYLIP	0
ENSG00000116044	NFE2L2		ENSG00000188064	WNT7B	0			ENSG00000188064	WNT7B	0			ENSG00000100890	PRORP	0			ENSG00000007952	NOX1	0
ENSG00000050344	NFE2L3		ENSG00000280660	NA	0			ENSG00000280660	NA	0			ENSG00000100941	PNN	0			ENSG00000007968	E2F2	1
ENSG00000165030	NFIL3		ENSG00000101680	LAMA1	0			ENSG00000101680	LAMA1	0			ENSG00000109991	P2RX3	0			ENSG00000008018	PSMB1	0
ENSG00000129535	NRL		ENSG00000135097	MSI1	0			ENSG00000135097	MSI1	0			ENSG00000101004	NINL	0			ENSG00000008056	SYN1	0
ENSG00000167074	TEF		ENSG00000224842	NA	0			ENSG00000224842	NA	0			ENSG00000101052	IFT52	0			ENSG00000008083	JARID2	0
ENSG00000100219	XBP1		ENSG00000196584	XRCC2	0			ENSG00000196584	XRCC2	0			ENSG00000162624	LHX8	1			ENSG00000008086	CDKL5	0
ENSG00000267179	AC008770.3		ENSG00000006283	CACNA1G	0			ENSG00000006283	CACNA1G	0			ENSG00000101158	NELFCD	0			ENSG00000008118	CAMK1G	0
ENSG00000233757	AC092835.1		ENSG00000145794	MEGF10	0			ENSG00000145794	MEGF10	0			ENSG00000101191	DIDO1	0			ENSG00000008128	CDK11A	0
ENSG00000264668	AC138696.1		ENSG00000283647	NA	0			ENSG00000283647	NA	0			ENSG00000101391	CDK5RAP1	0			ENSG00000008130	NADK	0
ENSG00000139154	AEBP2		ENSG00000131650	KREMEN2	0			ENSG00000131650	KREMEN2	0			ENSG00000196767	POU3F4	1			ENSG00000177468	OLIG3	1
ENSG00000105127	AKAP8		ENSG00000137868	STRA6	0			ENSG00000137868	STRA6	0			ENSG00000101457	DNTTIP1	1			ENSG00000008226	DLEC1	0
ENSG00000011243	AKAP8L		ENSG00000129195	PIMREG	0			ENSG00000129195	PIMREG	0			ENSG00000101464	PIGU	0			ENSG00000008256	CYTH3	0
ENSG00000163516	ANKZF1		ENSG00000170561	IRX2	1			ENSG00000170561	IRX2	1			ENSG00000101546	RBFA	0			ENSG00000008277	ADAM22	0
ENSG00000166454	ATMIN		ENSG00000231977	NA	0			ENSG00000231977	NA	0			ENSG00000156925	ZIC3	1			ENSG00000008282	SYPL1	0
ENSG00000119866	BCL11A		ENSG00000135451	TROAP	0			ENSG00000135451	TROAP	0			ENSG00000101825	MXRA5	0			ENSG00000008283	CYB561	0
ENSG00000127152	BCL11B		ENSG00000261308	FIGNL2	0			ENSG00000261308	FIGNL2	0			ENSG00000101868	POLA1	0			ENSG00000008294	SPAG9	0
ENSG00000113916	BCL6		ENSG00000130182	ZSCAN10	1			ENSG00000130182	ZSCAN10	1			ENSG00000101871	MID1	0			ENSG00000008300	CELSR3	0
ENSG00000161940	BCL6B		ENSG00000267260	LOC728485	0			ENSG00000267260	LOC728485	0			ENSG00000102309	PIN4	0			ENSG00000008311	AASS	0
ENSG00000169594	BNC1		ENSG00000251239	LOC101927253	0			ENSG00000251239	LOC101927253	0			ENSG00000102390	PBDC1	0			ENSG00000008323	PLEKHG6	0
ENSG00000173068	BNC2		ENSG00000136492	BRIP1	0			ENSG00000136492	BRIP1	0			ENSG00000102710	SUPT20H	0			ENSG00000008324	SS18L2	0
ENSG00000130940	CASZ1		ENSG00000180660	MAB21L1	0			ENSG00000180660	MAB21L1	0			ENSG00000102738	MRPS31	0			ENSG00000008382	MPND	0
ENSG00000159588	CCDC17		ENSG00000278451	NA	0			ENSG00000278451	NA	0			ENSG00000102900	NUP93	0			ENSG00000008394	MGST1	0
ENSG00000198824	CHAMP1		ENSG00000273983	H3C8	0			ENSG00000273983	H3C8	0			ENSG00000102935	ZNF423	1			ENSG00000008405	CRY1	0
ENSG00000147183	CPXCR1		ENSG00000151640	DPYSL4	0			ENSG00000151640	DPYSL4	0			ENSG00000103043	VAC14	0			ENSG00000008438	PGLYRP1	0
ENSG00000102974	CTCF		ENSG00000279417	NA	0			ENSG00000279417	NA	0			ENSG00000103047	TANGO6	0			ENSG00000008441	NFIX	1
ENSG00000124092	CTCFL		ENSG00000075290	WNT8B	0			ENSG00000075290	WNT8B	0			ENSG00000103202	NME4	0			ENSG00000008513	ST3GAL1	0
ENSG00000011332	DPF1		ENSG00000159556	ISL2	1			ENSG00000159556	ISL2	1			ENSG00000103275	UBE2I	0			ENSG00000008516	MMP25	0
ENSG00000205683	DPF3		ENSG00000183850	ZNF730	1			ENSG00000183850	ZNF730	1			ENSG00000103356	EARS2	0			ENSG00000008517	IL32	0
ENSG00000134874	DZIP1		ENSG00000183856	IQGAP3	0			ENSG00000183856	IQGAP3	0			ENSG00000103429	BFAR	0			ENSG00000008710	PKD1	0
ENSG00000167967	E4F1		ENSG00000110492	MDK	0			ENSG00000110492	MDK	0			ENSG00000103544	VPS35L	0			ENSG00000008735	MAPK8IP2	0
ENSG00000102189	EEA1		ENSG00000122691	TWIST1	1			ENSG00000122691	TWIST1	1			ENSG00000103549	RNF40	0			ENSG00000008838	MED24	0
ENSG00000120738	EGR1		ENSG00000131153	GINS2	0			ENSG00000131153	GINS2	0			ENSG00000103550	KNOP1	0			ENSG00000008853	RHOBTB2	0
ENSG00000122877	EGR2		ENSG00000229544	NKX1-2	1			ENSG00000229544	NKX1-2	1			ENSG00000103855	CD276	0			ENSG00000008869	HEATR5B	0
ENSG00000179388	EGR3		ENSG00000188517	COL25A1	0			ENSG00000188517	COL25A1	0			ENSG00000103932	RPAP1	0			ENSG00000008952	SEC62	0
ENSG00000135625	EGR4		ENSG00000176842	IRX5	1			ENSG00000176842	IRX5	1			ENSG00000104081	BMF	0			ENSG00000008988	RPS20	0
ENSG00000164334	FAM170A		ENSG00000135476	ESPL1	0			ENSG00000135476	ESPL1	0			ENSG00000121570	DPPA4	0			ENSG00000009307	CSDE1	0
ENSG00000128610	FEZF1		ENSG00000272817	NA	0			ENSG00000272817	NA	0			ENSG00000171540	OTP	1			ENSG00000009335	UBE3C	0
ENSG00000153266	FEZF2		ENSG00000135747	ZNF670-ZNF695	0			ENSG00000135747	ZNF670-ZNF695	0			ENSG00000104824	HNRNPL	0			ENSG00000009413	REV3L	0
ENSG00000179943	FIZ1		ENSG00000175928	LRRN1	0			ENSG00000175928	LRRN1	0			ENSG00000104835	SARS2	0			ENSG00000009694	TENM1	0
ENSG00000162676	GFI1		ENSG00000259514	NA	0			ENSG00000259514	NA	0			ENSG00000104889	RNASEH2A	0			ENSG00000181965	NEUROG1	1
ENSG00000165702	GFI1B		ENSG00000241180	NA	0			ENSG00000241180	NA	0			ENSG00000104960	PTOV1	0			ENSG00000009724	MASP2	0
ENSG00000111087	GLI1		ENSG00000174721	FGFBP3	0			ENSG00000174721	FGFBP3	0			ENSG00000105298	CACTIN	0			ENSG00000009765	IYD	0
ENSG00000074047	GLI2		ENSG00000185942	NKAIN3	0			ENSG00000185942	NKAIN3	0			ENSG00000105323	HNRNPUL1	0			ENSG00000009780	FAM76A	0
ENSG00000106571	GLI3		ENSG00000270823	NA	0			ENSG00000270823	NA	0			ENSG00000259280	NA	0			ENSG00000009790	TRAF3IP3	0
ENSG00000250571	GLI4							ENSG00000230699	NA	0			ENSG00000105372	RPS19	0			ENSG00000009830	POMT2	0
ENSG00000174332	GLIS1							ENSG00000265069	LOC101927188	0			ENSG00000105486	LIG1	0			ENSG00000009844	VTA1	0
ENSG00000126603	GLIS2							ENSG00000147257	GPC3	0			ENSG00000105618	PRPF31	0			ENSG00000009950	MLXIPL	1
ENSG00000107249	GLIS3							ENSG00000051341	POLQ	0			ENSG00000083782	EPYC	0			ENSG00000009954	BAZ1B	0
ENSG00000122034	GTF3A							ENSG00000147655	RSPO2	0			ENSG00000105968	H2AZ2	0			ENSG00000010017	RANBP9	0
ENSG00000125812	GZF1							ENSG00000077274	CAPN6	0			ENSG00000181541	MAB21L2	0			ENSG00000010030	ETV7	1
ENSG00000177374	HIC1							ENSG00000267353	NA	0			ENSG00000106086	PLEKHA8	0			ENSG00000010072	SPRTN	0
ENSG00000169635	HIC2							ENSG00000221818	EBF2	1			ENSG00000106144	CASP2	0			ENSG00000010165	EEF1AKNMT	0
ENSG00000172273	HINFP							ENSG00000180340	FZD2	0			ENSG00000224109	CENPVL3	0			ENSG00000010219	DYRK4	0
ENSG00000095951	HIVEP1							ENSG00000139330	KERA	0			ENSG00000106443	PHF14	0			ENSG00000010244	ZNF207	1
ENSG00000010818	HIVEP2							ENSG00000237819	CDK6-AS1	0			ENSG00000106459	NRF1	1			ENSG00000010256	UQCRC1	0
ENSG00000127124	HIVEP3							ENSG00000088882	CPXM1	0			ENSG00000109132	PHOX2B	1			ENSG00000010270	STARD3NL	0
ENSG00000181666	HKR1							ENSG00000101003	GINS1	0			ENSG00000142449	FBN3	0			ENSG00000010278	CD9	0
ENSG00000185811	IKZF1							ENSG00000118298	CA14	0			ENSG00000106603	COA1	0			ENSG00000010282	HHATL	0
ENSG00000030419	IKZF2							ENSG00000278272	NA	0			ENSG00000106799	TGFBR1	0			ENSG00000010292	NCAPD2	0
ENSG00000161405	IKZF3							ENSG00000262152	NA	0			ENSG00000106852	LHX6	1			ENSG00000010295	IFFO1	0
ENSG00000123411	IKZF4							ENSG00000253661	ZFHX4-AS1	0			ENSG00000107185	RGP1	0			ENSG00000010310	GIPR	0
ENSG00000095574	IKZF5							ENSG00000106484	MEST	0			ENSG00000107443	CCNJ	0			ENSG00000010318	PHF7	0
ENSG00000173404	INSM1							ENSG00000279725	NA	0			ENSG00000107614	TRDMT1	0			ENSG00000010319	SEMA3G	0
ENSG00000168348	INSM2							ENSG00000250309	NA	0			ENSG00000107672	NSMCE4A	0			ENSG00000010322	NISCH	0
ENSG00000153814	JAZF1							ENSG00000125084	WNT1	0			ENSG00000089116	LHX5	1			ENSG00000010327	STAB1	0
ENSG00000136504	KAT7							ENSG00000137807	KIF23	0			ENSG00000107874	CUEDC2	0			ENSG00000010361	FUZ	0
ENSG00000176407	KCMF1							ENSG00000275713	H2BC9	0			ENSG00000107882	SUFU	0			ENSG00000010379	SLC6A13	0
ENSG00000151657	KIN							ENSG00000232821	NA	0			ENSG00000107890	ANKRD26	0			ENSG00000010404	IDS	0
ENSG00000105610	KLF1							ENSG00000279912	NA	0			ENSG00000107949	BCCIP	0			ENSG00000010438	PRSS3	0
ENSG00000155090	KLF10							ENSG00000144229	THSD7B	0			ENSG00000043355	ZIC2	1			ENSG00000010539	ZNF200	1
ENSG00000172059	KLF11							ENSG00000175643	RMI2	0			ENSG00000108055	SMC3	0			ENSG00000010610	CD4	0
ENSG00000118922	KLF12							ENSG00000108813	DLX4	1			ENSG00000108255	CRYBA1	0			ENSG00000010626	LRRC23	0
ENSG00000169926	KLF13							ENSG00000221750	SNORA11G	0			ENSG00000108298	RPL19	0			ENSG00000010671	BTK	0
ENSG00000266265	KLF14							ENSG00000226819	NA	0			ENSG00000108406	DHX40	0			ENSG00000010704	HFE	0
ENSG00000163884	KLF15							ENSG00000231252	LOC101926964	0			ENSG00000108423	TUBD1	0			ENSG00000010803	SCMH1	1
ENSG00000129911	KLF16							ENSG00000185053	SGCZ	0			ENSG00000108468	CBX1	0			ENSG00000010810	FYN	0
ENSG00000171872	KLF17							ENSG00000244586	NA	0			ENSG00000108474	PIGL	0			ENSG00000010818	HIVEP2	1
ENSG00000127528	KLF2							ENSG00000253553	NA	0			ENSG00000108557	RAI1	0			ENSG00000010932	FMO1	0
ENSG00000109787	KLF3							ENSG00000213468	FIRRE	0			ENSG00000108592	FTSJ3	0			ENSG00000011007	ELOA	0
ENSG00000136826	KLF4							ENSG00000100162	CENPM	0			ENSG00000108666	C17orf75	0			ENSG00000011009	LYPLA2	0
ENSG00000102554	KLF5							ENSG00000186684	CYP27C1	0			ENSG00000136110	CNMD	0			ENSG00000011021	CLCN6	0
ENSG00000067082	KLF6							ENSG00000162068	NTN3	0			ENSG00000134595	SOX3	1			ENSG00000011028	MRC2	0
ENSG00000118263	KLF7							ENSG00000164946	FREM1	0			ENSG00000162344	FGF19	0			ENSG00000011052	NME1-NME2	0
ENSG00000102349	KLF8							ENSG00000123975	CKS2	0			ENSG00000115844	DLX2	1			ENSG00000011083	SLC6A7	0
ENSG00000119138	KLF9							ENSG00000273703	H2BC14	0			ENSG00000109113	RAB34	0			ENSG00000011105	TSPAN9	0
ENSG00000185513	L3MBTL1							ENSG00000248694	NA	0			ENSG00000158164	TMSB15A	0			ENSG00000011114	BTBD7	0
ENSG00000198945	L3MBTL3							ENSG00000254238	NA	0			ENSG00000109576	AADAT	0			ENSG00000011132	APBA3	0
ENSG00000154655	L3MBTL4							ENSG00000213370	NA	0			ENSG00000109606	DHX15	0			ENSG00000011143	MKS1	0
ENSG00000103495	MAZ							ENSG00000162062	TEDC2	0			ENSG00000109685	NSD2	0			ENSG00000011198	ABHD5	0
ENSG00000085276	MECOM							ENSG00000241418	NA	0			ENSG00000261213	NA	0			ENSG00000011201	ANOS1	0
ENSG00000188786	MTF1							ENSG00000181234	TMEM132C	0			ENSG00000109927	TECTA	0			ENSG00000011243	AKAP8L	1
ENSG00000085274	MYNN							ENSG00000108001	EBF3	1			ENSG00000279607	NA	0			ENSG00000011258	MBTD1	0
ENSG00000196132	MYT1							ENSG00000069188	SDK2	0			ENSG00000110092	CCND1	0			ENSG00000011260	UTP18	0
ENSG00000186487	MYT1L							ENSG00000261586	NA	0			ENSG00000110107	PRPF19	0			ENSG00000011275	RNF216	0
ENSG00000099326	MZF1							ENSG00000111432	FZD10	0			ENSG00000112238	PRDM13	1			ENSG00000011295	TTC19	0
ENSG00000143867	OSR1							ENSG00000073111	MCM2	0			ENSG00000110696	C11orf58	0			ENSG00000011304	PTBP1	0
ENSG00000164920	OSR2							ENSG00000147536	GINS4	0			ENSG00000110700	RPS13	0			ENSG00000011332	DPF1	1
ENSG00000172818	OVOL1							ENSG00000221475	SNORA11D	0			ENSG00000110871	COQ5	0			ENSG00000011347	SYT7	0
ENSG00000125850	OVOL2							ENSG00000112559	MDFI	0			ENSG00000160963	COL26A1	0			ENSG00000011376	LARS2	0
ENSG00000105261	OVOL3							ENSG00000272438	NA	0			ENSG00000111011	RSRC2	0			ENSG00000011405	PIK3C2A	0
ENSG00000198300	PEG3							ENSG00000147145	LPAR4	0			ENSG00000135903	PAX3	1			ENSG00000011422	PLAUR	0
ENSG00000181690	PLAG1							ENSG00000184414	NA	0			ENSG00000111196	MAGOHB	0			ENSG00000011426	ANLN	0
ENSG00000118495	PLAGL1							ENSG00000178150	ZNF114	1			ENSG00000111203	ITFG2	0			ENSG00000011451	WIZ	1
ENSG00000126003	PLAGL2							ENSG00000257060	NA	0			ENSG00000090932	DLL3	0			ENSG00000011454	GPR21	0
ENSG00000057657	PRDM1							ENSG00000141314	RHBDL3	0			ENSG00000236106	LOC112268411	0			ENSG00000011465	DCN	0
ENSG00000170325	PRDM10							ENSG00000267500	NA	0			ENSG00000111602	TIMELESS	0			ENSG00000011478	QPCTL	0
ENSG00000130711	PRDM12							ENSG00000240236	NA	0			ENSG00000111642	CHD4	0			ENSG00000011485	PPP5C	0
ENSG00000112238	PRDM13							ENSG00000142149	HUNK	0			ENSG00000111665	CDCA3	0			ENSG00000011523	CEP68	0
ENSG00000147596	PRDM14							ENSG00000229676	ZNF492	1			ENSG00000111707	SUDS3	0			ENSG00000011566	MAP4K3	0
ENSG00000141956	PRDM15							ENSG00000183145	RIPPLY3	0			ENSG00000111731	C2CD5	0			ENSG00000011590	ZBTB32	1
ENSG00000142611	PRDM16							ENSG00000038427	VCAN	0			ENSG00000111785	RIC8B	0			ENSG00000011600	TYROBP	0
ENSG00000116731	PRDM2							ENSG00000180592	SKIDA1	0			ENSG00000111786	SRSF9	0			ENSG00000011638	TMEM159	0
ENSG00000110851	PRDM4							ENSG00000099869	IGF2-AS	0			ENSG00000111788	NA	0			ENSG00000011677	GABRA3	0
ENSG00000138738	PRDM5							ENSG00000013810	TACC3	0			ENSG00000111877	MCM9	0			ENSG00000012048	BRCA1	0
ENSG00000061455	PRDM6							ENSG00000235386	NA	0			ENSG00000112081	SRSF3	0			ENSG00000012061	ERCC1	0
ENSG00000152784	PRDM8							ENSG00000221705	SNORA11E	0			ENSG00000145721	LIX1	0			ENSG00000012124	CD22	0
ENSG00000164256	PRDM9							ENSG00000099284	MACROH2A2	0			ENSG00000206557	TRIM71	0			ENSG00000012171	SEMA3B	0
ENSG00000185238	PRMT3							ENSG00000140451	PIF1	0			ENSG00000112640	PPP2R5D	0			ENSG00000012174	MBTPS2	0
ENSG00000146587	RBAK							ENSG00000230342	NA	0			ENSG00000245870	LINC00682	0			ENSG00000012211	PRICKLE3	0
ENSG00000131381	RBSN							ENSG00000197320	NA	0			ENSG00000112739	PRPF4B	0			ENSG00000012223	LTF	1
ENSG00000214022	REPIN1							ENSG00000189184	PCDH18	0			ENSG00000112855	HARS2	0			ENSG00000012232	EXTL3	0
ENSG00000084093	REST							ENSG00000145428	RNF175	0			ENSG00000112877	CEP72	0			ENSG00000012504	NR1H4	1
ENSG00000117000	RLF							ENSG00000253174	NA	0			ENSG00000112941	TENT4A	0			ENSG00000012660	ELOVL5	0
ENSG00000124782	RREB1							ENSG00000283251	NA	0			ENSG00000139800	ZIC5	1			ENSG00000012779	ALOX5	0
ENSG00000103449	SALL1							ENSG00000256196	NA	0			ENSG00000113272	THG1L	0			ENSG00000012817	KDM5D	0
ENSG00000165821	SALL2							ENSG00000124575	H1-3	0			ENSG00000113273	ARSB	0			ENSG00000012822	CALCOCO1	0
ENSG00000256463	SALL3							ENSG00000163132	MSX1	1			ENSG00000095596	CYP26A1	0			ENSG00000012963	UBR7	0
ENSG00000101115	SALL4							ENSG00000199396	RNA5S5	0			ENSG00000113369	ARRDC3	0			ENSG00000012983	MAP4K5	0
ENSG00000261678	SCRT1							ENSG00000177822	NA	0			ENSG00000113552	GNPDA1	0			ENSG00000013016	EHD3	0
ENSG00000215397	SCRT2							ENSG00000257674	NA	0			ENSG00000113583	C5orf15	0			ENSG00000013275	PSMC4	0
ENSG00000125520	SLC2A4RG							ENSG00000167157	PRRX2	1			ENSG00000113648	MACROH2A1	0			ENSG00000013288	MAN2B2	0
ENSG00000124216	SNAI1							ENSG00000202526	RNA5S13	0			ENSG00000113761	ZNF346	1			ENSG00000013293	SLC7A14	0
ENSG00000019549	SNAI2							ENSG00000218336	TENM3	0			ENSG00000113812	ACTR8	0			ENSG00000013297	CLDN11	0
ENSG00000185669	SNAI3							ENSG00000214796	NA	0			ENSG00000114125	RNF7	0			ENSG00000013306	SLC25A39	0
ENSG00000185591	SP1							ENSG00000200381	RNA5S4	0			ENSG00000114126	TFDP2	1			ENSG00000013364	MVP	0
ENSG00000167182	SP2							ENSG00000275327	NA	0			ENSG00000114346	ECT2	0			ENSG00000013374	NUB1	0
ENSG00000172845	SP3							ENSG00000200343	RNA5S8	0			ENSG00000114491	UMPS	0			ENSG00000013375	PGM3	0
ENSG00000105866	SP4							ENSG00000202521	RNA5S7	0			ENSG00000114956	DGUOK	0			ENSG00000013392	RWDD2A	0
ENSG00000204335	SP5							ENSG00000183691	NOG	0			ENSG00000114988	LMAN2L	0			ENSG00000013441	CLK1	0
ENSG00000189120	SP6							ENSG00000266441	NA	0			ENSG00000115053	NCL	0			ENSG00000013503	POLR3B	0
ENSG00000170374	SP7							ENSG00000117122	MFAP2	0			ENSG00000115128	SF3B6	0			ENSG00000013523	ANGEL1	0
ENSG00000164651	SP8							ENSG00000144485	HES6	1			ENSG00000115239	ASB3	0			ENSG00000013561	RNF14	0
ENSG00000217236	SP9							ENSG00000196081	ZNF724	1			ENSG00000115268	RPS15	0			ENSG00000013563	DNASE1L1	0
ENSG00000147488	ST18							ENSG00000269119	NA	0			ENSG00000275591	XKR5	0			ENSG00000013573	DDX11	0
ENSG00000135148	TRAFD1							ENSG00000201925	RNA5S15	0			ENSG00000115318	LOXL3	0			ENSG00000013583	HEBP1	0
ENSG00000179981	TSHZ1							ENSG00000254138	NA	0			ENSG00000115524	SF3B1	0			ENSG00000013588	GPRC5A	0
ENSG00000182463	TSHZ2							ENSG00000279161	NA	0			ENSG00000115548	KDM3A	0			ENSG00000013619	MAMLD1	0
ENSG00000121297	TSHZ3							ENSG00000275266	NA	0			ENSG00000115750	TAF1B	0			ENSG00000013725	CD6	0
ENSG00000136451	VEZF1							ENSG00000105996	HOXA2	1			ENSG00000115758	ODC1	0			ENSG00000224149	NA	0
ENSG00000011451	WIZ							ENSG00000202257	RNA5S16	0			ENSG00000115825	PRKD3	0			ENSG00000014123	UFL1	0
ENSG00000184937	WT1							ENSG00000203952	CCDC160	0			ENSG00000229191	NA	0			ENSG00000014138	POLA2	0
ENSG00000100811	YY1							ENSG00000203811	H3C14	0			ENSG00000115875	SRSF7	0			ENSG00000014164	ZC3H3	0
ENSG00000230797	YY2							ENSG00000125848	FLRT3	0			ENSG00000115970	THADA	0			ENSG00000014216	CAPN1	0
ENSG00000126804	ZBTB1							ENSG00000218574	NA	0			ENSG00000116001	TIA1	0			ENSG00000014257	ACPP	0
ENSG00000205189	ZBTB10							ENSG00000235091	NA	0			ENSG00000116106	EPHA4	0			ENSG00000014641	MDH1	0
ENSG00000066422	ZBTB11							ENSG00000143341	HMCN1	0			ENSG00000124610	H1-1	0			ENSG00000014824	SLC30A9	0
ENSG00000204366	ZBTB12							ENSG00000203852	H3C15	0			ENSG00000116205	TCEANC2	0			ENSG00000014914	MTMR11	0
ENSG00000198081	ZBTB14							ENSG00000283453	NA	0			ENSG00000116560	SFPQ	0			ENSG00000014919	COX15	0
ENSG00000109906	ZBTB16							ENSG00000268119	LOC105372321	0			ENSG00000116729	WLS	0			ENSG00000015133	CCDC88C	0
ENSG00000116809	ZBTB17							ENSG00000131019	ULBP3	0			ENSG00000116857	TMEM9	0			ENSG00000015153	YAF2	0
ENSG00000179456	ZBTB18							ENSG00000199334	RNA5S11	0			ENSG00000116874	WARS2	0			ENSG00000015171	ZMYND11	0
ENSG00000181472	ZBTB2							ENSG00000111206	FOXM1	1			ENSG00000106341	PPP1R17	0			ENSG00000015285	WAS	0
ENSG00000181722	ZBTB20							ENSG00000187123	LYPD6	0			ENSG00000117114	ADGRL2	0			ENSG00000015413	DPEP1	0
ENSG00000173276	ZBTB21							ENSG00000220884	NA	0			ENSG00000231827	LOC343052	0			ENSG00000015475	BID	0
ENSG00000236104	ZBTB22							ENSG00000177291	GJD4	0			ENSG00000117385	P3H1	0			ENSG00000015479	MATR3	0
ENSG00000089775	ZBTB25							ENSG00000186766	FOXI2	1			ENSG00000117448	AKR1A1	0			ENSG00000015520	NPC1L1	0
ENSG00000171448	ZBTB26							ENSG00000206432	TMEM200C	0			ENSG00000117519	CNN3	0			ENSG00000015532	XYLT2	0
ENSG00000185670	ZBTB3							ENSG00000199270	RNA5S12	0			ENSG00000182447	OTOL1	0			ENSG00000015568	RGPD5	0
ENSG00000011590	ZBTB32							ENSG00000185758	CLDN24	0			ENSG00000117899	MESD	0			ENSG00000015592	STMN4	0
ENSG00000177485	ZBTB33							ENSG00000085552	IGSF9	0			ENSG00000117906	RCN2	0			ENSG00000015676	NUDCD3	0
ENSG00000177125	ZBTB34							ENSG00000200370	RNA5S17	0			ENSG00000118007	STAG1	0			ENSG00000016082	ISL1	1
ENSG00000185278	ZBTB37							ENSG00000200624	RNA5S6	0			ENSG00000118197	DDX59	0			ENSG00000016391	CHDH	0
ENSG00000177311	ZBTB38							ENSG00000249920	NA	0			ENSG00000164651	SP8	1			ENSG00000016402	IL20RA	0
ENSG00000166860	ZBTB39							ENSG00000198554	WDHD1	0			ENSG00000118412	CASP8AP2	0			ENSG00000016490	CLCA1	0
ENSG00000174282	ZBTB4							ENSG00000082684	SEMA5B	0			ENSG00000118420	UBE3D	0			ENSG00000016602	CLCA4	0
ENSG00000184677	ZBTB40							ENSG00000198153	NA	0			ENSG00000118579	MED28	0			ENSG00000016864	GLT8D1	0
ENSG00000177888	ZBTB41							ENSG00000269226	TMSB15B	0			ENSG00000118707	TGIF2	1			ENSG00000017260	ATP2C1	0
ENSG00000179627	ZBTB42							ENSG00000199910	RNA5S10	0			ENSG00000119509	INVS	0			ENSG00000017427	IGF1	0
ENSG00000169155	ZBTB43							ENSG00000273312	NA	0			ENSG00000119608	PROX2	1			ENSG00000017483	SLC38A5	0
ENSG00000196323	ZBTB44							ENSG00000199352	RNA5S1	0			ENSG00000052850	ALX4	1			ENSG00000017797	RALBP1	0
ENSG00000119574	ZBTB45							ENSG00000224963	NA	0			ENSG00000119638	NEK9	0			ENSG00000018189	RUFY3	0
ENSG00000130584	ZBTB46							ENSG00000130600	H19	0			ENSG00000119688	ABCD4	0			ENSG00000018236	CNTN1	0
ENSG00000114853	ZBTB47							ENSG00000162631	NTNG1	0			ENSG00000119720	NRDE2	0			ENSG00000018280	SLC11A1	0
ENSG00000204859	ZBTB48							ENSG00000271360	LOC107984208	0			ENSG00000119772	DNMT3A	0			ENSG00000018408	WWTR1	0
ENSG00000168826	ZBTB49							ENSG00000140534	TICRR	0			ENSG00000119778	ATAD2B	0			ENSG00000018510	AGPS	0
ENSG00000168795	ZBTB5							ENSG00000201355	RNA5S14	0			ENSG00000235008	NA	0			ENSG00000018610	CXorf56	0
ENSG00000186130	ZBTB6							ENSG00000231206	NA	0			ENSG00000119977	TCTN3	0			ENSG00000018625	ATP1A2	0
ENSG00000178951	ZBTB7A							ENSG00000203760	CENPW	0			ENSG00000120008	WDR11	0			ENSG00000018699	TTC27	0
ENSG00000160685	ZBTB7B							ENSG00000134222	PSRC1	0			ENSG00000120094	HOXB1	1			ENSG00000018869	ZNF582	1
ENSG00000184828	ZBTB7C							ENSG00000204290	BTNL2	0			ENSG00000272163	NA	0			ENSG00000019102	VSIG2	0
ENSG00000160062	ZBTB8A							ENSG00000201588	RNA5S2	0			ENSG00000120333	MRPS14	0			ENSG00000019144	PHLDB1	0
ENSG00000273274	ZBTB8B							ENSG00000029993	HMGB3	0			ENSG00000120370	GORAB	0			ENSG00000019169	MARCO	0
ENSG00000213588	ZBTB9							ENSG00000109063	MYH3	0			ENSG00000120533	ENY2	0			ENSG00000019186	CYP24A1	0
ENSG00000066827	ZFAT							ENSG00000182580	EPHB3	0			ENSG00000120647	CCDC77	0			ENSG00000019485	PRDM11	0
ENSG00000184517	ZFP1							ENSG00000199337	RNA5S3	0			ENSG00000120699	EXOSC8	0			ENSG00000019505	SYT13	0
ENSG00000142065	ZFP14							ENSG00000158955	WNT9B	0			ENSG00000120733	KDM3B	0			ENSG00000019549	SNAI2	1
ENSG00000198939	ZFP2							ENSG00000235325	NA	0			ENSG00000120800	UTP20	0			ENSG00000019582	CD74	0
ENSG00000196867	ZFP28							ENSG00000153976	HS3ST3A1	0			ENSG00000121089	NA	0			ENSG00000019991	HGF	0
ENSG00000180787	ZFP3							ENSG00000225603	NA	0			ENSG00000154764	WNT7A	0			ENSG00000019995	ZRANB1	0
ENSG00000120784	ZFP30							ENSG00000139618	BRCA2	0			ENSG00000121390	PSPC1	0			ENSG00000020129	NCDN	0
ENSG00000136866	ZFP37							ENSG00000184058	TBX1	1			ENSG00000121417	ZNF211	1			ENSG00000020181	ADGRA2	0
ENSG00000181638	ZFP41							ENSG00000148204	CRB2	0			ENSG00000264475	NA	0			ENSG00000020219	NA	0
ENSG00000179059	ZFP42							ENSG00000250208	FZD10-AS1	0			ENSG00000121775	TMEM39B	0			ENSG00000020256	ZFP64	1
ENSG00000204644	ZFP57							ENSG00000261559	NA	0			ENSG00000121903	ZSCAN20	1			ENSG00000020426	MNAT1	0
ENSG00000196670	ZFP62							ENSG00000255690	TRIL	0			ENSG00000121988	ZRANB3	0			ENSG00000020577	SAMD4A	0
ENSG00000020256	ZFP64							ENSG00000187987	ZSCAN23	1			ENSG00000122026	RPL21	0			ENSG00000020633	RUNX3	1
ENSG00000187815	ZFP69							ENSG00000244538	NA	0			ENSG00000122299	ZC3H7A	0			ENSG00000020922	MRE11	0
ENSG00000187801	ZFP69B							ENSG00000239500	NA	0			ENSG00000122386	ZNF205	1			ENSG00000021300	PLEKHB1	0
ENSG00000181007	ZFP82							ENSG00000101412	E2F1	1			ENSG00000122566	HNRNPA2B1	0			ENSG00000021355	SERPINB1	0
ENSG00000184939	ZFP90							ENSG00000132688	NES	0			ENSG00000104722	NEFM	0			ENSG00000021461	CYP3A43	0
ENSG00000186660	ZFP91							ENSG00000236330	NA	0			ENSG00000122692	SMU1	0			ENSG00000021488	SLC7A9	0
ENSG00000189420	ZFP92							ENSG00000136108	CKAP2	0			ENSG00000122705	CLTA	0			ENSG00000021574	SPAST	0
ENSG00000179588	ZFPM1							ENSG00000163507	CIP2A	0			ENSG00000105370	LIM2	0			ENSG00000021645	NRXN3	0
ENSG00000169946	ZFPM2							ENSG00000141449	GREB1L	0			ENSG00000122970	IFT81	0			ENSG00000021762	OSBPL5	0
ENSG00000005889	ZFX							ENSG00000249784	SCARNA22	0			ENSG00000123144	TRIR	0			ENSG00000021776	AQR	0
ENSG00000067646	ZFY							ENSG00000215311	NA	0			ENSG00000123374	CDK2	0			ENSG00000021826	CPS1	0
ENSG00000152977	ZIC1							ENSG00000229921	KIF25-AS1	0			ENSG00000123415	SMUG1	0			ENSG00000021852	C8B	0
ENSG00000043355	ZIC2							ENSG00000237990	NA	0			ENSG00000123607	TTC21B	0			ENSG00000022267	FHL1	0
ENSG00000156925	ZIC3							ENSG00000073792	IGF2BP2	0			ENSG00000123636	BAZ2B	1			ENSG00000022277	RTF2	0
ENSG00000174963	ZIC4							ENSG00000237976	NA	0			ENSG00000231764	NA	0			ENSG00000022355	GABRA1	0
ENSG00000139800	ZIC5							ENSG00000117069	ST6GALNAC5	0			ENSG00000124177	CHD6	0			ENSG00000022556	NLRP2	0
ENSG00000171649	ZIK1							ENSG00000213070	NA	0			ENSG00000124181	PLCG1	0			ENSG00000022567	SLC45A4	0
ENSG00000269699	ZIM2							ENSG00000158427	TMSB15B	0			ENSG00000124193	SRSF6	0			ENSG00000022840	RNF10	0
ENSG00000141946	ZIM3							ENSG00000178556	NA	0			ENSG00000124216	SNAI1	1			ENSG00000022976	ZNF839	0
ENSG00000106261	ZKSCAN1							ENSG00000224020	MIR181A2HG	0			ENSG00000124459	ZNF45	1			ENSG00000023041	ZDHHC6	0
ENSG00000155592	ZKSCAN2							ENSG00000279094	LINC01670	0			ENSG00000124549	BTN2A3P	0			ENSG00000023171	GRAMD1B	0
ENSG00000189298	ZKSCAN3							ENSG00000244332	NA	0			ENSG00000269416	LINC01224	0			ENSG00000023191	RNH1	0
ENSG00000187626	ZKSCAN4							ENSG00000278177	NA	0			ENSG00000124608	AARS2	0			ENSG00000023228	NDUFS1	0
ENSG00000196652	ZKSCAN5							ENSG00000136378	ADAMTS7	0			ENSG00000152192	POU4F1	1			ENSG00000023287	RB1CC1	0
ENSG00000196345	ZKSCAN7							ENSG00000110900	TSPAN11	0			ENSG00000124613	ZNF391	1			ENSG00000023318	ERP44	0
ENSG00000198315	ZKSCAN8							ENSG00000075618	FSCN1	0			ENSG00000163081	CCDC140	0			ENSG00000023330	ALAS1	0
ENSG00000166432	ZMAT1							ENSG00000099866	MADCAM1	0			ENSG00000125247	TMTC4	0			ENSG00000023445	BIRC3	0
ENSG00000165061	ZMAT4							ENSG00000271811	NA	0			ENSG00000125351	UPF3B	0			ENSG00000023516	AKAP11	0
ENSG00000256223	ZNF10							ENSG00000205663	NA	0			ENSG00000125450	NUP85	0			ENSG00000023572	GLRX2	0
ENSG00000197020	ZNF100							ENSG00000175344	CHRNA7	0			ENSG00000125482	TTF1	1			ENSG00000023608	SNAPC1	0
ENSG00000181896	ZNF101							ENSG00000278635	NA	0			ENSG00000125633	CCDC93	0			ENSG00000023697	DERA	0
ENSG00000196247	ZNF107							ENSG00000067445	TRO	0			ENSG00000283093	CENPVL2	0			ENSG00000023734	STRAP	0
ENSG00000062370	ZNF112							ENSG00000119969	HELLS	0			ENSG00000125835	SNRPB	0			ENSG00000023839	ABCC2	0
ENSG00000178150	ZNF114							ENSG00000255692	NA	0			ENSG00000125846	ZNF133	1			ENSG00000023892	DEF6	0
ENSG00000152926	ZNF117							ENSG00000257167	TMPO-AS1	0			ENSG00000225930	LINC02249	0			ENSG00000023902	PLEKHO1	0
ENSG00000164631	ZNF12							ENSG00000263786	NA	0			ENSG00000125870	SNRPB2	0			ENSG00000023909	GCLM	0
ENSG00000197961	ZNF121							ENSG00000116132	PRRX1	1			ENSG00000125871	MGME1	0			ENSG00000024048	UBR2	0
ENSG00000196418	ZNF124							ENSG00000179314	WSCD1	0			ENSG00000125885	MCM8	0			ENSG00000024422	EHD2	0
ENSG00000172262	ZNF131							ENSG00000228421	NA	0			ENSG00000125901	MRPS26	0			ENSG00000024526	DEPDC1	0
ENSG00000131849	ZNF132							ENSG00000182168	UNC5C	0			ENSG00000125944	HNRNPR	0			ENSG00000024862	CCDC28A	0
ENSG00000125846	ZNF133							ENSG00000165821	SALL2	1			ENSG00000125962	ARMCX5	0			ENSG00000025039	RRAGD	0
ENSG00000213762	ZNF134							ENSG00000099954	CECR2	0			ENSG00000125970	RALY	0			ENSG00000025156	HSF2	1
ENSG00000176293	ZNF135							ENSG00000259460	NA	0			ENSG00000126001	CEP250	0			ENSG00000025293	PHF20	1
ENSG00000196646	ZNF136							ENSG00000227885	NA	0			ENSG00000126016	AMOT	0			ENSG00000025423	HSD17B6	0
ENSG00000197008	ZNF138							ENSG00000225968	ELFN1	0			ENSG00000126216	TUBGCP3	0			ENSG00000025434	NR1H3	1
ENSG00000105708	ZNF14							ENSG00000254602	NA	0			ENSG00000126457	PRMT1	0			ENSG00000025708	TYMP	0
ENSG00000196387	ZNF140							ENSG00000281706	LINC01012	0			ENSG00000280717	NA	0			ENSG00000025770	NCAPH2	0
ENSG00000131127	ZNF141							ENSG00000229237	NA	0			ENSG00000099617	EFNA2	0			ENSG00000025772	TOMM34	0
ENSG00000115568	ZNF142							ENSG00000267751	LOC105372233	0			ENSG00000126970	ZC4H2	0			ENSG00000025796	SEC63	0
ENSG00000166478	ZNF143							ENSG00000253133	NA	0			ENSG00000127081	ZNF484	1			ENSG00000025800	KPNA6	0
ENSG00000167635	ZNF146							ENSG00000254535	PABPC4L	0			ENSG00000127554	GFER	0			ENSG00000026025	VIM	0
ENSG00000163848	ZNF148							ENSG00000138795	LEF1	1			ENSG00000127578	WFIKKN1	0			ENSG00000026036	RTEL1-TNFRSF6B	0
ENSG00000179909	ZNF154							ENSG00000269846	NA	0			ENSG00000127586	CHTF18	0			ENSG00000026103	FAS	0
ENSG00000204920	ZNF155							ENSG00000198075	SULT1C4	0			ENSG00000127616	SMARCA4	0			ENSG00000026297	RNASET2	0
ENSG00000147117	ZNF157							ENSG00000146700	SSC4D	0			ENSG00000127804	METTL16	0			ENSG00000026508	CD44	0
ENSG00000170631	ZNF16							ENSG00000281091	NA	0			ENSG00000127946	HIP1	0			ENSG00000026559	KCNG1	0
ENSG00000170949	ZNF160							ENSG00000112655	PTK7	0			ENSG00000128254	C22orf24	0			ENSG00000026652	AGPAT4	0
ENSG00000197279	ZNF165							ENSG00000279954	NA	0			ENSG00000128463	EMC4	0			ENSG00000026751	SLAMF7	0
ENSG00000175787	ZNF169							ENSG00000196890	H2BU1	0			ENSG00000128573	FOXP2	1			ENSG00000026950	BTN3A1	0
ENSG00000186272	ZNF17							ENSG00000263829	NA	0			ENSG00000128602	SMO	0			ENSG00000027001	MIPEP	0
ENSG00000103343	ZNF174							ENSG00000160298	C21orf58	0			ENSG00000128694	OSGEPL1	0			ENSG00000027075	PRKCH	0
ENSG00000105497	ZNF175							ENSG00000224905	NA	0			ENSG00000128731	HERC2	0			ENSG00000027644	INSRR	0
ENSG00000188629	ZNF177							ENSG00000164104	HMGB2	0			ENSG00000128915	ICE2	0			ENSG00000027697	IFNGR1	0
ENSG00000154957	ZNF18							ENSG00000250234	NA	0			ENSG00000128973	CLN6	0			ENSG00000027847	B4GALT7	0
ENSG00000167384	ZNF180							ENSG00000239718	HLTF-AS1	0			ENSG00000270168	NA	0			ENSG00000027869	SH2D2A	0
ENSG00000197841	ZNF181							ENSG00000106571	GLI3	1			ENSG00000129197	RPAIN	0			ENSG00000028116	VRK2	0
ENSG00000147118	ZNF182							ENSG00000280018	NA	0			ENSG00000129255	MPDU1	0			ENSG00000028137	TNFRSF1B	0
ENSG00000096654	ZNF184							ENSG00000257096	NA	0			ENSG00000129351	ILF3	0			ENSG00000028203	VEZT	0
ENSG00000136870	ZNF189							ENSG00000108984	MAP2K6	0			ENSG00000129460	NGDN	0			ENSG00000028277	POU2F2	1
ENSG00000157429	ZNF19							ENSG00000234449	NA	0			ENSG00000129474	AJUBA	0			ENSG00000028310	BRD9	0
ENSG00000005801	ZNF195							ENSG00000273542	H4C12	0			ENSG00000129484	PARP2	0			ENSG00000028528	SNX1	0
ENSG00000186448	ZNF197							ENSG00000228065	NA	0			ENSG00000129515	SNX6	0			ENSG00000028839	TBPL1	1
ENSG00000275111	ZNF2							ENSG00000074047	GLI2	1			ENSG00000129518	EAPP	0			ENSG00000029153	ARNTL2	1
ENSG00000132010	ZNF20							ENSG00000225792	LOC105375304	0			ENSG00000129534	MIS18BP1	0			ENSG00000029363	BCLAF1	0
ENSG00000010539	ZNF200							ENSG00000091656	ZFHX4	1			ENSG00000129824	RPS4Y1	0			ENSG00000029364	SLC39A9	0
ENSG00000166261	ZNF202							ENSG00000250227	NA	0			ENSG00000130177	CDC16	0			ENSG00000029534	ANK1	0
ENSG00000122386	ZNF205							ENSG00000167244	IGF2	0			ENSG00000231213	PLSCR5	0			ENSG00000029559	IBSP	0
ENSG00000010244	ZNF207							ENSG00000272168	NA	0			ENSG00000130332	LSM7	0			ENSG00000029639	TFB1M	0
ENSG00000160321	ZNF208							ENSG00000197238	H4C11	0			ENSG00000130348	QRSL1	0			ENSG00000029725	RABEP1	0
ENSG00000121417	ZNF211							ENSG00000169684	CHRNA5	0			ENSG00000239922	NA	0			ENSG00000109851	DBX1	1
ENSG00000170260	ZNF212							ENSG00000235946	NA	0			ENSG00000130640	TUBGCP2	0			ENSG00000030066	NUP160	0
ENSG00000085644	ZNF213							ENSG00000235499	NA	0			ENSG00000168875	SOX14	1			ENSG00000030110	BAK1	0
ENSG00000149050	ZNF214							ENSG00000249962	NA	0			ENSG00000130717	UCK1	0			ENSG00000030304	MUSK	0
ENSG00000149054	ZNF215							ENSG00000227288	NA	0			ENSG00000130726	TRIM28	0			ENSG00000030419	IKZF2	1
ENSG00000171940	ZNF217							ENSG00000205414	NA	0			ENSG00000130731	METTL26	0			ENSG00000030582	GRN	0
ENSG00000165804	ZNF219							ENSG00000184005	ST6GALNAC3	0			ENSG00000130818	ZNF426	1			ENSG00000031003	FAM13B	0
ENSG00000165512	ZNF22							ENSG00000082497	SERTAD4	0			ENSG00000130985	UBA1	0			ENSG00000031081	ARHGAP31	0
ENSG00000159905	ZNF221							ENSG00000232977	LINC00327	0			ENSG00000131013	PPIL4	0			ENSG00000031691	CENPQ	0
ENSG00000159885	ZNF222							ENSG00000175745	NR2F1	1			ENSG00000180613	GSX2	1			ENSG00000031698	SARS1	0
ENSG00000178386	ZNF223							ENSG00000273521	NA	0			ENSG00000131115	ZNF227	1			ENSG00000031823	RANBP3	0
ENSG00000267680	ZNF224												ENSG00000131148	EMC8	0			ENSG00000032219	ARID4A	0
ENSG00000256294	ZNF225												ENSG00000144355	DLX1	1			ENSG00000032389	EIPR1	0
ENSG00000167380	ZNF226												ENSG00000131374	TBC1D5	0			ENSG00000032444	PNPLA6	0
ENSG00000131115	ZNF227												ENSG00000131470	PSMC3IP	0			ENSG00000032742	IFT88	0
ENSG00000278318	ZNF229												ENSG00000248329	APELA	0			ENSG00000033011	ALG1	0
ENSG00000167377	ZNF23												ENSG00000136099	PCDH8	0			ENSG00000033030	ZCCHC8	0
ENSG00000159882	ZNF230												ENSG00000131899	LLGL1	0			ENSG00000033050	ABCF2	0
ENSG00000167840	ZNF232												ENSG00000259180	NA	0			ENSG00000033100	CHPF2	0
ENSG00000159915	ZNF233												ENSG00000132128	LRRC41	0			ENSG00000033122	LRRC7	0
ENSG00000263002	ZNF234												ENSG00000132323	ILKAP	0			ENSG00000033170	FUT8	0
ENSG00000159917	ZNF235												ENSG00000132383	RPA1	0			ENSG00000033178	UBA6	0
ENSG00000130856	ZNF236												ENSG00000132406	TMEM128	0			ENSG00000033327	GAB2	0
ENSG00000196793	ZNF239												ENSG00000132600	PRMT7	0			ENSG00000033627	ATP6V0A1	0
ENSG00000172466	ZNF24												ENSG00000132640	BTBD3	0			ENSG00000033800	PIAS1	0
ENSG00000198105	ZNF248												ENSG00000132646	PCNA	0			ENSG00000033867	SLC4A7	0
ENSG00000175395	ZNF25												ENSG00000132661	NXT1	0			ENSG00000034053	APBA2	0
ENSG00000196150	ZNF250												ENSG00000131747	TOP2A	0			ENSG00000034152	MAP2K3	0
ENSG00000198169	ZNF251												ENSG00000132780	NASP	0			ENSG00000034239	EFCAB1	0
ENSG00000256771	ZNF253												ENSG00000132781	MUTYH	0			ENSG00000034510	TMSB10	0
ENSG00000213096	ZNF254												ENSG00000132967	NA	0			ENSG00000034533	ASTE1	0
ENSG00000152454	ZNF256												ENSG00000133114	GPALPP1	0			ENSG00000034677	RNF19A	0
ENSG00000197134	ZNF257												ENSG00000133243	BTBD2	0			ENSG00000034693	PEX3	0
ENSG00000198393	ZNF26												ENSG00000133302	SLF1	0			ENSG00000034713	GABARAPL2	0
ENSG00000254004	ZNF260												ENSG00000133740	E2F5	1			ENSG00000034971	MYOC	0
ENSG00000006194	ZNF263												ENSG00000133884	DPF2	0			ENSG00000035115	SH3YL1	0
ENSG00000083844	ZNF264												ENSG00000133895	MEN1	0			ENSG00000035141	FAM136A	0
ENSG00000174652	ZNF266												ENSG00000204347	BTBD17	0			ENSG00000035403	VCL	0
ENSG00000185947	ZNF267												ENSG00000133983	COX16	0			ENSG00000035499	DEPDC1B	0
ENSG00000090612	ZNF268												ENSG00000133997	MED6	0			ENSG00000035664	DAPK2	0
ENSG00000198039	ZNF273												ENSG00000134138	MEIS2	1			ENSG00000035681	NSMAF	0
ENSG00000171606	ZNF274												ENSG00000126787	DLGAP5	0			ENSG00000035687	ADSS2	0
ENSG00000063587	ZNF275												ENSG00000134253	TRIM45	0			ENSG00000035720	STAP1	0
ENSG00000158805	ZNF276												ENSG00000134256	CD101	0			ENSG00000035862	TIMP2	0
ENSG00000198538	ZNF28												ENSG00000134283	PPHLN1	0			ENSG00000035928	RFC1	0
ENSG00000169548	ZNF280A												ENSG00000134297	PLEKHA8P1	0			ENSG00000036054	TBC1D23	0
ENSG00000275004	ZNF280B												ENSG00000134419	RPS15A	0			ENSG00000036257	CUL3	0
ENSG00000056277	ZNF280C												ENSG00000267374	MIR924HG	0			ENSG00000036448	MYOM2	0
ENSG00000137871	ZNF280D												ENSG00000134744	TUT4	0			ENSG00000036473	OTC	0
ENSG00000162702	ZNF281												ENSG00000134884	ARGLU1	0			ENSG00000036530	CYP46A1	0
ENSG00000170265	ZNF282												ENSG00000134901	POGLUT2	0			ENSG00000036549	ZZZ3	1
ENSG00000167637	ZNF283												ENSG00000205922	ONECUT3	1			ENSG00000036565	SLC18A1	0
ENSG00000186026	ZNF284												ENSG00000135299	ANKRD6	0			ENSG00000036672	USP2	0
ENSG00000267508	ZNF285												ENSG00000135414	GDF11	0			ENSG00000036828	CASR	0
ENSG00000187607	ZNF286A												ENSG00000135446	CDK4	0			ENSG00000037042	TUBG2	0
ENSG00000249459	ZNF286B												ENSG00000214336	FOXI3	1			ENSG00000037241	RPL26L1	0
ENSG00000141040	ZNF287												ENSG00000135452	TSPAN31	0			ENSG00000037280	FLT4	0
ENSG00000188994	ZNF292												ENSG00000135457	TFCP2	1			ENSG00000037474	NSUN2	0
ENSG00000170684	ZNF296												ENSG00000060718	COL11A1	0			ENSG00000037637	FBXO42	0
ENSG00000166526	ZNF3												ENSG00000135486	HNRNPA1	0			ENSG00000037749	MFAP3	0
ENSG00000168661	ZNF30												ENSG00000135736	CCDC102A	0			ENSG00000037757	MRI1	0
ENSG00000145908	ZNF300												ENSG00000117724	CENPF	0			ENSG00000037897	METTL1	0
ENSG00000089335	ZNF302												ENSG00000135829	DHX9	0			ENSG00000037965	HOXC8	1
ENSG00000131845	ZNF304												ENSG00000107831	FGF8	0			ENSG00000038002	AGA	0
ENSG00000197935	ZNF311												ENSG00000136026	CKAP4	0			ENSG00000038210	PI4K2B	0
ENSG00000205903	ZNF316												ENSG00000175063	UBE2C	0			ENSG00000038219	BOD1L1	0
ENSG00000130803	ZNF317												ENSG00000119614	VSX2	1			ENSG00000038274	MAT2B	0
ENSG00000171467	ZNF318												ENSG00000112984	KIF20A	0			ENSG00000038295	TLL1	0
ENSG00000166188	ZNF319												ENSG00000136159	NUDT15	0			ENSG00000038358	EDC4	0
ENSG00000169740	ZNF32												ENSG00000136161	RCBTB2	0			ENSG00000038382	TRIO	0
ENSG00000182986	ZNF320												ENSG00000136273	HUS1	0			ENSG00000224127	NA	0
ENSG00000181315	ZNF322												ENSG00000175093	SPSB4	0			ENSG00000038532	CLEC16A	0
ENSG00000083812	ZNF324												ENSG00000136450	SRSF1	0			ENSG00000038945	MSR1	0
ENSG00000249471	ZNF324B												ENSG00000136451	VEZF1	1			ENSG00000039068	CDH1	0
ENSG00000162664	ZNF326												ENSG00000008196	TFAP2B	1			ENSG00000039123	MTREX	0
ENSG00000181894	ZNF329												ENSG00000136527	TRA2B	0			ENSG00000039139	DNAH5	0
ENSG00000130844	ZNF331												ENSG00000136699	SMPD4	0			ENSG00000039319	ZFYVE16	0
ENSG00000160961	ZNF333												ENSG00000136709	WDR33	0			ENSG00000039523	RIPOR1	0
ENSG00000198185	ZNF334												ENSG00000136731	UGGT1	0			ENSG00000039537	C6	0
ENSG00000198026	ZNF335												ENSG00000136824	SMC2	0			ENSG00000039560	RAI14	0
ENSG00000130684	ZNF337												ENSG00000136861	CDK5RAP2	0			ENSG00000039600	SOX30	1
ENSG00000189180	ZNF33A												ENSG00000136891	TEX10	0			ENSG00000039650	PNKP	0
ENSG00000196693	ZNF33B												ENSG00000180318	ALX1	1			ENSG00000039987	BEST2	0
ENSG00000196378	ZNF34												ENSG00000137070	IL11RA	0			ENSG00000040199	PHLPP2	0
ENSG00000131061	ZNF341												ENSG00000137166	FOXP4	1			ENSG00000040275	SPDL1	0
ENSG00000088876	ZNF343												ENSG00000137185	ZSCAN9	1			ENSG00000040341	STAU2	0
ENSG00000251247	ZNF345												ENSG00000137404	NRM	0			ENSG00000040487	SLC66A1	0
ENSG00000113761	ZNF346												ENSG00000137411	VARS2	0			ENSG00000040531	CTNS	0
ENSG00000197937	ZNF347												ENSG00000137513	NARS2	0			ENSG00000040608	RTN4R	0
ENSG00000169981	ZNF35												ENSG00000137522	RNF121	0			ENSG00000040633	PHF23	0
ENSG00000256683	ZNF350												ENSG00000137656	BUD13	0			ENSG00000040731	CDH10	0
ENSG00000169131	ZNF354A												ENSG00000137776	SLTM	0			ENSG00000040933	INPP4A	0
ENSG00000178338	ZNF354B												ENSG00000006377	DLX6	1			ENSG00000041353	RAB27B	0
ENSG00000177932	ZNF354C												ENSG00000197472	ZNF695	1			ENSG00000041357	PSMA4	0
ENSG00000198816	ZNF358												ENSG00000138050	THUMPD2	0			ENSG00000041515	MYO16	0
ENSG00000160094	ZNF362												ENSG00000280414	NA	0			ENSG00000041802	LSG1	0
ENSG00000138311	ZNF365												ENSG00000138231	DBR1	0			ENSG00000041880	PARP3	0
ENSG00000178175	ZNF366												ENSG00000138375	SMARCAL1	0			ENSG00000041982	TNC	0
ENSG00000165244	ZNF367												ENSG00000138376	BARD1	0			ENSG00000041988	THAP3	1
ENSG00000075407	ZNF37A												ENSG00000138379	MSTN	0			ENSG00000042062	RIPOR3	0
ENSG00000161298	ZNF382												ENSG00000138468	SENP7	0			ENSG00000042088	TDP1	0
ENSG00000188283	ZNF383												ENSG00000138617	PARP16	0			ENSG00000042286	AIFM2	0
ENSG00000126746	ZNF384												ENSG00000150893	FREM2	0			ENSG00000042317	SPATA7	0
ENSG00000161642	ZNF385A												ENSG00000138658	ZGRF1	0			ENSG00000042429	MED17	0
ENSG00000144331	ZNF385B												ENSG00000138668	HNRNPD	0			ENSG00000042445	RETSAT	0
ENSG00000187595	ZNF385C												ENSG00000138771	SHROOM3	0			ENSG00000042493	CAPG	0
ENSG00000151789	ZNF385D												ENSG00000164362	TERT	0			ENSG00000042753	AP2S1	0
ENSG00000124613	ZNF391												ENSG00000138780	GSTCD	0			ENSG00000042781	USH2A	0
ENSG00000160908	ZNF394												ENSG00000138794	CASP6	0			ENSG00000042813	ZPBP	0
ENSG00000186918	ZNF395												ENSG00000130711	PRDM12	1			ENSG00000042832	TG	0
ENSG00000186496	ZNF396												ENSG00000139131	YARS2	0			ENSG00000042980	ADAM28	0
ENSG00000186812	ZNF397												ENSG00000139146	SINHCAF	0			ENSG00000043039	BARX2	1
ENSG00000197024	ZNF398												ENSG00000139173	TMEM117	0			ENSG00000043093	DCUN1D1	0
ENSG00000176222	ZNF404												ENSG00000280870	MIR325HG	0			ENSG00000043143	JADE2	0
ENSG00000215421	ZNF407												ENSG00000139263	LRIG3	0			ENSG00000187553	CYP26C1	0
ENSG00000175213	ZNF408												ENSG00000133937	GSC	1			ENSG00000043462	LCP2	0
ENSG00000147124	ZNF41												ENSG00000139343	SNRPF	0			ENSG00000043514	TRIT1	0
ENSG00000119725	ZNF410												ENSG00000139350	NEDD1	0			ENSG00000043591	ADRB1	0
ENSG00000133250	ZNF414												ENSG00000139546	TARBP2	0			ENSG00000044012	GUCA2B	0
ENSG00000170954	ZNF415												ENSG00000139579	NABP2	0			ENSG00000044090	CUL7	0
ENSG00000083817	ZNF416												ENSG00000229520	NA	0			ENSG00000044115	CTNNA1	0
ENSG00000173480	ZNF417												ENSG00000139620	KANSL2	0			ENSG00000044446	PHKA2	0
ENSG00000196724	ZNF418												ENSG00000139675	HNRNPA1L2	0			ENSG00000044459	CNTLN	0
ENSG00000105136	ZNF419												ENSG00000139746	RBM26	0			ENSG00000044524	EPHA3	0
ENSG00000197050	ZNF420												ENSG00000162761	LMX1A	1			ENSG00000044574	HSPA5	0
ENSG00000102935	ZNF423												ENSG00000139880	CDH24	0			ENSG00000046604	DSG2	0
ENSG00000204947	ZNF425												ENSG00000140262	TCF12	1			ENSG00000046647	GEMIN8	0
ENSG00000130818	ZNF426												ENSG00000140350	ANP32A	0			ENSG00000046651	OFD1	0
ENSG00000131116	ZNF428												ENSG00000140382	HMG20A	1			ENSG00000046653	GPM6B	0
ENSG00000197013	ZNF429												ENSG00000169607	CKAP2L	0			ENSG00000046774	MAGEC2	0
ENSG00000198521	ZNF43												ENSG00000241749	RPSAP52	0			ENSG00000046889	PREX2	0
ENSG00000118620	ZNF430												ENSG00000140632	GLYR1	1			ENSG00000047056	WDR37	0
ENSG00000196705	ZNF431												ENSG00000140829	DHX38	0			ENSG00000047188	YTHDC2	0
ENSG00000256087	ZNF432												ENSG00000259603	NA	0			ENSG00000047230	CTPS2	0
ENSG00000197647	ZNF433												ENSG00000140950	MEAK7	0			ENSG00000047249	ATP6V1H	0
ENSG00000125945	ZNF436												ENSG00000237838	NA	0			ENSG00000047315	POLR2B	0
ENSG00000183621	ZNF438												ENSG00000140873	ADAMTS18	0			ENSG00000047346	FAM214A	0
ENSG00000171291	ZNF439												ENSG00000141499	WRAP53	0			ENSG00000047365	ARAP2	0
ENSG00000197857	ZNF44												ENSG00000141510	TP53	1			ENSG00000047410	TPR	0
ENSG00000171295	ZNF440												ENSG00000141543	EIF4A3	0			ENSG00000047457	CP	0
ENSG00000197044	ZNF441												ENSG00000141556	TBCD	0			ENSG00000047578	KIAA0556	0
ENSG00000198342	ZNF442												ENSG00000141570	CBX8	0			ENSG00000047579	DTNBP1	0
ENSG00000180855	ZNF443												ENSG00000141577	CEP131	0			ENSG00000047597	XK	0
ENSG00000167685	ZNF444												ENSG00000141646	SMAD4	1			ENSG00000047617	ANO2	0
ENSG00000185219	ZNF445												ENSG00000141696	P3H4	0			ENSG00000047621	C12orf4	0
ENSG00000083838	ZNF446												ENSG00000141698	NT5C3B	0			ENSG00000047634	SCML1	0
ENSG00000173275	ZNF449												ENSG00000141756	FKBP10	0			ENSG00000047644	WWC3	0
ENSG00000124459	ZNF45												ENSG00000141759	TXNL4A	0			ENSG00000047648	ARHGAP6	0
ENSG00000112200	ZNF451												ENSG00000217236	SP9	1			ENSG00000047662	FAM184B	0
ENSG00000178187	ZNF454												ENSG00000142230	SAE1	0			ENSG00000047849	MAP4	0
ENSG00000197714	ZNF460												ENSG00000142303	ADAMTS10	0			ENSG00000047932	GOPC	0
ENSG00000197808	ZNF461												ENSG00000090889	KIF4A	0			ENSG00000047936	ROS1	0
ENSG00000148143	ZNF462												ENSG00000142453	CARM1	0			ENSG00000048028	USP28	0
ENSG00000181444	ZNF467												ENSG00000142632	ARHGEF19	0			ENSG00000048052	HDAC9	0
ENSG00000204604	ZNF468												ENSG00000143190	POU2F1	1			ENSG00000048140	TSPAN17	0
ENSG00000225614	ZNF469												ENSG00000256663	NA	0			ENSG00000048162	NOP16	0
ENSG00000197016	ZNF470												ENSG00000143258	USP21	0			ENSG00000048342	CC2D2A	0
ENSG00000196263	ZNF471												ENSG00000143315	PIGM	0			ENSG00000048392	RRM2B	0
ENSG00000142528	ZNF473												ENSG00000185960	SHOX	1			ENSG00000048405	ZNF800	1
ENSG00000164185	ZNF474												ENSG00000143379	SETDB1	1			ENSG00000048462	TNFRSF17	0
ENSG00000185177	ZNF479												ENSG00000143436	MRPL9	0			ENSG00000048471	SNX29	0
ENSG00000180035	ZNF48												ENSG00000143498	TAF1A	0			ENSG00000048540	LMO3	0
ENSG00000198464	ZNF480												ENSG00000143514	TP53BP2	0			ENSG00000048544	MRPS10	0
ENSG00000173258	ZNF483												ENSG00000143621	ILF2	0			ENSG00000048545	GUCA1A	0
ENSG00000127081	ZNF484												ENSG00000143727	ACP1	0			ENSG00000048649	RSF1	0
ENSG00000198298	ZNF485												ENSG00000143748	NVL	0			ENSG00000048707	VPS13D	0
ENSG00000256229	ZNF486												ENSG00000143793	C1orf35	0			ENSG00000048740	CELF2	0
ENSG00000243660	ZNF487												ENSG00000143924	EML4	0			ENSG00000048828	FAM120A	0
ENSG00000265763	ZNF488												ENSG00000143951	WDPCP	0			ENSG00000048991	R3HDM1	0
ENSG00000188033	ZNF490												ENSG00000144028	SNRNP200	0			ENSG00000049089	COL9A2	0
ENSG00000177599	ZNF491												ENSG00000144152	FBLN7	0			ENSG00000049130	KITLG	0
ENSG00000229676	ZNF492												ENSG00000167771	RCOR2	0			ENSG00000049167	ERCC8	0
ENSG00000196268	ZNF493												ENSG00000170549	IRX1	1			ENSG00000049192	ADAMTS6	0
ENSG00000162714	ZNF496												ENSG00000181449	SOX2	1			ENSG00000049239	H6PD	0
ENSG00000174586	ZNF497												ENSG00000144580	CNOT9	0			ENSG00000049245	VAMP3	0
ENSG00000103199	ZNF500												ENSG00000144792	ZNF660	1			ENSG00000049246	PER3	0
ENSG00000186446	ZNF501												ENSG00000145348	TBCK	0			ENSG00000049247	UTS2	0
ENSG00000196653	ZNF502												ENSG00000145375	SPATA5	0			ENSG00000049249	TNFRSF9	0
ENSG00000165655	ZNF503												ENSG00000145425	RPS3A	0			ENSG00000049283	EPN3	0
ENSG00000081665	ZNF506												ENSG00000089685	BIRC5	0			ENSG00000049323	LTBP1	0
ENSG00000168813	ZNF507												ENSG00000145555	MYO10	0			ENSG00000049449	RCN1	0
ENSG00000081386	ZNF510												ENSG00000145592	RPL37	0			ENSG00000049540	ELN	0
ENSG00000198546	ZNF511												ENSG00000145604	SKP2	0			ENSG00000049541	RFC2	0
ENSG00000196700	ZNF512B												ENSG00000213420	GPC2	0			ENSG00000049618	ARID1B	0
ENSG00000163795	ZNF513												ENSG00000145781	COMMD10	0			ENSG00000049656	CLPTM1L	0
ENSG00000144026	ZNF514												ENSG00000115297	TLX2	1			ENSG00000049759	NEDD4L	0
ENSG00000101493	ZNF516												ENSG00000145833	DDX46	0			ENSG00000049768	FOXP3	1
ENSG00000197363	ZNF517												ENSG00000145882	PCYOX1L	0			ENSG00000049769	PPP1R3F	0
ENSG00000177853	ZNF518A												ENSG00000145912	NHP2	0			ENSG00000049860	HEXB	0
ENSG00000178163	ZNF518B												ENSG00000145919	BOD1	0			ENSG00000049883	PTCD2	0
ENSG00000175322	ZNF519												ENSG00000145982	FARS2	0			ENSG00000050030	NEXMIF	0
ENSG00000198795	ZNF521												ENSG00000146243	IRAK1BP1	0			ENSG00000050130	JKAMP	0
ENSG00000203326	ZNF525												ENSG00000146247	PHIP	0			ENSG00000050165	DKK3	0
ENSG00000167625	ZNF526												ENSG00000146263	MMS22L	0			ENSG00000050327	ARHGEF5	0
ENSG00000189164	ZNF527												ENSG00000146414	SHPRH	0			ENSG00000050344	NFE2L3	1
ENSG00000167555	ZNF528												ENSG00000146457	WTAP	0			ENSG00000050393	MCUR1	0
ENSG00000186020	ZNF529												ENSG00000163808	KIF15	0			ENSG00000050405	LIMA1	0
ENSG00000183647	ZNF530												ENSG00000146858	ZC3HAV1L	0			ENSG00000050426	LETMD1	0
ENSG00000074657	ZNF532												ENSG00000147059	SPIN2A	0			ENSG00000050438	SLC4A8	0
ENSG00000198633	ZNF534												ENSG00000147099	HDAC8	0			ENSG00000050555	LAMC3	0
ENSG00000198597	ZNF536												ENSG00000147130	ZMYM3	0			ENSG00000050628	PTGER3	0
ENSG00000171817	ZNF540												ENSG00000147140	NONO	0			ENSG00000050730	TNIP3	0
ENSG00000178229	ZNF543												ENSG00000165462	PHOX2A	1			ENSG00000050748	MAPK9	0
ENSG00000198131	ZNF544												ENSG00000101115	SALL4	1			ENSG00000050767	COL23A1	0
ENSG00000187187	ZNF546												ENSG00000147274	RBMX	0			ENSG00000050820	BCAR1	0
ENSG00000152433	ZNF547												ENSG00000232335	NA	0			ENSG00000051009	FAM160A2	0
ENSG00000188785	ZNF548												ENSG00000147601	TERF1	1			ENSG00000051108	HERPUD1	0
ENSG00000121406	ZNF549												ENSG00000270325	NA	0			ENSG00000051128	HOMER3	0
ENSG00000251369	ZNF550												ENSG00000147669	POLR2K	0			ENSG00000051180	RAD51	0
ENSG00000204519	ZNF551												ENSG00000147789	ZNF7	1			ENSG00000169840	GSX1	1
ENSG00000178935	ZNF552												ENSG00000147854	UHRF2	0			ENSG00000051382	PIK3CB	0
ENSG00000172006	ZNF554												ENSG00000148019	CEP78	0			ENSG00000051523	CYBA	0
ENSG00000186300	ZNF555												ENSG00000226508	LINC01918	0			ENSG00000051596	THOC3	0
ENSG00000172000	ZNF556												ENSG00000148297	MED22	0			ENSG00000051620	HEBP2	0
ENSG00000130544	ZNF557												ENSG00000148300	REXO4	1			ENSG00000051825	MPHOSPH9	0
ENSG00000167785	ZNF558												ENSG00000148308	GTF3C5	0			ENSG00000052126	PLEKHA5	0
ENSG00000188321	ZNF559												ENSG00000148399	DPH7	0			ENSG00000052344	PRSS8	0
ENSG00000198028	ZNF560												ENSG00000148400	NOTCH1	0			ENSG00000052723	SIKE1	0
ENSG00000171469	ZNF561												ENSG00000148498	PARD3	0			ENSG00000052749	RRP12	0
ENSG00000171466	ZNF562												ENSG00000148688	RPP30	0			ENSG00000052795	FNIP2	0
ENSG00000188868	ZNF563												ENSG00000187616	MYMK	0			ENSG00000052802	MSMO1	0
ENSG00000249709	ZNF564												ENSG00000148824	MTG1	0			ENSG00000052841	TTC17	0
ENSG00000196357	ZNF565												ENSG00000148843	PDCD11	0			ENSG00000139219	COL2A1	0
ENSG00000186017	ZNF566												ENSG00000148935	GAS2	0			ENSG00000053108	FSTL4	0
ENSG00000189042	ZNF567												ENSG00000148950	IMMP1L	0			ENSG00000053254	FOXN3	1
ENSG00000198453	ZNF568												ENSG00000149050	ZNF214	1			ENSG00000053328	METTL24	0
ENSG00000196437	ZNF569												ENSG00000149136	SSRP1	0			ENSG00000053371	AKR7A2	0
ENSG00000171970	ZNF57												ENSG00000149196	HIKESHI	0			ENSG00000053372	MRTO4	0
ENSG00000171827	ZNF570												ENSG00000149262	INTS4	0			ENSG00000053438	NNAT	0
ENSG00000180479	ZNF571												ENSG00000149474	KAT14	0			ENSG00000053501	USE1	0
ENSG00000180938	ZNF572												ENSG00000149480	MTA2	0			ENSG00000053524	MCF2L2	0
ENSG00000189144	ZNF573												ENSG00000149503	INCENP	0			ENSG00000053702	NRIP2	0
ENSG00000105732	ZNF574												ENSG00000197921	HES5	1			ENSG00000053747	LAMA3	0
ENSG00000176472	ZNF575												ENSG00000150433	TMEM218	0			ENSG00000053770	AP5M1	0
ENSG00000124444	ZNF576												ENSG00000150456	EEF1AKMT1	0			ENSG00000053900	ANAPC4	0
ENSG00000161551	ZNF577												ENSG00000150760	DOCK1	0			ENSG00000053918	KCNQ1	0
ENSG00000258405	ZNF578												ENSG00000138653	NDST4	0			ENSG00000054116	TRAPPC3	0
ENSG00000218891	ZNF579												ENSG00000151208	DLG5	0			ENSG00000054118	THRAP3	0
ENSG00000213015	ZNF580												ENSG00000151233	GXYLT1	0			ENSG00000054148	PHPT1	0
ENSG00000171425	ZNF581												ENSG00000151276	MAGI1	0			ENSG00000054179	ENTPD2	0
ENSG00000018869	ZNF582												ENSG00000151461	UPF2	0			ENSG00000054219	LY75	0
ENSG00000198440	ZNF583												ENSG00000151500	THYN1	1			ENSG00000054267	ARID4B	0
ENSG00000171574	ZNF584												ENSG00000151576	QTRT2	0			ENSG00000054277	OPN3	0
ENSG00000196967	ZNF585A												ENSG00000121152	NCAPH	0			ENSG00000054282	SDCCAG8	0
ENSG00000245680	ZNF585B												ENSG00000151849	CENPJ	0			ENSG00000054356	PTPRN	0
ENSG00000083828	ZNF586												ENSG00000152082	MZT2B	0			ENSG00000054392	HHAT	0
ENSG00000198466	ZNF587												ENSG00000276043	UHRF1	0			ENSG00000054523	KIF1B	0
ENSG00000269343	ZNF587B												ENSG00000152240	HAUS1	0			ENSG00000054598	FOXC1	1
ENSG00000164048	ZNF589												ENSG00000152284	TCF7L1	1			ENSG00000054611	TBC1D22A	0
ENSG00000166716	ZNF592												ENSG00000152404	CWF19L2	0			ENSG00000054654	SYNE2	0
ENSG00000180626	ZNF594												ENSG00000152767	FARP1	0			ENSG00000054690	PLEKHH1	0
ENSG00000272602	ZNF595												ENSG00000152795	HNRNPDL	0			ENSG00000054793	ATP9A	0
ENSG00000172748	ZNF596												ENSG00000152990	ADGRA3	0			ENSG00000054796	SPO11	0
ENSG00000167981	ZNF597												ENSG00000153015	CWC27	0			ENSG00000054803	CBLN4	0
ENSG00000167962	ZNF598												ENSG00000153147	SMARCA5	0			ENSG00000054938	CHRDL2	0
ENSG00000153896	ZNF599												ENSG00000153187	HNRNPU	0			ENSG00000054965	FAM168A	0
ENSG00000189190	ZNF600												ENSG00000275461	NA	0			ENSG00000054967	RELT	0
ENSG00000196458	ZNF605												ENSG00000153574	RPIA	0			ENSG00000054983	GALC	0
ENSG00000166704	ZNF606												ENSG00000153774	CFDP1	0			ENSG00000055044	NOP58	0
ENSG00000198182	ZNF607												ENSG00000153885	KCTD15	0			ENSG00000055070	SZRD1	0
ENSG00000168916	ZNF608												ENSG00000153922	CHD1	0			ENSG00000055118	KCNH2	0
ENSG00000180357	ZNF609												ENSG00000126778	SIX1	1			ENSG00000055130	CUL1	0
ENSG00000167554	ZNF610												ENSG00000154059	IMPACT	0			ENSG00000055147	FAM114A2	0
ENSG00000213020	ZNF611												ENSG00000154079	SDHAF4	0			ENSG00000055163	CYFIP2	0
ENSG00000176024	ZNF613												ENSG00000154743	TSEN2	0			ENSG00000055208	TAB2	0
ENSG00000142556	ZNF614												ENSG00000148773	MKI67	0			ENSG00000055211	GINM1	0
ENSG00000197619	ZNF615												ENSG00000154845	PPP4R1	0			ENSG00000055332	EIF2AK2	0
ENSG00000204611	ZNF616												ENSG00000155115	GTF3C6	0			ENSG00000055483	USP36	0
ENSG00000157657	ZNF618												ENSG00000155621	C9orf85	0			ENSG00000055609	KMT2C	0
ENSG00000177873	ZNF619												ENSG00000155636	RBM45	0			ENSG00000055732	MCOLN3	0
ENSG00000177842	ZNF620												ENSG00000155755	TMEM237	0			ENSG00000055813	CCDC85A	0
ENSG00000172888	ZNF621												ENSG00000155760	FZD7	0			ENSG00000055917	PUM2	0
ENSG00000183309	ZNF623												ENSG00000155906	RMND1	0			ENSG00000055950	MRPL43	0
ENSG00000197566	ZNF624												ENSG00000156150	ALX3	1			ENSG00000055955	ITIH4	0
ENSG00000257591	ZNF625												ENSG00000156239	N6AMT1	0			ENSG00000055957	ITIH1	0
ENSG00000188171	ZNF626												ENSG00000156469	MTERF3	1			ENSG00000056050	HPF1	0
ENSG00000198551	ZNF627												ENSG00000156795	WDYHV1	0			ENSG00000056097	ZFR	0
ENSG00000197483	ZNF628												ENSG00000156831	NSMCE2	0			ENSG00000056277	ZNF280C	1
ENSG00000102870	ZNF629												ENSG00000267886	NA	0			ENSG00000056487	PHF21B	0
ENSG00000221994	ZNF630												ENSG00000157456	CCNB2	0			ENSG00000056558	TRAF1	0
ENSG00000121864	ZNF639												ENSG00000157657	ZNF618	1			ENSG00000056586	RC3H2	0
ENSG00000167528	ZNF641												ENSG00000157778	PSMG3	0			ENSG00000056736	IL17RB	0
ENSG00000122482	ZNF644												ENSG00000157833	GAREM2	0			ENSG00000056972	TRAF3IP2	0
ENSG00000175809	ZNF645												ENSG00000157870	PRXL2B	0			ENSG00000056998	GYG2	0
ENSG00000167395	ZNF646												ENSG00000157881	PANK4	0			ENSG00000057019	DCBLD2	0
ENSG00000179930	ZNF648												ENSG00000236536	NA	0			ENSG00000057149	SERPINB3	0
ENSG00000198093	ZNF649												ENSG00000166450	PRTG	0			ENSG00000057252	SOAT1	0
ENSG00000198740	ZNF652												ENSG00000158545	ZC3H18	0			ENSG00000057294	PKP2	0
ENSG00000175105	ZNF654												ENSG00000158691	ZSCAN12	1			ENSG00000057468	MSH4	0
ENSG00000197343	ZNF655												ENSG00000242265	PEG10	0			ENSG00000057593	F7	0
ENSG00000274349	ZNF658												ENSG00000158966	CACHD1	0			ENSG00000057608	GDI2	0
ENSG00000160229	ZNF66												ENSG00000159086	PAXBP1	0			ENSG00000057657	PRDM1	1
ENSG00000144792	ZNF660												ENSG00000165304	MELK	0			ENSG00000057663	ATG5	0
ENSG00000182983	ZNF662												ENSG00000206120	NA	0			ENSG00000057704	TMCC3	0
ENSG00000179195	ZNF664												ENSG00000159788	RGS12	0			ENSG00000057757	PITHD1	0
ENSG00000197497	ZNF665												ENSG00000159917	ZNF235	1			ENSG00000057935	MTA3	0
ENSG00000198046	ZNF667												ENSG00000160117	ANKLE1	0			ENSG00000058056	USP13	0
ENSG00000167394	ZNF668												ENSG00000160208	RRP1B	0			ENSG00000058063	ATP11B	0
ENSG00000188295	ZNF669												ENSG00000178999	AURKB	0			ENSG00000058085	LAMC2	0
ENSG00000277462	ZNF670												ENSG00000160633	SAFB	1			ENSG00000058091	CDK14	0
ENSG00000083814	ZNF671												ENSG00000160679	CHTOP	0			ENSG00000058262	SEC61A1	0
ENSG00000171161	ZNF672												ENSG00000160688	FLAD1	0			ENSG00000058272	PPP1R12A	0
ENSG00000251192	ZNF674												ENSG00000160767	FAM189B	0			ENSG00000058335	RASGRF1	0
ENSG00000197372	ZNF675												ENSG00000160949	TONSL	0			ENSG00000058404	CAMK2B	0
ENSG00000196109	ZNF676												ENSG00000229533	NA	0			ENSG00000058453	CROCC	0
ENSG00000197928	ZNF677												ENSG00000161021	MAML1	0			ENSG00000058600	POLR3E	0
ENSG00000181450	ZNF678												ENSG00000161547	SRSF2	0			ENSG00000058668	ATP2B4	0
ENSG00000197123	ZNF679												ENSG00000161956	SENP3	0			ENSG00000058673	ZC3H11A	0
ENSG00000173041	ZNF680												ENSG00000161960	EIF4A1	0			ENSG00000058729	RIOK2	0
ENSG00000196172	ZNF681												ENSG00000161970	RPL26	0			ENSG00000058799	YIPF1	0
ENSG00000197124	ZNF682												ENSG00000259436	NA	0			ENSG00000058804	NDC1	0
ENSG00000176083	ZNF683												ENSG00000259358	NA	0			ENSG00000058866	DGKG	0
ENSG00000117010	ZNF684												ENSG00000162222	TTC9C	0			ENSG00000059122	FLYWCH1	1
ENSG00000143373	ZNF687												ENSG00000260922	NA	0			ENSG00000059145	UNKL	0
ENSG00000229809	ZNF688												ENSG00000162373	BEND5	0			ENSG00000059377	TBXAS1	0
ENSG00000156853	ZNF689												ENSG00000162430	SELENON	0			ENSG00000059378	PARP12	0
ENSG00000198429	ZNF69												ENSG00000162437	RAVER2	0			ENSG00000059573	ALDH18A1	0
ENSG00000164011	ZNF691												ENSG00000162521	RBBP4	0			ENSG00000059588	TARBP1	0
ENSG00000171163	ZNF692												ENSG00000162613	FUBP1	0			ENSG00000059691	GATB	0
ENSG00000197472	ZNF695												ENSG00000105880	DLX5	1			ENSG00000059728	MXD1	1
ENSG00000185730	ZNF696												ENSG00000171786	NHLH1	1			ENSG00000059758	CDK17	0
ENSG00000143067	ZNF697												ENSG00000162664	ZNF326	1			ENSG00000059769	DNAJC25	0
ENSG00000196110	ZNF699												ENSG00000162694	EXTL2	0			ENSG00000059804	SLC2A3	0
ENSG00000147789	ZNF7												ENSG00000162714	ZNF496	1			ENSG00000059915	PSD	0
ENSG00000187792	ZNF70												ENSG00000162736	NCSTN	0			ENSG00000060069	CTDP1	0
ENSG00000196757	ZNF700												ENSG00000186185	KIF18B	0			ENSG00000060138	YBX3	1
ENSG00000167562	ZNF701												ENSG00000162825	NBPF20	0			ENSG00000060140	STYK1	0
ENSG00000183779	ZNF703												ENSG00000162885	B3GALNT2	0			ENSG00000060237	WNK1	0
ENSG00000164684	ZNF704												ENSG00000162910	MRPL55	0			ENSG00000060339	CCAR1	0
ENSG00000196946	ZNF705A												ENSG00000162944	RFTN2	0			ENSG00000060491	OGFR	0
ENSG00000215356	ZNF705B												ENSG00000162961	DPY30	0			ENSG00000060558	GNA15	0
ENSG00000215343	ZNF705D												ENSG00000162971	TYW5	0			ENSG00000060566	CREB3L3	1
ENSG00000214534	ZNF705E												ENSG00000163006	CCDC138	0			ENSG00000060642	PIGV	0
ENSG00000215372	ZNF705G												ENSG00000163009	NA	0			ENSG00000060656	PTPRU	0
ENSG00000120963	ZNF706												ENSG00000163041	H3-3A	0			ENSG00000060688	SNRNP40	0
ENSG00000181135	ZNF707												ENSG00000075218	GTSE1	0			ENSG00000060709	RIMBP2	0
ENSG00000182141	ZNF708												ENSG00000254717	NA	0			ENSG00000174498	IGDCC3	0
ENSG00000242852	ZNF709												ENSG00000163161	ERCC3	0			ENSG00000060749	QSER1	0
ENSG00000197951	ZNF71												ENSG00000163166	IWS1	0			ENSG00000060762	MPC1	0
ENSG00000140548	ZNF710												ENSG00000163479	SSR2	0			ENSG00000060971	ACAA1	0
ENSG00000147180	ZNF711												ENSG00000108947	EFNB3	0			ENSG00000060982	BCAT1	0
ENSG00000178665	ZNF713												ENSG00000163608	NEPRO	0			ENSG00000061273	HDAC7	0
ENSG00000160352	ZNF714												ENSG00000163611	SPICE1	0			ENSG00000061337	LZTS1	0
ENSG00000182111	ZNF716												ENSG00000163629	PTPN13	0			ENSG00000061455	PRDM6	1
ENSG00000227124	ZNF717												ENSG00000163781	TOPBP1	0			ENSG00000061492	WNT8A	0
ENSG00000250312	ZNF718												ENSG00000165891	E2F7	1			ENSG00000061656	SPAG4	0
ENSG00000182903	ZNF721												ENSG00000163872	YEATS2	0			ENSG00000061676	NCKAP1	0
ENSG00000196081	ZNF724												ENSG00000163882	POLR2H	0			ENSG00000061794	MRPS35	0
ENSG00000213967	ZNF726												ENSG00000163933	RFT1	0			ENSG00000061918	GUCY1B1	0
ENSG00000214652	ZNF727												ENSG00000164011	ZNF691	1			ENSG00000061936	SFSWAP	0
ENSG00000269067	ZNF728												ENSG00000164032	H2AZ1	0			ENSG00000061938	TNK2	0
ENSG00000196350	ZNF729												ENSG00000164039	BDH2	0			ENSG00000061987	MON2	0
ENSG00000183850	ZNF730												ENSG00000104313	EYA1	0			ENSG00000062038	CDH3	0
ENSG00000186777	ZNF732												ENSG00000164051	CCDC51	0			ENSG00000062096	ARSF	0
ENSG00000223614	ZNF735												ENSG00000136944	LMX1B	1			ENSG00000062194	GPBP1	1
ENSG00000234444	ZNF736												ENSG00000164167	LSM6	0			ENSG00000062282	DGAT2	0
ENSG00000237440	ZNF737												ENSG00000164258	NDUFS4	0			ENSG00000062370	ZNF112	1
ENSG00000185252	ZNF74												ENSG00000164291	ARSK	0			ENSG00000062485	CS	0
ENSG00000139651	ZNF740												ENSG00000164294	GPX8	0			ENSG00000062524	LTK	0
ENSG00000181220	ZNF746												ENSG00000164305	CASP3	0			ENSG00000062582	MRPS24	0
ENSG00000169955	ZNF747												ENSG00000164306	PRIMPOL	0			ENSG00000062598	ELMO2	0
ENSG00000186230	ZNF749												ENSG00000184357	H1-5	0			ENSG00000062650	WAPL	0
ENSG00000141579	ZNF750												ENSG00000280953	LINC01163	0			ENSG00000062716	VMP1	0
ENSG00000162086	ZNF75A												ENSG00000164548	TRA2A	0			ENSG00000062725	APPBP2	0
ENSG00000186376	ZNF75D												ENSG00000164610	RP9	0			ENSG00000062822	POLD1	0
ENSG00000065029	ZNF76												ENSG00000120149	MSX2	1			ENSG00000063015	SEZ6	0
ENSG00000160336	ZNF761												ENSG00000164663	USP49	0			ENSG00000063046	EIF4B	0
ENSG00000197054	ZNF763												ENSG00000164683	HEY1	1			ENSG00000063127	SLC6A16	0
ENSG00000169951	ZNF764												ENSG00000164751	PEX2	0			ENSG00000063169	BICRA	0
ENSG00000196417	ZNF765												ENSG00000164754	RAD21	0			ENSG00000063176	SPHK2	0
ENSG00000196214	ZNF766												ENSG00000164758	MED30	0			ENSG00000063177	RPL18	0
ENSG00000169957	ZNF768												ENSG00000164904	ALDH7A1	0			ENSG00000063180	CA11	0
ENSG00000175691	ZNF77												ENSG00000153404	PLEKHG4B	0			ENSG00000063241	ISOC2	0
ENSG00000198146	ZNF770												ENSG00000164978	NUDT2	0			ENSG00000063244	U2AF2	0
ENSG00000179965	ZNF771												ENSG00000165119	HNRNPK	0			ENSG00000063245	EPN1	0
ENSG00000197128	ZNF772												ENSG00000165185	KIAA1958	0			ENSG00000063322	MED29	0
ENSG00000152439	ZNF773												ENSG00000165280	VCP	0			ENSG00000063438	NA	1
ENSG00000196391	ZNF774												ENSG00000122859	NEUROG3	1			ENSG00000063515	GSC2	1
ENSG00000196456	ZNF775												ENSG00000237594	LOC150051	0			ENSG00000063587	ZNF275	1
ENSG00000152443	ZNF776												ENSG00000165458	INPPL1	0			ENSG00000063601	MTMR1	0
ENSG00000196453	ZNF777												ENSG00000246465	NA	0			ENSG00000063660	GPC1	0
ENSG00000170100	ZNF778												ENSG00000165495	PKNOX2	1			ENSG00000063761	ADCK1	0
ENSG00000197782	ZNF780A												ENSG00000165506	DNAAF2	0			ENSG00000063854	HAGH	0
ENSG00000128000	ZNF780B												ENSG00000165512	ZNF22	1			ENSG00000063978	RNF4	0
ENSG00000196381	ZNF781												ENSG00000165525	NEMF	0			ENSG00000064012	CASP8	0
ENSG00000196597	ZNF782												ENSG00000173894	CBX2	1			ENSG00000064042	LIMCH1	0
ENSG00000204946	ZNF783												ENSG00000165630	PRPF18	0			ENSG00000064102	INTS13	0
ENSG00000179922	ZNF784												ENSG00000165671	NSD1	0			ENSG00000064115	TM7SF3	0
ENSG00000197162	ZNF785												ENSG00000165819	METTL3	0			ENSG00000064195	DLX3	1
ENSG00000197362	ZNF786												ENSG00000143195	ILDR2	0			ENSG00000064199	SPA17	0
ENSG00000142409	ZNF787												ENSG00000187855	ASCL4	1			ENSG00000064201	TSPAN32	0
ENSG00000214189	ZNF788												ENSG00000165916	PSMC3	0			ENSG00000064205	CCN5	0
ENSG00000198556	ZNF789												ENSG00000165934	CPSF2	0			ENSG00000064218	DMRT3	1
ENSG00000196152	ZNF79												ENSG00000166004	CEP295	0			ENSG00000064225	ST3GAL6	0
ENSG00000197863	ZNF790												ENSG00000166086	JAM3	0			ENSG00000064270	ATP2C2	0
ENSG00000173875	ZNF791												ENSG00000166224	SGPL1	0			ENSG00000064300	NGFR	0
ENSG00000180884	ZNF792												ENSG00000166261	ZNF202	1			ENSG00000064309	CDON	0
ENSG00000188227	ZNF793												ENSG00000166263	STXBP4	0			ENSG00000064313	TAF2	0
ENSG00000196466	ZNF799												ENSG00000170577	SIX2	1			ENSG00000064393	HIPK2	0
ENSG00000278129	ZNF8												ENSG00000166439	RNF169	0			ENSG00000064419	TNPO3	0
ENSG00000174255	ZNF80												ENSG00000166441	RPL27A	0			ENSG00000064489	NA	1
ENSG00000048405	ZNF800												ENSG00000113368	LMNB1	0			ENSG00000064490	RFXANK	0
ENSG00000170396	ZNF804A												ENSG00000166477	LEO1	0			ENSG00000064545	TMEM161A	0
ENSG00000182348	ZNF804B												ENSG00000166478	ZNF143	1			ENSG00000064547	LPAR2	0
ENSG00000204524	ZNF805												ENSG00000166526	ZNF3	1			ENSG00000064601	CTSA	0
ENSG00000198482	ZNF808												ENSG00000166582	CENPV	0			ENSG00000064607	SUGP2	0
ENSG00000197779	ZNF81												ENSG00000166664	CHRFAM7A	0			ENSG00000064651	SLC12A2	0
ENSG00000198346	ZNF813												ENSG00000166681	BEX3	0			ENSG00000064652	SNX24	0
ENSG00000204514	ZNF814												ENSG00000166716	ZNF592	1			ENSG00000064655	EYA2	0
ENSG00000180257	ZNF816												ENSG00000166788	SAAL1	0			ENSG00000064666	CNN2	0
ENSG00000102984	ZNF821												ENSG00000166813	KIF7	0			ENSG00000064687	ABCA7	0
ENSG00000197933	ZNF823												ENSG00000166822	TMEM170A	0			ENSG00000064692	SNCAIP	0
ENSG00000151612	ZNF827												ENSG00000166860	ZBTB39	1			ENSG00000064703	DDX20	0
ENSG00000185869	ZNF829												ENSG00000166997	CNPY4	0			ENSG00000064726	BTBD1	0
ENSG00000167766	ZNF83												ENSG00000167088	SNRPD1	0			ENSG00000064763	FAR2	0
ENSG00000198783	ZNF830												ENSG00000167130	DOLPP1	0			ENSG00000064787	BCAS1	0
ENSG00000124203	ZNF831												ENSG00000218358	RAET1K	0			ENSG00000064835	POU1F1	1
ENSG00000127903	ZNF835												ENSG00000164045	CDC25A	0			ENSG00000064886	CHI3L2	0
ENSG00000196267	ZNF836												ENSG00000167291	TBC1D16	0			ENSG00000064932	SBNO2	0
ENSG00000152475	ZNF837												ENSG00000167325	RRM1	0			ENSG00000064933	PMS1	0
ENSG00000198040	ZNF84												ENSG00000167522	ANKRD11	0			ENSG00000064961	HMG20B	1
ENSG00000197608	ZNF841												ENSG00000167625	ZNF526	1			ENSG00000064989	CALCRL	0
ENSG00000176723	ZNF843												ENSG00000167670	CHAF1A	0			ENSG00000064995	TAF11	0
ENSG00000223547	ZNF844												ENSG00000167674	HDGFL2	0			ENSG00000064999	ANKS1A	0
ENSG00000213799	ZNF845												ENSG00000167693	NXN	0			ENSG00000065000	AP3D1	0
ENSG00000196605	ZNF846												ENSG00000167699	GLOD4	0			ENSG00000065029	ZNF76	1
ENSG00000105750	ZNF85												ENSG00000167770	OTUB1	0			ENSG00000065054	SLC9A3R2	0
ENSG00000267041	ZNF850												ENSG00000138778	CENPE	0			ENSG00000065057	NTHL1	0
ENSG00000178917	ZNF852												ENSG00000167785	ZNF558	1			ENSG00000065060	UHRF1BP1	0
ENSG00000236609	ZNF853												ENSG00000167840	ZNF232	1			ENSG00000065135	GNAI3	0
ENSG00000197385	ZNF860												ENSG00000168002	POLR2G	0			ENSG00000065150	IPO5	0
ENSG00000261221	ZNF865												ENSG00000168005	SPINDOC	0			ENSG00000065154	OAT	0
ENSG00000257446	ZNF878												ENSG00000168014	C2CD3	0			ENSG00000065183	WDR3	0
ENSG00000234284	ZNF879												ENSG00000168036	CTNNB1	0			ENSG00000065243	PKN2	0
ENSG00000221923	ZNF880												ENSG00000168118	RAB4A	0			ENSG00000065268	WDR18	0
ENSG00000228623	ZNF883												ENSG00000168259	DNAJC7	0			ENSG00000065308	TRAM2	0
ENSG00000213793	ZNF888												ENSG00000168268	NT5DC2	0			ENSG00000065320	NTN1	0
ENSG00000214029	ZNF891												ENSG00000168298	H1-4	0			ENSG00000065325	GLP2R	0
ENSG00000213988	ZNF90												ENSG00000168385	SEPTIN2	0			ENSG00000065328	MCM10	0
ENSG00000167232	ZNF91												ENSG00000168393	DTYMK	0			ENSG00000065357	DGKA	0
ENSG00000146757	ZNF92												ENSG00000168495	POLR3D	0			ENSG00000065361	ERBB3	0
ENSG00000184635	ZNF93												ENSG00000254031	NA	0			ENSG00000065371	ROPN1	0
ENSG00000197360	ZNF98												ENSG00000168646	AXIN2	0			ENSG00000065413	ANKRD44	0
ENSG00000213973	ZNF99												ENSG00000168802	CHTF8	0			ENSG00000065427	KARS1	0
ENSG00000152467	ZSCAN1												ENSG00000168813	ZNF507	1			ENSG00000065457	ADAT1	0
ENSG00000130182	ZSCAN10												ENSG00000168872	DDX19A	0			ENSG00000065485	PDIA5	0
ENSG00000158691	ZSCAN12												ENSG00000138160	KIF11	0			ENSG00000065491	TBC1D22B	0
ENSG00000196812	ZSCAN16												ENSG00000168887	C2orf68	0			ENSG00000065518	NDUFB4	0
ENSG00000121413	ZSCAN18												ENSG00000168916	ZNF608	1			ENSG00000065526	SPEN	1
ENSG00000176371	ZSCAN2												ENSG00000169045	HNRNPH1	0			ENSG00000065534	MYLK	0
ENSG00000121903	ZSCAN20												ENSG00000169084	DHRSX	0			ENSG00000065548	ZC3H15	0
ENSG00000166529	ZSCAN21												ENSG00000169105	CHST14	0			ENSG00000065559	MAP2K4	0
ENSG00000182318	ZSCAN22												ENSG00000169375	SIN3A	0			ENSG00000065600	PACC1	0
ENSG00000187987	ZSCAN23												ENSG00000169398	PTK2	0			ENSG00000065609	SNAP91	0
ENSG00000197037	ZSCAN25												ENSG00000165349	SLC7A3	0			ENSG00000065613	SLK	0
ENSG00000197062	ZSCAN26												ENSG00000169609	C15orf40	0			ENSG00000065615	CYB5R4	0
ENSG00000140265	ZSCAN29												ENSG00000169683	LRRC45	0			ENSG00000065618	COL17A1	0
ENSG00000186814	ZSCAN30												ENSG00000269793	NA	0			ENSG00000065621	GSTO2	0
ENSG00000235109	ZSCAN31												ENSG00000169740	ZNF32	1			ENSG00000065665	SEC61A2	0
ENSG00000140987	ZSCAN32												ENSG00000188064	WNT7B	0			ENSG00000065675	PRKCQ	0
ENSG00000180532	ZSCAN4												ENSG00000169857	AVEN	0			ENSG00000065717	TLE2	0
ENSG00000131848	ZSCAN5A												ENSG00000169951	ZNF764	1			ENSG00000065802	ASB1	0
ENSG00000197213	ZSCAN5B												ENSG00000169957	ZNF768	1			ENSG00000065809	FAM107B	0
ENSG00000204532	ZSCAN5C												ENSG00000170035	UBE2E3	0			ENSG00000065833	ME1	0
ENSG00000137185	ZSCAN9												ENSG00000170322	NFRKB	0			ENSG00000065882	TBC1D1	0
ENSG00000153975	ZUFSP												ENSG00000280660	NA	0			ENSG00000065883	CDK13	0
ENSG00000198205	ZXDA												ENSG00000101680	LAMA1	0			ENSG00000065911	MTHFD2	0
ENSG00000198455	ZXDB												ENSG00000135097	MSI1	0			ENSG00000065923	SLC9A7	0
ENSG00000070476	ZXDC												ENSG00000170631	ZNF16	1			ENSG00000065970	FOXJ2	1
ENSG00000100105	PATZ1												ENSG00000170779	CDCA4	0			ENSG00000065978	YBX1	1
ENSG00000112365	ZBTB24												ENSG00000171316	CHD7	0			ENSG00000065989	PDE4A	0
ENSG00000171443	ZNF524												ENSG00000171365	CLCN5	0			ENSG00000066027	PPP2R5A	0
ENSG00000161914	ZNF653												ENSG00000171456	ASXL1	0			ENSG00000066032	CTNNA2	0
ENSG00000198839	ZNF277												ENSG00000171469	ZNF561	1			ENSG00000066044	ELAVL1	0
ENSG00000243943	ZNF512												ENSG00000224842	NA	0			ENSG00000066056	TIE1	0
ENSG00000148516	ZEB1												ENSG00000171604	CXXC5	1			ENSG00000066084	DIP2B	0
ENSG00000169554	ZEB2												ENSG00000171649	ZIK1	1			ENSG00000066117	SMARCD1	0
ENSG00000140836	ZFHX3												ENSG00000171763	SPATA5L1	0			ENSG00000066135	KDM4A	0
ENSG00000091656	ZFHX4												ENSG00000196584	XRCC2	0			ENSG00000066136	NFYC	1
ENSG00000124496	TRERF1												ENSG00000171793	CTPS1	0			ENSG00000066185	ZMYND12	0
ENSG00000118156	ZNF541												ENSG00000171858	RPS21	0			ENSG00000066230	SLC9A3	0
ENSG00000001167	NFYA												ENSG00000171863	RPS7	0			ENSG00000066248	NGEF	0
ENSG00000139793	MBNL2												ENSG00000006283	CACNA1G	0			ENSG00000066279	ASPM	0
ENSG00000144161	ZC3H8												ENSG00000172053	QARS1	0			ENSG00000066294	CD84	0
ENSG00000197114	ZGPAT												ENSG00000172062	SMN1	0			ENSG00000066322	ELOVL1	0
ENSG00000125817	CENPB												ENSG00000172113	NME6	0			ENSG00000066336	SPI1	1
ENSG00000177946	CENPBD1												ENSG00000172123	SLFN12	0			ENSG00000066379	ZNRD1	0
ENSG00000234616	JRK												ENSG00000172167	MTBP	0			ENSG00000066382	MPPED2	0
ENSG00000183340	JRKL												ENSG00000172428	COPS9	0			ENSG00000066405	CLDN18	0
ENSG00000221944	TIGD1												ENSG00000172586	CHCHD1	0			ENSG00000066422	ZBTB11	1
ENSG00000180346	TIGD2												ENSG00000172687	ZNF738	0			ENSG00000066427	ATXN3	0
ENSG00000173825	TIGD3												ENSG00000172728	FUT10	0			ENSG00000066455	GOLGA5	0
ENSG00000169989	TIGD4												ENSG00000172766	NAA16	0			ENSG00000066468	FGFR2	0
ENSG00000179886	TIGD5												ENSG00000172845	SP3	1			ENSG00000066557	LRRC40	0
ENSG00000164296	TIGD6												ENSG00000173145	NOC3L	0			ENSG00000066583	ISOC1	0
ENSG00000140993	TIGD7												ENSG00000145794	MEGF10	0			ENSG00000066629	EML1	0
ENSG00000171735	CAMTA1												ENSG00000173214	MFSD4B	0			ENSG00000066651	TRMT11	0
ENSG00000108509	CAMTA2												ENSG00000173226	IQCB1	0			ENSG00000066654	THUMPD1	0
ENSG00000131914	LIN28A												ENSG00000173320	STOX2	0			ENSG00000066697	MSANTD3	1
ENSG00000187772	LIN28B												ENSG00000173349	SFT2D3	0			ENSG00000066735	KIF26A	0
ENSG00000065978	YBX1												ENSG00000173473	SMARCC1	0			ENSG00000066739	ATG2B	0
ENSG00000006047	YBX2												ENSG00000173575	CHD2	0			ENSG00000066777	ARFGEF1	0
ENSG00000060138	YBX3												ENSG00000283647	NA	0			ENSG00000066813	ACSM2B	0
ENSG00000168214	RBPJ												ENSG00000131650	KREMEN2	0			ENSG00000066827	ZFAT	1
ENSG00000124232	RBPJL												ENSG00000173950	XXYLT1	0			ENSG00000066855	MTFR1	0
ENSG00000257923	CUX1												ENSG00000173960	UBXN2A	0			ENSG00000066923	STAG3	0
ENSG00000111249	CUX2												ENSG00000174231	PRPF8	0			ENSG00000066926	FECH	0
ENSG00000169856	ONECUT1												ENSG00000174243	DDX23	0			ENSG00000066933	MYO9A	0
ENSG00000119547	ONECUT2												ENSG00000137868	STRA6	0			ENSG00000067048	DDX3Y	0
ENSG00000205922	ONECUT3												ENSG00000174547	MRPL11	0			ENSG00000067057	PFKP	0
ENSG00000182568	SATB1												ENSG00000129195	PIMREG	0			ENSG00000067064	IDI1	0
ENSG00000119042	SATB2												ENSG00000174799	CEP135	0			ENSG00000067066	SP100	1
ENSG00000154832	CXXC1												ENSG00000174989	FBXW8	0			ENSG00000067082	KLF6	1
ENSG00000168772	CXXC4												ENSG00000175029	CTBP2	0			ENSG00000067113	PLPP1	0
ENSG00000171604	CXXC5												ENSG00000170561	IRX2	1			ENSG00000067141	NEO1	0
ENSG00000130816	DNMT1												ENSG00000231977	NA	0			ENSG00000067167	TRAM1	0
ENSG00000099364	FBXL19												ENSG00000175216	CKAP5	0			ENSG00000067177	PHKA1	0
ENSG00000173120	KDM2A												ENSG00000175221	MED16	0			ENSG00000067182	TNFRSF1A	0
ENSG00000089094	KDM2B												ENSG00000135451	TROAP	0			ENSG00000067191	CACNB1	0
ENSG00000138336	TET1												ENSG00000175455	CCDC14	0			ENSG00000067208	EVI5	0
ENSG00000187605	TET3												ENSG00000175467	SART1	0			ENSG00000067221	STOML1	0
ENSG00000118058	KMT2A												ENSG00000175611	LINC00476	0			ENSG00000067225	PKM	0
ENSG00000272333	KMT2B												ENSG00000261308	FIGNL2	0			ENSG00000067248	DHX29	0
ENSG00000137090	DMRT1												ENSG00000130182	ZSCAN10	1			ENSG00000067334	DNTTIP2	0
ENSG00000173253	DMRT2												ENSG00000175792	RUVBL1	0			ENSG00000067365	METTL22	0
ENSG00000064218	DMRT3												ENSG00000267260	LOC728485	0			ENSG00000067369	TP53BP1	0
ENSG00000176399	DMRTA1												ENSG00000175931	UBE2O	0			ENSG00000173157	ADAMTS20	0
ENSG00000142700	DMRTA2												ENSG00000175970	UNC119B	0			ENSG00000067533	RRP15	0
ENSG00000143006	DMRTB1												ENSG00000176225	RTTN	0			ENSG00000067560	RHOA	0
ENSG00000142025	DMRTC2												ENSG00000176273	SLC35G1	0			ENSG00000067596	DHX8	0
ENSG00000101412	E2F1												ENSG00000176371	ZSCAN2	1			ENSG00000067601	PMS2P4	0
ENSG00000007968	E2F2												ENSG00000176619	LMNB2	0			ENSG00000067606	PRKCZ	0
ENSG00000112242	E2F3												ENSG00000251239	LOC101927253	0			ENSG00000067646	ZFY	1
ENSG00000205250	E2F4												ENSG00000177034	MTX3	0			ENSG00000067704	IARS2	0
ENSG00000133740	E2F5												ENSG00000177051	FBXO46	0			ENSG00000067715	SYT1	0
ENSG00000169016	E2F6												ENSG00000177084	POLE	0			ENSG00000067798	NAV3	0
ENSG00000165891	E2F7												ENSG00000136492	BRIP1	0			ENSG00000067829	IDH3G	0
ENSG00000129173	E2F8												ENSG00000177302	TOP3A	0			ENSG00000067836	ROGDI	0
ENSG00000198176	TFDP1												ENSG00000177383	MAGEF1	0			ENSG00000067840	PDZD4	0
ENSG00000114126	TFDP2												ENSG00000177410	ZFAS1	0			ENSG00000067842	ATP2B3	0
ENSG00000183434	TFDP3												ENSG00000180660	MAB21L1	0			ENSG00000067900	ROCK1	0
ENSG00000164330	EBF1												ENSG00000177688	SUMO4	0			ENSG00000067955	CBFB	0
ENSG00000221818	EBF2												ENSG00000278451	NA	0			ENSG00000067992	PDK3	0
ENSG00000108001	EBF3												ENSG00000177842	ZNF620	1			ENSG00000068001	HYAL2	0
ENSG00000088881	EBF4												ENSG00000178105	DDX10	0			ENSG00000068024	HDAC4	0
ENSG00000135373	EHF												ENSG00000273983	H3C8	0			ENSG00000068028	RASSF1	0
ENSG00000120690	ELF1												ENSG00000178409	BEND3	0			ENSG00000068078	FGFR3	0
ENSG00000109381	ELF2												ENSG00000178458	NA	0			ENSG00000068079	IFI35	0
ENSG00000102034	ELF4												ENSG00000151640	DPYSL4	0			ENSG00000068097	HEATR6	0
ENSG00000135374	ELF5												ENSG00000178715	NA	0			ENSG00000068120	COASY	0
ENSG00000126767	ELK1												ENSG00000178904	DPY19L3	0			ENSG00000068137	PLEKHH3	0
ENSG00000111145	ELK3												ENSG00000178921	PFAS	0			ENSG00000068305	MEF2A	1
ENSG00000158711	ELK4												ENSG00000178966	RMI1	0			ENSG00000068308	OTUD5	0
ENSG00000105722	ERF												ENSG00000279417	NA	0			ENSG00000068323	TFE3	1
ENSG00000157554	ERG												ENSG00000179104	TMTC2	0			ENSG00000068354	TBC1D25	0
ENSG00000134954	ETS1												ENSG00000179195	ZNF664	1			ENSG00000068366	ACSL4	0
ENSG00000157557	ETS2												ENSG00000179222	MAGED1	0			ENSG00000068383	INPP5A	0
ENSG00000006468	ETV1												ENSG00000179240	GVQW3	0			ENSG00000068394	GPKOW	0
ENSG00000105672	ETV2												ENSG00000179241	LDLRAD3	0			ENSG00000068400	GRIPAP1	0
ENSG00000117036	ETV3												ENSG00000075290	WNT8B	0			ENSG00000068438	FTSJ1	0
ENSG00000253831	ETV3L												ENSG00000179361	ARID3B	1			ENSG00000068489	PRR11	0
ENSG00000175832	ETV4												ENSG00000179943	FIZ1	1			ENSG00000068615	REEP1	0
ENSG00000244405	ETV5												ENSG00000179950	PUF60	0			ENSG00000068650	ATP11A	0
ENSG00000139083	ETV6												ENSG00000179958	DCTPP1	0			ENSG00000068654	POLR1A	0
ENSG00000010030	ETV7												ENSG00000179965	ZNF771	1			ENSG00000068697	LAPTM4A	0
ENSG00000163497	FEV												ENSG00000180182	MED14	0			ENSG00000068724	TTC7A	0
ENSG00000151702	FLI1												ENSG00000159556	ISL2	1			ENSG00000068745	IP6K2	0
ENSG00000154727	GABPA												ENSG00000183850	ZNF730	1			ENSG00000068781	STON1-GTF2A1L	0
ENSG00000124664	SPDEF												ENSG00000180581	NA	0			ENSG00000068784	SRBD1	0
ENSG00000066336	SPI1												ENSG00000183856	IQGAP3	0			ENSG00000068796	KIF2A	0
ENSG00000269404	SPIB												ENSG00000110492	MDK	0			ENSG00000068831	RASGRP2	0
ENSG00000166211	SPIC												ENSG00000122691	TWIST1	1			ENSG00000068878	PSME4	0
ENSG00000163435	ELF3												ENSG00000180747	SMG1P3	0			ENSG00000068885	IFT80	0
ENSG00000059122	FLYWCH1												ENSG00000180855	ZNF443	1			ENSG00000068903	SIRT2	0
ENSG00000129514	FOXA1												ENSG00000180900	SCRIB	0			ENSG00000068912	ERLEC1	0
ENSG00000125798	FOXA2												ENSG00000180979	LRRC57	0			ENSG00000068971	PPP2R5B	0
ENSG00000170608	FOXA3												ENSG00000181027	FKRP	0			ENSG00000068976	PYGM	0
ENSG00000171956	FOXB1												ENSG00000181090	EHMT1	0			ENSG00000068985	PAGE1	0
ENSG00000204612	FOXB2												ENSG00000131153	GINS2	0			ENSG00000069011	PITX1	1
ENSG00000054598	FOXC1												ENSG00000181315	ZNF322	1			ENSG00000069018	TRPC7	0
ENSG00000176692	FOXC2												ENSG00000229544	NKX1-2	1			ENSG00000069020	MAST4	0
ENSG00000251493	FOXD1												ENSG00000181524	NA	0			ENSG00000069122	ADGRF5	0
ENSG00000186564	FOXD2												ENSG00000188517	COL25A1	0			ENSG00000111049	MYF5	1
ENSG00000187140	FOXD3												ENSG00000181690	PLAG1	1			ENSG00000069206	ADAM7	0
ENSG00000170122	FOXD4												ENSG00000176842	IRX5	1			ENSG00000069248	NUP133	0
ENSG00000184492	FOXD4L1												ENSG00000182095	TNRC18	0			ENSG00000069275	NUCKS1	0
ENSG00000187559	FOXD4L3												ENSG00000182150	ERCC6L2	0			ENSG00000069329	VPS35	0
ENSG00000184659	FOXD4L4												ENSG00000135476	ESPL1	0			ENSG00000069345	DNAJA2	0
ENSG00000204779	FOXD4L5												ENSG00000182263	FIGN	0			ENSG00000069399	BCL3	0
ENSG00000273514	FOXD4L6												ENSG00000272817	NA	0			ENSG00000069424	KCNAB2	0
ENSG00000178919	FOXE1												ENSG00000135747	ZNF670-ZNF695	0			ENSG00000069431	ABCC9	0
ENSG00000186790	FOXE3												ENSG00000182636	NDN	0			ENSG00000069482	GAL	0
ENSG00000103241	FOXF1												ENSG00000182774	RPS17	0			ENSG00000069493	CLEC2D	0
ENSG00000137273	FOXF2												ENSG00000182872	RBM10	0			ENSG00000069509	FUNDC1	0
ENSG00000176165	FOXG1												ENSG00000182944	EWSR1	0			ENSG00000069535	MAOB	0
ENSG00000160973	FOXH1												ENSG00000175928	LRRN1	0			ENSG00000069667	RORA	1
ENSG00000168269	FOXI1												ENSG00000182979	MTA1	0			ENSG00000069696	DRD4	0
ENSG00000186766	FOXI2												ENSG00000182986	ZNF320	1			ENSG00000069702	TGFBR3	0
ENSG00000214336	FOXI3												ENSG00000183098	GPC6	0			ENSG00000069712	NA	0
ENSG00000129654	FOXJ1												ENSG00000259514	NA	0			ENSG00000069764	PLA2G10	0
ENSG00000065970	FOXJ2												ENSG00000183298	NA	0			ENSG00000069812	HES2	1
ENSG00000198815	FOXJ3												ENSG00000183495	EP400	0			ENSG00000069849	ATP1B3	0
ENSG00000164916	FOXK1												ENSG00000183579	ZNRF3	0			ENSG00000069869	NEDD4	0
ENSG00000141568	FOXK2												ENSG00000183647	ZNF530	1			ENSG00000069943	PIGB	0
ENSG00000176678	FOXL1												ENSG00000183684	ALYREF	0			ENSG00000069956	MAPK6	0
ENSG00000183770	FOXL2												ENSG00000241180	NA	0			ENSG00000069966	GNB5	0
ENSG00000111206	FOXM1												ENSG00000183763	TRAIP	0			ENSG00000069974	RAB27A	0
ENSG00000109101	FOXN1												ENSG00000174721	FGFBP3	0			ENSG00000069998	HDHD5	0
ENSG00000170802	FOXN2												ENSG00000183853	KIRREL1	0			ENSG00000070010	UFD1	0
ENSG00000053254	FOXN3												ENSG00000185942	NKAIN3	0			ENSG00000070018	LRP6	0
ENSG00000139445	FOXN4												ENSG00000270823	NA	0			ENSG00000070019	GUCY2C	0
ENSG00000150907	FOXO1												ENSG00000184009	ACTG1	0			ENSG00000070031	SCT	0
ENSG00000118689	FOXO3												ENSG00000230699	NA	0			ENSG00000070047	PHRF1	0
ENSG00000184481	FOXO4												ENSG00000184100	NA	0			ENSG00000070061	ELP1	0
ENSG00000204060	FOXO6												ENSG00000184110	EIF3C	0			ENSG00000070081	NUCB2	0
ENSG00000114861	FOXP1												ENSG00000184117	NIPSNAP1	0			ENSG00000070087	PFN2	0
ENSG00000128573	FOXP2												ENSG00000184220	CMSS1	0			ENSG00000070159	PTPN3	0
ENSG00000049768	FOXP3												ENSG00000184260	H2AC20	0			ENSG00000070182	SPTB	0
ENSG00000137166	FOXP4												ENSG00000265069	LOC101927188	0			ENSG00000070190	DAPP1	0
ENSG00000164379	FOXQ1												ENSG00000147257	GPC3	0			ENSG00000070193	FGF10	0
ENSG00000176302	FOXR1												ENSG00000184445	KNTC1	0			ENSG00000070214	SLC44A1	0
ENSG00000189299	FOXR2												ENSG00000184465	WDR27	0			ENSG00000070269	TMEM260	0
ENSG00000179772	FOXS1												ENSG00000184619	KRBA2	0			ENSG00000070366	SMG6	0
ENSG00000102145	GATA1												ENSG00000184634	MED12	0			ENSG00000070367	EXOC5	0
ENSG00000179348	GATA2												ENSG00000184635	ZNF93	1			ENSG00000070371	CLTCL1	0
ENSG00000107485	GATA3												ENSG00000184640	SEPTIN9	0			ENSG00000070388	FGF22	0
ENSG00000136574	GATA4												ENSG00000184897	H1-10	0			ENSG00000070404	FSTL3	0
ENSG00000130700	GATA5												ENSG00000184990	SIVA1	0			ENSG00000070413	DGCR2	0
ENSG00000141448	GATA6												ENSG00000185049	NELFA	0			ENSG00000070423	RNF126	0
ENSG00000167491	GATAD2A												ENSG00000051341	POLQ	0			ENSG00000070444	MNT	1
ENSG00000143614	GATAD2B												ENSG00000185246	PRPF39	0			ENSG00000070476	ZXDC	1
ENSG00000104447	TRPS1												ENSG00000185347	TEDC1	0			ENSG00000070495	JMJD6	0
ENSG00000220201	ZGLP1												ENSG00000185710	NA	0			ENSG00000070501	POLB	0
ENSG00000137270	GCM1												ENSG00000185722	ANKFY1	0			ENSG00000070526	ST6GALNAC1	0
ENSG00000124827	GCM2												ENSG00000147655	RSPO2	0			ENSG00000070540	WIPI1	0
ENSG00000134317	GRHL1												ENSG00000185920	PTCH1	0			ENSG00000070601	FRMPD1	0
ENSG00000083307	GRHL2												ENSG00000077274	CAPN6	0			ENSG00000070610	GBA2	0
ENSG00000158055	GRHL3												ENSG00000267353	NA	0			ENSG00000070614	NDST1	0
ENSG00000135457	TFCP2												ENSG00000221818	EBF2	1			ENSG00000070669	ASNS	0
ENSG00000115112	TFCP2L1												ENSG00000186230	ZNF749	1			ENSG00000070718	AP3M2	0
ENSG00000153560	UBP1												ENSG00000186354	NA	0			ENSG00000070729	CNGB1	0
ENSG00000263001	GTF2I												ENSG00000186532	SMYD4	0			ENSG00000070731	ST6GALNAC2	0
ENSG00000006704	GTF2IRD1												ENSG00000186566	GPATCH8	0			ENSG00000070756	PABPC1	0
ENSG00000196275	GTF2IRD2												ENSG00000186603	HPDL	0			ENSG00000070759	TESK2	0
ENSG00000174428	GTF2IRD2B												ENSG00000180340	FZD2	0			ENSG00000070761	CFAP20	0
ENSG00000114439	BBX												ENSG00000139330	KERA	0			ENSG00000070770	CSNK2A2	0
ENSG00000079432	CIC												ENSG00000186777	ZNF732	1			ENSG00000070778	PTPN21	0
ENSG00000105856	HBP1												ENSG00000186787	SPIN2B	0			ENSG00000070785	EIF2B3	0
ENSG00000140382	HMG20A												ENSG00000186812	ZNF397	1			ENSG00000070808	CAMK2A	0
ENSG00000064961	HMG20B												ENSG00000186814	ZSCAN30	1			ENSG00000070814	TCOF1	0
ENSG00000118418	HMGN3												ENSG00000187049	TMEM216	0			ENSG00000070831	CDC42	0
ENSG00000138795	LEF1												ENSG00000187109	NAP1L1	0			ENSG00000070882	OSBPL3	0
ENSG00000182968	SOX1												ENSG00000237819	CDK6-AS1	0			ENSG00000070886	EPHA8	0
ENSG00000100146	SOX10												ENSG00000187514	PTMA	0			ENSG00000070915	SLC12A3	0
ENSG00000176887	SOX11												ENSG00000088882	CPXM1	0			ENSG00000070950	RAD18	0
ENSG00000177732	SOX12												ENSG00000101003	GINS1	0			ENSG00000070961	ATP2B1	0
ENSG00000143842	SOX13												ENSG00000187741	FANCA	0			ENSG00000070985	TRPM5	0
ENSG00000168875	SOX14												ENSG00000118298	CA14	0			ENSG00000071051	NCK2	0
ENSG00000129194	SOX15												ENSG00000278272	NA	0			ENSG00000071054	MAP4K4	0
ENSG00000164736	SOX17												ENSG00000187961	KLHL17	0			ENSG00000071073	MGAT4A	0
ENSG00000203883	SOX18												ENSG00000262152	NA	0			ENSG00000071082	RPL31	0
ENSG00000181449	SOX2												ENSG00000188013	NA	0			ENSG00000071127	WDR1	0
ENSG00000125285	SOX21												ENSG00000253661	ZFHX4-AS1	0			ENSG00000071189	SNX13	0
ENSG00000134595	SOX3												ENSG00000188157	AGRN	0			ENSG00000071203	MS4A12	0
ENSG00000039600	SOX30												ENSG00000188290	HES4	1			ENSG00000071205	ARHGAP10	0
ENSG00000124766	SOX4												ENSG00000188342	GTF2F2	0			ENSG00000071242	RPS6KA2	0
ENSG00000134532	SOX5												ENSG00000188365	NA	0			ENSG00000071243	ING3	0
ENSG00000110693	SOX6												ENSG00000188483	IER5L	0			ENSG00000071246	VASH1	0
ENSG00000171056	SOX7												ENSG00000188486	H2AX	0			ENSG00000071282	LMCD1	0
ENSG00000005513	SOX8												ENSG00000106484	MEST	0			ENSG00000071462	BUD23	0
ENSG00000125398	SOX9												ENSG00000188612	SUMO2	0			ENSG00000071537	SEL1L	0
ENSG00000184895	SRY												ENSG00000188765	NA	0			ENSG00000071539	TRIP13	0
ENSG00000081059	TCF7												ENSG00000188801	NA	0			ENSG00000071553	ATP6AP1	0
ENSG00000152284	TCF7L1												ENSG00000188986	NELFB	0			ENSG00000071564	TCF3	1
ENSG00000148737	TCF7L2												ENSG00000189046	ALKBH2	0			ENSG00000071575	TRIB2	0
ENSG00000101126	ADNP												ENSG00000189060	H1-0	0			ENSG00000071626	DAZAP1	0
ENSG00000101544	ADNP2												ENSG00000189079	ARID2	1			ENSG00000071655	MBD3	1
ENSG00000180318	ALX1												ENSG00000189091	SF3B3	0			ENSG00000071794	HLTF	0
ENSG00000156150	ALX3												ENSG00000279725	NA	0			ENSG00000071859	FAM50A	0
ENSG00000052850	ALX4												ENSG00000189403	HMGB1	0			ENSG00000071889	FAM3A	0
ENSG00000227059	ANHX												ENSG00000250309	NA	0			ENSG00000071894	CPSF1	0
ENSG00000186103	ARGFX												ENSG00000196284	SUPT3H	0			ENSG00000071909	MYO3B	0
ENSG00000004848	ARX												ENSG00000196290	NIF3L1	0			ENSG00000071967	CYBRD1	0
ENSG00000125492	BARHL1												ENSG00000196345	ZKSCAN7	1			ENSG00000071991	CDH19	0
ENSG00000143032	BARHL2												ENSG00000196367	TRRAP	0			ENSG00000071994	PDCD2	0
ENSG00000131668	BARX1												ENSG00000196387	ZNF140	1			ENSG00000072041	SLC6A15	0
ENSG00000043039	BARX2												ENSG00000196419	XRCC6	0			ENSG00000072042	RDH11	0
ENSG00000188909	BSX												ENSG00000196456	ZNF775	1			ENSG00000072062	PRKACA	0
ENSG00000113722	CDX1												ENSG00000196476	C20orf96	0			ENSG00000072071	ADGRL1	0
ENSG00000165556	CDX2												ENSG00000125084	WNT1	0			ENSG00000072080	SPP2	0
ENSG00000131264	CDX4												ENSG00000196646	ZNF136	1			ENSG00000072110	ACTN1	0
ENSG00000105392	CRX												ENSG00000196724	ZNF418	1			ENSG00000072121	ZFYVE26	0
ENSG00000109851	DBX1												ENSG00000137807	KIF23	0			ENSG00000072133	RPS6KA6	0
ENSG00000185610	DBX2												ENSG00000196781	TLE1	0			ENSG00000072134	EPN2	0
ENSG00000144355	DLX1												ENSG00000196782	MAML3	0			ENSG00000072135	PTPN18	0
ENSG00000115844	DLX2												ENSG00000196873	CBWD3	0			ENSG00000072163	LIMS2	0
ENSG00000064195	DLX3												ENSG00000275713	H2BC9	0			ENSG00000072182	ASIC4	0
ENSG00000108813	DLX4												ENSG00000197062	ZSCAN26	1			ENSG00000072195	SPEG	0
ENSG00000105880	DLX5												ENSG00000197149	NA	0			ENSG00000072201	LNX1	0
ENSG00000006377	DLX6												ENSG00000197162	ZNF785	1			ENSG00000072210	ALDH3A2	0
ENSG00000197587	DMBX1												ENSG00000232821	NA	0			ENSG00000072274	TFRC	0
ENSG00000204595	DPRX												ENSG00000197275	RAD54B	0			ENSG00000072310	SREBF1	1
ENSG00000165606	DRGX												ENSG00000279912	NA	0			ENSG00000072315	TRPC5	0
DUX1_HUMAN	DUX1												ENSG00000197332	NA	0			ENSG00000072364	AFF4	0
DUX3_HUMAN	DUX3												ENSG00000197362	ZNF786	1			ENSG00000072401	UBE2D1	0
ENSG00000260596	DUX4												ENSG00000197417	SHPK	0			ENSG00000072415	MPP5	0
ENSG00000258873	DUXA												ENSG00000144229	THSD7B	0			ENSG00000072422	RHOBTB1	0
ENSG00000135638	EMX1												ENSG00000197670	NA	0			ENSG00000072501	SMC1A	0
ENSG00000170370	EMX2												ENSG00000197728	RPS26	0			ENSG00000072506	HSD17B10	0
ENSG00000163064	EN1												ENSG00000197744	NA	0			ENSG00000072518	MARK2	0
ENSG00000164778	EN2												ENSG00000197771	MCMBP	0			ENSG00000072571	HMMR	0
ENSG00000123576	ESX1												ENSG00000175643	RMI2	0			ENSG00000072609	CHFR	0
ENSG00000106038	EVX1												ENSG00000197951	ZNF71	1			ENSG00000072657	TRHDE	0
ENSG00000174279	EVX2												ENSG00000108813	DLX4	1			ENSG00000072682	P4HA2	0
ENSG00000164900	GBX1												ENSG00000198093	ZNF649	1			ENSG00000072694	FCGR2B	0
ENSG00000168505	GBX2												ENSG00000198131	ZNF544	1			ENSG00000072736	NFATC3	1
ENSG00000133937	GSC												ENSG00000221750	SNORA11G	0			ENSG00000072756	TRNT1	0
ENSG00000063515	GSC2												ENSG00000198185	ZNF334	1			ENSG00000072778	ACADVL	0
ENSG00000169840	GSX1												ENSG00000198231	DDX42	0			ENSG00000072786	STK10	0
ENSG00000180613	GSX2												ENSG00000198237	NA	0			ENSG00000072803	FBXW11	0
ENSG00000165259	HDX												ENSG00000198429	ZNF69	1			ENSG00000072818	ACAP1	0
ENSG00000163666	HESX1												ENSG00000198521	ZNF43	1			ENSG00000072832	CRMP1	0
ENSG00000152804	HHEX												ENSG00000198522	GPN1	0			ENSG00000072840	EVC	0
ENSG00000136630	HLX												ENSG00000226819	NA	0			ENSG00000072849	DERL2	0
ENSG00000147421	HMBOX1												ENSG00000198563	DDX39B	0			ENSG00000072858	SIDT1	0
ENSG00000215612	HMX1												ENSG00000198580	NA	0			ENSG00000072864	NDE1	0
ENSG00000188816	HMX2												ENSG00000198690	FAN1	0			ENSG00000072952	MRVI1	0
ENSG00000188620	HMX3												ENSG00000198700	IPO9	0			ENSG00000072954	TMEM38A	0
ENSG00000135100	HNF1A												ENSG00000198795	ZNF521	1			ENSG00000072958	AP1M1	0
ENSG00000275410	HNF1B												ENSG00000198890	PRMT6	0			ENSG00000073008	PVR	0
ENSG00000215271	HOMEZ												ENSG00000198920	KIAA0753	0			ENSG00000073050	XRCC1	0
ENSG00000105991	HOXA1												ENSG00000198937	CCDC167	0			ENSG00000073060	SCARB1	0
ENSG00000253293	HOXA10												ENSG00000231252	LOC101926964	0			ENSG00000073067	CYP2W1	0
ENSG00000005073	HOXA11												ENSG00000185053	SGCZ	0			ENSG00000253554	LINC01414	0
ENSG00000106031	HOXA13												ENSG00000244586	NA	0			ENSG00000073146	MOV10L1	0
ENSG00000105996	HOXA2												ENSG00000253553	NA	0			ENSG00000073150	PANX2	0
ENSG00000105997	HOXA3												ENSG00000213468	FIRRE	0			ENSG00000073169	SELENOO	0
ENSG00000197576	HOXA4												ENSG00000100162	CENPM	0			ENSG00000073282	TP63	1
ENSG00000106004	HOXA5												ENSG00000186684	CYP27C1	0			ENSG00000073331	ALPK1	0
ENSG00000106006	HOXA6												ENSG00000162068	NTN3	0			ENSG00000073350	LLGL2	0
ENSG00000122592	HOXA7												ENSG00000164946	FREM1	0			ENSG00000073417	PDE8A	0
ENSG00000078399	HOXA9												ENSG00000123975	CKS2	0			ENSG00000073464	CLCN4	0
ENSG00000120094	HOXB1												ENSG00000200879	SNORD14E	0			ENSG00000073536	NLE1	0
ENSG00000159184	HOXB13												ENSG00000273703	H2BC14	0			ENSG00000073578	SDHA	0
ENSG00000173917	HOXB2												ENSG00000248694	NA	0			ENSG00000073584	SMARCE1	0
ENSG00000120093	HOXB3												ENSG00000254238	NA	0			ENSG00000073598	FNDC8	0
ENSG00000182742	HOXB4												ENSG00000202252	SNORD14C	0			ENSG00000073605	GSDMB	0
ENSG00000120075	HOXB5												ENSG00000213370	NA	0			ENSG00000073614	KDM5A	0
ENSG00000108511	HOXB6												ENSG00000202363	SNORA62	0			ENSG00000073670	ADAM11	0
ENSG00000260027	HOXB7												ENSG00000162062	TEDC2	0			ENSG00000073711	PPP2R3A	0
ENSG00000120068	HOXB8												ENSG00000241418	NA	0			ENSG00000073712	FERMT2	0
ENSG00000170689	HOXB9												ENSG00000203469	NA	0			ENSG00000073734	ABCB11	0
ENSG00000180818	HOXC10												ENSG00000181234	TMEM132C	0			ENSG00000073737	DHRS9	0
ENSG00000123388	HOXC11												ENSG00000108001	EBF3	1			ENSG00000073754	CD5L	0
ENSG00000123407	HOXC12												ENSG00000203819	NA	0			ENSG00000073756	PTGS2	0
ENSG00000123364	HOXC13												ENSG00000069188	SDK2	0			ENSG00000173673	HES3	1
ENSG00000198353	HOXC4												ENSG00000261586	NA	0			ENSG00000073803	MAP3K13	0
ENSG00000172789	HOXC5												ENSG00000204049	NA	0			ENSG00000073849	ST6GAL1	0
ENSG00000197757	HOXC6												ENSG00000204055	NA	0			ENSG00000073861	TBX21	1
ENSG00000037965	HOXC8												ENSG00000204138	PHACTR4	0			ENSG00000073905	NA	0
ENSG00000180806	HOXC9												ENSG00000204177	BMS1P1	0			ENSG00000073910	FRY	0
ENSG00000128645	HOXD1												ENSG00000204253	NA	0			ENSG00000073921	PICALM	0
ENSG00000128710	HOXD10												ENSG00000204262	COL5A2	0			ENSG00000073969	NSF	0
ENSG00000128713	HOXD11												ENSG00000204272	NBDY	0			ENSG00000279694	NA	0
ENSG00000170178	HOXD12												ENSG00000111432	FZD10	0			ENSG00000074054	CLASP1	0
ENSG00000128714	HOXD13												ENSG00000204304	PBX2	1			ENSG00000074071	MRPS34	0
ENSG00000128652	HOXD3												ENSG00000073111	MCM2	0			ENSG00000074181	NOTCH3	0
ENSG00000170166	HOXD4												ENSG00000204371	EHMT2	0			ENSG00000074201	CLNS1A	0
ENSG00000175879	HOXD8												ENSG00000204388	HSPA1B	0			ENSG00000074211	PPP2R2C	0
ENSG00000128709	HOXD9												ENSG00000204389	HSPA1A	0			ENSG00000074219	TEAD2	1
ENSG00000170549	IRX1												ENSG00000204652	NA	0			ENSG00000074266	EED	0
ENSG00000170561	IRX2												ENSG00000204764	RANBP17	0			ENSG00000074276	CDHR2	0
ENSG00000177508	IRX3												ENSG00000204802	LOC102724238	0			ENSG00000074317	SNCB	0
ENSG00000113430	IRX4												ENSG00000204954	C12orf73	0			ENSG00000074319	TSG101	0
ENSG00000176842	IRX5												ENSG00000205060	SLC35B4	0			ENSG00000074356	NCBP3	0
ENSG00000159387	IRX6												ENSG00000205208	C4orf46	0			ENSG00000074370	ATP2A3	0
ENSG00000016082	ISL1												ENSG00000205268	PDE7A	0			ENSG00000074410	CA12	0
ENSG00000159556	ISL2												ENSG00000205323	SARNP	0			ENSG00000074416	MGLL	0
ENSG00000175329	ISX												ENSG00000147536	GINS4	0			ENSG00000074527	NTN4	0
ENSG00000138136	LBX1												ENSG00000205476	CCDC85C	0			ENSG00000074582	BCS1L	0
ENSG00000179528	LBX2												ENSG00000205571	SMN1	0			ENSG00000074590	NUAK1	0
ENSG00000213921	LEUTX												ENSG00000205581	HMGN1	0			ENSG00000074603	DPP8	0
ENSG00000273706	LHX1												ENSG00000205609	EIF3CL	0			ENSG00000074621	SLC24A1	0
ENSG00000106689	LHX2												ENSG00000205629	LCMT1	0			ENSG00000074657	ZNF532	1
ENSG00000107187	LHX3												ENSG00000205659	LIN52	0			ENSG00000074660	SCARF1	0
ENSG00000121454	LHX4												ENSG00000221475	SNORA11D	0			ENSG00000074695	LMAN1	0
ENSG00000089116	LHX5												ENSG00000205664	NA	0			ENSG00000074696	HACD3	0
ENSG00000106852	LHX6												ENSG00000205771	CATSPER2P1	0			ENSG00000074706	IPCEF1	0
ENSG00000162624	LHX8												ENSG00000112559	MDFI	0			ENSG00000074755	ZZEF1	0
ENSG00000143355	LHX9												ENSG00000272438	NA	0			ENSG00000074800	ENO1	0
ENSG00000162761	LMX1A												ENSG00000206417	NA	0			ENSG00000074803	SLC12A1	0
ENSG00000136944	LMX1B												ENSG00000147145	LPAR4	0			ENSG00000074842	MYDGF	0
ENSG00000143995	MEIS1												ENSG00000184414	NA	0			ENSG00000074855	ANO8	0
ENSG00000134138	MEIS2												ENSG00000206760	SNORA6	0			ENSG00000074935	TUBE1	0
ENSG00000105419	MEIS3												ENSG00000207118	SNORD14D	0			ENSG00000074964	ARHGEF10L	0
ENSG00000005102	MEOX1												ENSG00000207145	SNORA18	0			ENSG00000074966	TXK	0
ENSG00000106511	MEOX2												ENSG00000208772	SNORD94	0			ENSG00000075035	WSCD2	0
ENSG00000185155	MIXL1												ENSG00000211451	GNRHR2	0			ENSG00000075043	KCNQ2	0
ENSG00000150051	MKX												ENSG00000212127	TAS2R14	0			ENSG00000075073	TACR2	0
ENSG00000130675	MNX1												ENSG00000212664	NA	0			ENSG00000075089	ACTR6	0
ENSG00000163132	MSX1												ENSG00000212695	NA	0			ENSG00000075131	TIPIN	0
ENSG00000120149	MSX2												ENSG00000212802	NA	0			ENSG00000075142	SRI	0
ENSG00000111704	NANOG												ENSG00000213018	NA	0			ENSG00000075151	EIF4G3	0
ENSG00000205857	NANOGNB												ENSG00000178150	ZNF114	1			ENSG00000075188	NUP37	0
ENSG00000255192	NANOGP8												ENSG00000213079	SCAF8	0			ENSG00000075213	SEMA3A	0
ENSG00000235608	NKX1-1												ENSG00000213131	NA	0			ENSG00000131914	LIN28A	1
ENSG00000229544	NKX1-2												ENSG00000213246	SUPT4H1	0			ENSG00000075223	SEMA3C	0
ENSG00000136352	NKX2-1												ENSG00000213261	NA	0			ENSG00000075234	TTC38	0
ENSG00000125820	NKX2-2												ENSG00000213297	NA	0			ENSG00000075239	ACAT1	0
ENSG00000119919	NKX2-3												ENSG00000213300	NA	0			ENSG00000075240	GRAMD4	0
ENSG00000125816	NKX2-4												ENSG00000213341	CHUK	0			ENSG00000075275	CELSR1	0
ENSG00000183072	NKX2-5												ENSG00000257060	NA	0			ENSG00000168505	GBX2	1
ENSG00000180053	NKX2-6												ENSG00000213371	NA	0			ENSG00000075292	ZNF638	0
ENSG00000136327	NKX2-8												ENSG00000141314	RHBDL3	0			ENSG00000075303	SLC25A40	0
ENSG00000167034	NKX3-1												ENSG00000267500	NA	0			ENSG00000075336	TIMM21	0
ENSG00000109705	NKX3-2												ENSG00000213569	NA	0			ENSG00000075340	ADD2	0
ENSG00000163623	NKX6-1												ENSG00000213598	NA	0			ENSG00000075388	FGF4	0
ENSG00000148826	NKX6-2												ENSG00000213707	NA	0			ENSG00000075391	RASAL2	0
ENSG00000165066	NKX6-3												ENSG00000213722	DDAH2	0			ENSG00000075399	VPS9D1	0
ENSG00000106410	NOBOX												ENSG00000213735	NA	0			ENSG00000075407	ZNF37A	1
ENSG00000214513	NOTO												ENSG00000213741	RPS29	0			ENSG00000075413	MARK3	0
ENSG00000171540	OTP												ENSG00000213753	CENPBD1P1	0			ENSG00000075415	SLC25A3	0
ENSG00000115507	OTX1												ENSG00000213780	GTF2H4	0			ENSG00000075420	FNDC3B	0
ENSG00000165588	OTX2												ENSG00000213782	DDX47	0			ENSG00000075426	FOSL2	1
ENSG00000185630	PBX1												ENSG00000213851	NA	0			ENSG00000075461	CACNG4	0
ENSG00000204304	PBX2												ENSG00000213888	NA	0			ENSG00000075539	FRYL	0
ENSG00000167081	PBX3												ENSG00000213938	NA	0			ENSG00000075568	TMEM131	0
ENSG00000105717	PBX4												ENSG00000213939	NA	0			ENSG00000149948	HMGA2	1
ENSG00000139515	PDX1												ENSG00000213967	ZNF726	1			ENSG00000075624	ACTB	0
ENSG00000165462	PHOX2A												ENSG00000214026	MRPL23	0			ENSG00000075643	MOCOS	0
ENSG00000109132	PHOX2B												ENSG00000214029	ZNF891	1			ENSG00000075651	PLD1	0
ENSG00000069011	PITX1												ENSG00000214046	SMIM7	0			ENSG00000075673	ATP12A	0
ENSG00000164093	PITX2												ENSG00000214078	CPNE1	0			ENSG00000075702	WDR62	0
ENSG00000107859	PITX3												ENSG00000214113	LYRM4	0			ENSG00000075711	DLG1	0
ENSG00000160199	PKNOX1												ENSG00000214182	NA	0			ENSG00000075785	RAB7A	0
ENSG00000165495	PKNOX2												ENSG00000214184	GCC2-AS1	0			ENSG00000075790	BCAP29	0
ENSG00000175325	PROP1												ENSG00000214189	NA	1			ENSG00000075826	SEC31B	0
ENSG00000116132	PRRX1												ENSG00000214223	NA	0			ENSG00000075856	SART3	0
ENSG00000167157	PRRX2												ENSG00000214322	NA	0			ENSG00000075884	ARHGAP15	0
ENSG00000134438	RAX												ENSG00000214331	LOC283922	0			ENSG00000075886	TUBA3D	0
ENSG00000173976	RAX2												ENSG00000240236	NA	0			ENSG00000075891	PAX2	1
ENSG00000101883	RHOXF1												ENSG00000214389	NA	0			ENSG00000075914	EXOSC7	0
ENSG00000131721	RHOXF2												ENSG00000214455	NA	0			ENSG00000075945	KIFAP3	0
ENSG00000203989	RHOXF2B												ENSG00000214465	NA	0			ENSG00000075975	MKRN2	0
ENSG00000274529	SEBOX												ENSG00000214753	HNRNPUL2	0			ENSG00000076003	MCM6	0
ENSG00000185960	SHOX												ENSG00000214760	NA	0			ENSG00000076043	REXO2	0
ENSG00000168779	SHOX2												ENSG00000214784	NA	0			ENSG00000076053	RBM7	0
ENSG00000126778	SIX1												ENSG00000142149	HUNK	0			ENSG00000076067	RBMS2	0
ENSG00000170577	SIX2												ENSG00000214826	NA	0			ENSG00000076108	BAZ2A	1
ENSG00000138083	SIX3												ENSG00000214941	ZSWIM7	0			ENSG00000076201	PTPN23	0
ENSG00000100625	SIX4												ENSG00000215021	PHB2	0			ENSG00000076242	MLH1	0
ENSG00000177045	SIX5												ENSG00000215032	NA	0			ENSG00000076248	UNG	0
ENSG00000184302	SIX6												ENSG00000215097	NA	0			ENSG00000076258	FMO4	0
ENSG00000177426	TGIF1												ENSG00000215102	NA	0			ENSG00000076321	KLHL20	0
ENSG00000118707	TGIF2												ENSG00000215154	LOC652276	0			ENSG00000076344	RGS11	0
[truncated: 31,739 more rows]
