# Supplementary material for: Integrative analysis of transcriptome dynamics during human craniofacial development identifies candidate disease genes
Source: Nat Commun. 2023 Aug 2;14:4623. doi: 10.1038/s41467-023-40363-1 (PMC10397224; doi:10.1038/s41467-023-40363-1)
Supplement: Supplementary file 6 — Supplementary Data 3 [file 41467_2023_40363_MOESM6_ESM.xlsx]

## Sheet: README
TAB	Column	Description
strong_novel_embryonic_CF_enhancers	Bed3 file format.	Bed file of all CFSEs identified in this study.
Enh_target_bivalent	ENS	Ensembl Identifier
	SYM	Gene Symbol
	Enhancers	Number of CFSE targeting gene as determined by GREAT.
	Bivalent	Bivalent status of gene promoter, yes or blank for no.

## Sheet: strong_novel_embryonic_CF_enhan
chr1	843000	843400
chr1	845000	846800
chr1	863800	864000
chr1	867800	868800
chr1	911000	911800
chr1	930600	932200
chr1	962200	962400
chr1	1114200	1115000
chr1	1115400	1115600
chr1	1291000	1292000
chr1	1891200	1891600
chr1	1945600	1946800
chr1	1976000	1976600
chr1	1993000	1993200
chr1	2211800	2212000
chr1	2273400	2273800
chr1	2305600	2306000
chr1	2394400	2395200
chr1	2483400	2483800
chr1	2493800	2494000
chr1	2494200	2495000
chr1	2527000	2527200
chr1	2543200	2543600
chr1	2721600	2721800
chr1	2722600	2722800
chr1	2727400	2728000
chr1	2747400	2747800
chr1	2749400	2749600
chr1	2750000	2750200
chr1	2777000	2778600
chr1	2820600	2820800
chr1	2863400	2863800
chr1	2937800	2938200
chr1	2945000	2945600
chr1	2976400	2977600
chr1	3005600	3005800
chr1	3025600	3026400
chr1	3065800	3066000
chr1	3117800	3118200
chr1	3140800	3141600
chr1	3160200	3160400
chr1	3162000	3162200
chr1	3162400	3163200
chr1	3184200	3184600
chr1	3292800	3293000
chr1	3313800	3314200
chr1	3392400	3393000
chr1	3394800	3395000
chr1	3413400	3413600
chr1	3415000	3415200
chr1	3471600	3472000
chr1	3473800	3474000
chr1	3492400	3492800
chr1	3600200	3601000
chr1	3611800	3612400
chr1	3613600	3613800
chr1	3622000	3622200
chr1	3623000	3623600
chr1	4014000	4014800
chr1	4062600	4062800
chr1	4071000	4071400
chr1	4131600	4131800
chr1	4132200	4132400
chr1	4141800	4142600
chr1	4192400	4192800
chr1	4197400	4198200
chr1	4207400	4207800
chr1	4510000	4510200
chr1	4589400	4589800
chr1	4697000	4698600
chr1	5169400	5169800
chr1	5475200	5475600
chr1	5488600	5488800
chr1	5490200	5490600
chr1	5491600	5492000
chr1	5514800	5515200
chr1	5516400	5516600
chr1	5582600	5583000
chr1	5585600	5586400
chr1	5657600	5657800
chr1	5788800	5789000
chr1	5825400	5825600
chr1	6161800	6162000
chr1	6208600	6209200
chr1	6490000	6490400
chr1	6505800	6506800
chr1	6544200	6544600
chr1	6545800	6546600
chr1	7019200	7019400
chr1	7030800	7031000
chr1	7129600	7129800
chr1	7288800	7289000
chr1	7290800	7291000
chr1	7404000	7404200
chr1	7411200	7411400
chr1	7487600	7487800
chr1	7497000	7497200
chr1	7514400	7514600
chr1	7522600	7523000
chr1	7690400	7691200
chr1	7720800	7722200
chr1	7744000	7744200
chr1	8199800	8200200
chr1	8268800	8269000
chr1	8428000	8428200
chr1	8878400	8878800
chr1	9222000	9222200
chr1	9333200	9333400
chr1	9363000	9363200
chr1	9412400	9413000
chr1	9413400	9414200
chr1	9580200	9580600
chr1	9922600	9922800
chr1	9968800	9969000
chr1	10081200	10081800
chr1	10491400	10491600
chr1	10494800	10495400
chr1	10550400	10550600
chr1	10564400	10564600
chr1	10567000	10567600
chr1	10619400	10619600
chr1	10801800	10802000
chr1	10856600	10857000
chr1	10887400	10888400
chr1	10890200	10890400
chr1	10950000	10950200
chr1	10950400	10950800
chr1	10994800	10995000
chr1	11004000	11004400
chr1	11121000	11121200
chr1	11381800	11382000
chr1	11385000	11385200
chr1	11420600	11421200
chr1	11421600	11422000
chr1	11422200	11423000
chr1	11436600	11436800
chr1	11447800	11448000
chr1	11457000	11457600
chr1	11538000	11538400
chr1	11539600	11540400
chr1	11653600	11654200
chr1	11804400	11804600
chr1	11823600	11823800
chr1	11826200	11826400
chr1	11826600	11826800
chr1	11862000	11862400
chr1	12228600	12228800
chr1	12388400	12388600
chr1	12435200	12435800
chr1	12489400	12489600
chr1	12568800	12569000
chr1	13909200	13910000
chr1	14363600	14364000
chr1	14366600	14366800
chr1	14790400	14790600
chr1	14918200	14918400
chr1	14986400	14986600
chr1	14993600	14993800
chr1	15096600	15097000
chr1	15117800	15118000
chr1	15216200	15216400
chr1	15218200	15218600
chr1	15219600	15219800
chr1	15267400	15267600
chr1	15274000	15274200
chr1	15386800	15387000
chr1	15410800	15411000
chr1	15598600	15599000
chr1	15706400	15706800
chr1	16172600	16172800
chr1	16373000	16373200
chr1	16689400	16689600
chr1	16943600	16943800
chr1	16993200	16993400
chr1	17028800	17029000
chr1	17046600	17046800
chr1	17051200	17052000
chr1	17074800	17075200
chr1	17217000	17217400
chr1	17372400	17372600
chr1	18032400	18033600
chr1	18043800	18044200
chr1	18099200	18100400
chr1	18188200	18188400
chr1	18251600	18251800
chr1	18253600	18254200
chr1	18274800	18275400
chr1	18289400	18290400
chr1	18339000	18339200
chr1	18404600	18407400
chr1	18475400	18475800
chr1	18568400	18568600
chr1	18659200	18659400
chr1	18679000	18679200
chr1	18875000	18875400
chr1	19002000	19002400
chr1	19002800	19003400
chr1	19054400	19054800
chr1	19057000	19057200
chr1	19104800	19105200
chr1	19110400	19111200
chr1	19243600	19244000
chr1	19250200	19251000
chr1	19378400	19379200
chr1	19379600	19381600
chr1	19707600	19708000
chr1	19708600	19709600
chr1	19946400	19946600
chr1	20475600	20475800
chr1	20564400	20564600
chr1	20668600	20669400
chr1	20674800	20675000
chr1	20687200	20687600
chr1	20915400	20915600
chr1	21371000	21371600
chr1	21664000	21664200
chr1	21672800	21673200
chr1	21724000	21724600
chr1	21817600	21817800
chr1	21834800	21835400
chr1	21929400	21930000
chr1	21985400	21985800
chr1	21996200	21996400
chr1	22352800	22353000
chr1	22538600	22539600
chr1	22548000	22549200
chr1	22562000	22562800
chr1	22570000	22570400
chr1	22665400	22666200
chr1	22833800	22834400
chr1	22834800	22835200
chr1	22882400	22883600
chr1	22940400	22940800
chr1	22953000	22953400
chr1	22992200	22992600
chr1	23001400	23001800
chr1	23033800	23034000
chr1	23034200	23034400
chr1	23038400	23039000
chr1	23056200	23057200
chr1	23149000	23149200
chr1	23371000	23371200
chr1	23575800	23576000
chr1	23706400	23707000
chr1	24103600	24104000
chr1	24127800	24128000
chr1	24354000	24354400
chr1	24665600	24665800
chr1	24668800	24669200
chr1	24674000	24674200
chr1	24742800	24743200
chr1	25228200	25229600
chr1	25244400	25244600
chr1	25245800	25246000
chr1	25415800	25416000
chr1	25461600	25461800
chr1	25510000	25510400
chr1	25560000	25560200
chr1	25903600	25904000
chr1	26079000	26079200
chr1	26247800	26248000
chr1	26339000	26339200
chr1	26362600	26363000
chr1	26546200	26547200
chr1	26755000	26755400
chr1	26931000	26931200
chr1	27115600	27115800
chr1	27366200	27366800
chr1	27380200	27380400
chr1	27562200	27562400
chr1	27610800	27611200
chr1	27647600	27648000
chr1	27687400	27687600
chr1	27709200	27709600
chr1	27814000	27814200
chr1	27861200	27861400
chr1	28053200	28053400
chr1	28261200	28261800
chr1	28931600	28932000
chr1	29061600	29062000
chr1	29141800	29142000
chr1	29181600	29181800
chr1	29237000	29237200
chr1	29242600	29243000
chr1	29460200	29461200
chr1	29630200	29630400
chr1	29645600	29645800
chr1	29776000	29776400
chr1	29804400	29805200
chr1	29840800	29842000
chr1	30152800	30153200
chr1	30297200	30298000
chr1	30507000	30507600
chr1	30584600	30585000
chr1	30690400	30690800
chr1	30758400	30758600
chr1	30759000	30759200
chr1	31017400	31017600
chr1	31134400	31135200
chr1	31710800	31711600
chr1	31712800	31713400
chr1	31867800	31868000
chr1	31881600	31881800
chr1	31885000	31885400
chr1	31907000	31907200
chr1	32181200	32181400
chr1	32242000	32242400
chr1	32245200	32245400
chr1	32452200	32452400
chr1	33152600	33153600
chr1	33545800	33546000
chr1	33819800	33820600
chr1	33889200	33889400
chr1	34309600	34309800
chr1	34944800	34945800
chr1	35544000	35544200
chr1	36172400	36172800
chr1	36183200	36183400
chr1	36274800	36275000
chr1	36352600	36352800
chr1	36353600	36353800
chr1	36591200	36591800
chr1	36979600	36980000
chr1	37036600	37039200
chr1	37134800	37135400
chr1	37279200	37280400
chr1	37316000	37317200
chr1	37503600	37504400
chr1	37704000	37704400
chr1	37706200	37707000
chr1	37784400	37784800
chr1	37828200	37828600
chr1	37898000	37899000
chr1	38116200	38116400
chr1	38117200	38117800
chr1	38118800	38119000
chr1	38122400	38123000
chr1	38132800	38133000
chr1	38456000	38456400
chr1	38723200	38724600
chr1	38757800	38758000
chr1	38801600	38802800
chr1	38827200	38827800
chr1	38941800	38943000
chr1	38961600	38961800
chr1	39035200	39035800
chr1	39073600	39074000
chr1	39249000	39250000
chr1	39288600	39288800
chr1	39638600	39639800
chr1	39669600	39670800
chr1	39943800	39944200
chr1	40102600	40103200
chr1	41134400	41134600
chr1	41173600	41174200
chr1	41249400	41249800
chr1	41756400	41757200
chr1	41796000	41796200
chr1	41978800	41979000
chr1	42117800	42118200
chr1	42128400	42128600
chr1	42675400	42676200
chr1	43250200	43250400
chr1	43440400	43440800
chr1	43449200	43449400
chr1	43450600	43450800
chr1	43613000	43613800
chr1	44678000	44678400
chr1	44722200	44722400
chr1	44766200	44766400
chr1	44777600	44778600
chr1	44821000	44821600
chr1	44882000	44883000
chr1	45250400	45250600
chr1	45258600	45258800
chr1	45475200	45475400
chr1	45477000	45477600
chr1	46015200	46015800
chr1	47013200	47013600
chr1	47674000	47674400
chr1	47870800	47871800
chr1	47974200	47975000
chr1	47980600	47980800
chr1	48002400	48003200
chr1	48045800	48046400
chr1	48058200	48059600
chr1	48093000	48093800
chr1	48096800	48098000
chr1	48126600	48127000
chr1	48144800	48145200
chr1	48158600	48159800
chr1	48170600	48171000
chr1	48185400	48185600
chr1	48190200	48190400
chr1	48190600	48191800
chr1	48444400	48444600
chr1	48459400	48459800
chr1	49029400	49029800
chr1	49038200	49038400
chr1	49119800	49120600
chr1	49180600	49181000
chr1	50569000	50569800
chr1	50711800	50712200
chr1	50743200	50744200
chr1	51659000	51659400
chr1	51920800	51921000
chr1	52345200	52345400
chr1	52499400	52499800
chr1	52633000	52633200
chr1	52834400	52834600
chr1	53742200	53742600
chr1	53859200	53859400
chr1	53926200	53927000
chr1	53935600	53936400
chr1	54017600	54017800
chr1	54025600	54025800
chr1	54046600	54046800
chr1	54053000	54053200
chr1	54059200	54060200
chr1	54092200	54092800
chr1	54107400	54107600
chr1	54108400	54108600
chr1	54127200	54127800
chr1	54336400	54336600
chr1	54355800	54356200
chr1	54447600	54448400
chr1	54691200	54692000
chr1	54692600	54692800
chr1	54725000	54725200
chr1	54728000	54728200
chr1	54964200	54964600
chr1	54982200	54983400
chr1	55504600	55504800
chr1	55850000	55850200
chr1	55878600	55879200
chr1	56240000	56240200
chr1	56269400	56269600
chr1	57512200	57512400
chr1	57571400	57571600
chr1	57657400	57657800
chr1	57730600	57730800
chr1	58292000	58292200
chr1	58525200	58525800
chr1	58529600	58530200
chr1	58610200	58610400
chr1	58714600	58715400
chr1	59282200	59282400
chr1	59597800	59598000
chr1	59870000	59870400
chr1	60124600	60126000
chr1	60128600	60128800
chr1	60145600	60146400
chr1	60469600	60469800
chr1	60470000	60470400
chr1	60699800	60701000
chr1	61509200	61509800
chr1	61890600	61890800
chr1	62209000	62209200
chr1	62461200	62461600
chr1	62713000	62713200
chr1	62715800	62716000
chr1	62763400	62764000
chr1	63142800	63143000
chr1	63463600	63463800
chr1	63553600	63554000
chr1	63989800	63990200
chr1	64223200	64223600
chr1	64408800	64409000
chr1	64748400	64749000
chr1	64934600	64935000
chr1	65021000	65021200
chr1	65306600	65307000
chr1	66459000	66460200
chr1	66799200	66799400
chr1	68299400	68299600
chr1	68694000	68694400
chr1	68698600	68698800
chr1	70686000	70686400
chr1	70877600	70878000
chr1	71893400	71893800
chr1	73381000	73381200
chr1	74380600	74380800
chr1	75011800	75012000
chr1	75014400	75015000
chr1	75238600	75239000
chr1	75241000	75241800
chr1	76552000	76552400
chr1	76619200	76619400
chr1	76619800	76620400
chr1	76997200	76997600
chr1	77103200	77103600
chr1	77335000	77335800
chr1	78355400	78355800
chr1	78449200	78449400
chr1	81125000	81125400
chr1	81356200	81356800
chr1	81374600	81376400
chr1	81377000	81377200
chr1	82271800	82272000
chr1	82275800	82276000
chr1	82340200	82340400
chr1	82351000	82351400
chr1	82420200	82420400
chr1	83393400	83393600
chr1	84542200	84542600
chr1	85692600	85692800
chr1	86068000	86068200
chr1	86174400	86174800
chr1	86507000	86507600
chr1	86661600	86661800
chr1	86744800	86745000
chr1	87739000	87739200
chr1	87760000	87760400
chr1	87760600	87761400
chr1	87771400	87771600
chr1	87772800	87773000
chr1	87775000	87776000
chr1	87776400	87777200
chr1	87961800	87962000
chr1	88026600	88027000
chr1	88064000	88064200
chr1	88438400	88438800
chr1	90131000	90131200
chr1	90540000	90540600
chr1	90652000	90652200
chr1	91487800	91488200
chr1	91638400	91638600
chr1	91666400	91666600
chr1	91870800	91871000
chr1	92135600	92135800
chr1	92496000	92496400
chr1	92763000	92763400
chr1	94103600	94104000
chr1	94104200	94104400
chr1	94198600	94199000
chr1	95008000	95008200
chr1	95346400	95346600
chr1	95355600	95355800
chr1	95357600	95358000
chr1	95394400	95394800
chr1	95791600	95791800
chr1	95905400	95905600
chr1	96119800	96120200
chr1	96420000	96420200
chr1	96570000	96570600
chr1	96943600	96943800
chr1	97765000	97765200
chr1	99018200	99018400
chr1	99413800	99414200
chr1	99415200	99415400
chr1	100629200	100629400
chr1	100715800	100716400
chr1	102461400	102462000
chr1	106604600	106604800
chr1	108023400	108023800
chr1	108663800	108664200
chr1	109792800	109793000
chr1	110052800	110053000
chr1	110253800	110254000
chr1	110466000	110467200
chr1	110636400	110638000
chr1	110638600	110639200
chr1	111066800	111067400
chr1	112360600	112360800
chr1	112362000	112362200
chr1	112390200	112390600
chr1	112933400	112934000
chr1	113009000	113009200
chr1	113045000	113045400
chr1	113245000	113245200
chr1	113247400	113247800
chr1	114585000	114585200
chr1	114690400	114692200
chr1	114889200	114889400
chr1	115124800	115125000
chr1	116262000	116262200
chr1	116385400	116385600
chr1	117076600	117077200
chr1	117275800	117277000
chr1	117277600	117278400
chr1	117434000	117434400
chr1	117578400	117579200
chr1	117601400	117601600
chr1	117665000	117665200
chr1	117721200	117721600
chr1	118323200	118323600
chr1	118512600	118513200
chr1	119610800	119611400
chr1	119611800	119612400
chr1	119683800	119684000
chr1	119685600	119686000
chr1	119738600	119739200
chr1	119870400	119870600
chr1	119909800	119910000
chr1	145264600	145264800
chr1	145563200	145563400
chr1	145574000	145574600
chr1	148928800	148929200
chr1	149222200	149222600
chr1	149889600	149889800
chr1	150981800	150982000
chr1	151119600	151119800
chr1	151136600	151137200
chr1	151173000	151173200
chr1	151554200	151554400
chr1	152382800	152383000
chr1	153851600	153852000
chr1	153853600	153854400
chr1	154532000	154532200
chr1	155020000	155020200
chr1	155037000	155037600
chr1	155043800	155044200
chr1	155047600	155048200
chr1	155469200	155469600
chr1	155470400	155470600
chr1	156215800	156216000
chr1	156253200	156253400
chr1	156647400	156647800
chr1	156651600	156652000
chr1	156722800	156723000
chr1	156835200	156835400
chr1	156843400	156845200
chr1	156846000	156846400
chr1	156851000	156851200
chr1	156880200	156880400
chr1	157081200	157081400
chr1	157948000	157949200
chr1	157993600	157994000
chr1	158004600	158005000
chr1	158014000	158014200
chr1	158030000	158030200
chr1	158044800	158045000
chr1	158083600	158083800
chr1	158085800	158086400
chr1	159140600	159141200
chr1	159142800	159143000
chr1	159151000	159151200
chr1	159895600	159895800
chr1	159915800	159916200
chr1	159991800	159992000
chr1	160383400	160383600
chr1	161068600	161068800
chr1	161103600	161104000
chr1	161124200	161124600
chr1	161147600	161148000
chr1	161360400	161360800
chr1	162194200	162194400
chr1	163155800	163156000
chr1	163186600	163186800
chr1	163290000	163290600
chr1	163474200	163474400
chr1	164534800	164535600
chr1	164536400	164536600
chr1	165408200	165408800
chr1	165601400	165601600
chr1	166030600	166032600
chr1	166319600	166319800
chr1	167244000	167244400
chr1	167431800	167432200
chr1	167495600	167496000
chr1	168107000	168107200
chr1	169762800	169763000
chr1	169955800	169957200
chr1	170479800	170480000
chr1	170631400	170632400
chr1	170718400	170718600
chr1	170718800	170719600
chr1	170768800	170769000
chr1	170862200	170862400
chr1	171002200	171002400
chr1	171105800	171106800
chr1	172010800	172012000
chr1	172013600	172013800
chr1	172081200	172081600
chr1	172087800	172092600
chr1	172120800	172121000
chr1	172170800	172171200
chr1	172172000	172173800
chr1	172175800	172176800
chr1	172178000	172178400
chr1	172186200	172186400
chr1	172265400	172265600
chr1	172304600	172305200
chr1	172305800	172306000
chr1	173445000	173445200
chr1	173637200	173637600
chr1	174042000	174043000
chr1	175115800	175116200
chr1	175547000	175547600
chr1	175549000	175550200
chr1	175686800	175687000
chr1	176754400	176754600
chr1	177132800	177133200
chr1	177309600	177310600
chr1	177319000	177319400
chr1	178362400	178362600
chr1	178457200	178457400
chr1	178501600	178501800
chr1	178695800	178696000
chr1	179199200	179199400
chr1	179784600	179784800
chr1	180486600	180487200
chr1	180502600	180503000
chr1	180992200	180992800
chr1	181216800	181217000
chr1	181283600	181284200
chr1	181313800	181314400
chr1	182038400	182039200
chr1	182182800	182183000
chr1	182638400	182638800
chr1	182652600	182654400
chr1	182804000	182804200
chr1	183065800	183066000
chr1	183169600	183169800
chr1	183195600	183195800
chr1	184194200	184195200
chr1	184633600	184633800
chr1	185124200	185124600
chr1	185696400	185696800
chr1	185706000	185706400
chr1	185744000	185744400
chr1	186012800	186013200
chr1	187839200	187840000
chr1	188790600	188792200
chr1	190448800	190449600
chr1	193155600	193156000
chr1	197070400	197071200
chr1	197237600	197238400
chr1	197417200	197417400
chr1	197564000	197564600
chr1	197575200	197575400
chr1	198301400	198301800
chr1	198762400	198762800
chr1	199262000	199262600
chr1	199321000	199321600
chr1	200433800	200434200
chr1	200637600	200637800
chr1	201033000	201033200
chr1	201135600	201135800
chr1	201136200	201136400
chr1	201358000	201358200
chr1	201404400	201404600
chr1	201951000	201951200
chr1	202122600	202123600
chr1	202627200	202627600
chr1	202628600	202628800
chr1	202656200	202656600
chr1	202895200	202895400
chr1	202927800	202928000
chr1	203404200	203404600
chr1	203440600	203441200
chr1	203588200	203588400
chr1	203588800	203589000
chr1	204046000	204046200
chr1	204065000	204065800
chr1	204121600	204121800
chr1	204157400	204157600
chr1	204182800	204183200
chr1	204596200	204596800
chr1	204609400	204609800
chr1	204692200	204692400
chr1	204766800	204767600
chr1	204808200	204808600
chr1	205272600	205273000
chr1	205289200	205289400
chr1	205291000	205291200
chr1	205398600	205399600
chr1	205400000	205400200
chr1	205436000	205436200
chr1	205442200	205442400
chr1	205502400	205502600
chr1	205780200	205781200
chr1	206305800	206306000
chr1	206663200	206663400
chr1	206663600	206663800
chr1	206810400	206810600
chr1	208015000	208015400
chr1	208042600	208042800
chr1	208163800	208165000
chr1	208418000	208418800
chr1	208530000	208530600
chr1	208704400	208705000
chr1	208705600	208705800
chr1	208724200	208724600
chr1	209014600	209015200
chr1	209066000	209067000
chr1	209757600	209758000
chr1	209958200	209958400
chr1	210443600	210444200
chr1	211307400	211307800
chr1	211501000	211501200
chr1	211556800	211557000
chr1	212831400	212831600
chr1	212966000	212966200
chr1	213030000	213030600
chr1	213123000	213123200
chr1	213665600	213666000
chr1	213888000	213888200
chr1	214310400	214310600
chr1	214455400	214455600
chr1	214688200	214688400
chr1	215656400	215656600
chr1	216130800	216131000
chr1	216313800	216314000
chr1	217170400	217170600
chr1	217576600	217576800
chr1	217599000	217599200
chr1	218093400	218093800
chr1	218537400	218537600
chr1	218690800	218691000
chr1	218698400	218698600
chr1	219127400	219127600
chr1	219164800	219165000
chr1	219343800	219344000
chr1	219348200	219348400
chr1	219532000	219532600
chr1	220220400	220220800
chr1	220699400	220700200
chr1	222560200	222560400
chr1	222763800	222764000
chr1	222978200	222978400
chr1	223022000	223022200
chr1	223159600	223160000
chr1	223389800	223390000
chr1	223440000	223440200
chr1	223660600	223661000
chr1	223816200	223816400
chr1	224363000	224363600
chr1	224623200	224623400
chr1	226374800	226375000
chr1	226788000	226788600
chr1	226796200	226796400
chr1	226836800	226837200
chr1	227661800	227662200
chr1	227956800	227957800
chr1	228094400	228094600
chr1	228095200	228096600
chr1	228115000	228115200
chr1	228260800	228262000
chr1	228890600	228891000
chr1	229111000	229111200
chr1	229542200	229542600
chr1	230043800	230044200
chr1	230930600	230931000
chr1	231346600	231347200
chr1	231558600	231558800
chr1	232553000	232553200
chr1	232670200	232670400
chr1	232683400	232683600
chr1	234610400	234610600
chr1	234613200	234613400
chr1	235267600	235267800
chr1	235325000	235325400
chr1	235520400	235520800
chr1	236196200	236196400
chr1	236306800	236307800
chr1	237050200	237051000
chr1	237529400	237529800
chr1	238027400	238028000
chr1	240259000	240259800
chr1	240689600	240689800
chr1	241886200	241886400
chr1	243874200	243874400
chr1	244014800	244015000
chr1	244216200	244216600
chr1	244265200	244266000
chr1	244271800	244272000
chr1	244385400	244385600
chr1	244815200	244815400
chr1	245292400	245292600
chr1	245338200	245338400
chr1	245408200	245408400
chr1	245580800	245581000
chr1	245589800	245590000
chr1	245591000	245592600
chr1	245608400	245608600
chr1	245778600	245779200
chr1	245835200	245835400
chr1	245843000	245843200
chr1	245874600	245874800
chr1	246135800	246136000
chr1	246145000	246145200
chr1	246170000	246170200
chr1	246234800	246235400
chr1	246437400	246437800
chr1	246447000	246447400
chr1	246470800	246471600
chr1	246557600	246557800
chr1	246567600	246567800
chr1	246645600	246645800
chr1	246745600	246745800
chr1	246852800	246853000
chr1	246888600	246888800
chr1	246949800	246950000
chr1	247511000	247511400
chr1	249151200	249151400
chr10	565400	565600
chr10	579800	580200
chr10	709400	710200
chr10	830000	830200
chr10	835200	835600
chr10	1167200	1167400
chr10	1419800	1420200
chr10	1492000	1492200
chr10	1510800	1511000
chr10	1585000	1585400
chr10	1601200	1602000
chr10	1602600	1602800
chr10	1614800	1615000
chr10	1706000	1707000
chr10	1774600	1774800
chr10	1974600	1975000
chr10	2188000	2188200
chr10	2207800	2208200
chr10	2270600	2270800
chr10	2793400	2793600
chr10	2937600	2938000
chr10	3241200	3241600
chr10	3724000	3724400
chr10	4338400	4338600
chr10	4411600	4412000
chr10	4412600	4412800
chr10	4473200	4473400
chr10	4551400	4551600
chr10	4629400	4629800
chr10	4697200	4697400
chr10	5540200	5541600
chr10	5554800	5555000
chr10	5556200	5556400
chr10	5648600	5648800
chr10	5666600	5666800
chr10	6776400	6776600
chr10	7036800	7037000
chr10	7574600	7575400
chr10	8104400	8104800
chr10	8340600	8341000
chr10	8810400	8810600
chr10	10034200	10034400
chr10	10198600	10199200
chr10	10562200	10562400
chr10	10593000	10593200
chr10	11322200	11322400
chr10	11340800	11341200
chr10	11415200	11416000
chr10	11472200	11473200
chr10	11746000	11746200
chr10	11746800	11747000
chr10	13274400	13274800
chr10	13275400	13275600
chr10	13472000	13473000
chr10	13538000	13538200
chr10	13557600	13558000
chr10	13934200	13934400
chr10	14004400	14004800
chr10	14017800	14018400
chr10	14062200	14062600
chr10	14134600	14134800
chr10	14209600	14209800
chr10	14647000	14647200
chr10	15122600	15122800
chr10	15125600	15126000
chr10	15209000	15209200
chr10	15416000	15416400
chr10	15607400	15609600
chr10	15758600	15758800
chr10	16971000	16971200
chr10	17023200	17023400
chr10	18937800	18938000
chr10	19777600	19778200
chr10	21250400	21250800
chr10	21273400	21273600
chr10	21676600	21676800
chr10	22211800	22212000
chr10	22368600	22368800
chr10	22519800	22520200
chr10	22613800	22614000
chr10	22753800	22754200
chr10	22802400	22803200
chr10	22848600	22848800
chr10	22940000	22940600
chr10	22951400	22951600
chr10	23287000	23287200
chr10	23582000	23583200
chr10	24216600	24217000
chr10	24386400	24387000
chr10	24485200	24485400
chr10	24667000	24667200
chr10	26109800	26110200
chr10	27648600	27649200
chr10	28476200	28476400
chr10	29305200	29305400
chr10	29489000	29489400
chr10	29565200	29565400
chr10	29663600	29663800
chr10	29670600	29670800
chr10	30020000	30020200
chr10	30020400	30020800
chr10	30295200	30295600
chr10	30296800	30297000
chr10	30301600	30302000
chr10	30479400	30479600
chr10	30602600	30602800
chr10	30664800	30665200
chr10	30749400	30749800
chr10	30884600	30885200
chr10	31016400	31016600
chr10	31087400	31087600
chr10	31123800	31124400
chr10	31332800	31333000
chr10	31468600	31468800
chr10	32218600	32218800
chr10	32345600	32346000
chr10	32735600	32736200
chr10	33455000	33455200
chr10	33533600	33534200
chr10	33619200	33619600
chr10	33882400	33882800
chr10	34001600	34001800
chr10	34335400	34335800
chr10	34414400	34414600
chr10	34503600	34504000
chr10	34529600	34529800
chr10	34533800	34534000
chr10	34643400	34643600
chr10	35105200	35105600
chr10	35247600	35248800
chr10	35722400	35722600
chr10	35784200	35784400
chr10	35972800	35973200
chr10	36216200	36216400
chr10	36282800	36283000
chr10	36434200	36434600
chr10	36435600	36436000
chr10	36621600	36622200
chr10	36623400	36623800
chr10	43046800	43047000
chr10	43436000	43436400
chr10	43446600	43447000
chr10	43475000	43475600
chr10	43486000	43486600
chr10	43563600	43564400
chr10	43698600	43699000
chr10	43951400	43951800
chr10	44191000	44191200
chr10	44201400	44201600
chr10	44294600	44294800
chr10	44378200	44379000
chr10	44551600	44552000
chr10	44787600	44788000
chr10	44882000	44882400
chr10	44891200	44891400
chr10	44892000	44892200
chr10	45349200	45349600
chr10	45373800	45374000
chr10	46088600	46089000
chr10	46993600	46994000
chr10	48329800	48330000
chr10	48952000	48952400
chr10	55424400	55424600
chr10	56808600	56808800
chr10	60334600	60335000
chr10	60346000	60346800
chr10	60651600	60651800
chr10	60739800	60740000
chr10	60938600	60938800
chr10	61867400	61867800
chr10	61983400	61983600
chr10	62630800	62631000
chr10	62704600	62704800
chr10	63084400	63085200
chr10	63096800	63097000
chr10	63106800	63107000
chr10	63114600	63114800
chr10	63368200	63369200
chr10	63626800	63628000
chr10	65100200	65100400
chr10	65175600	65176800
chr10	65483800	65484000
chr10	65801400	65801800
chr10	67331000	67331400
chr10	70342400	70342800
chr10	71045200	71045400
chr10	71104200	71104400
chr10	71105200	71105400
chr10	71418800	71419200
chr10	71422600	71422800
chr10	71471800	71472200
chr10	71510800	71511000
chr10	71512200	71512400
chr10	71552200	71552400
chr10	71714200	71714600
chr10	71731000	71731400
chr10	71814000	71815000
chr10	72142600	72143000
chr10	72298400	72298800
chr10	72299000	72299200
chr10	72463600	72463800
chr10	72465600	72466400
chr10	72471600	72471800
chr10	72664400	72664800
chr10	72677000	72677800
chr10	72678600	72679200
chr10	72689400	72689600
chr10	72819200	72819400
chr10	72819600	72820000
chr10	72847200	72847400
chr10	72890800	72891200
chr10	72892000	72892200
chr10	72969600	72969800
chr10	72971400	72971600
chr10	72973800	72974000
chr10	73079600	73079800
chr10	73156200	73156600
chr10	73203000	73203200
chr10	73261200	73262200
chr10	73298800	73299000
chr10	73302000	73302400
chr10	73310800	73311000
chr10	73312400	73313400
chr10	73320800	73321000
chr10	73385800	73386000
chr10	73388800	73389200
chr10	73533400	73533600
chr10	73601200	73601600
chr10	73649000	73649400
chr10	74060200	74060400
chr10	74928600	74928800
chr10	75013200	75013400
chr10	75384000	75384200
chr10	75634800	75635000
chr10	75706600	75707000
chr10	75806600	75806800
chr10	76280400	76280600
chr10	76508000	76508800
chr10	76573400	76574200
chr10	76597200	76597400
chr10	76808200	76808600
chr10	76810400	76810800
chr10	77031600	77031800
chr10	77107000	77107200
chr10	77139400	77139800
chr10	77226000	77226200
chr10	77280800	77281000
chr10	77297800	77298000
chr10	77358400	77359200
chr10	77420000	77420200
chr10	77542200	77542400
chr10	77566600	77567200
chr10	77727200	77728000
chr10	77770200	77770400
chr10	77821600	77822600
chr10	77866200	77866600
chr10	77876200	77876600
chr10	77890600	77890800
chr10	78025000	78025200
chr10	78498200	78498400
chr10	78729400	78729600
chr10	78758600	78758800
chr10	78823400	78823800
chr10	79808800	79809000
chr10	79809800	79810000
chr10	79841000	79841200
chr10	79942400	79942600
chr10	80045800	80046000
chr10	80048400	80049000
chr10	80102400	80102600
chr10	80113800	80114000
chr10	80120600	80120800
chr10	80129000	80129400
chr10	80140800	80141400
chr10	80146000	80146400
chr10	80233800	80234000
chr10	80321200	80321400
chr10	80357400	80357600
chr10	80462600	80463600
chr10	80678800	80679400
chr10	80682000	80682400
chr10	80754800	80755000
chr10	80775600	80775800
chr10	80986800	80987000
chr10	81042000	81042200
chr10	81145600	81146000
chr10	81146200	81146400
chr10	81262200	81262600
chr10	81923600	81923800
chr10	81965600	81965800
chr10	82115800	82116000
chr10	82132200	82132400
chr10	82206000	82206200
chr10	82295400	82296200
chr10	83600200	83600400
chr10	84497200	84497400
chr10	84577600	84577800
chr10	86014600	86015000
chr10	86016200	86017000
chr10	86927200	86927400
chr10	87218000	87218200
chr10	87623000	87623400
chr10	88137000	88137200
chr10	88140600	88141400
chr10	88142600	88143000
chr10	88620600	88620800
chr10	88698600	88698800
chr10	88699200	88699400
chr10	90666000	90667400
chr10	91175400	91175800
chr10	92792000	92792200
chr10	93167400	93167600
chr10	93634400	93634800
chr10	94980600	94980800
chr10	95078800	95079800
chr10	95090600	95091400
chr10	95586000	95586200
chr10	98167200	98168400
chr10	98213800	98214000
chr10	98273800	98274000
chr10	98797000	98797800
chr10	98849000	98849200
chr10	98897800	98898000
chr10	98912600	98913600
chr10	98943200	98944400
chr10	99050800	99051200
chr10	99085000	99085600
chr10	99418600	99419600
chr10	99670200	99671400
chr10	99765800	99766200
chr10	99790000	99790400
chr10	99857000	99857200
chr10	100009000	100009200
chr10	100766400	100766800
chr10	102330400	102330800
chr10	102397400	102397800
chr10	102547800	102548200
chr10	102552000	102552200
chr10	102562600	102563200
chr10	102565800	102566000
chr10	102566800	102567600
chr10	102568000	102568400
chr10	102618200	102618600
chr10	102625800	102626800
chr10	102627600	102628800
chr10	102630400	102630800
chr10	102664800	102665000
chr10	102852800	102853400
chr10	103013200	103014000
chr10	103020200	103022200
chr10	103022400	103022600
chr10	103048000	103048200
chr10	103080600	103081000
chr10	103326400	103326800
chr10	103330400	103330800
chr10	103334000	103334400
chr10	104004000	104004400
chr10	104177600	104179200
chr10	104629800	104630000
chr10	104680600	104681000
chr10	105041200	105041800
chr10	105111000	105111200
chr10	105569800	105570200
chr10	106027600	106027800
chr10	106952000	106952400
chr10	107711000	107711200
chr10	107729000	107729200
chr10	107729600	107729800
chr10	107750400	107750600
chr10	108014800	108015000
chr10	112255600	112256000
chr10	113076400	113076600
chr10	113591000	113591200
chr10	113838600	113841800
chr10	114282000	114282200
chr10	114296200	114296600
chr10	114521600	114521800
chr10	114580400	114580600
chr10	114876800	114877600
chr10	114878600	114879000
chr10	114882600	114883000
chr10	114931400	114931600
chr10	115354200	115354800
chr10	115440200	115440800
chr10	115613000	115613200
chr10	116070000	116070800
chr10	116844200	116844400
chr10	117740000	117741000
chr10	117827400	117827600
chr10	118001800	118002000
chr10	118029600	118030200
chr10	118368200	118368400
chr10	118422000	118422200
chr10	118607600	118608000
chr10	118609600	118610000
chr10	118659400	118659800
chr10	119135800	119136000
chr10	119264000	119264800
chr10	119288400	119288600
chr10	119315200	119315800
chr10	119327200	119328200
chr10	119432400	119432600
chr10	119434800	119435400
chr10	119491400	119491600
chr10	119500200	119500400
chr10	119507600	119508200
chr10	119578600	119578800
chr10	119598000	119598600
chr10	119773800	119774200
chr10	119786400	119786600
chr10	119868800	119869200
chr10	120015800	120016600
chr10	120021600	120021800
chr10	120102000	120102400
chr10	120117400	120117800
chr10	120198400	120198600
chr10	120677400	120677600
chr10	120789800	120790200
chr10	120976800	120977200
chr10	121000200	121000600
chr10	121297600	121298000
chr10	121357000	121357400
chr10	121508400	121508600
chr10	121764600	121765600
chr10	121770800	121771200
chr10	122690400	122690600
chr10	122709600	122709800
chr10	122721000	122721600
chr10	122810800	122811000
chr10	122817000	122817400
chr10	122954600	122954800
chr10	122992800	122993000
chr10	123113600	123114000
chr10	123137200	123137800
chr10	123179600	123180000
chr10	123452200	123452400
chr10	123457600	123458000
chr10	123557000	123557200
chr10	123625400	123625600
chr10	123659000	123659200
chr10	123852000	123852200
chr10	123918400	123919200
chr10	125111200	125111800
chr10	125234200	125234400
chr10	125271800	125272400
chr10	125708400	125708600
chr10	125725000	125725200
chr10	125815800	125816200
chr10	125816800	125817200
chr10	125856600	125856800
chr10	126077600	126078200
chr10	126243600	126243800
chr10	126604000	126604400
chr10	126879600	126879800
chr10	127203800	127204600
chr10	127462000	127462800
chr10	127679600	127679800
chr10	127857400	127857600
chr10	128010400	128011000
chr10	128466200	128466400
chr10	129139800	129140000
chr10	129624000	129624600
chr10	129633800	129634000
chr10	129635400	129635600
chr10	129791600	129792000
chr10	129828800	129829000
chr10	129951200	129951400
chr10	130009200	130009400
chr10	130040600	130041000
chr10	130061000	130062000
chr10	130063800	130064200
chr10	130071400	130071600
chr10	130076600	130076800
chr10	130101600	130101800
chr10	130108000	130108200
chr10	130121800	130122200
chr10	130123800	130124800
chr10	130227800	130229600
chr10	130260600	130260800
chr10	130267400	130268800
chr10	130278600	130278800
chr10	130279200	130279400
chr10	130297000	130297200
chr10	130333000	130334400
chr10	130335000	130335200
chr10	130489200	130489600
chr10	130491600	130492000
chr10	130519600	130519800
chr10	130533000	130533200
chr10	130533800	130534000
chr10	130789200	130789400
chr10	130846800	130847000
chr10	130932200	130932800
chr10	130934200	130934400
chr10	131132400	131133000
chr10	131217000	131217400
chr10	131264200	131264600
chr10	131266000	131266200
chr10	131269800	131270000
chr10	131334800	131335000
chr10	131339000	131339200
chr10	131407000	131407200
chr10	131445000	131445400
chr10	131452600	131452800
chr10	131456800	131457000
chr10	131478800	131479200
chr10	131566600	131567400
chr10	131583600	131583800
chr10	131609200	131610000
chr10	131642200	131642800
chr10	131648400	131649200
chr10	131652800	131654200
chr10	131665200	131666200
chr10	131677800	131678600
chr10	131705000	131705400
chr10	131733200	131733400
chr10	131907400	131908000
chr10	131926600	131927400
chr10	131933600	131934000
chr10	132001000	132001400
chr10	132177000	132177600
chr10	132216800	132217000
chr10	132569400	132570800
chr10	132693400	132694200
chr10	132726400	132726600
chr10	132910000	132910200
chr10	132986000	132986200
chr10	133047400	133047600
chr10	133119000	133119400
chr10	133201000	133201600
chr10	133201800	133202600
chr10	133233800	133234400
chr10	133259200	133259600
chr10	133270000	133270400
chr10	133290200	133290800
chr10	133357600	133358400
chr10	133377800	133378200
chr10	133479200	133479600
chr10	133519000	133520000
chr10	133527800	133528000
chr10	133556000	133557200
chr10	133578400	133578600
chr10	133588600	133588800
chr10	133606600	133608000
chr10	133933600	133933800
chr10	134061800	134062200
chr10	134084000	134084200
chr10	134146200	134146400
chr10	134166200	134166400
chr10	134218200	134218400
chr10	134250200	134250400
chr10	134408400	134408600
chr10	134420600	134421200
chr10	134427800	134428000
chr10	134541600	134541800
chr10	134618800	134619400
chr10	134679600	134681600
chr10	134727000	134727200
chr10	134755000	134755200
chr10	134807600	134808600
chr10	134809200	134809600
chr10	134829000	134829800
chr10	134832000	134832200
chr10	134832800	134833000
chr10	134838200	134838400
chr10	134840400	134841000
chr10	134851400	134854000
chr10	134884200	134884600
chr10	134890200	134890600
chr10	134910000	134910400
chr10	134937800	134938200
chr10	135013400	135013800
chr10	135137400	135137800
chr10	135171400	135171600
chr10	135193200	135193400
chr11	368000	368600
chr11	545000	545200
chr11	798000	798600
chr11	803600	804400
chr11	805600	805800
chr11	869800	870000
chr11	911600	911800
chr11	1005800	1006000
chr11	1157600	1157800
chr11	1302800	1303400
chr11	1394800	1395200
chr11	1396000	1396400
chr11	1529000	1529200
chr11	1628000	1629000
chr11	1649600	1650600
chr11	1700800	1702600
chr11	1785600	1785800
chr11	1891800	1892600
chr11	1932000	1932200
chr11	2023000	2024000
chr11	2154000	2154400
chr11	2182000	2182200
chr11	2184600	2184800
chr11	2187200	2188200
chr11	2208000	2208400
chr11	2243000	2243800
chr11	2256000	2256200
chr11	2271200	2271600
chr11	2282600	2283000
chr11	2782800	2783000
chr11	2785000	2785600
chr11	2816200	2816400
chr11	2820000	2820200
chr11	2876000	2876600
chr11	2891600	2893000
chr11	3159600	3159800
chr11	3245400	3245600
chr11	3253200	3253400
chr11	3449000	3449200
chr11	3662400	3662800
chr11	3828600	3828800
chr11	5617000	5617200
chr11	5704800	5705000
chr11	6640800	6641000
chr11	6651000	6651800
chr11	7589000	7589200
chr11	8053200	8053400
chr11	8261200	8261400
chr11	8285000	8285400
chr11	8303600	8304400
chr11	8332200	8332600
chr11	8931200	8931400
chr11	9336800	9337000
chr11	10461000	10461200
chr11	10563000	10563200
chr11	10831600	10831800
chr11	11457200	11457400
chr11	11461800	11462000
chr11	11486800	11487000
chr11	12445800	12446600
chr11	12466200	12467000
chr11	12520200	12520400
chr11	12848800	12849000
chr11	12867400	12867800
chr11	13902400	13903000
chr11	14522000	14522400
chr11	15096000	15096400
chr11	15298400	15298800
chr11	15321400	15321800
chr11	15561000	15561200
chr11	15643600	15643800
chr11	15644000	15644400
chr11	15661800	15662000
chr11	15926800	15927000
chr11	16199400	16199800
chr11	16330200	16330600
chr11	17500800	17501400
chr11	17568400	17568600
chr11	17569000	17569400
chr11	17759200	17760600
chr11	17795800	17796000
chr11	18400600	18401000
chr11	18721000	18721200
chr11	18728400	18728600
chr11	18807200	18807400
chr11	19141400	19141800
chr11	19373600	19373800
chr11	19377200	19377400
chr11	19429200	19429400
chr11	19581000	19581200
chr11	20060200	20060400
chr11	21098000	21098200
chr11	21644600	21644800
chr11	22356000	22356200
chr11	22513600	22514000
chr11	22673800	22674000
chr11	22762400	22764200
chr11	23248400	23248600
chr11	24542400	24543600
chr11	25505200	25505400
chr11	27385000	27385400
chr11	27481000	27481200
chr11	27482200	27482600
chr11	27494400	27495000
chr11	30429400	30429600
chr11	30436200	30437000
chr11	30441600	30442600
chr11	30483000	30483400
chr11	30507000	30507200
chr11	30515600	30517800
chr11	30580000	30580200
chr11	30596800	30597200
chr11	30600800	30601000
chr11	30612600	30613200
chr11	30706200	30706400
chr11	30718200	30719200
chr11	30726800	30727000
chr11	30736400	30736600
chr11	30939000	30939200
chr11	31670800	31671200
chr11	31892200	31893200
chr11	32197000	32197400
chr11	33062000	33062200
chr11	33062400	33062600
chr11	33970400	33970800
chr11	34146200	34147000
chr11	34194400	34194600
chr11	34195200	34196400
chr11	34301600	34301800
chr11	35567400	35567600
chr11	35642000	35642200
chr11	35964600	35964800
chr11	36044200	36044400
chr11	36223600	36223800
chr11	36309800	36310200
chr11	36399400	36399600
chr11	36468800	36469000
chr11	37129400	37129600
chr11	43559200	43560000
chr11	43568400	43569400
chr11	44282400	44282600
chr11	44284400	44286400
chr11	44347400	44347800
chr11	44354000	44354200
chr11	44355400	44357000
chr11	44358000	44358400
chr11	44366000	44366200
chr11	44368000	44368200
chr11	44368400	44369400
chr11	44403800	44404000
chr11	44478200	44478600
chr11	44483000	44483600
chr11	44558200	44558400
chr11	44673600	44673800
chr11	44674400	44674600
chr11	44688000	44688200
chr11	44735800	44736000
chr11	44910800	44911000
chr11	44970400	44970600
chr11	45166800	45167400
chr11	45169400	45169600
chr11	45306400	45306800
chr11	45309400	45310600
chr11	45361400	45362000
chr11	45363800	45364000
chr11	45377400	45378000
chr11	45570800	45571200
chr11	45613600	45614600
chr11	45671600	45671800
chr11	45673000	45673600
chr11	45692200	45692400
chr11	45692600	45692800
chr11	45754400	45754600
chr11	45793400	45793800
chr11	46255600	46256200
chr11	46286400	46286600
chr11	46534800	46535000
chr11	47234400	47234600
chr11	47614800	47615000
chr11	48027200	48027400
chr11	48037600	48038000
chr11	48045600	48045800
chr11	48082000	48082200
chr11	48117400	48117600
chr11	56946600	56948600
chr11	57248600	57249400
chr11	57360200	57360400
chr11	57389200	57390200
chr11	60916000	60916400
chr11	60917000	60917400
chr11	60927600	60928000
chr11	61265200	61265400
chr11	61275800	61276200
chr11	61295600	61295800
chr11	61334600	61335200
chr11	61380600	61380800
chr11	61385800	61386200
chr11	61685200	61685400
chr11	61693800	61694000
chr11	61736400	61736600
chr11	62250400	62250600
chr11	62378200	62378800
chr11	62439800	62440000
chr11	62539600	62540000
chr11	62600000	62600600
chr11	62625800	62626400
chr11	63773400	63773800
chr11	63878000	63878200
chr11	64019800	64020000
chr11	64119000	64119400
chr11	64256800	64258400
chr11	64412000	64412400
chr11	64484600	64485200
chr11	64486800	64487000
chr11	64782400	64782600
chr11	64794200	64794400
chr11	64948000	64948200
chr11	65413800	65414200
chr11	65635800	65636000
chr11	65654600	65654800
chr11	65728000	65728200
chr11	66140000	66140200
chr11	66496400	66496600
chr11	67074800	67075000
chr11	67188800	67189000
chr11	67406800	67408800
chr11	67884600	67884800
chr11	68040000	68040200
chr11	68341800	68342200
chr11	68417000	68417600
chr11	68418600	68419800
chr11	68472200	68472800
chr11	68473600	68473800
chr11	68475200	68475400
chr11	68564000	68564400
chr11	68965000	68965200
chr11	68974600	68974800
chr11	68988000	68988200
chr11	69001000	69001200
chr11	69016800	69017400
chr11	69205400	69207000
chr11	69244600	69245000
chr11	69407600	69407800
chr11	69428800	69429000
chr11	69475600	69475800
chr11	69532200	69533200
chr11	69626400	69626800
chr11	69637800	69638000
chr11	69638400	69638800
chr11	69649600	69650200
chr11	69654800	69655800
chr11	69686000	69686200
chr11	69693800	69694800
chr11	69724200	69724400
chr11	69777600	69778200
chr11	69823400	69823600
chr11	69829000	69829200
chr11	70014400	70015400
chr11	70106800	70107200
chr11	70107800	70108000
chr11	70398200	70399600
chr11	70443800	70444200
chr11	70448000	70448200
chr11	70460600	70460800
chr11	70476600	70477000
chr11	70485600	70485800
chr11	70574200	70574400
chr11	70580400	70580800
chr11	70601200	70602200
chr11	70678800	70679000
chr11	70690400	70690600
chr11	70706800	70707000
chr11	70722600	70722800
chr11	70752800	70753200
chr11	70813400	70813800
chr11	70863400	70863600
chr11	71169800	71170400
chr11	71756800	71757200
chr11	72019200	72019400
chr11	72354000	72354400
chr11	72408000	72408200
chr11	72463600	72463800
chr11	72523600	72524200
chr11	73065800	73066000
chr11	73305000	73305200
chr11	73588600	73588800
chr11	73694800	73695000
chr11	74994200	74994600
chr11	75308600	75308800
chr11	75878400	75878600
chr11	75881200	75882000
chr11	75883200	75883600
chr11	75890000	75890200
chr11	75953800	75955000
chr11	76138400	76138600
chr11	76153800	76154000
chr11	76467200	76467400
chr11	76472200	76472800
chr11	76489400	76489800
chr11	76877600	76877800
chr11	77706200	77706600
chr11	77898400	77898600
chr11	78362200	78362400
chr11	78624600	78625400
chr11	78630600	78630800
chr11	78631800	78632200
chr11	78632400	78632600
chr11	78635600	78638200
chr11	78683000	78683400
chr11	78687400	78687600
chr11	78759400	78759600
chr11	78785200	78785600
chr11	78821000	78821400
chr11	78920200	78920400
chr11	78991200	78991400
chr11	79053800	79054000
chr11	79080000	79080200
chr11	79093800	79094000
chr11	79132800	79133000
chr11	80533000	80533600
chr11	82234200	82234400
chr11	82522400	82522600
chr11	82610200	82610400
chr11	82997600	82998000
chr11	84083600	84083800
chr11	84148000	84148200
chr11	84432200	84432400
chr11	84843200	84843600
chr11	85376400	85376600
chr11	85446400	85446600
chr11	86824600	86824800
chr11	86934600	86935000
chr11	90996400	90997000
chr11	91377000	91377400
chr11	91956200	91957200
chr11	91969600	91970200
chr11	92215600	92215800
chr11	93177600	93178000
chr11	93475200	93475800
chr11	93876000	93876200
chr11	94034000	94034200
chr11	94582600	94583000
chr11	94674000	94674400
chr11	94884600	94885000
chr11	95825400	95825600
chr11	96076200	96076800
chr11	96197000	96197400
chr11	96220400	96220800
chr11	98051200	98051400
chr11	98550600	98551200
chr11	98890200	98890600
chr11	100565000	100565200
chr11	100664800	100665200
chr11	102055000	102055200
chr11	102139600	102140000
chr11	102300600	102301000
chr11	102309600	102309800
chr11	103639600	103639800
chr11	104033400	104033800
chr11	105479800	105480400
chr11	106042200	106043800
chr11	107164600	107164800
chr11	107649800	107650000
chr11	108148000	108148400
chr11	109146600	109146800
chr11	109708800	109709000
chr11	110007000	110007600
chr11	110590400	110590600
chr11	110590800	110591600
chr11	110700000	110700200
chr11	110953200	110953400
chr11	111574600	111575000
chr11	112386200	112386600
chr11	112868400	112868600
chr11	113330600	113331200
chr11	113461600	113462000
chr11	113827600	113828200
chr11	113869000	113869600
chr11	113919000	113919600
chr11	114921200	114921600
chr11	114930800	114931000
chr11	114954000	114954600
chr11	114954800	114955000
chr11	115000600	115001200
chr11	115026800	115027200
chr11	115027800	115028200
chr11	115028400	115028800
chr11	115030000	115030400
chr11	115045600	115045800
chr11	115048000	115048400
chr11	115192400	115192800
chr11	115513400	115514400
chr11	115549800	115550000
chr11	115608400	115608600
chr11	115621600	115622000
chr11	115629800	115630200
chr11	115688600	115688800
chr11	115757800	115758200
chr11	115837600	115837800
chr11	115846400	115846800
chr11	115852400	115853600
chr11	115912200	115913000
chr11	115915600	115915800
chr11	116062400	116062800
chr11	116063000	116063400
chr11	116089800	116090000
chr11	116114600	116114800
chr11	116120800	116121200
chr11	116149800	116150200
chr11	116224200	116224400
chr11	116381400	116381800
chr11	116466400	116466600
chr11	116659200	116659400
chr11	117199400	117199600
chr11	117204200	117204400
chr11	117347000	117347200
chr11	117353600	117353800
chr11	117358600	117358800
chr11	117386600	117386800
chr11	117402800	117403000
chr11	117630000	117630200
chr11	118304000	118304600
chr11	118937400	118937600
chr11	119040000	119040200
chr11	119294000	119294400
chr11	119372200	119373000
chr11	119382200	119382400
chr11	119386600	119387200
chr11	119405800	119406000
chr11	119456000	119456200
chr11	119510200	119511200
chr11	119600600	119600800
chr11	119710200	119710400
chr11	119969200	119969800
chr11	119980000	119980400
chr11	120393600	120394400
chr11	120481000	120481200
chr11	120498000	120498200
chr11	120500600	120500800
chr11	120537800	120538200
chr11	120699600	120699800
chr11	120768600	120769400
chr11	120802800	120803000
chr11	120803400	120803800
chr11	121155000	121155400
chr11	121189400	121189600
chr11	121425600	121425800
chr11	121565000	121565200
chr11	121679000	121679200
chr11	121891400	121891600
chr11	122239800	122240200
chr11	122364200	122364400
chr11	122536600	122536800
chr11	123020400	123020600
chr11	123117400	123117600
chr11	123131800	123132200
chr11	124041600	124041800
chr11	124671000	124671200
chr11	124747200	124747400
chr11	124980200	124980600
chr11	125002400	125002800
chr11	125015400	125017200
chr11	125024600	125024800
chr11	125067200	125067600
chr11	125758400	125758600
chr11	125946200	125946400
chr11	125958600	125959000
chr11	126025400	126025800
chr11	126037600	126037800
chr11	126139400	126139800
chr11	126174600	126174800
chr11	126359400	126359600
chr11	126393200	126393400
chr11	126404200	126404800
chr11	126434400	126434600
chr11	126458400	126459600
chr11	126460000	126460400
chr11	126824600	126824800
chr11	126866600	126867200
chr11	126873400	126873800
chr11	126907000	126907200
chr11	126951600	126951800
chr11	126971400	126971800
chr11	127113000	127114000
chr11	127331400	127331600
chr11	127547800	127548400
chr11	127771800	127772400
chr11	127927200	127927400
chr11	128301600	128301800
chr11	128591400	128591600
chr11	128600200	128600400
chr11	128616800	128617200
chr11	128688800	128689200
chr11	128690000	128690800
chr11	128796200	128796400
chr11	128804400	128804800
chr11	129463200	129463400
chr11	129620200	129620400
chr11	129809400	129809600
chr11	129865400	129865600
chr11	130403200	130403400
chr11	130676400	130676600
chr11	131039600	131039800
chr11	131074400	131074600
chr11	131105000	131105200
chr11	131142800	131143000
chr11	131230400	131230600
chr11	132326600	132327000
chr11	132471600	132471800
chr11	132512800	132513400
chr11	132728000	132728200
chr11	132806200	132807600
chr11	132862400	132863400
chr11	132888200	132888800
chr11	132889600	132890200
chr11	132911800	132912200
chr11	132917200	132917400
chr11	132933600	132933800
chr11	132934600	132935200
chr11	132948000	132948200
chr11	133104600	133104800
chr11	133367600	133368200
chr11	133371600	133372200
chr11	133402000	133402800
chr11	133429800	133430600
chr11	133524400	133524800
chr11	133551400	133552200
chr11	133575000	133575400
chr11	133584000	133585600
[truncated: 8,693 more rows]

## Sheet: Enh_target_bivalent
ENS	SYM	Enhancers	Bivalent
ENSG00000176887	SOX11	33
ENSG00000148773	MKI67	25
ENSG00000196431	CRYBA4	25
ENSG00000219438	TAFA5	25
ENSG00000105993	DNAJB6	21
ENSG00000124205	EDN3	21	yes
ENSG00000169855	ROBO1	20
ENSG00000182985	CADM1	20
ENSG00000164853	UNCX	19	yes
ENSG00000175470	PPP2R2D	19
ENSG00000196562	SULF2	19
ENSG00000169184	MN1	18
ENSG00000171045	TSNARE1	18
ENSG00000111452	ADGRD1	17
ENSG00000119866	BCL11A	17
ENSG00000134323	MYCN	17
ENSG00000140836	ZFHX3	17
ENSG00000172179	PRL	17
ENSG00000101489	CELF4	16
ENSG00000102935	ZNF423	16
ENSG00000114251	WNT5A	16
ENSG00000170430	MGMT	16
ENSG00000172809	RPL38	16
ENSG00000175745	NR2F1	16
ENSG00000176678	FOXL1	16	yes
ENSG00000184489	PTP4A3	16
ENSG00000115738	ID2	15
ENSG00000134146	DPH6	15
ENSG00000185274	GALNT17	15
ENSG00000256463	SALL3	15
ENSG00000114923	SLC4A3	14
ENSG00000124766	SOX4	14
ENSG00000134326	CMPK2	14
ENSG00000137166	FOXP4	14
ENSG00000148655	LRMDA	14
ENSG00000162105	SHANK2	14	yes
ENSG00000183715	OPCML	14
ENSG00000198914	POU3F3	14	yes
ENSG00000218336	TENM3	14
ENSG00000103264	FBXO31	13
ENSG00000105967	TFEC	13
ENSG00000120149	MSX2	13	yes
ENSG00000124126	PREX1	13
ENSG00000124225	PMEPA1	13	yes
ENSG00000125398	SOX9	13
ENSG00000127152	BCL11B	13
ENSG00000138326	RPS24	13
ENSG00000178597	PSAPL1	13
ENSG00000183337	BCOR	13
ENSG00000225968	ELFN1	13
ENSG00000233608	TWIST2	13	yes
ENSG00000068024	HDAC4	12
ENSG00000069188	SDK2	12
ENSG00000074047	GLI2	12
ENSG00000100425	BRD1	12
ENSG00000104313	EYA1	12
ENSG00000136944	LMX1B	12	yes
ENSG00000137573	SULF1	12
ENSG00000140332	TLE3	12
ENSG00000144476	ACKR3	12
ENSG00000153495	TEX29	12
ENSG00000164877	MICALL2	12
ENSG00000164985	PSIP1	12
ENSG00000167280	ENGASE	12
ENSG00000174137	FAM53A	12
ENSG00000179242	CDH4	12
ENSG00000184349	EFNA5	12
ENSG00000185736	ADARB2	12
ENSG00000196526	AFAP1	12
ENSG00000197406	DIO3	12
ENSG00000225614	ZNF469	12
ENSG00000254656	RTL1	12
ENSG00000003137	CYP26B1	11	yes
ENSG00000050344	NFE2L3	11
ENSG00000054598	FOXC1	11
ENSG00000066382	MPPED2	11
ENSG00000077092	RARB	11
ENSG00000087495	PHACTR3	11
ENSG00000101144	BMP7	11	yes
ENSG00000105954	NPVF	11
ENSG00000112319	EYA4	11
ENSG00000119715	ESRRB	11
ENSG00000130699	TAF4	11
ENSG00000131668	BARX1	11	yes
ENSG00000131697	NPHP4	11
ENSG00000133937	GSC	11	yes
ENSG00000143013	LMO4	11
ENSG00000144057	ST6GAL2	11
ENSG00000155093	PTPRN2	11
ENSG00000162849	KIF26B	11
ENSG00000164916	FOXK1	11
ENSG00000170561	IRX2	11	yes
ENSG00000178882	RFLNA	11	yes
ENSG00000182968	SOX1	11
ENSG00000184160	ADRA2C	11
ENSG00000184304	PRKD1	11
ENSG00000185551	NR2F2	11
ENSG00000186564	FOXD2	11	yes
ENSG00000052850	ALX4	10	yes
ENSG00000061936	SFSWAP	10
ENSG00000064300	NGFR	10	yes
ENSG00000101493	ZNF516	10
ENSG00000103035	PSMD7	10
ENSG00000108001	EBF3	10	yes
ENSG00000113430	IRX4	10	yes
ENSG00000143995	MEIS1	10
ENSG00000151353	TMEM18	10
ENSG00000151948	GLT1D1	10
ENSG00000157554	ERG	10
ENSG00000165617	DACT1	10
ENSG00000170549	IRX1	10
ENSG00000171853	TRAPPC12	10
ENSG00000173068	BNC2	10
ENSG00000181234	TMEM132C	10
ENSG00000184601	C14orf180	10
ENSG00000185420	SMYD3	10
ENSG00000186493	C5orf38	10	yes
ENSG00000197461	PDGFA	10	yes
ENSG00000198010	DLGAP2	10
ENSG00000198719	DLL1	10	yes
ENSG00000198795	ZNF521	10
ENSG00000235568	NFAM1	10	yes
ENSG00000049245	VAMP3	9
ENSG00000087116	ADAMTS2	9	yes
ENSG00000091656	ZFHX4	9
ENSG00000101680	LAMA1	9
ENSG00000103449	SALL1	9	yes
ENSG00000108010	GLRX3	9
ENSG00000112562	SMOC2	9
ENSG00000117114	ADGRL2	9
ENSG00000118257	NRP2	9
ENSG00000124493	GRM4	9
ENSG00000136141	LRCH1	9
ENSG00000137656	BUD13	9
ENSG00000138944	SHISAL1	9
ENSG00000142611	PRDM16	9	yes
ENSG00000149256	TENM4	9
ENSG00000149571	KIRREL3	9
ENSG00000153303	FRMD1	9
ENSG00000164180	TMEM161B	9
ENSG00000166118	SPATA19	9
ENSG00000167281	RBFOX3	9
ENSG00000168505	GBX2	9	yes
ENSG00000168916	ZNF608	9
ENSG00000170370	EMX2	9	yes
ENSG00000180447	GAS1	9
ENSG00000180999	C1orf105	9
ENSG00000184347	SLIT3	9
ENSG00000185115	NSMCE3	9
ENSG00000185565	LSAMP	9
ENSG00000186895	FGF3	9	yes
ENSG00000196498	NCOR2	9
ENSG00000197177	ADGRA1	9	yes
ENSG00000198576	ARC	9
ENSG00000198874	TYW1	9
ENSG00000198912	C1orf174	9
ENSG00000215612	HMX1	9	yes
ENSG00000026559	KCNG1	8
ENSG00000054611	TBC1D22A	8
ENSG00000078687	TNRC6C	8
ENSG00000079102	RUNX1T1	8
ENSG00000100697	DICER1	8
ENSG00000101558	VAPA	8
ENSG00000103241	FOXF1	8	yes
ENSG00000104412	EMC2	8
ENSG00000106829	TLE4	8
ENSG00000107731	UNC5B	8	yes
ENSG00000109956	B3GAT1	8
ENSG00000111450	STX2	8
ENSG00000114315	HES1	8
ENSG00000114554	PLXNA1	8
ENSG00000116117	PARD3B	8
ENSG00000121297	TSHZ3	8
ENSG00000128322	IGLL1	8
ENSG00000128573	FOXP2	8
ENSG00000130508	PXDN	8
ENSG00000130558	OLFM1	8
ENSG00000133302	SLF1	8
ENSG00000134138	MEIS2	8
ENSG00000137513	NARS2	8
ENSG00000138696	BMPR1B	8
ENSG00000140538	NTRK3	8
ENSG00000145934	TENM2	8
ENSG00000152954	NRSN1	8
ENSG00000153789	FAM92B	8
ENSG00000156639	ZFAND3	8
ENSG00000163602	RYBP	8
ENSG00000164066	INTU	8
ENSG00000164488	DACT2	8
ENSG00000169717	ACTRT2	8
ENSG00000171729	TMEM51	8
ENSG00000172554	SNTG2	8
ENSG00000172568	FNDC9	8
ENSG00000175309	PHYKPL	8
ENSG00000177565	TBL1XR1	8
ENSG00000179399	GPC5	8
ENSG00000180730	SHISA2	8
ENSG00000181191	PJA1	8
ENSG00000182870	GALNT9	8	yes
ENSG00000183496	MEX3B	8
ENSG00000184108	TRIML1	8
ENSG00000184378	ACTRT3	8
ENSG00000185652	NTF3	8
ENSG00000188517	COL25A1	8
ENSG00000189184	PCDH18	8
ENSG00000198369	SPRED2	8
ENSG00000198612	COPS8	8
ENSG00000214866	DCDC2C	8
ENSG00000215262	KCNU1	8
ENSG00000235608	NKX1-1	8
ENSG00000276644	DACH1	8
ENSG00000034239	EFCAB1	7
ENSG00000060656	PTPRU	7
ENSG00000076356	PLXNA2	7
ENSG00000078328	RBFOX1	7
ENSG00000078549	ADCYAP1R1	7
ENSG00000087510	TFAP2C	7
ENSG00000088970	KIZ	7
ENSG00000089116	LHX5	7
ENSG00000100749	VRK1	7
ENSG00000104332	SFRP1	7	yes
ENSG00000105428	ZNRF4	7
ENSG00000106278	PTPRZ1	7
ENSG00000107560	RAB11FIP2	7
ENSG00000107736	CDH23	7	yes
ENSG00000108175	ZMIZ1	7
ENSG00000109536	FRG1	7
ENSG00000110274	CEP164	7
ENSG00000112699	GMDS	7
ENSG00000115392	FANCL	7
ENSG00000119383	PTPA	7
ENSG00000122965	RBM19	7
ENSG00000130147	SH3BP4	7
ENSG00000130762	ARHGEF16	7
ENSG00000131711	MAP1B	7
ENSG00000132874	SLC14A2	7
ENSG00000135333	EPHA7	7
ENSG00000136720	HS6ST1	7
ENSG00000137831	UACA	7
ENSG00000143006	DMRTB1	7
ENSG00000145824	CXCL14	7
ENSG00000147862	NFIB	7
ENSG00000148335	NTMT1	7
ENSG00000151292	CSNK1G3	7
ENSG00000155666	KDM8	7
ENSG00000162510	MATN1	7
ENSG00000163132	MSX1	7	yes
ENSG00000168818	STX18	7
ENSG00000169021	UQCRFS1	7
ENSG00000173157	ADAMTS20	7
ENSG00000174099	MSRB3	7
ENSG00000175264	CHST1	7
ENSG00000176956	LY6H	7	yes
ENSG00000177283	FZD8	7
ENSG00000180660	MAB21L1	7	yes
ENSG00000182132	KCNIP1	7
ENSG00000182150	ERCC6L2	7
ENSG00000182175	RGMA	7	yes
ENSG00000182256	GABRG3	7
ENSG00000182346	DAOA	7
ENSG00000184640	SEPTIN9	7	yes
ENSG00000185960	SHOX	7
ENSG00000186522	SEPTIN10	7
ENSG00000188523	CFAP77	7
ENSG00000196628	TCF4	7
ENSG00000248767	WI2-2373I1.2	7
ENSG00000049618	ARID1B	6
ENSG00000060069	CTDP1	6
ENSG00000063660	GPC1	6
ENSG00000064655	EYA2	6
ENSG00000066468	FGFR2	6
ENSG00000069482	GAL	6
ENSG00000075891	PAX2	6
ENSG00000084674	APOB	6
ENSG00000085871	MGST2	6
ENSG00000088756	ARHGAP28	6
ENSG00000099250	NRP1	6
ENSG00000099960	SLC7A4	6	yes
ENSG00000100346	CACNA1I	6
ENSG00000101115	SALL4	6
ENSG00000104044	OCA2	6
ENSG00000106078	COBL	6
ENSG00000107263	RAPGEF1	6
ENSG00000108813	DLX4	6	yes
ENSG00000110080	ST3GAL4	6
ENSG00000111432	FZD10	6
ENSG00000112306	RPS12	6
ENSG00000112541	PDE10A	6
ENSG00000113645	WWC1	6	yes
ENSG00000114439	BBX	6
ENSG00000114861	FOXP1	6
ENSG00000115705	TPO	6
ENSG00000116106	EPHA4	6
ENSG00000116954	RRAGC	6
ENSG00000117148	ACTL8	6
ENSG00000117154	IGSF21	6
ENSG00000120008	WDR11	6
ENSG00000120451	SNX19	6
ENSG00000125255	SLC10A2	6
ENSG00000125533	BHLHE23	6	yes
ENSG00000125848	FLRT3	6
ENSG00000128567	PODXL	6	yes
ENSG00000129187	DCTD	6
ENSG00000129757	CDKN1C	6
ENSG00000130414	NDUFA10	6
ENSG00000130940	CASZ1	6	yes
ENSG00000131149	GSE1	6	yes
ENSG00000131196	NFATC1	6	yes
ENSG00000133627	ACTR3B	6
ENSG00000134480	CCNH	6
ENSG00000134884	ARGLU1	6
ENSG00000139797	RNF113B	6
ENSG00000143971	ETAA1	6
ENSG00000145996	CDKAL1	6
ENSG00000148498	PARD3	6
ENSG00000148737	TCF7L2	6
ENSG00000149654	CDH22	6
ENSG00000149658	YTHDF1	6
ENSG00000153885	KCTD15	6
ENSG00000154764	WNT7A	6
ENSG00000157985	AGAP1	6	yes
ENSG00000160963	COL26A1	6
ENSG00000164619	BMPER	6
ENSG00000164690	SHH	6
ENSG00000164778	EN2	6
ENSG00000165568	AKR1E2	6
ENSG00000165661	QSOX2	6
ENSG00000166152	C16orf78	6
ENSG00000166573	GALR1	6
ENSG00000168994	PXDC1	6
ENSG00000170417	TMEM182	6
ENSG00000170577	SIX2	6	yes
ENSG00000171310	CHST11	6
ENSG00000172201	ID4	6
ENSG00000172530	BANP	6
ENSG00000175600	SUGCT	6
ENSG00000177508	IRX3	6	yes
ENSG00000183853	KIRREL1	6
ENSG00000184254	ALDH1A3	6	yes
ENSG00000184985	SORCS2	6
ENSG00000188487	INSC	6
ENSG00000189337	KAZN	6
ENSG00000196132	MYT1	6
ENSG00000197496	SLC2A10	6
ENSG00000198597	ZNF536	6
ENSG00000215712	TMEM242	6
ENSG00000219481	NBPF1	6
ENSG00000238227	TMEM250	6
ENSG00000005102	MEOX1	5
ENSG00000006744	ELAC2	5
ENSG00000008083	JARID2	5
ENSG00000012822	CALCOCO1	5
ENSG00000019505	SYT13	5
ENSG00000020256	ZFP64	5
ENSG00000021645	NRXN3	5
ENSG00000026652	AGPAT4	5
ENSG00000040731	CDH10	5
ENSG00000048471	SNX29	5
ENSG00000053108	FSTL4	5
ENSG00000056487	PHF21B	5
ENSG00000066230	SLC9A3	5	yes
ENSG00000066735	KIF26A	5	yes
ENSG00000069667	RORA	5
ENSG00000073711	PPP2R3A	5
ENSG00000074695	LMAN1	5
ENSG00000075213	SEMA3A	5
ENSG00000078900	TP73	5	yes
ENSG00000079785	DDX1	5
ENSG00000080854	IGSF9B	5	yes
ENSG00000083223	TUT7	5
ENSG00000085117	CD82	5
ENSG00000085382	HACE1	5
ENSG00000085741	WNT11	5	yes
ENSG00000086300	SNX10	5
ENSG00000099617	EFNA2	5
ENSG00000101384	JAG1	5
ENSG00000102572	STK24	5
ENSG00000102678	FGF9	5
ENSG00000102837	OLFM4	5
ENSG00000107562	CXCL12	5	yes
ENSG00000111961	SASH1	5
ENSG00000112531	QKI	5
ENSG00000112559	MDFI	5
ENSG00000113583	C5orf15	5
ENSG00000114480	GBE1	5
ENSG00000115183	TANC1	5
ENSG00000116874	WARS2	5
ENSG00000119614	VSX2	5
ENSG00000119906	SLF2	5
ENSG00000120278	PLEKHG1	5
ENSG00000120563	LYZL1	5
ENSG00000120942	UBIAD1	5
ENSG00000123454	DBH	5
ENSG00000125485	DDX31	5
ENSG00000126217	MCF2L	5
ENSG00000129116	PALLD	5
ENSG00000129993	CBFA2T3	5
ENSG00000130707	ASS1	5
ENSG00000132321	IQCA1	5
ENSG00000133216	EPHB2	5
ENSG00000135636	DYSF	5
ENSG00000136068	FLNB	5
ENSG00000136104	RNASEH2B	5
ENSG00000136205	TNS3	5
ENSG00000136267	DGKB	5
ENSG00000139263	LRIG3	5
ENSG00000139350	NEDD1	5
ENSG00000140443	IGF1R	5
ENSG00000140937	CDH11	5
ENSG00000140968	IRF8	5
ENSG00000143353	LYPLAL1	5
ENSG00000144355	DLX1	5	yes
ENSG00000145506	NKD2	5	yes
ENSG00000145721	LIX1	5
ENSG00000145920	CPLX2	5
ENSG00000146592	CREB5	5	yes
ENSG00000149177	PTPRJ	5
ENSG00000149403	GRIK4	5
ENSG00000149948	HMGA2	5
ENSG00000151240	DIP2C	5
ENSG00000151617	EDNRA	5
ENSG00000152422	XRCC4	5
ENSG00000154096	THY1	5
ENSG00000155966	AFF2	5
ENSG00000157224	CLDN12	5
ENSG00000158321	AUTS2	5
ENSG00000159055	MIS18A	5
ENSG00000162341	TPCN2	5
ENSG00000163064	EN1	5
ENSG00000163873	GRIK3	5
ENSG00000164946	FREM1	5
ENSG00000165731	RET	5
ENSG00000166450	PRTG	5
ENSG00000167081	PBX3	5
ENSG00000169744	LDB2	5
ENSG00000169762	TAPT1	5
ENSG00000170091	NSG2	5
ENSG00000170144	HNRNPA3	5
ENSG00000171421	MRPL36	5
ENSG00000171617	ENC1	5
ENSG00000171735	CAMTA1	5
ENSG00000171811	CFAP46	5
ENSG00000173950	XXYLT1	5
ENSG00000174695	TMEM167A	5
ENSG00000176842	IRX5	5
ENSG00000177694	NAALADL2	5
ENSG00000179604	CDC42EP4	5
ENSG00000179776	CDH5	5
ENSG00000179981	TSHZ1	5
ENSG00000180318	ALX1	5	yes
ENSG00000180957	PITPNB	5
ENSG00000182156	ENPP7	5
ENSG00000182771	GRID1	5
ENSG00000182957	SPATA13	5
ENSG00000183579	ZNRF3	5
ENSG00000183580	FBXL7	5
ENSG00000184156	KCNQ3	5
ENSG00000184898	RBM43	5
ENSG00000184967	NOC4L	5
ENSG00000186480	INSIG1	5
ENSG00000186487	MYT1L	5
ENSG00000186732	MPPED1	5
ENSG00000188064	WNT7B	5	yes
ENSG00000196159	FAT4	5
ENSG00000196814	MVB12B	5
ENSG00000196932	TMEM26	5
ENSG00000204583	LRCOL1	5
ENSG00000204624	DISP3	5
ENSG00000205755	CRLF2	5
ENSG00000206190	ATP10A	5
ENSG00000206432	TMEM200C	5
ENSG00000250782	NA	5
ENSG00000251258	RFPL4B	5
ENSG00000255690	TRIL	5
ENSG00000255833	TIFAB	5
ENSG00000269113	TRABD2B	5
ENSG00000277443	MARCKS	5
ENSG00000004478	FKBP4	4
ENSG00000004864	SLC25A13	4
ENSG00000009709	PAX7	4	yes
ENSG00000011465	DCN	4
ENSG00000020633	RUNX3	4	yes
ENSG00000025156	HSF2	4
ENSG00000038274	MAT2B	4
ENSG00000040608	RTN4R	4
ENSG00000041515	MYO16	4
ENSG00000048052	HDAC9	4
ENSG00000049759	NEDD4L	4
ENSG00000050555	LAMC3	4	yes
ENSG00000068650	ATP11A	4
ENSG00000071282	LMCD1	4
ENSG00000075568	TMEM131	4
ENSG00000075618	FSCN1	4
ENSG00000079308	TNS1	4
ENSG00000092421	SEMA6A	4
ENSG00000096264	NCR2	4
ENSG00000100095	SEZ6L	4
ENSG00000100320	RBFOX2	4
ENSG00000101452	DHX35	4
ENSG00000102468	HTR2A	4
ENSG00000103489	XYLT1	4
ENSG00000105176	URI1	4
ENSG00000105887	MTPN	4
ENSG00000106018	VIPR2	4
ENSG00000107186	MPDZ	4
ENSG00000108179	PPIF	4
ENSG00000108370	RGS9	4	yes
ENSG00000109625	CPZ	4	yes
ENSG00000110092	CCND1	4
ENSG00000110400	NECTIN1	4
ENSG00000110921	MVK	4
ENSG00000111249	CUX2	4
ENSG00000112149	CD83	4
ENSG00000112175	BMP5	4
ENSG00000112309	B3GAT2	4
ENSG00000112715	VEGFA	4
ENSG00000113494	PRLR	4
ENSG00000115138	POMC	4
ENSG00000115507	OTX1	4
ENSG00000115756	HPCAL1	4
ENSG00000116132	PRRX1	4	yes
ENSG00000116221	MRPL37	4
ENSG00000117519	CNN3	4
ENSG00000118922	KLF12	4
ENSG00000120549	KIAA1217	4
ENSG00000120675	DNAJC15	4
ENSG00000120903	CHRNA2	4
ENSG00000121068	TBX2	4	yes
ENSG00000121964	GTDC1	4
ENSG00000122254	HS3ST2	4
ENSG00000122481	RWDD3	4
ENSG00000122507	BBS9	4
ENSG00000122641	INHBA	4
ENSG00000123066	MED13L	4
ENSG00000123700	KCNJ2	4
ENSG00000124177	CHD6	4
ENSG00000124786	SLC35B3	4
ENSG00000125266	EFNB2	4
ENSG00000128045	RASL11B	4
ENSG00000130396	AFDN	4
ENSG00000130635	COL5A1	4
ENSG00000131876	SNRPA1	4
ENSG00000132383	RPA1	4
ENSG00000133475	GGT2	4
ENSG00000134121	CHL1	4
ENSG00000134504	KCTD1	4
ENSG00000134602	STK26	4
ENSG00000135111	TBX3	4
ENSG00000136111	TBC1D4	4
ENSG00000137273	FOXF2	4	yes
ENSG00000137285	TUBB2B	4
ENSG00000138136	LBX1	4	yes
ENSG00000139174	PRICKLE1	4
ENSG00000139800	ZIC5	4	yes
ENSG00000139946	PELI2	4
ENSG00000140262	TCF12	4
ENSG00000140416	TPM1	4
ENSG00000140557	ST8SIA2	4
ENSG00000141431	ASXL3	4
ENSG00000142149	HUNK	4
ENSG00000142156	COL6A1	4
ENSG00000142606	MMEL1	4
ENSG00000142655	PEX14	4
ENSG00000143867	OSR1	4	yes
ENSG00000144724	PTPRG	4
ENSG00000144749	LRIG1	4
ENSG00000145147	SLIT2	4
ENSG00000145423	SFRP2	4	yes
ENSG00000145730	PAM	4
ENSG00000145832	SLC25A48	4
ENSG00000148429	USP6NL	4
ENSG00000151233	GXYLT1	4
ENSG00000151474	FRMD4A	4
ENSG00000151892	GFRA1	4
ENSG00000151967	SCHIP1	4
ENSG00000152689	RASGRP3	4
ENSG00000153317	ASAP1	4
ENSG00000153395	LPCAT1	4
ENSG00000153498	SPACA7	4
ENSG00000153956	CACNA2D1	4
ENSG00000153993	SEMA3D	4
ENSG00000154114	TBCEL	4
ENSG00000154153	RETREG1	4
ENSG00000154162	CDH12	4
ENSG00000154856	APCDD1	4
ENSG00000154928	EPHB1	4
ENSG00000156113	KCNMA1	4
ENSG00000156650	KAT6B	4
ENSG00000158525	CPA5	4
ENSG00000159307	SCUBE1	4	yes
ENSG00000160202	CRYAA	4
ENSG00000160256	FAM207A	4
ENSG00000160293	VAV2	4
ENSG00000160999	SH2B2	4	yes
ENSG00000162402	USP24	4
ENSG00000162552	WNT4	4	yes
ENSG00000162600	OMA1	4
ENSG00000162882	HAAO	4
ENSG00000163083	INHBB	4
ENSG00000163520	FBLN2	4
ENSG00000163600	ICOS	4
ENSG00000163605	PPP4R2	4
ENSG00000163870	TPRA1	4
ENSG00000164056	SPRY1	4
ENSG00000164089	ETNPPL	4
ENSG00000164506	STXBP5	4
ENSG00000164638	SLC29A4	4
ENSG00000164919	COX6C	4
ENSG00000165061	ZMAT4	4
ENSG00000165323	FAT3	4
ENSG00000165757	JCAD	4
ENSG00000166069	TMCO5A	4
ENSG00000166228	PCBD1	4
ENSG00000166401	SERPINB8	4
ENSG00000166407	LMO1	4
ENSG00000167680	SEMA6B	4
ENSG00000168528	SERINC2	4	yes
ENSG00000168952	STXBP6	4
ENSG00000169067	ACTBL2	4
ENSG00000169218	RSPO1	4
ENSG00000169554	ZEB2	4
ENSG00000169740	ZNF32	4
ENSG00000169783	LINGO1	4	yes
ENSG00000169946	ZFPM2	4
ENSG00000170558	CDH2	4
ENSG00000171587	DSCAM	4
ENSG00000171621	SPSB1	4
ENSG00000171823	FBXL14	4
ENSG00000172238	ATOH1	4
ENSG00000173320	STOX2	4
ENSG00000174332	GLIS1	4
ENSG00000175806	MSRA	4
ENSG00000176358	TAC4	4
ENSG00000176390	CRLF3	4
ENSG00000177674	AGTRAP	4
ENSG00000179407	DNAJB8	4
ENSG00000179456	ZBTB18	4
ENSG00000180190	TDRP	4
ENSG00000181031	RPH3AL	4
ENSG00000181291	TMEM132E	4
ENSG00000182185	RAD51B	4
ENSG00000182263	FIGN	4
ENSG00000182463	TSHZ2	4
ENSG00000182752	PAPPA	4
ENSG00000183036	PCP4	4
ENSG00000183628	DGCR6	4
ENSG00000183734	ASCL2	4	yes
ENSG00000183891	TTC32	4
ENSG00000184226	PCDH9	4
ENSG00000184471	C1QTNF8	4
ENSG00000184564	SLITRK6	4
ENSG00000184613	NELL2	4
ENSG00000184828	ZBTB7C	4
ENSG00000184939	ZFP90	4
ENSG00000184945	AQP12A	4
ENSG00000185345	PRKN	4
ENSG00000185361	TNFAIP8L1	4
ENSG00000185668	POU3F1	4
ENSG00000185920	PTCH1	4
ENSG00000186812	ZNF397	4
ENSG00000187122	SLIT1	4	yes
ENSG00000187123	LYPD6	4
ENSG00000187323	DCC	4
ENSG00000187634	SAMD11	4	yes
ENSG00000188897	LOC400499	4
ENSG00000196092	PAX5	4
ENSG00000196581	AJAP1	4
ENSG00000196862	RGPD4	4
ENSG00000197558	SSPO	4
ENSG00000197959	DNM3	4
ENSG00000198643	FAM3D	4
ENSG00000198732	SMOC1	4
ENSG00000198807	PAX9	4	yes
ENSG00000198959	TGM2	4
ENSG00000203690	TCP10	4
ENSG00000204361	NXPE2	4
ENSG00000205213	LGR4	4
ENSG00000206026	SMIM21	4
ENSG00000211448	DIO2	4
ENSG00000214944	ARHGEF28	4
ENSG00000221818	EBF2	4	yes
ENSG00000221866	PLXNA4	4
ENSG00000221947	XKR9	4
ENSG00000222014	RAB6C	4
ENSG00000244694	PTCHD4	4
ENSG00000248483	POU5F2	4
ENSG00000258102	MAP1LC3B2	4
ENSG00000269699	ZIM2	4
ENSG00000273706	LHX1	4
ENSG00000002822	MAD1L1	3
ENSG00000005436	GCFC2	3
ENSG00000005513	SOX8	3	yes
ENSG00000007402	CACNA2D2	3
ENSG00000007933	FMO3	3
ENSG00000009413	REV3L	3
ENSG00000011083	SLC6A7	3	yes
ENSG00000011347	SYT7	3	yes
ENSG00000021852	C8B	3
ENSG00000036448	MYOM2	3
ENSG00000044524	EPHA3	3
ENSG00000047579	DTNBP1	3
ENSG00000047617	ANO2	3
ENSG00000048740	CELF2	3	yes
ENSG00000049323	LTBP1	3
ENSG00000050405	LIMA1	3
ENSG00000050767	COL23A1	3
ENSG00000055130	CUL1	3
ENSG00000060982	BCAT1	3
ENSG00000061337	LZTS1	3
ENSG00000064703	DDX20	3
ENSG00000065485	PDIA5	3
ENSG00000067798	NAV3	3
ENSG00000068097	HEATR6	3
ENSG00000068383	INPP5A	3
ENSG00000068784	SRBD1	3
ENSG00000068796	KIF2A	3
ENSG00000071575	TRIB2	3
ENSG00000072071	ADGRL1	3
ENSG00000074590	NUAK1	3
ENSG00000075043	KCNQ2	3	yes
ENSG00000075461	CACNG4	3
ENSG00000076864	RAP1GAP	3	yes
ENSG00000078725	BRINP1	3
ENSG00000080503	SMARCA2	3
ENSG00000080845	DLGAP4	3
ENSG00000081189	MEF2C	3
ENSG00000081760	AACS	3
ENSG00000087460	GNAS	3	yes
ENSG00000089177	KIF16B	3
ENSG00000089250	NOS1	3
ENSG00000089916	GPATCH2L	3
ENSG00000091592	NLRP1	3
ENSG00000092758	COL9A3	3	yes
ENSG00000092969	TGFB2	3
ENSG00000096092	TMEM14A	3
ENSG00000096395	MLN	3
ENSG00000096401	CDC5L	3
ENSG00000099814	CEP170B	3
ENSG00000100196	KDELR3	3	yes
ENSG00000100304	TTLL12	3
ENSG00000100353	EIF3D	3
ENSG00000100526	CDKN3	3
ENSG00000101017	CD40	3
ENSG00000101096	NFATC2	3	yes
ENSG00000101188	NTSR1	3	yes
ENSG00000101276	SLC52A3	3
ENSG00000101323	HAO1	3
ENSG00000101327	PDYN	3
ENSG00000102683	SGCG	3
ENSG00000102781	KATNAL1	3
ENSG00000102802	MEDAG	3	yes
ENSG00000103196	CRISPLD2	3
ENSG00000103599	IQCH	3
ENSG00000104059	FAM189A1	3
ENSG00000104408	EIF3E	3
ENSG00000104447	TRPS1	3
ENSG00000105866	SP4	3
ENSG00000105982	RNF32	3
ENSG00000106392	C1GALT1	3
ENSG00000106436	MYL10	3
ENSG00000106443	PHF14	3
ENSG00000106536	POU6F2	3
ENSG00000106636	YKT6	3
ENSG00000107485	GATA3	3	yes
ENSG00000107669	ATE1	3
ENSG00000108684	ASIC2	3
ENSG00000108691	CCL2	3
ENSG00000109472	CPE	3
ENSG00000109654	TRIM2	3
ENSG00000109756	RAPGEF2	3
ENSG00000109758	HGFAC	3
ENSG00000110693	SOX6	3
ENSG00000112280	COL9A1	3
ENSG00000112799	LY86	3
ENSG00000113273	ARSB	3
ENSG00000113282	CLINT1	3
ENSG00000113448	PDE4D	3
ENSG00000113739	STC2	3	yes
ENSG00000113763	UNC5A	3
ENSG00000114841	DNAH1	3
ENSG00000115963	RND3	3
ENSG00000116147	TNR	3
ENSG00000116991	SIPA1L2	3
ENSG00000117069	ST6GALNAC5	3
ENSG00000117266	CDK18	3
ENSG00000117394	SLC2A1	3
ENSG00000117419	ERI3	3
ENSG00000117569	PTBP2	3
ENSG00000117614	SYF2	3
ENSG00000118260	CREB1	3
ENSG00000118432	CNR1	3
ENSG00000119042	SATB2	3	yes
ENSG00000119522	DENND1A	3
ENSG00000119535	CSF3R	3
ENSG00000119772	DNMT3A	3
ENSG00000119778	ATAD2B	3
ENSG00000119973	PRLHR	3
ENSG00000120868	APAF1	3
ENSG00000122042	UBL3	3
ENSG00000122482	ZNF644	3
ENSG00000122547	EEPD1	3
ENSG00000122786	CALD1	3
ENSG00000123453	SARDH	3
ENSG00000124209	RAB22A	3
ENSG00000124302	CHST8	3
ENSG00000124507	PACSIN1	3
ENSG00000124785	NRN1	3
ENSG00000124787	RPP40	3
ENSG00000124802	EEF1E1	3
ENSG00000125246	CLYBL	3
ENSG00000125249	RAP2A	3
ENSG00000125257	ABCC4	3
ENSG00000125851	PCSK2	3
ENSG00000125861	GFRA4	3
ENSG00000125864	BFSP1	3
ENSG00000126778	SIX1	3	yes
ENSG00000127129	EDN2	3
ENSG00000128408	RIBC2	3
ENSG00000128654	MTX2	3
ENSG00000128656	CHN1	3
ENSG00000129173	E2F8	3
ENSG00000129667	RHBDF2	3
ENSG00000130222	GADD45G	3
ENSG00000130294	KIF1A	3
ENSG00000130856	ZNF236	3
ENSG00000130881	LRP3	3
ENSG00000131730	CKMT2	3
ENSG00000131864	USP29	3
ENSG00000131873	CHSY1	3
ENSG00000132792	CTNNBL1	3
ENSG00000132975	GPR12	3
ENSG00000133083	DCLK1	3
ENSG00000133119	RFC3	3
ENSG00000133195	SLC39A11	3
ENSG00000133398	MED10	3
ENSG00000133454	MYO18B	3
ENSG00000133687	TMTC1	3
ENSG00000133704	IPO8	3
ENSG00000133872	SARAF	3
ENSG00000133878	DUSP26	3
ENSG00000134061	CD180	3
ENSG00000134532	SOX5	3
ENSG00000134709	HOOK1	3
ENSG00000134716	CYP2J2	3
ENSG00000134954	ETS1	3
ENSG00000135047	CTSL	3
ENSG00000135272	MDFIC	3
ENSG00000135372	NAT10	3
ENSG00000135903	PAX3	3	yes
ENSG00000135973	GPR45	3
ENSG00000135999	EPC2	3
ENSG00000136197	C7orf25	3
ENSG00000136848	DAB2IP	3
ENSG00000136861	CDK5RAP2	3
ENSG00000137124	ALDH1B1	3
ENSG00000137266	SLC22A23	3	yes
ENSG00000137509	PRCP	3
ENSG00000137727	ARHGAP20	3
ENSG00000138316	ADAMTS14	3	yes
ENSG00000139132	FGD4	3
ENSG00000139163	ETNK1	3
ENSG00000139364	TMEM132B	3
ENSG00000139445	FOXN4	3	yes
ENSG00000139734	DIAPH3	3
ENSG00000139910	NOVA1	3
ENSG00000139973	SYT16	3
ENSG00000140450	ARRDC4	3
ENSG00000141582	CBX4	3	yes
ENSG00000142178	SIK1	3
ENSG00000143341	HMCN1	3
ENSG00000143653	SCCPDH	3
ENSG00000143816	WNT9A	3	yes
ENSG00000143858	SYT2	3
ENSG00000144036	EXOC6B	3
ENSG00000144504	ANKMY1	3
ENSG00000144642	RBMS3	3
ENSG00000144711	IQSEC1	3
ENSG00000145242	EPHA5	3
ENSG00000145332	KLHL8	3
ENSG00000145428	RNF175	3
ENSG00000145681	HAPLN1	3
ENSG00000145685	LHFPL2	3
ENSG00000145949	MYLK4	3
ENSG00000145982	FARS2	3
ENSG00000146374	RSPO3	3
ENSG00000146376	ARHGAP18	3
ENSG00000146555	SDK1	3
ENSG00000146618	FERD3L	3
ENSG00000146648	EGFR	3
ENSG00000147257	GPC3	3
ENSG00000147869	CER1	3
ENSG00000148053	NTRK2	3
ENSG00000148204	CRB2	3
ENSG00000149346	SLX4IP	3
ENSG00000149972	CNTN5	3
ENSG00000150867	PIP4K2A	3
ENSG00000150873	C2orf50	3
ENSG00000150893	FREM2	3
ENSG00000151012	SLC7A11	3
ENSG00000151014	NOCT	3
ENSG00000151033	LYZL2	3
ENSG00000151276	MAGI1	3
ENSG00000151458	ANKRD50	3
ENSG00000151692	RNF144A	3
ENSG00000151702	FLI1	3	yes
ENSG00000151835	SACS	3
ENSG00000152214	RIT2	3
ENSG00000152217	SETBP1	3
ENSG00000152219	ARL14EP	3
ENSG00000152518	ZFP36L2	3
ENSG00000152818	UTRN	3
ENSG00000153140	CETN3	3
ENSG00000153266	FEZF2	3
ENSG00000153814	JAZF1	3
ENSG00000153944	MSI2	3
ENSG00000154415	PPP1R3A	3
ENSG00000154639	CXADR	3
ENSG00000154654	NCAM2	3
ENSG00000154839	SKA1	3
ENSG00000154864	PIEZO2	3
ENSG00000154978	VOPP1	3
ENSG00000155313	USP25	3
ENSG00000155324	GRAMD2B	3
ENSG00000155511	GRIA1	3
ENSG00000155760	FZD7	3
ENSG00000155875	SAXO1	3
ENSG00000155926	SLA	3
ENSG00000155974	GRIP1	3
ENSG00000156011	PSD3	3
ENSG00000156931	VPS8	3
ENSG00000157388	CACNA1D	3
ENSG00000157426	AASDH	3
ENSG00000157778	PSMG3	3
ENSG00000157873	TNFRSF14	3
ENSG00000158055	GRHL3	3
ENSG00000158089	GALNT14	3
ENSG00000158816	VWA5B1	3
ENSG00000159023	EPB41	3
ENSG00000159197	KCNE2	3
ENSG00000159263	SIM2	3	yes
ENSG00000159788	RGS12	3
ENSG00000160190	SLC37A1	3
ENSG00000162148	PPP1R32	3
ENSG00000162591	MEGF6	3
ENSG00000162706	CADM3	3
ENSG00000162998	FRZB	3
ENSG00000163145	C1QTNF7	3
ENSG00000163545	NUAK2	3
ENSG00000163874	ZC3H12A	3
ENSG00000164109	MAD2L1	3
ENSG00000164330	EBF1	3
ENSG00000164418	GRIK2	3
ENSG00000164442	CITED2	3
ENSG00000164692	COL1A2	3
ENSG00000164830	OXR1	3
ENSG00000165105	RASEF	3
ENSG00000165175	MID1IP1	3
ENSG00000165219	GAPVD1	3
ENSG00000165304	MELK	3
ENSG00000165443	PHYHIPL	3
ENSG00000165495	PKNOX2	3
ENSG00000165626	BEND7	3
ENSG00000165805	C12orf50	3
ENSG00000165898	ISCA2	3
ENSG00000165966	PDZRN4	3
ENSG00000166164	BRD7	3
ENSG00000166169	POLL	3
ENSG00000166250	CLMP	3	yes
ENSG00000166426	CRABP1	3	yes
ENSG00000166558	SLC38A8	3
ENSG00000166949	SMAD3	3
ENSG00000167393	PPP2R3B	3
ENSG00000167889	MGAT5B	3
ENSG00000167987	VPS37C	3
ENSG00000168081	PNOC	3
ENSG00000168288	MMADHC	3
ENSG00000168621	GDNF	3
ENSG00000168785	TSPAN5	3
ENSG00000169439	SDC2	3
ENSG00000169738	DCXR	3
ENSG00000169851	PCDH7	3
ENSG00000170382	LRRN2	3
ENSG00000170893	TRH	3
ENSG00000171551	ECEL1	3	yes
ENSG00000171723	GPHN	3
ENSG00000171951	SCG2	3
ENSG00000172061	LRRC15	3
ENSG00000172482	AGXT	3
ENSG00000172817	CYP7B1	3
ENSG00000172878	METAP1D	3
ENSG00000172985	SH3RF3	3
ENSG00000173114	LRRN3	3
ENSG00000173269	MMRN2	3
ENSG00000173404	INSM1	3
ENSG00000174059	CD34	3	yes
ENSG00000175329	ISX	3
ENSG00000175387	SMAD2	3
ENSG00000175764	TTLL11	3
ENSG00000176108	CHMP6	3
ENSG00000176165	FOXG1	3
ENSG00000176399	DMRTA1	3
ENSG00000176463	SLCO3A1	3
ENSG00000176595	KBTBD11	3
ENSG00000176624	MEX3C	3
ENSG00000176635	HORMAD2	3
ENSG00000176715	ACSF3	3
ENSG00000176732	PFN4	3
ENSG00000176749	CDK5R1	3
ENSG00000177383	MAGEF1	3
ENSG00000178573	MAF	3
ENSG00000178602	OTOS	3
ENSG00000178695	KCTD12	3
ENSG00000179023	KLHDC7A	3
ENSG00000179314	WSCD1	3
ENSG00000179588	ZFPM1	3	yes
ENSG00000179796	LRRC3B	3
ENSG00000179833	SERTAD2	3
ENSG00000179915	NRXN1	3
ENSG00000180340	FZD2	3
ENSG00000180745	CLRN3	3
ENSG00000181449	SOX2	3	yes
ENSG00000182022	CHST15	3
ENSG00000182218	HHIPL1	3	yes
ENSG00000182580	EPHB3	3
ENSG00000182601	HS3ST4	3
ENSG00000182704	TSKU	3
ENSG00000182718	ANXA2	3
ENSG00000183166	CALN1	3
ENSG00000183273	CCDC60	3
ENSG00000183638	RP1L1	3
ENSG00000183779	ZNF703	3
ENSG00000183798	EMILIN3	3	yes
ENSG00000184005	ST6GALNAC3	3
ENSG00000184486	POU3F2	3	yes
ENSG00000184647	PRSS55	3
ENSG00000184916	JAG2	3	yes
ENSG00000185070	FLRT2	3
ENSG00000185338	SOCS1	3
ENSG00000185442	FAM174B	3	yes
ENSG00000185559	DLK1	3	yes
ENSG00000185728	YTHDF3	3
ENSG00000185737	NRG3	3
ENSG00000186153	WWOX	3
ENSG00000186350	RXRA	3
ENSG00000186468	RPS23	3
ENSG00000186469	GNG2	3
ENSG00000186654	PRR5	3	yes
ENSG00000186716	BCR	3
ENSG00000186866	POFUT2	3
ENSG00000187135	VSTM2B	3
ENSG00000187676	B3GLCT	3
ENSG00000187950	OVCH1	3
ENSG00000188343	FAM92A	3
ENSG00000189283	FHIT	3
ENSG00000189292	ALKAL2	3
ENSG00000196141	SPATS2L	3
ENSG00000196781	TLE1	3
ENSG00000196782	MAML3	3
ENSG00000197121	PGAP1	3
ENSG00000197183	NOL4L	3	yes
ENSG00000197467	COL13A1	3
ENSG00000197702	PARVA	3
ENSG00000197724	PHF2	3
ENSG00000198286	CARD11	3
ENSG00000198400	NTRK1	3	yes
ENSG00000198836	OPA1	3
ENSG00000198846	TOX	3
ENSG00000198900	TOP1	3
ENSG00000198937	CCDC167	3
ENSG00000204116	CHIC1	3
ENSG00000204227	RING1	3
ENSG00000205133	TRIQK	3
ENSG00000205279	CTXN3	3
ENSG00000206384	COL6A6	3
ENSG00000213694	S1PR3	3
ENSG00000214688	C10orf105	3
ENSG00000215547	DEFB115	3
ENSG00000229937	PRPS1L1	3
ENSG00000232040	ZBED9	3
ENSG00000240563	L1TD1	3
ENSG00000242802	AP5Z1	3
ENSG00000250254	PTTG2	3
ENSG00000254535	PABPC4L	3
ENSG00000254598	CSNK2A3	3
ENSG00000259571	BLID	3
ENSG00000272636	DOC2B	3	yes
ENSG00000273540	AGBL1	3
ENSG00000275342	PRAG1	3
ENSG00000001617	SEMA3F	2
ENSG00000002919	SNX11	2
ENSG00000004399	PLXND1	2	yes
ENSG00000004809	SLC22A16	2
ENSG00000004848	ARX	2
ENSG00000005020	SKAP2	2
ENSG00000005882	PDK2	2
ENSG00000007264	MATK	2
ENSG00000007944	MYLIP	2
ENSG00000008513	ST3GAL1	2
ENSG00000011198	ABHD5	2
ENSG00000011332	DPF1	2	yes
ENSG00000011523	CEP68	2
ENSG00000012232	EXTL3	2
ENSG00000016082	ISL1	2	yes
ENSG00000016391	CHDH	2
ENSG00000019485	PRDM11	2
ENSG00000021488	SLC7A9	2
ENSG00000023697	DERA	2
ENSG00000031823	RANBP3	2
ENSG00000038382	TRIO	2
ENSG00000038945	MSR1	2
ENSG00000039139	DNAH5	2
ENSG00000041802	LSG1	2
ENSG00000043462	LCP2	2
ENSG00000046889	PREX2	2
ENSG00000047056	WDR37	2
ENSG00000047634	SCML1	2
ENSG00000048540	LMO3	2
ENSG00000048707	VPS13D	2
ENSG00000052126	PLEKHA5	2
ENSG00000053254	FOXN3	2
ENSG00000054654	SYNE2	2
ENSG00000054793	ATP9A	2
ENSG00000057593	F7	2
ENSG00000057704	TMCC3	2
ENSG00000057935	MTA3	2
ENSG00000058085	LAMC2	2	yes
ENSG00000058600	POLR3E	2
ENSG00000058668	ATP2B4	2
ENSG00000058799	YIPF1	2
ENSG00000059378	PARP12	2
ENSG00000059588	TARBP1	2
ENSG00000059804	SLC2A3	2
ENSG00000061938	TNK2	2
ENSG00000062598	ELMO2	2
ENSG00000064195	DLX3	2	yes
ENSG00000064270	ATP2C2	2
ENSG00000064309	CDON	2
ENSG00000065320	NTN1	2
ENSG00000065675	PRKCQ	2
ENSG00000066629	EML1	2
ENSG00000067057	PFKP	2	yes
ENSG00000067082	KLF6	2
ENSG00000067606	PRKCZ	2
ENSG00000069011	PITX1	2	yes
ENSG00000069020	MAST4	2
ENSG00000070886	EPHA8	2
ENSG00000070950	RAD18	2
ENSG00000071051	NCK2	2
ENSG00000071242	RPS6KA2	2
ENSG00000072422	RHOBTB1	2
ENSG00000072803	FBXW11	2
ENSG00000072832	CRMP1	2
ENSG00000073060	SCARB1	2
ENSG00000073067	CYP2W1	2
ENSG00000075073	TACR2	2
ENSG00000075223	SEMA3C	2
ENSG00000075240	GRAMD4	2
ENSG00000075275	CELSR1	2	yes
ENSG00000075429	CACNG5	2
ENSG00000077097	TOP2B	2
ENSG00000077327	SPAG6	2	yes
ENSG00000077782	FGFR1	2
ENSG00000077943	ITGA8	2	yes
ENSG00000078114	NEBL	2
ENSG00000078401	EDN1	2
ENSG00000078699	CBFA2T2	2
ENSG00000079215	SLC1A3	2
ENSG00000079689	SCGN	2
ENSG00000079819	EPB41L2	2
ENSG00000080298	RFX3	2
ENSG00000081913	PHLPP1	2
ENSG00000082512	TRAF5	2
ENSG00000083168	KAT6A	2
ENSG00000083544	TDRD3	2
ENSG00000084628	NKAIN1	2
ENSG00000084693	AGBL5	2
ENSG00000085276	MECOM	2	yes
ENSG00000086504	MRPL28	2
ENSG00000087008	ACOX3	2
ENSG00000087076	HSD17B14	2
ENSG00000087245	MMP2	2
ENSG00000088386	SLC15A1	2
ENSG00000089041	P2RX7	2
ENSG00000090060	PAPOLA	2
ENSG00000090932	DLL3	2
ENSG00000091428	RAPGEF4	2
ENSG00000091436	MAP3K20	2
ENSG00000092140	G2E3	2
ENSG00000092847	AGO1	2
ENSG00000092978	GPATCH2	2
ENSG00000095303	PTGS1	2	yes
ENSG00000095587	TLL2	2
ENSG00000095713	CRTAC1	2
ENSG00000095932	SMIM24	2
ENSG00000096433	ITPR3	2	yes
ENSG00000099860	GADD45B	2	yes
ENSG00000099954	CECR2	2
ENSG00000100030	MAPK1	2
ENSG00000100033	PRODH	2	yes
ENSG00000100285	NEFH	2
ENSG00000100292	HMOX1	2
ENSG00000100302	RASD2	2
ENSG00000100314	CABP7	2	yes
ENSG00000100345	MYH9	2
ENSG00000100412	ACO2	2
ENSG00000100427	MLC1	2
ENSG00000100453	GZMB	2
ENSG00000100505	TRIM9	2
ENSG00000100592	DAAM1	2
ENSG00000100647	SUSD6	2
ENSG00000100889	PCK2	2
ENSG00000101040	ZMYND8	2
ENSG00000101074	R3HDML	2
ENSG00000101134	DOK5	2
ENSG00000101187	SLCO4A1	2
ENSG00000101204	CHRNA4	2	yes
ENSG00000101343	CRNKL1	2
ENSG00000101438	SLC32A1	2
ENSG00000101443	WFDC2	2
ENSG00000101670	LIPG	2
ENSG00000101871	MID1	2
ENSG00000101951	PAGE4	2
ENSG00000103064	SLC7A6	2
ENSG00000103154	NECAB2	2
ENSG00000103227	LMF1	2
ENSG00000103494	RPGRIP1L	2
ENSG00000103769	RAB11A	2
ENSG00000104093	DMXL2	2
ENSG00000104324	CPQ	2
ENSG00000104442	ARMC1	2
ENSG00000104613	INTS10	2
ENSG00000104722	NEFM	2
ENSG00000104884	ERCC2	2
ENSG00000105171	POP4	2
ENSG00000105204	DYRK1B	2
ENSG00000105327	BBC3	2
ENSG00000105467	SYNGR4	2
ENSG00000105479	CCDC114	2
ENSG00000105519	CAPS	2
ENSG00000105642	KCNN1	2
ENSG00000106013	ANKRD7	2
ENSG00000106052	TAX1BP1	2
ENSG00000106211	HSPB1	2
ENSG00000106266	SNX8	2
ENSG00000106330	MOSPD3	2
ENSG00000106399	RPA3	2
ENSG00000106484	MEST	2
ENSG00000106648	GALNTL5	2
ENSG00000106723	SPIN1	2
ENSG00000107104	KANK1	2
ENSG00000107147	KCNT1	2
ENSG00000107159	CA9	2
ENSG00000107165	TYRP1	2
ENSG00000107338	SHB	2
ENSG00000107651	SEC23IP	2
ENSG00000107719	PALD1	2
ENSG00000107951	MTPAP	2
ENSG00000108219	TSPAN14	2
ENSG00000108433	GOSR2	2
ENSG00000108846	ABCC3	2	yes
ENSG00000108924	HLF	2
ENSG00000109046	WSB1	2
ENSG00000109101	FOXN1	2
ENSG00000109436	TBC1D9	2
ENSG00000109452	INPP4B	2
ENSG00000109519	GRPEL1	2
ENSG00000109576	AADAT	2
ENSG00000109670	FBXW7	2
ENSG00000109819	PPARGC1A	2
ENSG00000109929	SC5D	2
ENSG00000110076	NRXN2	2	yes
ENSG00000110442	COMMD9	2
ENSG00000111145	ELK3	2
ENSG00000111181	SLC6A12	2
ENSG00000111199	TRPV4	2
ENSG00000111247	RAD51AP1	2
ENSG00000111252	SH2B3	2
ENSG00000111262	KCNA1	2
ENSG00000111783	RFX4	2
ENSG00000111885	MAN1A1	2
ENSG00000112041	TULP1	2
ENSG00000112137	PHACTR1	2
ENSG00000112182	BACH2	2
ENSG00000112419	PHACTR2	2
ENSG00000112706	IMPG1	2
ENSG00000113269	RNF130	2
ENSG00000113328	CCNG1	2
ENSG00000113369	ARRDC3	2
ENSG00000113384	GOLPH3	2
ENSG00000113389	NPR3	2
ENSG00000113504	SLC12A7	2
ENSG00000113594	LIFR	2
ENSG00000113916	BCL6	2
ENSG00000114126	TFDP2	2
ENSG00000114770	ABCC5	2
ENSG00000114805	PLCH1	2
ENSG00000115085	ZAP70	2	yes
ENSG00000115155	OTOF	2
ENSG00000115159	GPD2	2
ENSG00000115271	GCA	2
ENSG00000115295	CLIP4	2
ENSG00000115339	GALNT3	2
ENSG00000115368	WDR75	2
ENSG00000115641	FHL2	2
ENSG00000115758	ODC1	2
ENSG00000115841	RMDN2	2
ENSG00000115935	WIPF1	2
ENSG00000116096	SPR	2
ENSG00000116120	FARSB	2
ENSG00000116539	ASH1L	2
ENSG00000116574	RHOU	2
ENSG00000116729	WLS	2
ENSG00000116731	PRDM2	2
ENSG00000116791	CRYZ	2
ENSG00000116824	CD2	2
ENSG00000116830	TTF2	2
ENSG00000116833	NR5A2	2
ENSG00000116857	TMEM9	2
ENSG00000116882	HAO2	2
ENSG00000117020	AKT3	2
ENSG00000117298	ECE1	2
ENSG00000117598	PLPPR5	2
ENSG00000118007	STAG1	2
ENSG00000118231	CRYGD	2
ENSG00000118245	TNP1	2
ENSG00000118402	ELOVL4	2
ENSG00000118579	MED28	2
ENSG00000118702	GHRH	2
ENSG00000118960	HS1BP3	2
ENSG00000118972	FGF23	2
ENSG00000119139	TJP2	2
ENSG00000119242	CCDC92	2
ENSG00000119640	ACYP1	2
ENSG00000119787	ATL2	2
ENSG00000119927	GPAM	2
ENSG00000120137	PANK3	2
ENSG00000120251	GRIA2	2
ENSG00000120471	TP53AIP1	2
ENSG00000120519	SLC10A7	2
ENSG00000120645	IQSEC3	2
ENSG00000120708	TGFBI	2
ENSG00000120802	TMPO	2
ENSG00000120948	TARDBP	2
ENSG00000121057	AKAP1	2
ENSG00000121211	MND1	2
ENSG00000121281	ADCY7	2
ENSG00000121753	ADGRB2	2
ENSG00000121895	TMEM156	2
ENSG00000121898	CPXM2	2
ENSG00000121966	CXCR4	2
ENSG00000121989	ACVR2A	2
ENSG00000122584	NXPH1	2
ENSG00000122870	BICC1	2
ENSG00000124092	CTCFL	2
ENSG00000124143	ARHGAP40	2
ENSG00000124151	NCOA3	2
ENSG00000124171	PARD6B	2
ENSG00000124191	TOX2	2
ENSG00000124215	CDH26	2
ENSG00000124243	BCAS4	2
ENSG00000124275	MTRR	2
ENSG00000124299	PEPD	2
ENSG00000124422	USP22	2
ENSG00000124664	SPDEF	2
ENSG00000125207	PIWIL1	2
ENSG00000125247	TMTC4	2
ENSG00000125285	SOX21	2
ENSG00000125430	HS3ST3B1	2
ENSG00000125492	BARHL1	2
ENSG00000125629	INSIG2	2
ENSG00000125798	FOXA2	2
ENSG00000125821	DTD1	2
ENSG00000125844	RRBP1	2
ENSG00000125931	CITED1	2
ENSG00000125968	ID1	2
ENSG00000125977	EIF2S2	2
ENSG00000126107	HECTD3	2
ENSG00000126231	PROZ	2
ENSG00000126259	KIRREL2	2
ENSG00000126464	PRR12	2
ENSG00000127418	FGFRL1	2
ENSG00000127419	TMEM175	2
ENSG00000127533	F2RL3	2
ENSG00000127603	MACF1	2
ENSG00000127720	METTL25	2
ENSG00000127863	TNFRSF19	2
ENSG00000127946	HIP1	2
ENSG00000128228	SDF2L1	2
ENSG00000128594	LRRC4	2
ENSG00000128849	CGNL1	2
ENSG00000129003	VPS13C	2
ENSG00000129128	SPCS3	2
ENSG00000129159	KCNC1	2	yes
ENSG00000129422	MTUS1	2
ENSG00000129673	AANAT	2
ENSG00000129965	INS-IGF2	2
ENSG00000130037	KCNA5	2
ENSG00000130299	GTPBP3	2
ENSG00000130638	ATXN10	2
ENSG00000130669	PAK4	2
ENSG00000130701	RBBP8NL	2
ENSG00000130829	DUSP9	2
ENSG00000130948	HSD17B3	2
ENSG00000131016	AKAP12	2
ENSG00000131389	SLC6A6	2
ENSG00000131508	UBE2D2	2
ENSG00000131620	ANO1	2	yes
ENSG00000131626	PPFIA1	2
ENSG00000131773	KHDRBS3	2
ENSG00000131788	PIAS3	2
ENSG00000132122	SPATA6	2
ENSG00000132141	CCT6B	2
ENSG00000132688	NES	2
ENSG00000133027	PEMT	2
ENSG00000134030	CTIF	2
ENSG00000134077	THUMPD3	2
ENSG00000134109	EDEM1	2
ENSG00000134245	WNT2B	2
ENSG00000134376	CRB1	2
ENSG00000134463	ECHDC3	2
ENSG00000134516	DOCK2	2
ENSG00000134533	RERG	2
ENSG00000134686	PHC2	2
ENSG00000134762	DSC3	2
ENSG00000134874	DZIP1	2
ENSG00000135049	AGTPBP1	2
ENSG00000135116	HRK	2
ENSG00000135124	P2RX4	2
ENSG00000135338	LCA5	2
ENSG00000135547	HEY2	2
ENSG00000135597	REPS1	2
ENSG00000135824	RGS8	2
ENSG00000135919	SERPINE2	2
ENSG00000135945	REV1	2
ENSG00000135960	EDAR	2
ENSG00000135972	MRPS9	2
ENSG00000136044	APPL2	2
ENSG00000136045	PWP1	2
ENSG00000136052	SLC41A2	2
ENSG00000136153	LMO7	2
ENSG00000136160	EDNRB	2
ENSG00000136231	IGF2BP3	2
ENSG00000136381	IREB2	2
ENSG00000136448	NMT1	2
ENSG00000136636	KCTD3	2
ENSG00000136770	DNAJC1	2
ENSG00000136856	SLC2A8	2
ENSG00000136931	NR5A1	2	yes
ENSG00000137038	DMAC1	2
ENSG00000137177	KIF13A	2
ENSG00000137267	TUBB2A	2
ENSG00000137449	CPEB2	2
ENSG00000137547	MRPL15	2
ENSG00000137642	SORL1	2
ENSG00000137699	TRIM29	2
ENSG00000137818	RPLP1	2
ENSG00000137819	PAQR5	2
ENSG00000137872	SEMA6D	2
ENSG00000137942	FNBP1L	2
ENSG00000138081	FBXO11	2
ENSG00000138119	MYOF	2
ENSG00000138395	CDK15	2
ENSG00000138653	NDST4	2
ENSG00000138670	RASGEF1B	2
ENSG00000138738	PRDM5	2
ENSG00000138771	SHROOM3	2
ENSG00000138795	LEF1	2	yes
ENSG00000139083	ETV6	2
ENSG00000139219	COL2A1	2
ENSG00000139318	DUSP6	2
ENSG00000139514	SLC7A1	2
ENSG00000139546	TARBP2	2
ENSG00000139567	ACVRL1	2
ENSG00000139656	SMIM2	2
ENSG00000139737	SLAIN1	2
ENSG00000140374	ETFA	2
ENSG00000140396	NCOA2	2
ENSG00000140406	TLNRD1	2
ENSG00000140479	PCSK6	2	yes
ENSG00000140598	EFL1	2
ENSG00000140798	ABCC12	2
ENSG00000140873	ADAMTS18	2
ENSG00000140876	NUDT7	2
ENSG00000140945	CDH13	2	yes
ENSG00000140948	ZCCHC14	2
ENSG00000141013	GAS8	2
ENSG00000141252	VPS53	2
ENSG00000141391	PRELID3A	2
ENSG00000141401	IMPA2	2
ENSG00000141447	OSBPL1A	2
ENSG00000141564	RPTOR	2
ENSG00000141570	CBX8	2	yes
ENSG00000142002	DPP9	2
ENSG00000142347	MYO1F	2
ENSG00000142409	ZNF787	2
ENSG00000142453	CARM1	2
ENSG00000142686	C1orf216	2
ENSG00000142959	BEST4	2
ENSG00000143228	NUF2	2
ENSG00000143248	RGS5	2
ENSG00000143499	SMYD2	2
ENSG00000143590	EFNA3	2	yes
ENSG00000143614	GATAD2B	2
ENSG00000143842	SOX13	2
ENSG00000143878	RHOB	2
ENSG00000144040	SFXN5	2
ENSG00000144227	NXPH2	2
ENSG00000144460	NYAP2	2
ENSG00000144488	ESPNL	2
ENSG00000144677	CTDSPL	2
ENSG00000144771	LRTM1	2
ENSG00000144791	LIMD1	2
ENSG00000144824	PHLDB2	2
ENSG00000144857	BOC	2
ENSG00000145241	CENPC	2
ENSG00000145431	PDGFC	2
ENSG00000145439	CBR4	2
ENSG00000145687	SSBP2	2
ENSG00000146005	PSD2	2
ENSG00000146049	KAAG1	2
ENSG00000146090	RASGEF1C	2
ENSG00000146263	MMS22L	2
ENSG00000146360	GPR6	2
ENSG00000146410	MTFR2	2
ENSG00000146535	GNA12	2
ENSG00000146674	IGFBP3	2
ENSG00000146910	CNPY1	2
ENSG00000147234	FRMPD3	2
ENSG00000147471	PLPBP	2
ENSG00000147481	SNTG1	2
ENSG00000147526	TACC1	2	yes
ENSG00000147533	GOLGA7	2
ENSG00000147586	MRPS28	2
ENSG00000147606	SLC26A7	2
ENSG00000147642	SYBU	2
ENSG00000147655	RSPO2	2
ENSG00000147894	C9orf72	2
ENSG00000148400	NOTCH1	2
ENSG00000148604	RGR	2
ENSG00000148814	LRRC27	2
ENSG00000148826	NKX6-2	2
ENSG00000148848	ADAM12	2
ENSG00000148935	GAS2	2
ENSG00000149084	HSD17B12	2
ENSG00000149131	SERPING1	2
ENSG00000149289	ZC3H12C	2
ENSG00000150433	TMEM218	2
ENSG00000150556	LYPD6B	2
ENSG00000150672	DLG2	2
ENSG00000151090	THRB	2
ENSG00000151093	OXSM	2
ENSG00000151117	TMEM86A	2
ENSG00000151332	MBIP	2
ENSG00000151422	FER	2
ENSG00000151466	SCLT1	2
ENSG00000151532	VTI1A	2
ENSG00000151693	ASAP2	2
ENSG00000151704	KCNJ1	2
ENSG00000151746	BICD1	2
ENSG00000151778	SERP2	2
ENSG00000152128	TMEM163	2
ENSG00000152291	TGOLN2	2
ENSG00000152558	TMEM123	2
ENSG00000152932	RAB3C	2
ENSG00000152977	ZIC1	2	yes
ENSG00000153015	CWC27	2
ENSG00000153066	TXNDC11	2
ENSG00000153093	ACOXL	2
ENSG00000153162	BMP6	2
ENSG00000153165	RGPD3	2
ENSG00000153179	RASSF3	2
ENSG00000153250	RBMS1	2
ENSG00000153820	SPHKAP	2
ENSG00000153823	PID1	2
ENSG00000153976	HS3ST3A1	2
ENSG00000154080	CHST9	2
ENSG00000154127	UBASH3B	2
ENSG00000154188	ANGPT1	2
ENSG00000154229	PRKCA	2
ENSG00000154237	LRRK1	2
ENSG00000154309	DISP1	2
ENSG00000154478	GPR26	2
ENSG00000154678	PDE1C	2
ENSG00000154917	RAB6B	2
ENSG00000154975	CA10	2
ENSG00000155366	RHOC	2
ENSG00000155542	SETD9	2
ENSG00000155849	ELMO1	2
ENSG00000155886	SLC24A2	2
ENSG00000156345	CDK20	2
ENSG00000156427	FGF18	2	yes
ENSG00000156466	GDF6	2
ENSG00000156531	PHF6	2
ENSG00000156687	UNC5D	2
ENSG00000156990	RPUSD3	2
ENSG00000157212	PAXIP1	2
ENSG00000157445	CACNA2D3	2
ENSG00000157540	DYRK1A	2
ENSG00000157570	TSPAN18	2
ENSG00000157613	CREB3L1	2	yes
ENSG00000157657	ZNF618	2
ENSG00000157833	GAREM2	2
ENSG00000157890	MEGF11	2
ENSG00000157916	RER1	2
ENSG00000158195	WASF2	2
ENSG00000158234	FAIM	2
ENSG00000158473	CD1D	2
ENSG00000158636	EMSY	2
ENSG00000158966	CACHD1	2
ENSG00000159167	STC1	2
ENSG00000159212	CLIC6	2
ENSG00000159261	CLDN14	2
ENSG00000159267	HLCS	2
ENSG00000159842	ABR	2	yes
ENSG00000160191	PDE9A	2
ENSG00000160216	AGPAT3	2
ENSG00000160218	TRAPPC10	2
ENSG00000160233	LRRC3	2
ENSG00000160339	FCN2	2
ENSG00000160746	ANO10	2
ENSG00000161267	BDH1	2
ENSG00000162009	SSTR5	2
ENSG00000162244	RPL29	2
ENSG00000162373	BEND5	2
ENSG00000162374	ELAVL4	2
ENSG00000162390	ACOT11	2
ENSG00000162426	SLC45A1	2
ENSG00000162496	DHRS3	2
ENSG00000162551	ALPL	2
ENSG00000162571	TTLL10	2
ENSG00000162621	LRRC53	2
ENSG00000162664	ZNF326	2
ENSG00000162878	PKDCC	2
ENSG00000162989	KCNJ3	2
ENSG00000163283	ALPP	2
ENSG00000163331	DAPL1	2
ENSG00000163394	CCKAR	2
ENSG00000163453	IGFBP7	2
ENSG00000163531	NFASC	2
ENSG00000163618	CADPS	2
ENSG00000163637	PRICKLE2	2
ENSG00000163638	ADAMTS9	2
ENSG00000163660	CCNL1	2
ENSG00000163683	SMIM14	2
ENSG00000163687	DNASE1L3	2
ENSG00000163864	NMNAT3	2
ENSG00000163902	RPN1	2
ENSG00000163995	ABLIM2	2	yes
ENSG00000164099	PRSS12	2
ENSG00000164100	NDST3	2
ENSG00000164199	ADGRV1	2
ENSG00000164300	SERINC5	2
ENSG00000164303	ENPP6	2
ENSG00000164326	CARTPT	2
ENSG00000164379	FOXQ1	2
ENSG00000164574	GALNT10	2
ENSG00000164600	NEUROD6	2
ENSG00000164611	PTTG1	2
ENSG00000164627	KIF6	2
ENSG00000164649	CDCA7L	2
ENSG00000164741	DLC1	2
ENSG00000164749	HNF4G	2
ENSG00000164751	PEX2	2
ENSG00000164924	YWHAZ	2
ENSG00000165029	ABCA1	2
ENSG00000165030	NFIL3	2
ENSG00000165185	KIAA1958	2
ENSG00000165238	WNK2	2	yes
ENSG00000165476	REEP3	2
ENSG00000165623	UCMA	2
ENSG00000165655	ZNF503	2
ENSG00000165752	STK32C	2
ENSG00000165802	NSMF	2
ENSG00000165868	HSPA12A	2
ENSG00000165895	ARHGAP42	2
ENSG00000166135	HIF1AN	2
ENSG00000166147	FBN1	2
ENSG00000166268	MYRFL	2
ENSG00000166340	TPP1	2
ENSG00000166575	TMEM135	2
ENSG00000166736	HTR3A	2
ENSG00000166839	ANKDD1A	2
ENSG00000166896	ATP23	2
ENSG00000167178	ISLR2	2	yes
ENSG00000167193	CRK	2
ENSG00000167272	POP5	2
ENSG00000167487	KLHL26	2
ENSG00000167699	GLOD4	2
ENSG00000167971	CASKIN1	2	yes
ENSG00000167994	RAB3IL1	2
ENSG00000168135	KCNJ4	2
ENSG00000168214	RBPJ	2
ENSG00000168280	KIF5C	2
ENSG00000168306	ACOX2	2
ENSG00000168412	MTNR1A	2
ENSG00000168517	HEXIM2	2
ENSG00000168542	COL3A1	2
ENSG00000168546	GFRA2	2
ENSG00000168556	ING2	2
ENSG00000168813	ZNF507	2
ENSG00000168904	LRRC28	2
ENSG00000169047	IRS1	2
ENSG00000169181	GSG1L	2
ENSG00000169193	CCDC126	2
ENSG00000169255	B3GALNT1	2
ENSG00000169282	KCNAB1	2
ENSG00000169427	KCNK9	2
ENSG00000169436	COL22A1	2
ENSG00000169594	BNC1	2
ENSG00000169696	ASPSCR1	2
ENSG00000169860	P2RY1	2
ENSG00000169871	TRIM56	2
ENSG00000169903	TM4SF4	2
ENSG00000169955	ZNF747	2
ENSG00000169991	IFFO2	2
ENSG00000170390	DCLK2	2
ENSG00000170606	HSPA4	2
ENSG00000170788	DYDC1	2
ENSG00000170802	FOXN2	2
ENSG00000170891	CYTL1	2
ENSG00000171017	LRRC8E	2
ENSG00000171044	XKR6	2
ENSG00000171132	PRKCE	2
ENSG00000171217	CLDN20	2
ENSG00000171320	ESCO2	2
ENSG00000171502	COL24A1	2
ENSG00000171604	CXXC5	2
ENSG00000171680	PLEKHG5	2	yes
ENSG00000171681	ATF7IP	2
ENSG00000171813	PWWP2B	2
ENSG00000171843	MLLT3	2	yes
ENSG00000171848	RRM2	2
ENSG00000171940	ZNF217	2
ENSG00000171988	JMJD1C	2
ENSG00000172139	SLC9C1	2
ENSG00000172456	FGGY	2
ENSG00000172461	FUT9	2
ENSG00000172728	FUT10	2
ENSG00000172845	SP3	2
ENSG00000172888	ZNF621	2
ENSG00000172893	DHCR7	2
ENSG00000172969	FRG2C	2
ENSG00000173253	DMRT2	2
ENSG00000173272	MZT2A	2
ENSG00000173369	C1QB	2
ENSG00000173372	C1QA	2
ENSG00000173406	DAB1	2
ENSG00000173546	CSPG4	2
ENSG00000173559	NABP1	2
ENSG00000173575	CHD2	2
ENSG00000173706	HEG1	2
ENSG00000173714	WFIKKN2	2
ENSG00000173769	TOPAZ1	2
ENSG00000173905	GOLIM4	2
ENSG00000174004	NRROS	2
ENSG00000174469	CNTNAP2	2
ENSG00000174498	IGDCC3	2
ENSG00000174672	BRSK2	2	yes
ENSG00000174720	LARP7	2
ENSG00000174844	DNAH12	2
ENSG00000175040	CHST2	2
ENSG00000175155	YPEL2	2
ENSG00000175183	CSRP2	2
ENSG00000175274	TP53I11	2
ENSG00000175279	CENPS	2
ENSG00000175643	RMI2	2
ENSG00000175697	GPR156	2
ENSG00000175711	B3GNTL1	2
ENSG00000175928	LRRN1	2
ENSG00000176076	KCNE5	2
ENSG00000176148	TCP11L1	2
ENSG00000176194	CIDEA	2
ENSG00000176244	ACBD7	2
ENSG00000176532	PRR15	2
ENSG00000176720	BOK	2	yes
ENSG00000176771	NCKAP5	2
ENSG00000176788	BASP1	2
ENSG00000176845	METRNL	2	yes
ENSG00000177370	TIMM22	2
ENSG00000177595	PIDD1	2
ENSG00000177683	THAP5	2
ENSG00000177854	TMEM187	2
ENSG00000177992	SPATA31E1	2
ENSG00000178028	DMAP1	2
ENSG00000178031	ADAMTSL1	2
ENSG00000178297	TMPRSS9	2
ENSG00000178343	SHISA3	2
ENSG00000178363	CALML3	2
ENSG00000178381	ZFAND2A	2
ENSG00000178409	BEND3	2
ENSG00000178605	GTPBP6	2
ENSG00000178662	CSRNP3	2
ENSG00000178860	MSC	2	yes
ENSG00000178966	RMI1	2
ENSG00000179002	TAS1R2	2
ENSG00000179104	TMTC2	2
ENSG00000179241	LDLRAD3	2
ENSG00000179361	ARID3B	2
ENSG00000179388	EGR3	2
ENSG00000179627	ZBTB42	2	yes
ENSG00000179930	ZNF648	2
ENSG00000180011	ZADH2	2
ENSG00000180535	BHLHA15	2
ENSG00000180537	RNF182	2
ENSG00000182095	TNRC18	2
ENSG00000182107	TMEM30B	2	yes
ENSG00000182372	CLN8	2
ENSG00000182512	GLRX5	2
ENSG00000182747	SLC35D3	2
ENSG00000182831	C16orf72	2
ENSG00000182871	COL18A1	2	yes
ENSG00000183032	SLC25A21	2
ENSG00000183044	ABAT	2
ENSG00000183060	LYSMD4	2
ENSG00000183092	BEGAIN	2	yes
ENSG00000183098	GPC6	2
ENSG00000183160	TMEM119	2
ENSG00000183186	C2CD4C	2
ENSG00000183287	CCBE1	2
ENSG00000183340	JRKL	2
ENSG00000183439	TRIM61	2
ENSG00000183571	PGPEP1L	2
ENSG00000183621	ZNF438	2
ENSG00000183655	KLHL25	2
ENSG00000183691	NOG	2
ENSG00000183742	MACC1	2
ENSG00000183775	KCTD16	2
ENSG00000183837	PNMA3	2
ENSG00000183914	DNAH2	2
ENSG00000184432	COPB2	2
ENSG00000184544	DHRS7C	2
ENSG00000184661	CDCA2	2
ENSG00000184677	ZBTB40	2
ENSG00000185049	NELFA	2
ENSG00000185053	SGCZ	2
ENSG00000185252	ZNF74	2
ENSG00000185483	ROR1	2
ENSG00000185585	OLFML2A	2	yes
ENSG00000185594	SPATA8	2
ENSG00000185630	PBX1	2
ENSG00000185730	ZNF696	2
ENSG00000185924	RTN4RL1	2	yes
ENSG00000185942	NKAIN3	2
ENSG00000185950	IRS2	2
ENSG00000186007	LEMD1	2
ENSG00000186150	UBL4B	2
ENSG00000186340	THBS2	2
ENSG00000186501	TMEM222	2
ENSG00000186642	PDE2A	2	yes
ENSG00000186871	ERCC6L	2
ENSG00000186908	ZDHHC17	2
ENSG00000186918	ZNF395	2
ENSG00000187021	PNLIPRP1	2
ENSG00000187391	MAGI2	2
ENSG00000187556	NANOS3	2
ENSG00000187672	ERC2	2
ENSG00000187678	SPRY4	2
ENSG00000187783	TMEM72	2
ENSG00000187800	PEAR1	2
ENSG00000188011	RTP5	2
ENSG00000188089	PLA2G4E	2
ENSG00000188162	OTOG	2
ENSG00000188389	PDCD1	2
ENSG00000188452	CERKL	2
ENSG00000188467	SLC24A5	2
ENSG00000188613	NANOS1	2
ENSG00000188716	DUPD1	2
ENSG00000188763	FZD9	2	yes
ENSG00000188779	SKOR1	2	yes
ENSG00000188783	PRELP	2
ENSG00000188869	TMC3	2
ENSG00000189420	ZFP92	2
ENSG00000196104	SPOCK3	2
ENSG00000196136	SERPINA3	2
ENSG00000196220	SRGAP3	2
ENSG00000196284	SUPT3H	2
ENSG00000196372	ASB13	2	yes
ENSG00000196422	PPP1R26	2
ENSG00000196433	ASMT	2
ENSG00000196730	DAPK1	2
ENSG00000196812	ZSCAN16	2
ENSG00000196990	FAM163B	2
ENSG00000197124	ZNF682	2
ENSG00000197217	ENTPD4	2
ENSG00000197223	C1D	2
ENSG00000197321	SVIL	2
ENSG00000197506	SLC28A3	2
ENSG00000197555	SIPA1L1	2
ENSG00000197705	KLHL14	2
ENSG00000197746	PSAP	2
ENSG00000197798	FAM118B	2
ENSG00000197872	FAM49A	2
ENSG00000197943	PLCG2	2
ENSG00000197971	MBP	2
ENSG00000198121	LPAR1	2
ENSG00000198216	CACNA1E	2
ENSG00000198478	SH3BGRL2	2
ENSG00000198668	CALM1	2
ENSG00000198755	RPL10A	2
ENSG00000198768	APCDD1L	2
ENSG00000198797	BRINP2	2
ENSG00000198821	CD247	2
ENSG00000198858	R3HDM4	2
ENSG00000198873	GRK5	2
ENSG00000203485	INF2	2
ENSG00000203685	STUM	2
ENSG00000204060	FOXO6	2	yes
ENSG00000204099	NEU4	2
ENSG00000204323	SMIM5	2
ENSG00000204352	C9orf129	2
ENSG00000204442	FAM155A	2
ENSG00000204542	C6orf15	2
ENSG00000204713	TRIM27	2
ENSG00000204882	GPR20	2
ENSG00000205078	SYCE1L	2
ENSG00000205269	TMEM170B	2
ENSG00000205413	SAMD9	2
ENSG00000205670	SMIM11A	2
ENSG00000205795	CYS1	2	yes
ENSG00000205929	C21orf62	2
ENSG00000205981	DNAJC19	2
ENSG00000206052	DOK6	2
ENSG00000206418	RAB12	2
ENSG00000206557	TRIM71	2	yes
ENSG00000213047	DENND1B	2
ENSG00000214736	TOMM6	2
ENSG00000215018	COL28A1	2
ENSG00000215455	KRTAP10-1	2
ENSG00000215474	SKOR2	2
ENSG00000221886	ZBED8	2
ENSG00000221955	SLC12A8	2	yes
ENSG00000221995	TIAF1	2
ENSG00000228075	BOD1L2	2
ENSG00000230124	ACBD6	2
ENSG00000230873	STMND1	2
ENSG00000237412	PRSS56	2
ENSG00000241322	CDRT1	2
ENSG00000242852	ZNF709	2
ENSG00000243156	MICAL3	2
ENSG00000244687	UBE2V1	2
ENSG00000249141	NA	2
ENSG00000249709	ZNF564	2
ENSG00000249715	FER1L5	2
ENSG00000250741	NT5C1B-RDH14	2
ENSG00000251287	ALG1L2	2
ENSG00000254087	LYN	2
ENSG00000255275	NA	2
ENSG00000257923	CUX1	2
ENSG00000259040	BLOC1S5-TXNDC5	2
ENSG00000260458	KCNJ18	2
ENSG00000260734	TLE7	2
ENSG00000261308	FIGNL2	2
ENSG00000266094	RASSF5	2
ENSG00000268350	FAM156A	2
ENSG00000275700	AATF	2
ENSG00000276045	ORAI1	2
ENSG00000281883	NA	2
ENSG00000282246	NA	2
ENSG00000283526	PRRT1B	2
ENSG00000001461	NIPAL3	1
ENSG00000001497	LAS1L	1
ENSG00000001629	ANKIB1	1
ENSG00000002746	HECW1	1
ENSG00000002834	LASP1	1
ENSG00000004487	KDM1A	1
ENSG00000004961	HCCS	1
ENSG00000004975	DVL2	1
ENSG00000005059	MCUB	1
ENSG00000005108	THSD7A	1
ENSG00000005156	LIG3	1
ENSG00000005339	CREBBP	1
ENSG00000005421	PON1	1
ENSG00000005469	CROT	1
ENSG00000005471	ABCB4	1
ENSG00000005700	IBTK	1
ENSG00000005801	ZNF195	1
ENSG00000005961	ITGA2B	1	yes
ENSG00000006007	GDE1	1
ENSG00000006025	OSBPL7	1
ENSG00000006071	ABCC8	1
ENSG00000006283	CACNA1G	1	yes
ENSG00000006432	MAP3K9	1
ENSG00000006453	BAIAP2L1	1
ENSG00000006459	KDM7A	1
ENSG00000006468	ETV1	1
ENSG00000006530	AGK	1
ENSG00000006715	VPS41	1
ENSG00000007062	PROM1	1
ENSG00000007171	NOS2	1
ENSG00000007372	PAX6	1	yes
ENSG00000008018	PSMB1	1
ENSG00000008118	CAMK1G	1
ENSG00000008277	ADAM22	1
ENSG00000008294	SPAG9	1
ENSG00000008300	CELSR3	1	yes
ENSG00000008382	MPND	1
ENSG00000008394	MGST1	1
ENSG00000008405	CRY1	1
ENSG00000008438	PGLYRP1	1
[truncated: 2,762 more rows]
