# Supplementary material for: Integrative analysis of transcriptome dynamics during human craniofacial development identifies candidate disease genes
Source: Nat Commun. 2023 Aug 2;14:4623. doi: 10.1038/s41467-023-40363-1 (PMC10397224; doi:10.1038/s41467-023-40363-1)
Supplement: Supplementary file 7 — Supplementary Data 4 [file 41467_2023_40363_MOESM7_ESM.xlsx]

## Sheet: README
TAB	Column	Description
CS1XCS1X_DE	A through G	Output from DESeq2 results object. Comparison between developmental stages is indicated in the TAB name. For example CS13CS14_DE is differential expression comparison between CS13 and CS14. All tables have been filtered for p-adj < 0.05
	Symbol	Gene Symbol
	I through N	Counts from recount2 object for each replicate
Cluster	ENS	Ensembl Identifier
	SYM	Gene Symbol
	Cluster	Heat map cluster assignment from main paper Figure 4A

## Sheet: CS13CS14_DE
ENS	baseMean	log2FoldChange	lfcSE	stat	pvalue	padj	Symbol	CS13.12690	CS13.13365	CS13.13472	CS14.12408	CS14.12704	CS14.12913
ENSG00000000003.14	2895.03	0.0104651	0.168886	0.0619656	0.95059	0.998282	TSPAN6	4052	4507	3636	3921	4849	4032
ENSG00000000005.5	122.824	-2.66965	0.709748	-3.76141	0.000168961	0.0186463	TNMD	0	10	15	5	195	42
ENSG00000000419.12	924.321	0.151168	0.17	0.889227	0.373881	0.968771	DPM1	1189	1446	1264	1339	1283	1102
ENSG00000000457.13	1113.06	0.19091	0.170155	1.12198	0.261873	0.918308	SCYL3	909	1480	1537	1153	1156	1493
ENSG00000000460.16	1374.89	0.0992073	0.150169	0.660637	0.508845	0.98976	C1orf112	1454	1953	1909	1528	1845	2071
ENSG00000000971.15	461.69	-1.90149	0.525988	-3.61508	0.000300253	0.028093	CFH	1	84	42	128	118	132
ENSG00000001036.13	1065.22	0.0630003	0.189186	0.333008	0.739128	0.99437	FUCA2	1926	1787	1364	1696	1779	1407
ENSG00000001084.10	765.071	0.109722	0.205851	0.533014	0.594024	0.993609	GCLC	851	995	999	1073	688	988
ENSG00000001167.14	2662.39	-0.0423163	0.225069	-0.188015	0.850865	0.996577	NFYA	2401	3166	3738	3526	2269	4285
ENSG00000001460.17	294.394	-0.30171	0.24989	-1.20737	0.227288	0.904705	STPG1	291	349	312	398	454	378
ENSG00000001461.16	425.324	-0.0540099	0.183633	-0.294119	0.768667	0.995734	NIPAL3	357	367	382	412	370	395
ENSG00000001497.16	2326.78	0.0292452	0.185982	0.157248	0.875049	0.996666	LAS1L	2964	2631	2741	2381	2562	3386
ENSG00000001561.6	134.131	0.113182	0.425173	0.266203	0.790083	0.996577	ENPP4	173	136	152	240	108	79
ENSG00000001617.11	2870.44	-0.512061	0.213964	-2.39321	0.0167016	0.334436	SEMA3F	1229	1527	1907	1985	2933	2324
ENSG00000001626.14	70.0526	-0.0547266	0.515249	-0.106214	0.915413	0.998282	CFTR	14	61	87	36	37	115
ENSG00000001629.9	1529.76	0.106079	0.24247	0.437494	0.661753	0.994179	ANKIB1	984	1445	1724	1711	949	1445
ENSG00000001630.15	1656.14	0.271869	0.216541	1.25551	0.209295	0.889088	CYP51A1	2929	3290	2448	2614	1965	2875
ENSG00000001631.15	1261.26	0.189609	0.225527	0.840735	0.400497	0.971862	KRIT1	1086	1679	1641	1584	906	1631
ENSG00000002016.17	1046.02	-0.118787	0.187057	-0.635032	0.525407	0.990611	RAD52	743	866	1061	1030	1023	1025
ENSG00000002330.13	953.241	-0.500757	0.270844	-1.84888	0.0644756	0.628513	BAD	1150	721	824	1040	1790	980
ENSG00000002549.12	1076.8	0.39784	0.160967	2.47156	0.0134523	0.300452	LAP3	1215	1533	1861	1210	1312	1313
ENSG00000002586.18	3849.1	0.122282	0.345904	0.353516	0.723702	0.994294	CD99	5568	4765	4859	4463	6949	2601
ENSG00000002587.9	143.933	0.529963	0.327869	1.61639	0.10601	0.740454	HS3ST1	130	81	87	63	71	70
ENSG00000002746.14	143.286	-0.444338	0.481865	-0.922121	0.356465	0.961894	HECW1	446	124	92	351	103	171
ENSG00000002822.15	1348.37	-0.412426	0.193607	-2.13022	0.0331535	0.467408	MAD1L1	1811	1146	1067	1693	1689	1519
ENSG00000002834.17	5042.08	-0.274803	0.182062	-1.50939	0.131198	0.786896	LASP1	3762	5630	4997	6401	6349	5875
ENSG00000002919.14	326.53	0.104584	0.26095	0.400782	0.688581	0.994179	SNX11	761	364	495	549	453	383
ENSG00000002933.7	86.3058	0.895894	0.49337	1.81587	0.0693911	0.649251	TMEM176A	570	179	99	85	161	90
ENSG00000003056.7	2220	0.248758	0.160969	1.54538	0.122254	0.770243	M6PR	2986	2764	3175	2975	2451	2341
ENSG00000003096.13	845.72	0.020767	0.20432	0.10164	0.919043	0.998282	KLHL13	1205	906	815	880	895	986
ENSG00000003137.8	1325.91	0.62913	0.667533	0.942471	0.345952	0.958646	CYP26B1	3900	1340	1064	289	1025	1496
ENSG00000003147.17	245.453	0.354432	0.255981	1.3846	0.166174	0.839867	ICA1	246	292	315	194	349	237
ENSG00000003249.13	454.837	-0.00460832	0.19105	-0.024121	0.980756	0.998282	DBNDD1	1082	629	560	849	711	549
ENSG00000003393.14	1689.76	0.0384475	0.163787	0.23474	0.81441	0.996577	ALS2	1954	2055	1886	2155	1638	2139
ENSG00000003400.14	92.8239	-1.14282	0.397251	-2.87683	0.00401694	0.146927	CASP10	5	60	71	86	135	84
ENSG00000003402.19	2123.47	0.0198121	0.196151	0.101005	0.919547	0.998282	CFLAR	1148	1897	1900	1799	1655	1934
ENSG00000003436.14	673.121	-0.750898	0.308489	-2.43411	0.0149283	0.317549	TFPI	11	846	631	443	871	654
ENSG00000003509.15	873.048	0.107004	0.166	0.644604	0.519184	0.990611	NDUFAF7	757	973	1185	953	948	1035
ENSG00000003756.16	10989	0.0172087	0.176292	0.0976148	0.922238	0.998282	RBM5	7465	10390	10298	9106	9668	11594
ENSG00000003987.13	270.205	0.659934	0.270013	2.44408	0.0145221	0.312672	MTMR7	243	300	331	225	191	188
ENSG00000003989.16	1369.21	0.437478	0.217968	2.00708	0.0447415	0.535806	SLC7A2	396	1460	1549	758	862	1113
ENSG00000004059.10	3766.49	-0.173037	0.206853	-0.83652	0.402862	0.972103	ARF5	4662	4056	3970	4006	6421	4555
ENSG00000004139.13	1655.77	-0.138582	0.205387	-0.674739	0.499841	0.988452	SARM1	4511	1482	1507	2614	1376	2217
ENSG00000004142.11	2065.66	0.0275387	0.161613	0.170399	0.864696	0.996666	POLDIP2	3445	2477	2292	2499	2722	2565
ENSG00000004399.12	3897.7	-0.793546	0.201712	-3.93405	8.35252e-05	0.0114381	PLXND1	804	3493	3297	2931	7031	5488
ENSG00000004455.16	2687.58	0.111401	0.148901	0.748156	0.454366	0.982992	AK2	3215	3415	3558	3175	3784	3066
ENSG00000004478.7	4252.94	-0.0364291	0.151865	-0.239879	0.810424	0.996577	FKBP4	4987	5891	5098	5641	5957	5889
ENSG00000004487.15	9024.21	0.141214	0.161815	0.872683	0.382836	0.969988	KDM1A	15621	12256	11866	12919	10188	11954
ENSG00000004534.14	6145.12	0.238483	0.215546	1.10641	0.268547	0.921575	RBM6	4236	5918	6760	4909	4123	6614
ENSG00000004660.14	194.512	-0.282627	0.238036	-1.18733	0.235098	0.909562	CAMKK1	344	155	164	303	206	186
ENSG00000004700.15	1027.52	0.215736	0.239825	0.899554	0.368358	0.967472	RECQL	613	1719	1681	1363	989	1372
ENSG00000004766.15	753.022	0.206659	0.196042	1.05416	0.291811	0.933246	VPS50	613	831	773	787	544	709
ENSG00000004777.18	3850.65	-0.041407	0.211329	-0.195936	0.84466	0.996577	ARHGAP33	5050	3506	3896	3740	3720	4988
ENSG00000004779.9	1598.68	-0.0635283	0.203817	-0.311693	0.755274	0.995196	NDUFAB1	2576	2078	1798	2003	2769	1985
ENSG00000004799.7	181.378	-1.01557	0.403847	-2.51473	0.0119124	0.281288	PDK4	32	122	200	290	206	244
ENSG00000004838.13	69.4584	-1.14279	0.445071	-2.56765	0.0102389	0.260537	ZMYND10	120	45	44	86	188	118
ENSG00000004848.7	172.897	-1.00688	0.631018	-1.59565	0.110568	0.750031	ARX	681	156	183	1395	205	144
ENSG00000004864.13	1770.16	0.115204	0.175052	0.658113	0.510465	0.989895	SLC25A13	2650	3069	3019	2876	2970	2716
ENSG00000004866.19	1061.26	0.075016	0.231791	0.323637	0.746213	0.995093	ST7	1737	1198	976	1004	1283	1225
ENSG00000004897.11	2159.59	0.0539127	0.18019	0.2992	0.764787	0.995598	CDC27	1930	2797	2404	2851	2047	2358
ENSG00000004939.13	1070.37	0.440379	0.703414	0.62606	0.531276	0.990611	SLC4A1	406	3685	1015	1025	2985	710
ENSG00000004961.14	380.682	0.291532	0.194894	1.49585	0.134692	0.79126	HCCS	541	593	728	598	519	480
ENSG00000004975.11	3571.92	-0.0589617	0.155136	-0.380065	0.703897	0.994294	DVL2	4910	4057	3845	4433	4419	4359
ENSG00000005001.9	143.135	0.0683285	0.452222	0.151095	0.879901	0.996666	PRSS22	1	224	184	20	247	114
ENSG00000005007.12	4597.97	-0.0594596	0.126108	-0.471499	0.637285	0.994179	UPF1	6558	4708	5027	5892	4617	5824
ENSG00000005020.12	250.546	1.54259	0.310342	4.97063	6.67371e-07	0.000298108	SKAP2	354	498	608	117	308	226
ENSG00000005022.5	4314.45	-0.129424	0.270066	-0.479231	0.631774	0.994179	SLC25A5	7070	6064	4804	5083	8695	5751
ENSG00000005059.15	219.268	-0.262883	0.310178	-0.847522	0.396704	0.971862	MCUB	363	230	254	413	350	209
ENSG00000005075.15	1284.21	0.0534612	0.239766	0.222972	0.823557	0.996577	POLR2J	1975	1510	1695	1703	2050	1279
ENSG00000005100.12	1462.07	0.108674	0.214605	0.506391	0.612582	0.994179	DHX33	2213	1963	2426	2426	1335	2422
ENSG00000005102.12	375.378	0.217097	0.402957	0.538758	0.590054	0.993609	MEOX1	3	141	359	59	169	137
ENSG00000005108.15	2195.49	-0.16131	0.250027	-0.645172	0.518816	0.990611	THSD7A	2536	1821	2217	2168	2108	2885
ENSG00000005156.11	3406.84	0.0361682	0.16424	0.220215	0.825703	0.996577	LIG3	4366	3902	3784	4530	2975	4279
ENSG00000005175.9	1040.73	0.360102	0.21853	1.64783	0.0993868	0.728715	RPAP3	963	1763	1817	1531	927	1316
ENSG00000005187.11	352.323	-0.456689	0.387582	-1.1783	0.238676	0.910308	ACSM3	35	348	202	219	506	179
ENSG00000005189.19	314.422	0.232381	0.188086	1.2355	0.216644	0.896398	REXO5	460	479	416	433	376	386
ENSG00000005194.14	1595.09	0.112367	0.189212	0.593866	0.552602	0.991582	CIAPIN1	3349	2117	1957	2256	1895	2196
ENSG00000005206.16	3499.95	-0.260551	0.285763	-0.911774	0.361888	0.964342	SPPL2B	4661	2747	2835	2820	4350	4457
ENSG00000005238.19	940.821	-0.150712	0.208482	-0.722901	0.46974	0.986024	FAM214B	1815	993	782	1272	1055	1173
ENSG00000005243.9	95.0508	-0.269375	0.470168	-0.572933	0.56669	0.99224	COPZ2	24	24	36	30	46	45
ENSG00000005249.12	742.605	-0.240376	0.335294	-0.716911	0.473429	0.986281	PRKAR2B	1062	1084	926	2001	1019	675
ENSG00000005302.17	1099.89	0.238417	0.179228	1.33025	0.183437	0.857875	MSL3	1145	1331	1490	1270	915	1356
ENSG00000005339.14	6574.07	-0.0667992	0.187356	-0.356536	0.721439	0.994294	CREBBP	6433	6321	6460	8423	4251	7666
ENSG00000005379.15	1761.07	-0.227926	0.233896	-0.97448	0.329818	0.954503	TSPOAP1	1679	1248	1495	1819	1326	2022
ENSG00000005381.7	74.6043	-0.856392	0.453786	-1.88721	0.0591316	0.60489	MPO	34	26	48	87	44	80
ENSG00000005436.13	894.689	-0.00273461	0.176349	-0.0155068	0.987628	0.998282	GCFC2	615	1032	795	840	951	902
ENSG00000005448.16	1147.81	-0.29855	0.243104	-1.22807	0.219419	0.898412	WDR54	2362	1478	1194	1821	2393	1531
ENSG00000005469.11	359.239	-0.534289	0.31449	-1.69891	0.0893367	0.703485	CROT	188	278	313	607	223	361
ENSG00000005471.15	126.634	-0.166532	0.409092	-0.407078	0.683951	0.994179	ABCB4	17	106	210	122	139	120
ENSG00000005483.20	4211.89	-0.0265942	0.246131	-0.108049	0.913957	0.998282	KMT2E	3731	4843	4363	6638	3022	3947
ENSG00000005486.16	1296.84	-0.0977938	0.192158	-0.508925	0.610805	0.994179	RHBDD2	3154	1574	1489	2017	1938	1847
ENSG00000005513.9	891.47	-0.37855	0.202768	-1.86691	0.0619142	0.618364	SOX8	1029	743	824	1118	889	1271
ENSG00000005700.14	1883.73	-0.0216652	0.261468	-0.08286	0.933963	0.998282	IBTK	1400	2410	1715	2475	1306	2179
ENSG00000005801.16	1058.67	0.315259	0.282867	1.11451	0.26506	0.919434	ZNF195	1237	1787	2015	1642	1038	1672
ENSG00000005810.17	4513.48	0.118929	0.175246	0.678643	0.497364	0.987938	MYCBP2	3794	4455	5670	4780	4183	4617
ENSG00000005812.10	939.411	-0.155936	0.175969	-0.886154	0.375534	0.969269	FBXL3	660	918	841	1059	922	892
ENSG00000005882.11	1371.66	-0.48425	0.181013	-2.67522	0.00746813	0.214892	PDK2	1112	937	910	1416	1222	1469
ENSG00000005884.17	626.52	0.0190379	0.23143	0.0822621	0.934438	0.998282	ITGA3	124	717	711	345	986	535
ENSG00000005889.15	1201	-0.104279	0.317566	-0.328371	0.742631	0.995093	ZFX	756	881	1144	1059	601	1565
ENSG00000005893.15	1449.95	0.0703069	0.171879	0.40905	0.682503	0.994179	LAMP2	1271	1767	1768	1801	1607	1479
ENSG00000005961.17	222.248	-0.236237	0.347518	-0.679782	0.496642	0.987938	ITGA2B	86	298	141	216	251	221
ENSG00000006007.11	1703.92	0.15538	0.200453	0.775145	0.438254	0.980093	GDE1	3212	2116	2772	2706	2585	1930
ENSG00000006015.17	1324.79	-0.321442	0.28056	-1.14572	0.251912	0.916494	REX1BD	2131	1258	1092	1355	2349	1544
ENSG00000006016.10	875.615	-1.00859	0.272145	-3.70607	0.0002105	0.0215803	CRLF1	327	356	326	546	727	728
ENSG00000006025.11	550.642	0.00382246	0.307207	0.0124426	0.990072	0.998282	OSBPL7	385	440	395	302	392	634
ENSG00000006042.11	4124.89	-0.193202	0.186918	-1.03362	0.301316	0.937147	TMEM98	4881	4124	4484	4519	5372	5583
ENSG00000006047.12	83.5729	0.0777617	0.354256	0.219507	0.826255	0.996577	YBX2	25	98	79	60	87	67
ENSG00000006062.13	508.714	-0.118075	0.210617	-0.560614	0.575061	0.992931	MAP3K14	742	509	669	704	587	753
ENSG00000006071.12	135.373	0.721694	0.575931	1.25309	0.210173	0.889476	ABCC8	532	131	130	66	100	190
ENSG00000006118.14	6383.39	-0.26397	0.213329	-1.23738	0.215944	0.895321	TMEM132A	6928	4793	5410	5585	6055	8565
ENSG00000006125.16	7496.29	0.0947658	0.174492	0.543095	0.587064	0.993609	AP2B1	13750	10257	10256	12207	9717	9077
ENSG00000006128.11	99.8785	-0.203722	0.307151	-0.663265	0.507161	0.98976	TAC1	239	109	94	137	185	144
ENSG00000006194.9	1541.18	0.000726936	0.179138	0.00405796	0.996762	0.99929	ZNF263	1619	1617	1903	1830	1687	1865
ENSG00000006210.6	143.134	-0.0113349	0.390615	-0.0290181	0.97685	0.998282	CX3CL1	443	153	151	331	126	129
ENSG00000006282.20	1958.05	-0.36504	0.191559	-1.90563	0.0566988	0.594536	SPATA20	845	1399	1345	1518	1508	2118
ENSG00000006283.17	3373.73	-1.03898	0.219362	-4.73636	2.17594e-06	0.000742233	CACNA1G	368	1232	1008	1485	1913	2469
ENSG00000006327.13	81.8153	-0.00923837	0.399522	-0.0231236	0.981552	0.998282	TNFRSF12A	84	111	115	79	231	85
ENSG00000006377.10	707.239	-1.2565	0.435812	-2.88313	0.00393749	0.14506	DLX6	2	547	660	101	994	1324
ENSG00000006432.15	513.225	0.0266878	0.265494	0.100521	0.91993	0.998282	MAP3K9	704	578	828	981	506	647
ENSG00000006451.7	2049.91	0.00279536	0.197342	0.014165	0.988698	0.998282	RALA	2391	3157	2914	3304	3434	2244
ENSG00000006453.13	646.591	-0.548342	0.263184	-2.08349	0.0372066	0.493941	BAIAP2L1	128	732	743	788	984	680
ENSG00000006459.10	1058.8	0.0792346	0.247072	0.320694	0.748442	0.995196	KDM7A	1159	1712	1237	1704	1015	1340
ENSG00000006468.13	1367.05	-0.206182	0.266974	-0.772291	0.439942	0.980093	ETV1	816	1386	1415	2014	1220	1168
ENSG00000006530.15	1176.86	0.123149	0.148577	0.828861	0.407183	0.974511	AGK	1412	1356	1511	1402	1207	1470
ENSG00000006576.16	994.063	-0.129864	0.231073	-0.562003	0.574114	0.992848	PHTF2	539	1055	979	1108	922	1017
ENSG00000006607.13	1375.98	0.0471724	0.185647	0.254098	0.79942	0.996577	FARP2	1576	1351	1578	1503	1172	1792
ENSG00000006611.15	147.127	-0.162382	1.00488	-0.161594	0.871626	0.996666	USH1C	3	43	123	11	133	125
ENSG00000006625.17	1120.67	0.253443	0.178529	1.41962	0.155719	0.826198	GGCT	1692	2143	1992	1866	1933	1437
ENSG00000006634.7	791.033	0.162224	0.25529	0.635449	0.525136	0.990611	DBF4	703	1380	1138	1324	715	1045
ENSG00000006652.13	1021.45	0.028485	0.222165	0.128215	0.897978	0.997666	IFRD1	1232	1317	1565	1563	1198	1571
ENSG00000006695.10	578.547	0.0639448	0.192983	0.331349	0.740381	0.994823	COX10	863	833	700	720	807	793
ENSG00000006704.10	2486.09	-0.401244	0.17156	-2.33879	0.0193462	0.356186	GTF2IRD1	2215	2323	2216	3502	2943	2564
ENSG00000006712.14	1707.8	0.315033	0.154933	2.03335	0.0420171	0.520385	PAF1	3020	2438	2438	2283	1911	2032
ENSG00000006715.15	2362.07	0.0393991	0.163751	0.240604	0.809862	0.996577	VPS41	1975	2314	2959	2706	2248	2525
ENSG00000006740.16	440.673	0.284164	0.191767	1.48182	0.138389	0.797501	ARHGAP44	583	555	580	438	465	556
ENSG00000006744.18	2076.22	0.210294	0.131006	1.60522	0.108444	0.745432	ELAC2	3202	2602	2671	2778	2138	2365
ENSG00000006756.15	771.897	-0.309566	0.333831	-0.927315	0.353763	0.960521	ARSD	565	631	696	534	731	1422
ENSG00000006757.11	403.686	-0.473572	0.291696	-1.62351	0.10448	0.737218	PNPLA4	450	450	296	438	565	764
ENSG00000006831.9	2007.53	0.328574	0.182191	1.80346	0.0713159	0.650441	ADIPOR2	3325	2811	3144	2975	1895	2548
ENSG00000006837.11	130.874	0.117693	0.27893	0.421945	0.673066	0.994179	CDKL3	115	201	159	174	152	151
ENSG00000007047.14	1876.47	-0.180651	0.215365	-0.838815	0.401573	0.971862	MARK4	2219	2165	1775	2150	2895	2056
ENSG00000007062.11	1336.21	0.569651	0.178626	3.18907	0.0014273	0.0782971	PROM1	3109	2296	2099	1859	1427	1629
ENSG00000007080.10	1805.71	-0.17871	0.269916	-0.662096	0.50791	0.98976	CCDC124	3080	2136	2039	2322	3346	2088
ENSG00000007168.12	4873.62	0.0485484	0.202501	0.239745	0.810528	0.996577	PAFAH1B1	5680	5583	6487	7787	3934	5871
ENSG00000007171.16	109.246	-1.62528	0.590404	-2.75282	0.00590843	0.187627	NOS2	119	99	29	482	148	74
ENSG00000007174.17	121.734	-0.718712	0.395314	-1.81808	0.069052	0.647418	DNAH9	172	152	96	121	397	274
ENSG00000007202.14	7696.59	0.0492253	0.168293	0.292498	0.769906	0.995781	KIAA0100	11559	7784	9356	9420	7110	10246
ENSG00000007237.18	892.084	0.212348	0.304888	0.696478	0.486129	0.987259	GAS7	729	752	1121	1088	576	655
ENSG00000007255.10	347.748	0.0402934	0.252725	0.159436	0.873326	0.996666	TRAPPC6A	655	490	453	525	583	398
ENSG00000007314.11	81.7228	0.0526431	0.357405	0.147293	0.882901	0.996678	SCN4A	93	124	127	97	91	176
ENSG00000007341.18	859.874	-0.126975	0.178694	-0.710574	0.477348	0.987226	ST7L	719	1013	1037	1106	1139	1056
ENSG00000007350.16	147.136	0.995254	0.684512	1.45396	0.145957	0.809428	TKTL1	1081	302	236	253	191	137
ENSG00000007372.20	1621.95	0.104295	0.300164	0.34746	0.728246	0.994294	PAX6	6989	3514	2446	5293	2512	2387
ENSG00000007376.7	451.51	-0.236087	0.246768	-0.956713	0.338712	0.956582	RPUSD1	793	392	493	605	573	606
ENSG00000007384.15	1122.99	-0.20566	0.308145	-0.667412	0.504509	0.989527	RHBDF1	1174	917	777	720	1190	1444
ENSG00000007392.16	4931.32	-0.0171236	0.184986	-0.0925669	0.926248	0.998282	LUC7L	3938	5005	5663	5367	4913	5627
ENSG00000007402.11	791.486	-0.102247	0.232899	-0.43902	0.660647	0.994179	CACNA2D2	1384	707	646	1083	755	741
ENSG00000007516.13	467.863	-0.114453	0.311679	-0.367215	0.713458	0.994294	BAIAP3	1387	575	547	581	955	772
ENSG00000007520.3	1113.39	-0.345241	0.21904	-1.57616	0.11499	0.759889	TSR3	1666	991	1120	1404	1709	1420
ENSG00000007541.16	2310.92	-0.460287	0.213358	-2.15735	0.0309786	0.450409	PIGQ	3100	1725	2041	2578	2856	3434
ENSG00000007545.15	2461.75	-0.108704	0.221127	-0.491588	0.62301	0.994179	CRAMP1	2248	2248	2373	2733	1648	3231
ENSG00000007866.18	2646.29	-0.274594	0.229641	-1.19575	0.231793	0.906762	TEAD3	1424	2147	2097	1974	3424	2320
ENSG00000007908.15	57.2046	-0.118468	0.547192	-0.216501	0.828597	0.996577	SELE	2	137	69	33	58	106
ENSG00000007923.15	2392.06	0.200698	0.152188	1.31875	0.187253	0.860663	DNAJC11	3351	3131	3352	2760	2789	3254
ENSG00000007944.14	1033.7	-0.692852	0.256808	-2.69794	0.00697693	0.207439	MYLIP	149	1097	927	880	996	1837
ENSG00000007968.6	589.279	0.373906	0.233604	1.6006	0.109466	0.748006	E2F2	1812	778	939	1024	633	678
ENSG00000008018.8	3544.71	-0.000200358	0.199045	-0.0010066	0.999197	0.999836	PSMB1	6131	4423	3588	3923	5345	4482
ENSG00000008056.12	115.386	0.00551405	0.303636	0.0181601	0.985511	0.998282	SYN1	274	165	161	272	151	129
ENSG00000008083.13	2636.27	-0.159448	0.199441	-0.799475	0.424015	0.977593	JARID2	3105	2899	2662	4123	2065	3457
ENSG00000008086.11	1229.73	-0.145574	0.259955	-0.559998	0.575481	0.992931	CDKL5	448	799	857	914	547	1031
ENSG00000008118.9	214.929	-0.554022	0.326665	-1.696	0.0898868	0.705002	CAMK1G	305	194	210	368	346	214
ENSG00000008128.22	1866.55	0.152457	0.192275	0.792915	0.427827	0.978614	CDK11A	1941	2313	2484	2042	1929	2380
ENSG00000008130.15	1674.26	0.00763115	0.166891	0.0457255	0.963529	0.998282	NADK	2576	1949	1885	1947	2041	2279
ENSG00000008196.12	1020.59	-0.22076	0.388316	-0.568507	0.569691	0.99224	TFAP2B	936	1138	995	1925	1098	771
ENSG00000008226.19	394.992	-0.26785	0.262597	-1.02001	0.307726	0.941108	DLEC1	535	339	408	410	574	562
ENSG00000008256.15	1547.08	-0.389087	0.162267	-2.39782	0.0164928	0.332354	CYTH3	1008	1123	1332	1746	1552	1472
ENSG00000008277.14	1262.94	0.0354789	0.205458	0.172682	0.862902	0.996666	ADAM22	686	909	1212	1211	721	933
ENSG00000008282.8	859.596	0.124177	0.17414	0.713085	0.475793	0.987101	SYPL1	1011	1410	1168	1104	1341	1104
ENSG00000008283.15	291.138	-0.112791	0.247289	-0.456112	0.648309	0.994179	CYB561	458	375	334	568	375	321
ENSG00000008294.20	5748.28	0.224817	0.202241	1.11163	0.266297	0.919434	SPAG9	9872	7036	6939	8934	4262	6416
ENSG00000008300.15	1324.99	0.0314809	0.332036	0.0948115	0.924465	0.998282	CELSR3	5329	1613	1866	2993	1170	2512
ENSG00000008311.14	2792.33	0.183534	0.270415	0.678712	0.497321	0.987938	AASS	1753	3552	3954	3199	1833	3761
ENSG00000008323.15	73.7863	-0.263443	0.43574	-0.604586	0.545454	0.991069	PLEKHG6	13	88	68	33	150	74
ENSG00000008324.10	499.587	0.0794613	0.206218	0.385326	0.699996	0.994294	SS18L2	818	695	754	668	850	695
ENSG00000008382.15	757.343	-0.232876	0.252004	-0.924097	0.355436	0.961408	MPND	1624	820	773	1027	1296	939
ENSG00000008394.12	750.297	0.184903	0.205613	0.899277	0.368505	0.967472	MGST1	923	1460	1519	1331	1433	1027
ENSG00000008405.11	1010.63	0.0927206	0.155373	0.596763	0.550666	0.991346	CRY1	1077	1244	1451	1382	1183	1190
ENSG00000008441.16	594.224	-0.838173	0.533687	-1.57053	0.116291	0.763914	NFIX	1	7	15	15	12	15
ENSG00000008513.14	1179.41	-0.0508825	0.242203	-0.210082	0.833603	0.996577	ST3GAL1	867	1069	1117	1045	905	1382
ENSG00000008516.16	118.132	-0.519395	0.323808	-1.60402	0.108709	0.746141	MMP25	33	118	107	87	180	172
ENSG00000008517.16	103.112	-0.577315	0.726115	-0.795074	0.426571	0.978229	IL32	6	55	33	11	203	24
ENSG00000008710.18	6645.71	-0.57809	0.244473	-2.36464	0.0180477	0.343052	PKD1	5029	2903	3374	4297	4352	6828
ENSG00000008735.13	586.914	-0.255381	0.345799	-0.738523	0.460197	0.984533	MAPK8IP2	2472	546	476	1257	454	926
ENSG00000008838.18	3894.76	-0.131489	0.179764	-0.731453	0.464503	0.985857	MED24	5771	4091	3749	4464	4593	5118
ENSG00000008853.16	1261.63	0.0589119	0.224573	0.262328	0.793068	0.996577	RHOBTB2	2282	1302	1719	2118	1081	1520
ENSG00000008869.11	1701.77	-0.0209864	0.160724	-0.130574	0.896113	0.997586	HEATR5B	1759	1771	1640	1862	1493	2010
ENSG00000008952.16	1825.97	0.153713	0.223936	0.686414	0.492452	0.987938	SEC62	1171	2446	2422	2537	1586	1637
ENSG00000008988.9	27225.4	0.030345	0.279869	0.108426	0.913658	0.998282	RPS20	31152	34195	31840	26465	53309	25191
ENSG00000009307.15	18224.8	0.273627	0.149531	1.8299	0.0672649	0.639178	CSDE1	26185	27390	28136	25460	23236	21391
ENSG00000009335.17	1606.6	0.290156	0.259188	1.11948	0.262936	0.918308	UBE3C	1997	1801	2532	2469	1066	1787
ENSG00000009413.15	2110.8	-0.194748	0.331011	-0.588342	0.556303	0.991582	REV3L	541	1141	1657	1960	747	1254
ENSG00000009694.13	620.164	-0.611687	0.33338	-1.8348	0.0665347	0.637539	TENM1	112	203	147	204	148	409
ENSG00000009709.11	602.593	0.422944	0.760344	0.556253	0.578038	0.992931	PAX7	2507	614	295	866	454	258
ENSG00000009724.16	54.0085	0.486452	0.596744	0.815177	0.414971	0.97487	MASP2	29	38	88	53	15	49
ENSG00000009780.15	282.459	-0.060778	0.206874	-0.293792	0.768917	0.995781	FAM76A	301	317	334	408	300	325
ENSG00000009790.14	55.6034	-0.0513512	0.408511	-0.125703	0.899967	0.997666	TRAF3IP3	43	71	79	86	56	75
ENSG00000009830.11	1441.02	0.115968	0.132063	0.878122	0.379878	0.969988	POMT2	2287	1762	1819	1920	1642	1776
ENSG00000009844.15	1282.46	0.0939873	0.196566	0.478146	0.632546	0.994179	VTA1	1852	1918	1573	1973	1600	1535
ENSG00000009954.10	7651.94	0.320646	0.215049	1.49104	0.135952	0.792783	BAZ1B	10719	11784	13062	11251	7053	11025
ENSG00000010017.12	1642.79	0.0313534	0.170726	0.183647	0.85429	0.996577	RANBP9	1584	2325	2003	2319	1800	2012
ENSG00000010072.15	317.226	0.179544	0.329898	0.544241	0.586276	0.993609	SPRTN	424	392	590	569	276	439
ENSG00000010165.19	1007.62	0.0332125	0.187937	0.176722	0.859727	0.996666	EEF1AKNMT	1212	1107	1294	1360	868	1337
ENSG00000010219.13	508.285	0.186798	0.23905	0.781417	0.434557	0.979574	DYRK4	559	755	682	616	758	560
ENSG00000010244.17	7624.89	0.143926	0.169114	0.851058	0.394737	0.971356	ZNF207	7841	8028	9035	8499	6114	8785
ENSG00000010256.10	4606.2	-0.238022	0.201458	-1.1815	0.237405	0.910308	UQCRC1	9504	4795	4352	5817	6975	6332
ENSG00000010270.13	1708.63	-0.0285186	0.172525	-0.165301	0.868707	0.996666	STARD3NL	2716	2182	2195	2594	2635	2033
ENSG00000010278.12	335.027	0.173816	0.406302	0.427801	0.668796	0.994179	CD9	384	374	273	198	586	235
ENSG00000010292.12	8187.89	0.0862364	0.153994	0.559997	0.575482	0.992931	NCAPD2	14696	11679	12008	13319	11254	10603
ENSG00000010295.19	1006.56	-0.33503	0.228832	-1.46409	0.14317	0.805689	IFFO1	1327	821	864	980	1230	1390
ENSG00000010310.8	79.6607	0.666404	0.511473	1.30291	0.192605	0.867163	GIPR	192	121	208	72	124	190
ENSG00000010318.20	141.852	0.194566	0.289103	0.673	0.500948	0.988452	PHF7	177	196	141	156	153	156
ENSG00000010319.6	227.059	-0.792027	0.317885	-2.49155	0.0127187	0.291705	SEMA3G	26	255	194	167	328	416
ENSG00000010322.15	7557.89	-0.169471	0.199596	-0.849071	0.395842	0.971356	NISCH	8756	6524	6346	7410	6277	9929
ENSG00000010327.10	1288.07	-0.59016	0.210819	-2.79937	0.00512029	0.172773	STAB1	519	906	883	882	1405	1765
ENSG00000010361.13	675.27	-0.0918889	0.235971	-0.389408	0.696975	0.994294	FUZ	1349	782	822	994	1172	743
ENSG00000010404.17	1765.54	-0.140584	0.178087	-0.789411	0.429872	0.978614	IDS	2251	1820	1640	2490	1959	1738
ENSG00000010539.11	289.841	0.274314	0.336029	0.81634	0.414306	0.97487	ZNF200	370	340	570	444	318	354
ENSG00000010610.9	227.557	-0.0606981	0.333439	-0.182037	0.855554	0.996577	CD4	50	285	380	185	275	347
ENSG00000010626.14	196.544	-0.366687	0.295092	-1.24262	0.214007	0.893809	LRRC23	183	222	166	245	347	196
ENSG00000010704.18	126.971	-0.0887848	0.297509	-0.298427	0.765377	0.995598	HFE	49	118	128	85	146	130
ENSG00000010803.16	2097.19	0.0834323	0.17591	0.474291	0.635293	0.994179	SCMH1	2237	2402	2169	2005	2390	2413
ENSG00000010810.17	2663.47	0.313353	0.168516	1.85949	0.062958	0.620681	FYN	5119	3279	3861	4107	2644	2736
ENSG00000010818.8	876.18	-0.278985	0.299613	-0.931152	0.351775	0.95958	HIVEP2	258	533	538	735	321	666
ENSG00000010932.15	116.347	0.185225	0.453811	0.408153	0.683161	0.994179	FMO1	11	39	58	38	34	33
ENSG00000011007.12	2011.02	0.147796	0.199959	0.739131	0.459827	0.984533	ELOA	2421	2426	2597	2932	1654	2283
ENSG00000011009.10	1446.83	-0.0384157	0.222401	-0.172731	0.862863	0.996666	LYPLA2	1741	1708	1876	1537	2318	2003
ENSG00000011021.21	1713.26	0.115757	0.223132	0.518781	0.603913	0.993674	CLCN6	2420	1867	1881	1877	1446	2288
ENSG00000011028.13	8203.81	-0.374139	0.18902	-1.97936	0.0477759	0.546259	MRC2	3486	5979	5578	5863	6445	9081
ENSG00000011052.21	6806.52	0.0445937	0.213634	0.208739	0.834652	0.996577	NME1-NME2	9264	8782	8875	7633	12726	7745
ENSG00000011105.11	2566.12	-0.349646	0.199943	-1.74873	0.0803376	0.678925	TSPAN9	1279	2049	1854	1872	2752	2638
ENSG00000011114.14	1776.43	-0.21439	0.253687	-0.845098	0.398056	0.971862	BTBD7	1039	1603	2063	2575	1146	1964
ENSG00000011132.11	759.382	-0.258744	0.217706	-1.1885	0.234636	0.909348	APBA3	844	689	674	758	1000	900
ENSG00000011143.16	895.828	0.0449051	0.158711	0.282937	0.777225	0.996577	MKS1	1201	988	1064	1094	924	1123
ENSG00000011198.7	200.491	0.271996	0.266358	1.02117	0.307174	0.941008	ABHD5	309	252	354	318	224	235
ENSG00000011201.11	1260.25	-0.181894	0.237352	-0.766349	0.443469	0.980988	ANOS1	396	557	785	752	535	760
ENSG00000011243.17	4733.38	-0.068681	0.220398	-0.311623	0.755327	0.995196	AKAP8L	5204	4804	4015	3974	5423	5799
ENSG00000011258.15	2321.42	0.0636726	0.1712	0.37192	0.709953	0.994294	MBTD1	2494	3239	3093	3627	2469	2763
ENSG00000011260.13	1410.15	0.144718	0.172638	0.838276	0.401876	0.971862	UTP18	1998	2040	2306	2191	2062	1656
ENSG00000011275.18	1998.52	0.144787	0.171887	0.842341	0.399597	0.971862	RNF216	2541	2171	2696	2689	1775	2312
ENSG00000011295.15	1629.14	0.152125	0.15699	0.969011	0.33254	0.955149	TTC19	2297	2204	2363	2126	1843	2443
ENSG00000011304.18	15534	-0.139612	0.176822	-0.789564	0.429783	0.978614	PTBP1	19402	19153	19533	19643	24813	21330
ENSG00000011332.19	618.07	-0.310799	0.204514	-1.5197	0.128587	0.782328	DPF1	1109	536	636	829	797	906
ENSG00000011347.9	534.135	-0.32965	0.289369	-1.1392	0.254618	0.918308	SYT7	806	673	606	1364	563	678
ENSG00000011376.9	1450.73	0.0881411	0.182208	0.48374	0.628571	0.994179	LARS2	2153	1742	1839	2045	1562	1694
ENSG00000011405.13	2694.4	-0.0205572	0.249716	-0.0823221	0.934391	0.998282	PIK3C2A	1362	3354	3376	3417	2290	3062
ENSG00000011422.11	496.128	-0.129801	0.256932	-0.505197	0.61342	0.994179	PLAUR	364	402	617	418	600	701
ENSG00000011426.10	2653.92	0.323514	0.232136	1.39364	0.163426	0.834519	ANLN	2116	4039	4529	3580	2084	3446
ENSG00000011451.17	3479.33	-0.246646	0.13485	-1.82905	0.0673928	0.639805	WIZ	6118	3865	3580	5626	4349	4717
ENSG00000011454.16	3810.71	0.122013	0.137123	0.889811	0.373567	0.968771	GPR21	3764	4705	4728	4998	3594	4099
ENSG00000011465.16	7189.36	-1.54841	0.405454	-3.81895	0.000134022	0.0159469	DCN	12	1875	1617	1505	3618	1809
ENSG00000011478.11	317.289	-0.267664	0.306278	-0.873925	0.382159	0.969988	QPCTL	457	303	395	339	655	424
ENSG00000011485.14	3014.11	-0.0423772	0.160328	-0.264315	0.791537	0.996577	PPP5C	3971	3303	3480	3440	3488	4190
ENSG00000011523.13	1715.56	-0.01124	0.147233	-0.0763415	0.939147	0.998282	CEP68	2580	2046	1938	2499	1742	2192
ENSG00000011566.14	1316.85	-0.163486	0.216131	-0.756425	0.449395	0.981004	MAP4K3	798	1248	1262	1522	1032	1410
ENSG00000011638.10	465.006	-0.205182	0.2597	-0.790076	0.429484	0.978614	TMEM159	619	651	358	703	660	525
ENSG00000011677.12	283.193	-0.809817	0.339205	-2.3874	0.0169682	0.334946	GABRA3	247	159	263	608	324	215
ENSG00000012048.20	1375.15	0.376532	0.255748	1.47228	0.140945	0.801341	BRCA1	1973	2302	2879	2599	1175	1989
ENSG00000012061.15	2248.92	0.0177254	0.167301	0.105949	0.915623	0.998282	ERCC1	3614	2477	2664	2830	3236	2519
ENSG00000012171.18	1082.06	-0.438786	0.294624	-1.48931	0.136405	0.792783	SEMA3B	398	944	504	521	1352	1235
ENSG00000012174.11	768.61	-0.107321	0.17021	-0.630526	0.528351	0.990611	MBTPS2	655	861	840	997	900	788
ENSG00000012211.12	95.3681	-0.306487	0.407332	-0.752427	0.451794	0.982224	PRICKLE3	44	124	77	83	175	101
ENSG00000012232.8	4061.96	-0.190922	0.202949	-0.940741	0.346838	0.958646	EXTL3	7106	4188	4563	7049	3933	5616
ENSG00000012660.13	3109.75	0.151349	0.170715	0.886558	0.375317	0.969269	ELOVL5	4230	4853	4922	5417	3669	3945
ENSG00000012817.15	1881.95	-0.443765	2.1215	-0.209175	0.834312	0.996577	KDM5D	2284	2585	2221	2570	2479	6
ENSG00000012822.15	2859.93	-0.0952975	0.19739	-0.482789	0.629246	0.994179	CALCOCO1	2205	1883	1931	1856	2053	2677
ENSG00000012963.14	1878.62	0.189415	0.194827	0.972222	0.33094	0.954563	UBR7	3220	2625	2808	2866	2167	2481
ENSG00000012983.11	2278	-0.0494762	0.189766	-0.260722	0.794307	0.996577	MAP4K5	1034	2544	2558	2483	1998	2373
ENSG00000013016.15	312.843	0.289391	0.308054	0.939416	0.347517	0.958646	EHD3	557	344	538	519	251	387
ENSG00000013275.7	2205.71	0.0930515	0.155032	0.600208	0.548368	0.991346	PSMC4	3758	2941	2843	3191	2831	2800
ENSG00000013288.8	916.394	0.0351372	0.23488	0.149596	0.881083	0.996666	MAN2B2	946	876	909	802	934	1059
ENSG00000013297.10	293.86	-0.0493314	0.245852	-0.200655	0.840968	0.996577	CLDN11	53	365	304	192	393	263
ENSG00000013306.15	2476.8	-0.159672	0.280079	-0.570095	0.568613	0.99224	SLC25A39	3164	3161	2462	2726	5015	2840
ENSG00000013364.18	147.976	-0.467516	0.285577	-1.63709	0.101611	0.733389	MVP	63	72	66	86	82	126
ENSG00000013374.15	1923.28	0.136591	0.164509	0.830293	0.406373	0.974511	NUB1	2241	2489	2926	2827	2246	2215
ENSG00000013375.15	1806.4	0.202089	0.181055	1.11617	0.26435	0.91927	PGM3	1404	2026	2058	1831	1381	1933
ENSG00000013392.7	166.03	0.0613203	0.278508	0.220175	0.825735	0.996577	RWDD2A	222	178	235	268	171	185
ENSG00000013441.15	6545.27	-0.0659019	0.204437	-0.322357	0.747182	0.995093	CLK1	4095	8729	6862	7597	8002	7431
ENSG00000013503.9	759.588	0.23926	0.259409	0.922328	0.356358	0.961894	POLR3B	769	1092	1069	962	557	1102
ENSG00000013523.9	1897.15	-0.128771	0.173407	-0.742594	0.457728	0.984472	ANGEL1	2272	2230	2014	2483	2170	2584
ENSG00000013561.17	654.57	0.186981	0.156591	1.19408	0.232449	0.906835	RNF14	981	851	887	808	811	852
ENSG00000013563.13	325.408	-0.279152	0.216988	-1.28649	0.198273	0.876037	DNASE1L1	372	319	331	367	453	454
ENSG00000013573.16	3635.39	0.00496488	0.199348	0.0249056	0.98013	0.998282	DDX11	3336	3570	4052	3630	3464	4451
ENSG00000013583.8	811.719	-0.119107	0.235902	-0.5049	0.613629	0.994179	HEBP1	761	995	941	881	1452	915
ENSG00000013588.6	145.639	-1.25354	0.506475	-2.47503	0.0133227	0.298979	GPRC5A	2	94	19	39	148	88
ENSG00000013619.13	211.273	0.0100178	0.277826	0.0360577	0.971236	0.998282	MAMLD1	372	238	174	333	173	206
ENSG00000013810.18	5128.24	0.0713374	0.143567	0.496891	0.619266	0.994179	TACC3	8226	7156	7328	8036	6338	7120
ENSG00000014123.9	1207.13	0.0220696	0.287263	0.0768272	0.938761	0.998282	UFL1	744	1448	1345	1667	876	1155
ENSG00000014138.8	1565.86	0.081885	0.183658	0.445856	0.655701	0.994179	POLA2	2370	2208	1865	1915	1761	2451
ENSG00000014164.6	848.131	-0.187618	0.164057	-1.14361	0.252785	0.916494	ZC3H3	1299	845	809	1213	792	1096
ENSG00000014216.15	2317.87	-0.228067	0.201462	-1.13206	0.25761	0.918308	CAPN1	1651	2211	2002	2219	3084	2246
ENSG00000014257.15	53.527	-0.333193	0.524151	-0.635681	0.524985	0.990611	ACPP	1	82	72	35	35	83
ENSG00000014641.17	3568.94	0.0313753	0.169952	0.184613	0.853533	0.996577	MDH1	5099	4531	4097	4351	5244	4115
ENSG00000014824.13	2093.6	0.106575	0.149933	0.71082	0.477196	0.987226	SLC30A9	2665	2840	2848	3113	2476	2488
ENSG00000014914.19	692.405	-0.327104	0.245625	-1.33172	0.182951	0.857444	MTMR11	61	389	328	205	384	515
ENSG00000014919.12	1523.2	0.00847235	0.149691	0.0565988	0.954865	0.998282	COX15	2049	1761	1766	1907	1769	1866
ENSG00000015133.18	1640.25	0.0725875	0.212356	0.341821	0.732486	0.994294	CCDC88C	2857	2024	1868	2503	1622	2103
ENSG00000015153.14	622.814	0.142678	0.186951	0.763184	0.445354	0.980988	YAF2	611	872	974	810	937	725
ENSG00000015171.18	2584.42	0.071298	0.202684	0.351769	0.725011	0.994294	ZMYND11	2322	2670	2697	3101	2000	2564
ENSG00000015413.9	84.336	-0.993777	0.432208	-2.2993	0.0214878	0.373438	DPEP1	46	42	30	61	111	63
ENSG00000015475.18	857.37	0.0470477	0.173874	0.270585	0.78671	0.996577	BID	950	1054	1121	913	1263	1105
ENSG00000015479.17	17863.3	0.193527	0.161624	1.19739	0.231155	0.906663	MATR3	20454	25297	25107	25977	18890	20203
ENSG00000015532.9	1143.8	-0.102476	0.18295	-0.560129	0.575391	0.992931	XYLT2	1082	1035	1041	1107	1125	1279
ENSG00000015568.12	1214.98	-0.233303	0.248586	-0.93852	0.347977	0.958646	RGPD5	603	1026	982	1477	729	1042
ENSG00000015592.16	724.283	-0.425448	0.304525	-1.39709	0.162388	0.83365	STMN4	3416	916	544	2119	1305	1091
ENSG00000015676.17	2795.91	-0.0378826	0.154312	-0.245493	0.806074	0.996577	NUDCD3	3781	2956	2529	3300	2571	3308
ENSG00000016082.14	725.841	0.114632	0.313286	0.365904	0.714437	0.994294	ISL1	678	929	966	605	856	1364
ENSG00000016391.10	297.267	-0.174742	0.258878	-0.674998	0.499677	0.988452	CHDH	260	260	346	362	236	425
ENSG00000016864.17	1711.9	0.120876	0.170636	0.708387	0.478705	0.987259	GLT8D1	2370	1864	2245	2091	1926	2063
ENSG00000017260.19	3249.64	0.0901557	0.140946	0.639647	0.522402	0.990611	ATP2C1	3418	3775	3792	3679	3278	3873
ENSG00000017427.15	469.962	-0.687387	0.369958	-1.85801	0.063167	0.621899	IGF1	6	29	69	25	63	99
ENSG00000017483.14	260.055	-0.805096	0.464593	-1.7329	0.0831127	0.685999	SLC38A5	78	349	250	271	929	324
ENSG00000017797.11	2421.48	0.0475824	0.164958	0.288451	0.773002	0.996084	RALBP1	2900	3341	3323	3664	3169	2806
ENSG00000018189.12	2630.72	0.000399375	0.192978	0.00206954	0.998349	0.999628	RUFY3	3274	2773	2735	3374	2493	2988
ENSG00000018236.14	847.312	-0.379204	0.279907	-1.35475	0.175498	0.849462	CNTN1	240	375	334	407	717	355
ENSG00000018408.14	2294.53	-0.730507	0.196883	-3.71035	0.000206969	0.0213349	WWTR1	985	1888	1491	2524	2892	2403
ENSG00000018510.13	1785.92	0.249692	0.172659	1.44615	0.148135	0.813942	AGPS	2314	2947	2777	2625	2237	2338
ENSG00000018610.13	494.361	0.199671	0.22016	0.906938	0.36444	0.966019	CXorf56	762	601	747	637	740	506
ENSG00000018625.14	1089.04	0.139274	0.26111	0.53339	0.593764	0.993609	ATP1A2	907	1063	1213	1185	1047	957
ENSG00000018699.11	722.638	0.162201	0.165884	0.977801	0.328173	0.954427	TTC27	765	893	943	811	874	790
ENSG00000018869.16	152.989	0.391083	0.327981	1.1924	0.233106	0.907576	ZNF582	191	166	307	188	167	186
ENSG00000019144.17	5034.62	-0.15544	0.15109	-1.02879	0.303577	0.937977	PHLDB1	5041	4307	5034	5261	5176	5841
ENSG00000019485.12	1257.24	-0.175911	0.224942	-0.782028	0.434198	0.979339	PRDM11	632	749	1102	1114	680	1151
ENSG00000019505.7	570.27	-0.0636913	0.272344	-0.233863	0.815091	0.996577	SYT13	385	779	573	581	977	512
ENSG00000019549.8	1856.7	-0.95342	0.344861	-2.76465	0.00569846	0.183692	SNAI2	17	3175	1617	1186	2113	2956
ENSG00000019582.14	555.346	-0.262642	0.290075	-0.905429	0.365238	0.966019	CD74	164	666	921	631	1053	693
ENSG00000019991.15	1041.88	-0.929167	0.404193	-2.29882	0.021515	0.373438	HGF	0	1054	1847	200	1606	1654
ENSG00000019995.6	2102.55	0.0274514	0.193316	0.142003	0.887078	0.997368	ZRANB1	2240	2499	2311	2973	1698	2426
ENSG00000020129.15	1009.41	-0.193474	0.222314	-0.870273	0.384151	0.969988	NCDN	1620	735	905	1082	811	1367
ENSG00000020181.17	5615.75	-0.805499	0.211368	-3.8109	0.000138464	0.0161036	ADGRA2	430	2871	3743	3156	4248	5209
ENSG00000020256.19	860.355	-0.287586	0.199497	-1.44155	0.149428	0.816421	ZFP64	1124	826	923	1422	929	1019
ENSG00000020426.10	767.932	0.100167	0.165677	0.604593	0.545449	0.991069	MNAT1	643	1118	888	852	1022	868
ENSG00000020577.13	1071.27	-0.184981	0.225904	-0.818848	0.412873	0.97471	SAMD4A	156	722	458	509	604	552
ENSG00000020633.18	90.1875	-0.889283	0.535842	-1.6596	0.096995	0.724701	RUNX3	4	20	27	24	28	57
ENSG00000020922.12	1700.95	0.127113	0.222035	0.572492	0.566988	0.99224	MRE11	1163	2225	2819	2283	2004	1934
ENSG00000021300.13	358.332	0.23298	0.448011	0.520032	0.603041	0.993674	PLEKHB1	1008	607	695	911	553	449
ENSG00000021355.12	200.955	-0.103742	0.251048	-0.413238	0.679432	0.994179	SERPINB1	255	314	289	363	348	250
ENSG00000021574.11	1089.68	0.0352722	0.210863	0.167276	0.867153	0.996666	SPAST	1577	1459	1478	2031	1197	1215
ENSG00000021645.18	308.646	0.236193	0.310907	0.759689	0.447441	0.981004	NRXN3	321	292	388	434	200	261
ENSG00000021762.19	1215.02	-0.104114	0.22991	-0.452847	0.650659	0.994179	OSBPL5	1079	834	957	804	998	1304
ENSG00000021776.10	2565.03	0.221019	0.186965	1.18214	0.23715	0.910308	AQR	2940	3243	3700	3373	2146	3300
ENSG00000021826.14	510.142	-0.523728	0.28555	-1.8341	0.066639	0.637539	CPS1	177	729	648	833	670	849
ENSG00000022267.16	2970.48	0.0210944	0.224315	0.0940393	0.925078	0.998282	FHL1	5847	3219	2665	4389	3247	2520
ENSG00000022277.12	2201.57	-0.0532501	0.198051	-0.26887	0.78803	0.996577	RTF2	3209	2522	2445	2750	3361	2337
ENSG00000022556.15	329.789	0.722206	0.841361	0.858378	0.390684	0.971196	NLRP2	765	368	1394	655	655	321
ENSG00000022567.9	587.829	-0.0609008	0.266029	-0.228925	0.818927	0.996577	SLC45A4	769	529	614	710	357	856
ENSG00000022840.15	3798.42	-0.188089	0.158577	-1.18611	0.235581	0.909777	RNF10	4297	4521	4294	5241	5622	4594
ENSG00000022976.15	628.075	0.0960215	0.217337	0.44181	0.658627	0.994179	ZNF839	763	694	784	667	634	882
ENSG00000023041.11	1521.67	0.258417	0.167524	1.54257	0.122935	0.771975	ZDHHC6	1486	2020	2502	1894	1650	1919
ENSG00000023171.15	490.807	-0.158186	0.277618	-0.569799	0.568814	0.99224	GRAMD1B	442	387	474	736	313	433
ENSG00000023191.16	1655.58	-0.134965	0.170619	-0.791034	0.428924	0.978614	RNH1	2319	1377	1468	1731	1820	1748
ENSG00000023228.13	2660.32	0.13002	0.176082	0.738404	0.460269	0.984533	NDUFS1	3587	3041	2956	3392	2325	2984
ENSG00000023287.12	1936.51	0.0249331	0.256942	0.0970376	0.922697	0.998282	RB1CC1	990	2406	2127	2539	1391	1810
ENSG00000023318.7	1386.31	0.135624	0.152633	0.888557	0.374241	0.968968	ERP44	1184	1786	1949	1671	1735	1495
ENSG00000023330.14	895.127	-0.0905042	0.193449	-0.467846	0.639894	0.994179	ALAS1	1471	1177	1056	1506	1299	1055
ENSG00000023516.8	2001.07	0.0423137	0.255753	0.165447	0.868592	0.996666	AKAP11	1836	2006	2163	2702	1176	2133
ENSG00000023572.8	119.179	-0.111674	0.334615	-0.333737	0.738578	0.994294	GLRX2	127	165	101	118	196	144
ENSG00000023608.4	400.848	-0.112387	0.287446	-0.390986	0.695808	0.994294	SNAPC1	343	632	409	576	619	432
ENSG00000023697.12	879.027	0.16129	0.189051	0.853155	0.393573	0.971356	DERA	1133	1387	1225	1112	1453	1063
ENSG00000023734.10	3672.43	0.04647	0.163026	0.285046	0.775609	0.996577	STRAP	6978	5746	4624	5721	5628	5134
ENSG00000023839.10	77.9642	0.631175	0.421181	1.49858	0.133982	0.790203	ABCC2	38	221	213	82	98	149
ENSG00000023892.10	227.484	-0.47105	0.302445	-1.55748	0.119358	0.768919	DEF6	63	157	176	117	256	276
ENSG00000023902.13	2817.29	0.0024361	0.159729	0.0152515	0.987832	0.998282	PLEKHO1	3318	3033	3573	3478	3464	3253
ENSG00000023909.9	204.223	0.202263	0.279088	0.724729	0.468619	0.986024	GCLM	224	331	314	348	242	213
ENSG00000024048.10	1879.65	0.135178	0.168226	0.80355	0.421657	0.976735	UBR2	1588	1915	2196	2013	1621	1865
ENSG00000024422.11	585.064	-0.47384	0.288701	-1.64128	0.100739	0.732768	EHD2	33	170	145	109	270	180
ENSG00000024526.16	901.608	-0.130875	0.28686	-0.456232	0.648223	0.994179	DEPDC1	358	1448	1161	1297	718	1365
ENSG00000024862.17	353.579	-0.405079	0.218072	-1.85755	0.0632336	0.621899	CCDC28A	178	443	376	436	634	422
ENSG00000025039.14	554.135	0.329125	0.290287	1.13379	0.256882	0.918308	RRAGD	1525	917	772	933	891	580
ENSG00000025156.12	1523.55	-0.0457852	0.189345	-0.241808	0.808929	0.996577	HSF2	1789	2162	1601	2316	1681	1916
ENSG00000025293.16	2068.61	0.192933	0.177652	1.08601	0.277473	0.92611	PHF20	2803	3089	2920	2959	2222	2696
ENSG00000025423.11	86.1487	0.133979	0.317491	0.421994	0.673029	0.994179	HSD17B6	126	122	143	147	125	95
ENSG00000025434.18	313.204	-0.146432	0.212931	-0.687697	0.491644	0.987938	NR1H3	381	308	357	397	430	362
ENSG00000025708.13	65.3553	-0.163662	0.403199	-0.405909	0.68481	0.994179	TYMP	84	39	68	69	72	68
ENSG00000025770.18	2271.9	-0.187869	0.168132	-1.11739	0.263828	0.918308	NCAPH2	3364	2279	2217	2813	2961	2818
ENSG00000025772.7	1399.65	0.0303167	0.198678	0.152593	0.87872	0.996666	TOMM34	1472	1916	1698	1411	2284	1781
ENSG00000025796.13	2544.28	0.149636	0.127396	1.17457	0.240166	0.910308	SEC63	2252	3457	3465	3323	2554	2897
ENSG00000025800.13	2329.41	0.0339565	0.153028	0.221897	0.824394	0.996577	KPNA6	2801	2433	2635	2820	2106	2836
ENSG00000026025.14	102461	-0.26358	0.28112	-0.937609	0.348446	0.958646	VIM	194592	82258	62663	108512	141925	79141
ENSG00000026036.21	2125.08	-0.087683	0.246921	-0.355106	0.722511	0.994294	RTEL1-TNFRSF6B	2447	1599	1958	1720	1853	2636
ENSG00000026103.20	86.4593	0.2911	0.427589	0.680793	0.496002	0.987938	FAS	31	109	72	55	77	66
ENSG00000026297.15	506.262	-0.242509	0.284589	-0.852137	0.394138	0.971356	RNASET2	362	501	384	388	718	532
ENSG00000026508.16	389.927	-0.319148	0.325049	-0.981846	0.326176	0.953408	CD44	15	134	111	71	163	128
ENSG00000026559.13	406.538	-0.253313	0.241872	-1.0473	0.294961	0.933801	KCNG1	379	334	370	347	510	458
ENSG00000026652.13	2662.93	-0.105521	0.177351	-0.594984	0.551854	0.991548	AGPAT4	3180	2989	3385	3831	2825	3867
ENSG00000026950.16	669.132	-0.68647	0.232838	-2.94828	0.00319549	0.128099	BTN3A1	137	251	274	460	296	378
ENSG00000027001.9	433.378	0.129749	0.169125	0.767176	0.442977	0.980988	MIPEP	666	615	651	614	594	597
ENSG00000027075.13	450.552	-0.89271	0.226491	-3.94148	8.0981e-05	0.0111712	PRKCH	17	384	349	289	585	432
ENSG00000027644.4	90.5455	-0.0303833	0.425582	-0.0713925	0.943085	0.998282	INSRR	16	69	66	37	56	89
ENSG00000027697.13	789.316	-0.226577	0.193877	-1.16866	0.24254	0.911329	IFNGR1	558	810	817	1082	723	915
ENSG00000027847.13	730.579	-0.0734112	0.215055	-0.34136	0.732833	0.994294	B4GALT7	1045	598	764	726	786	904
ENSG00000028116.16	770.047	0.18924	0.221001	0.856287	0.391839	0.971356	VRK2	539	1174	890	848	720	948
ENSG00000028137.17	316.746	-0.138819	0.32966	-0.421096	0.673685	0.994179	TNFRSF1B	668	252	414	337	403	524
ENSG00000028203.17	2310.04	0.031776	0.198395	0.160165	0.872751	0.996666	VEZT	2204	2441	2749	3088	1956	2570
ENSG00000028277.21	182.644	-0.705753	0.442052	-1.59654	0.110369	0.749412	POU2F2	375	115	205	671	155	195
ENSG00000028310.17	2361.69	0.108791	0.192935	0.563871	0.572842	0.99273	BRD9	3424	2688	2788	2455	2361	3369
ENSG00000028528.14	3761.54	0.124048	0.149524	0.829624	0.406751	0.974511	SNX1	4534	4335	5243	4301	4225	4869
ENSG00000028839.9	850.502	0.0799633	0.197085	0.40573	0.684941	0.994179	TBPL1	1316	1477	1060	1412	1271	1098
ENSG00000029153.14	150.628	0.0185003	0.360659	0.0512957	0.95909	0.998282	ARNTL2	195	206	256	356	164	159
ENSG00000029363.15	6204.4	0.328438	0.191656	1.71368	0.0865869	0.696762	BCLAF1	5166	10045	10253	8369	5555	7864
ENSG00000029364.11	2066.86	-0.155712	0.145515	-1.07007	0.284586	0.930702	SLC39A9	2277	1862	2178	2396	2354	2414
ENSG00000029534.19	580.532	0.627177	0.325654	1.9259	0.0541173	0.581945	ANK1	554	1163	554	484	883	425
ENSG00000029639.10	407.452	0.0264456	0.162974	0.162269	0.871094	0.996666	TFB1M	408	522	546	528	482	536
ENSG00000029725.16	2697.72	0.22142	0.199084	1.11219	0.266055	0.919434	RABEP1	3948	3583	3881	4099	2450	3343
ENSG00000029993.14	4862.31	0.42551	0.176971	2.40441	0.0161987	0.329249	HMGB3	9098	8113	9884	7761	6147	6488
ENSG00000030066.13	4413.9	0.083823	0.175626	0.477282	0.633162	0.994179	NUP160	5470	5645	6017	5809	4374	6447
ENSG00000030110.12	476.821	0.0773811	0.228705	0.338344	0.735104	0.994294	BAK1	855	595	730	673	611	747
ENSG00000030304.13	69.8996	-0.357226	0.789059	-0.452724	0.650747	0.994179	MUSK	0	4	29	4	11	22
ENSG00000030419.16	664.009	-0.584142	0.434054	-1.34578	0.178373	0.852891	IKZF2	214	721	447	1110	495	539
ENSG00000030582.16	2432.98	-0.225871	0.184216	-1.22612	0.220152	0.899176	GRN	2238	2272	2278	2295	3321	2949
ENSG00000031003.10	1597.29	0.0246949	0.16607	0.148702	0.881789	0.996678	FAM13B	1238	2091	2297	2048	1713	2267
ENSG00000031081.10	1164.42	-0.829015	0.355505	-2.33194	0.019704	0.357906	ARHGAP31	95	560	749	1025	589	742
ENSG00000031691.6	284.232	0.0968635	0.308639	0.31384	0.753642	0.995196	CENPQ	280	465	490	573	331	307
ENSG00000031698.12	3004.39	0.100331	0.184999	0.542331	0.58759	0.993609	SARS1	4914	3525	3959	4238	3501	3566
ENSG00000031823.14	2702.68	0.102623	0.146106	0.702391	0.482435	0.987259	RANBP3	3910	3347	3285	3256	3369	3256
ENSG00000032219.18	1223.89	0.0218293	0.327514	0.0666515	0.946859	0.998282	ARID4A	610	1730	1436	1978	726	1179
ENSG00000032389.12	1015.44	-0.115656	0.213908	-0.54068	0.588728	0.993609	EIPR1	1768	1186	1028	1138	1690	1344
ENSG00000032444.15	1407.12	-0.167476	0.153112	-1.09381	0.274036	0.923723	PNPLA6	2401	1281	1334	1797	1511	1751
ENSG00000032742.17	674.2	0.110584	0.227509	0.486063	0.626922	0.994179	IFT88	443	735	909	823	521	722
ENSG00000033011.11	530.456	0.11673	0.221065	0.528038	0.597473	0.993674	ALG1	929	600	765	689	639	727
ENSG00000033030.13	1245.29	-0.0246518	0.191784	-0.128539	0.897722	0.997666	ZCCHC8	990	1515	1359	1589	1211	1419
ENSG00000033050.7	1869.47	0.173985	0.182085	0.955517	0.339316	0.957065	ABCF2	3288	2294	2534	2389	2097	2455
ENSG00000033100.15	895.657	-0.222696	0.270723	-0.822599	0.410736	0.97471	CHPF2	968	525	809	870	634	1061
ENSG00000033122.18	242.475	0.558202	0.414056	1.34813	0.177616	0.852379	LRRC7	52	324	212	92	115	259
ENSG00000033170.16	1041.84	0.129653	0.184128	0.704147	0.481341	0.987259	FUT8	1802	1194	1266	1536	961	1167
ENSG00000033178.12	2025.66	-0.0409433	0.236607	-0.173044	0.862617	0.996666	UBA6	1242	2225	1668	1991	1536	2226
ENSG00000033327.12	1406.63	-0.0410628	0.240721	-0.170583	0.864552	0.996666	GAB2	2489	1719	1690	2264	1716	1802
ENSG00000033627.15	1552.05	0.0616326	0.158923	0.387814	0.698154	0.994294	ATP6V0A1	2323	1725	1951	2180	1502	2007
ENSG00000033800.13	2124.63	-0.0932227	0.254102	-0.366872	0.713715	0.994294	PIAS1	1842	2492	2327	3507	1487	2400
ENSG00000033867.16	1941.64	-0.095839	0.260406	-0.368037	0.712846	0.994294	SLC4A7	1581	2241	2135	2863	1675	2215
ENSG00000034053.14	3074.25	-0.0409148	0.151158	-0.270676	0.78664	0.996577	APBA2	6860	3437	3462	4691	3733	3840
ENSG00000034152.18	444.693	-0.122383	0.230529	-0.53088	0.595502	0.993674	MAP2K3	627	536	521	555	672	609
ENSG00000034239.10	109.373	-0.357655	0.312674	-1.14386	0.252682	0.916494	EFCAB1	64	102	157	120	189	156
ENSG00000034510.5	20389.9	-0.149617	0.227878	-0.656566	0.51146	0.990053	TMSB10	19878	21242	19035	18131	38139	19624
ENSG00000034533.11	362.174	0.0037379	0.240447	0.0155456	0.987597	0.998282	ASTE1	367	426	423	448	317	508
ENSG00000034677.12	1176.87	-0.165087	0.203407	-0.811607	0.417017	0.974936	RNF19A	731	1129	884	1123	881	1291
ENSG00000034693.14	292.768	0.0564998	0.189141	0.298718	0.765155	0.995598	PEX3	204	299	311	264	301	297
ENSG00000034713.7	1783.25	0.114928	0.202329	0.568027	0.570017	0.99224	GABARAPL2	3103	2462	2269	2357	2968	1944
ENSG00000035115.21	1233.91	0.257033	0.237388	1.08275	0.278917	0.927241	SH3YL1	595	1377	1482	1068	1153	1005
ENSG00000035141.7	1258.8	0.148693	0.192064	0.774182	0.438823	0.980093	FAM136A	1615	1751	2334	2125	1672	1661
ENSG00000035403.16	6792.77	-0.301037	0.192079	-1.56725	0.117056	0.766212	VCL	3116	7632	6001	7412	8422	6795
ENSG00000035499.12	1210.13	0.243617	0.207475	1.1742	0.240315	0.910308	DEPDC1B	2371	2183	2297	2708	1493	1663
ENSG00000035664.11	242.769	0.190153	0.233495	0.814378	0.415428	0.97487	DAPK2	209	225	259	192	261	226
ENSG00000035681.7	1003.88	0.197346	0.150198	1.31391	0.188878	0.862636	NSMAF	938	1056	1187	1025	926	1001
ENSG00000035687.9	1486.65	0.150345	0.186576	0.805812	0.420351	0.976078	ADSS2	1900	2299	2431	2541	1962	1777
ENSG00000035862.12	4380.34	-0.498056	0.19067	-2.61213	0.00899789	0.240469	TIMP2	2681	2371	3090	4937	3358	3340
ENSG00000035928.14	3353.58	0.2524	0.199363	1.26603	0.205501	0.886301	RFC1	2996	4528	5416	4514	2917	4063
ENSG00000036054.12	871.103	-0.0188106	0.180708	-0.104094	0.917095	0.998282	TBC1D23	681	940	813	993	832	800
ENSG00000036257.12	2904.09	0.138021	0.169964	0.812059	0.416758	0.974936	CUL3	3406	4702	3663	4357	3142	3698
ENSG00000036448.9	207.089	-0.63149	0.44674	-1.41355	0.157493	0.82971	MYOM2	105	114	147	190	174	283
ENSG00000036530.8	170.181	0.484556	0.436105	1.1111	0.266526	0.919434	CYP46A1	251	264	159	144	109	242
ENSG00000036549.12	2094.53	0.166286	0.168997	0.983961	0.325135	0.953051	ZZZ3	1768	2815	2947	2682	1969	2557
ENSG00000036672.15	107.842	-0.136146	0.283073	-0.480957	0.630547	0.994179	USP2	158	137	127	203	133	129
ENSG00000037042.8	826.21	-0.224515	0.247461	-0.907277	0.36426	0.966019	TUBG2	562	697	579	603	825	939
ENSG00000037241.7	554.704	0.0914582	0.200588	0.455951	0.648425	0.994179	RPL26L1	764	747	653	627	824	657
ENSG00000037280.15	1358.19	-0.529026	0.245966	-2.15082	0.0314908	0.45481	FLT4	514	1211	1235	1051	2482	1512
ENSG00000037474.14	1947.7	0.0644025	0.211563	0.304413	0.760813	0.995442	NSUN2	2020	2013	2685	2423	1592	2638
ENSG00000037637.10	1611.04	-0.281586	0.164385	-1.71296	0.0867192	0.696762	FBXO42	1515	1732	1309	1828	1924	1998
ENSG00000037749.11	560.799	0.034504	0.27735	0.124406	0.900994	0.997666	MFAP3	626	554	663	864	336	603
ENSG00000037757.13	1076.53	-0.469738	0.199148	-2.35874	0.018337	0.344711	MRI1	778	882	871	1317	1287	1081
ENSG00000037897.16	296.162	0.017613	0.290627	0.0606034	0.951675	0.998282	METTL1	452	328	472	370	297	566
ENSG00000038002.8	158.181	0.230533	0.376951	0.611574	0.54082	0.991044	AGA	415	243	166	248	292	108
ENSG00000038210.12	536.299	0.280816	0.21806	1.28779	0.197818	0.876037	PI4K2B	345	988	805	653	744	560
ENSG00000038219.12	3532.45	0.376377	0.244437	1.53977	0.123616	0.773176	BOD1L1	1587	4402	5446	3530	1932	3770
ENSG00000038274.16	2032.44	0.0575906	0.183254	0.314267	0.753319	0.995196	MAT2B	3945	3044	2651	3482	2837	2677
ENSG00000038295.7	283.274	-0.656997	0.394887	-1.66376	0.0961607	0.721879	TLL1	99	130	161	136	136	368
ENSG00000038358.14	3223.04	-0.255738	0.187192	-1.36618	0.171883	0.844936	EDC4	5136	2427	2529	3483	2652	4205
ENSG00000038382.17	8427.89	-0.185173	0.213086	-0.869005	0.384844	0.969988	TRIO	5413	4903	7031	8415	4127	7593
ENSG00000038427.15	43054	0.148566	0.239779	0.619597	0.535523	0.990628	VCAN	12453	35014	41516	26426	23171	37945
ENSG00000038532.14	1346.16	-0.152883	0.186817	-0.818354	0.413155	0.97471	CLEC16A	1455	1065	1310	1375	1152	1661
ENSG00000039068.18	1740.78	-0.42628	0.259533	-1.64249	0.100489	0.732637	CDH1	7	2557	1954	524	2826	1300
ENSG00000039123.15	2619.37	0.170927	0.164945	1.03627	0.300077	0.936887	MTREX	2827	3607	3306	3536	2428	3102
ENSG00000039319.16	2367.25	-0.0890802	0.241075	-0.369512	0.711746	0.994294	ZFYVE16	1235	2381	2342	2861	1514	2338
ENSG00000039523.18	1390.36	-0.319779	0.138	-2.31724	0.0204908	0.365078	RIPOR1	1663	1367	1305	1945	1611	1763
ENSG00000039560.13	5386.12	0.168878	0.164078	1.02925	0.30336	0.937977	RAI14	6554	7299	7221	7179	5627	6816
ENSG00000039650.10	2917.2	-0.0951827	0.2153	-0.442094	0.658421	0.994179	PNKP	3714	3046	3172	3094	4192	3571
ENSG00000040199.18	709.353	0.200269	0.246602	0.812112	0.416727	0.974936	PHLPP2	1066	750	979	971	482	941
ENSG00000040275.16	1454.9	0.387855	0.21255	1.82477	0.0680351	0.643026	SPDL1	1371	2512	2711	2034	1359	2037
ENSG00000040341.17	1968.7	0.0713864	0.194809	0.366444	0.714034	0.994294	STAU2	2490	3058	2786	3465	2563	2304
ENSG00000040487.12	490.189	-0.0913967	0.207035	-0.441456	0.658883	0.994179	SLC66A1	807	495	512	552	578	674
ENSG00000040531.14	585.806	0.0527288	0.204076	0.258378	0.796115	0.996577	CTNS	706	571	649	613	525	746
ENSG00000040608.13	583.358	-0.521064	0.245537	-2.12214	0.0338263	0.472536	RTN4R	1523	453	430	865	823	741
ENSG00000040633.12	1468.21	0.149812	0.195437	0.766549	0.44335	0.980988	PHF23	2224	2297	1993	2033	1888	2044
ENSG00000040731.10	431.085	-0.655372	0.250808	-2.61305	0.00897392	0.240252	CDH10	272	245	302	580	277	430
ENSG00000040933.15	1859.46	-0.137719	0.14917	-0.923234	0.355885	0.961793	INPP4A	1761	1648	1898	2149	1646	2185
ENSG00000041353.9	99.553	-0.398758	0.632916	-0.630033	0.528673	0.990611	RAB27B	6	109	72	106	70	25
ENSG00000041357.15	3781	0.267791	0.124828	2.14528	0.0319305	0.456592	PSMA4	5991	6207	5487	5229	5175	4964
ENSG00000041515.15	353.766	0.254345	0.238003	1.06866	0.285221	0.930712	MYO16	1177	473	413	533	332	517
ENSG00000041802.10	1485.53	0.229162	0.210202	1.0902	0.275626	0.924719	LSG1	2133	1809	2128	2027	1328	1833
ENSG00000041880.14	268.847	-0.160019	0.213199	-0.750563	0.452916	0.982723	PARP3	169	231	278	264	323	254
ENSG00000041982.15	9124.17	-1.42282	0.588912	-2.41602	0.0156914	0.325289	TNC	98	4647	4068	6171	5986	4037
ENSG00000041988.15	1541.74	-0.0573758	0.158429	-0.362155	0.717236	0.994294	THAP3	1994	1709	1656	1748	1885	2016
ENSG00000042062.11	641.402	0.0889001	0.389219	0.228407	0.81933	0.996577	RIPOR3	271	506	308	216	535	446
ENSG00000042088.13	1274.7	0.22156	0.139415	1.58921	0.112014	0.750904	TDP1	2335	2010	1933	1958	1717	1699
ENSG00000042286.14	212.115	-0.0117742	0.326749	-0.0360344	0.971255	0.998282	AIFM2	127	223	197	144	198	285
ENSG00000042317.16	553.509	9.49027e-05	0.240459	0.000394673	0.999685	0.999961	SPATA7	742	691	548	836	628	530
ENSG00000042429.10	1089.76	0.0441782	0.213539	0.206885	0.836099	0.996577	MED17	1515	1068	1444	1684	916	1241
ENSG00000042445.13	523.38	0.0596281	0.178061	0.334874	0.73772	0.994294	RETSAT	517	602	626	540	587	670
ENSG00000042493.15	554.717	-0.581164	0.329943	-1.76141	0.0781697	0.673653	CAPG	147	255	243	189	601	360
ENSG00000042753.11	1789.05	-0.191153	0.225117	-0.849126	0.395811	0.971356	AP2S1	2226	2006	1852	1961	3194	2124
ENSG00000042980.12	109.14	0.458081	0.699597	0.654778	0.512611	0.990362	ADAM28	12	123	234	122	34	55
ENSG00000043039.6	157.639	-1.20612	0.594633	-2.02835	0.0425245	0.522815	BARX2	2	49	43	31	170	23
ENSG00000043093.13	592.367	-0.0370221	0.23255	-0.159201	0.87351	0.996666	DCUN1D1	521	616	685	888	518	544
ENSG00000043143.20	108.726	-0.656958	0.44648	-1.47141	0.141179	0.801652	JADE2	8	44	17	31	50	41
ENSG00000043355.11	1579.47	0.169103	0.77781	0.217409	0.82789	0.996577	ZIC2	4252	4022	1724	3513	2626	3088
ENSG00000043514.15	1180.06	0.153678	0.20344	0.755397	0.450011	0.981004	TRIT1	1337	1914	1507	1306	1746	1660
ENSG00000044090.8	4614.49	-0.403745	0.165861	-2.43424	0.0149232	0.317549	CUL7	3565	3201	3238	4206	3961	5269
ENSG00000044115.20	14713.4	0.0298705	0.127511	0.234258	0.814784	0.996577	CTNNA1	17117	16265	16745	16369	17633	16955
ENSG00000044446.11	1903.84	-0.108335	0.187449	-0.577944	0.563302	0.991582	PHKA2	1505	1610	1832	1625	1856	2053
ENSG00000044459.14	1407.1	0.0902461	0.225357	0.400458	0.688819	0.994179	CNTLN	635	1980	1542	1473	1075	1638
ENSG00000044524.10	2598.46	-0.665934	0.214791	-3.10039	0.00193268	0.0944245	EPHA3	1286	892	1111	1971	1317	1685
ENSG00000044574.7	13717.7	0.151412	0.157403	0.961937	0.336081	0.956025	HSPA5	12398	21627	18939	14455	21756	18631
ENSG00000046604.12	2054.99	0.081021	0.266019	0.304568	0.760695	0.995442	DSG2	1401	3005	3035	2765	3042	1806
ENSG00000046647.13	522.124	-0.312805	0.175994	-1.77735	0.0755099	0.664025	GEMIN8	563	555	489	674	651	724
ENSG00000046651.14	1311.84	0.14412	0.312072	0.461818	0.644212	0.994179	OFD1	644	1419	1500	1128	843	1629
ENSG00000046653.14	2289.74	0.19828	0.196516	1.00898	0.312985	0.944991	GPM6B	6740	3488	2803	3814	3390	2794
ENSG00000046889.18	1754.44	0.117751	0.260731	0.451619	0.651544	0.994179	PREX2	1542	1816	2416	2743	1095	1694
ENSG00000047056.14	777.362	0.00472984	0.204389	0.0231414	0.981537	0.998282	WDR37	844	734	917	887	617	1030
ENSG00000047188.15	2192.09	0.166595	0.245356	0.678994	0.497141	0.987938	YTHDC2	1543	3001	2778	2470	1495	3094
ENSG00000047230.14	2039.58	0.0864179	0.142074	0.608259	0.543015	0.991069	CTPS2	2535	2641	2621	2641	2703	2304
ENSG00000047249.16	1043.15	0.0335785	0.221925	0.151306	0.879735	0.996666	ATP6V1H	1602	1452	1272	1303	1863	1196
ENSG00000047315.14	4845.57	0.242318	0.132576	1.82776	0.0675851	0.640386	POLR2B	6115	6887	7216	6281	5376	6357
ENSG00000047346.12	744.015	-0.210783	0.258228	-0.816269	0.414346	0.97487	FAM214A	301	659	771	811	540	809
ENSG00000047365.11	123.116	-0.273133	0.420963	-0.648828	0.51645	0.990611	ARAP2	45	64	44	69	70	63
ENSG00000047410.13	8543.22	0.435899	0.24455	1.78245	0.0746754	0.663008	TPR	5012	11584	14123	9362	5158	9490
ENSG00000047457.13	114.333	0.0328731	0.390476	0.0841873	0.932908	0.998282	CP	58	148	148	170	107	94
ENSG00000047578.12	1134.46	0.110862	0.161033	0.688443	0.491174	0.987938	KIAA0556	1385	1308	1529	1527	1056	1422
ENSG00000047579.19	444.952	-0.258405	0.177678	-1.45434	0.145851	0.809322	DTNBP1	433	491	485	571	640	583
ENSG00000047597.5	84.7544	0.0829498	0.594801	0.139458	0.889088	0.997368	XK	52	199	46	92	201	55
ENSG00000047617.14	210.712	-0.350462	0.292775	-1.19703	0.231293	0.906663	ANO2	206	264	166	279	337	241
ENSG00000047621.11	621.21	0.198349	0.20727	0.956961	0.338587	0.956582	C12orf4	496	701	833	575	643	753
ENSG00000047634.14	610.512	0.463012	0.22549	2.05336	0.0400376	0.510708	SCML1	634	976	815	515	781	688
ENSG00000047644.18	2097.37	-0.172683	0.14731	-1.17224	0.241102	0.910308	WWC3	1462	1863	1990	2116	2071	2193
ENSG00000047648.21	357.456	-0.309346	0.221209	-1.39843	0.161983	0.83365	ARHGAP6	119	352	284	318	329	373
ENSG00000047662.4	944.638	0.0175478	0.209997	0.083562	0.933405	0.998282	FAM184B	647	910	1201	997	780	1130
ENSG00000047849.21	7092.45	0.218888	0.140938	1.55308	0.120404	0.768919	MAP4	10323	8207	8495	8696	7624	6717
ENSG00000047932.13	1905.34	-0.0352136	0.212442	-0.165756	0.868349	0.996666	GOPC	1265	2302	2219	2595	1589	2140
ENSG00000048028.11	2348.45	-0.0480286	0.181769	-0.264229	0.791604	0.996577	USP28	1597	3094	3438	3179	2780	3170
ENSG00000048052.21	1337.45	-0.122968	0.320481	-0.383697	0.701203	0.994294	HDAC9	1200	1303	1068	2014	872	1105
ENSG00000048140.17	1403.33	-0.0838574	0.143555	-0.584149	0.55912	0.991582	TSPAN17	1771	1611	1603	1756	1751	1899
ENSG00000048162.20	1000.43	0.0702976	0.206497	0.34043	0.733533	0.994294	NOP16	1416	1257	1435	1326	1610	1104
ENSG00000048342.15	1325.21	0.174739	0.155485	1.12384	0.261083	0.918308	CC2D2A	1103	1227	1491	1174	1222	1204
ENSG00000048392.11	350.991	0.0200686	0.245453	0.0817617	0.934836	0.998282	RRM2B	311	543	509	567	529	359
ENSG00000048405.9	357.993	-0.0757315	0.307948	-0.245923	0.805742	0.996577	ZNF800	306	414	358	569	223	395
ENSG00000048471.13	1133.84	-0.307061	0.206588	-1.48634	0.137189	0.795373	SNX29	1205	857	920	1644	737	1160
ENSG00000048540.14	618.779	-0.310134	0.325864	-0.951726	0.341236	0.957897	LMO3	1085	918	737	2022	651	706
ENSG00000048544.5	700.507	0.10231	0.19962	0.512527	0.608283	0.994179	MRPS10	1077	1081	941	1156	967	809
ENSG00000048649.13	3638.88	0.218875	0.21978	0.995883	0.319307	0.949283	RSF1	2584	5708	5045	5237	2939	3911
ENSG00000048707.13	2748.43	0.0588402	0.226055	0.260291	0.794639	0.996577	VPS13D	2413	2091	2874	2980	1456	2755
ENSG00000048740.18	1753.34	-0.0994824	0.336734	-0.295433	0.767663	0.995598	CELF2	1877	1885	2137	3696	1558	1320
ENSG00000048828.16	1970.98	0.114863	0.195644	0.587103	0.557134	0.991582	FAM120A	1559	2073	2526	2409	1493	2130
ENSG00000048991.16	2028.75	0.170645	0.162401	1.05076	0.293368	0.933506	R3HDM1	2341	3183	2938	3114	2320	2463
ENSG00000049089.13	5274.69	-1.06285	0.335257	-3.17027	0.00152297	0.0814031	COL9A2	363	2838	2619	2785	5383	5075
ENSG00000049130.13	671.081	-0.0184623	0.294005	-0.0627957	0.949929	0.998282	KITLG	432	1278	970	946	809	1236
ENSG00000049167.13	704.424	-0.145237	0.153438	-0.946547	0.34387	0.958646	ERCC8	715	804	802	896	814	989
ENSG00000049192.14	823.923	-0.0794888	0.244652	-0.324906	0.745253	0.995093	ADAMTS6	326	720	735	691	461	884
ENSG00000049239.12	3046.09	-0.292386	0.186262	-1.56976	0.116471	0.764295	H6PD	2271	1736	2082	2518	2012	2841
ENSG00000049245.12	1249.52	0.0840562	0.155419	0.540836	0.588621	0.993609	VAMP3	1151	1611	1724	1504	1724	1467
ENSG00000049246.14	543.159	-0.136476	0.245543	-0.555813	0.578339	0.993165	PER3	442	490	754	877	505	560
ENSG00000049247.13	77.2264	-0.0445007	0.364166	-0.122199	0.902741	0.997666	UTS2	59	69	105	109	73	77
ENSG00000049283.17	115.868	-0.040373	0.411254	-0.0981706	0.921797	0.998282	EPN3	6	110	98	20	154	97
ENSG00000049323.15	7660.21	-0.0675243	0.193183	-0.349536	0.726687	0.994294	LTBP1	5063	5387	6748	6162	7614	5367
ENSG00000049449.8	4110.26	0.377274	0.210702	1.79056	0.0733645	0.658729	RCN1	4972	7014	7287	5848	6369	3848
ENSG00000049540.16	1910.75	-0.568477	0.279845	-2.0314	0.0422145	0.520826	ELN	988	903	550	979	1488	1119
ENSG00000049541.10	1856.65	0.26719	0.15739	1.69763	0.0895772	0.703485	RFC2	3385	3042	2824	2557	2899	2426
ENSG00000049618.22	6260.42	-0.138794	0.219621	-0.631968	0.527408	0.990611	ARID1B	4781	5639	5302	7070	3962	6937
ENSG00000049656.13	2182.81	-0.0938294	0.156501	-0.599545	0.548809	0.991346	CLPTM1L	3550	2495	2522	2884	3116	2907
ENSG00000049759.17	2688.94	-0.195076	0.197668	-0.986884	0.323699	0.952804	NEDD4L	2520	2507	2038	3430	2465	2139
ENSG00000049769.12	377.012	-0.0105599	0.212024	-0.049805	0.960278	0.998282	PPP1R3F	599	421	394	421	418	526
ENSG00000049860.13	1131.56	-0.174239	0.166164	-1.04859	0.294366	0.933624	HEXB	1286	1217	1163	1392	1524	1306
ENSG00000049883.14	625.172	0.135272	0.202011	0.669626	0.503096	0.989162	PTCD2	770	758	909	950	588	747
ENSG00000050030.13	159.481	-0.509252	0.450632	-1.13008	0.258441	0.918308	NEXMIF	218	137	109	386	103	137
ENSG00000050130.17	1056.69	0.0324981	0.182967	0.177617	0.859023	0.996666	JKAMP	1363	1217	1283	1549	1020	1260
ENSG00000050165.17	1243.7	-0.0213345	0.246246	-0.086639	0.930958	0.998282	DKK3	3104	944	914	1385	1402	903
ENSG00000050327.14	406.545	-0.819887	0.334728	-2.44941	0.0143089	0.310346	ARHGEF5	42	228	332	338	256	477
ENSG00000050344.8	380.367	0.00554695	0.212713	0.0260771	0.979196	0.998282	NFE2L3	155	488	355	321	408	407
ENSG00000050393.11	1044.7	0.0636519	0.180066	0.353492	0.723719	0.994294	MCUR1	1350	1310	1752	1474	1575	1428
ENSG00000050405.13	2178.32	-0.44835	0.238132	-1.88278	0.0597305	0.608032	LIMA1	421	2574	1787	2093	2363	2412
ENSG00000050426.15	1434.22	-0.0980994	0.235048	-0.417358	0.676416	0.994179	LETMD1	1438	1367	1337	1245	1898	1524
ENSG00000050438.16	1342.29	-0.0728672	0.261594	-0.27855	0.78059	0.996577	SLC4A8	4143	1630	1691	3277	1252	1877
ENSG00000050555.17	838.324	-0.379442	0.399422	-0.949979	0.342123	0.958646	LAMC3	404	1582	839	879	1965	1760
ENSG00000050628.20	117.932	-1.78805	0.684307	-2.61293	0.00897697	0.240252	PTGER3	27	10	17	142	19	21
ENSG00000050748.17	1166.56	0.0602544	0.147914	0.40736	0.683744	0.994179	MAPK9	1277	1578	1575	1580	1356	1585
ENSG00000050767.15	1651.11	-0.696859	0.208721	-3.33871	0.000841679	0.0552809	COL23A1	104	989	984	699	1367	1445
ENSG00000050820.16	2527.89	-0.379675	0.227374	-1.66983	0.0949539	0.717371	BCAR1	2334	2038	2322	2500	2959	3460
ENSG00000051009.10	1414.14	-0.276389	0.160144	-1.72588	0.0843684	0.69029	FAM160A2	1158	1319	1274	1511	1556	1754
ENSG00000051108.14	566.698	0.0952118	0.174794	0.544709	0.585954	0.993609	HERPUD1	598	704	777	689	778	667
ENSG00000051128.18	2339.07	-0.357498	0.230802	-1.54894	0.121396	0.769171	HOMER3	3208	2253	2712	2886	3745	3720
ENSG00000051180.16	744.52	0.0230591	0.157768	0.146158	0.883796	0.996928	RAD51	788	1047	1233	1016	1123	1147
ENSG00000051341.13	1039.11	0.123264	0.321103	0.383878	0.701069	0.994294	POLQ	695	1103	1773	1605	602	1238
ENSG00000051382.8	381.515	0.30062	0.22124	1.35879	0.174212	0.847174	PIK3CB	329	647	565	482	391	499
ENSG00000051523.10	801.6	-0.386422	0.27366	-1.41205	0.157934	0.83067	CYBA	465	745	856	712	1626	901
ENSG00000051596.9	1525.35	0.0197179	0.170988	0.115318	0.908193	0.998282	THOC3	2283	2075	1797	2046	1981	2065
ENSG00000051620.10	1203.53	0.0690176	0.205094	0.336517	0.736481	0.994294	HEBP2	1125	1548	1398	1161	1929	1252
ENSG00000051825.14	1509.03	0.165436	0.25009	0.661507	0.508287	0.98976	MPHOSPH9	1371	1974	2177	2321	1209	1655
ENSG00000052126.14	2151.23	0.112982	0.253856	0.445062	0.656275	0.994179	PLEKHA5	1819	2779	2487	3212	1708	1977
ENSG00000052344.15	549.678	-0.203918	0.282768	-0.72115	0.470817	0.986024	PRSS8	10	919	871	279	1102	475
ENSG00000052723.11	1348.28	-0.079017	0.210922	-0.374626	0.707938	0.994294	SIKE1	920	1598	1576	1851	1355	1416
ENSG00000052749.13	1364.58	0.202231	0.180211	1.12219	0.261782	0.918308	RRP12	2327	1451	1685	1760	1090	1599
ENSG00000052795.12	1392.79	-0.142147	0.238081	-0.597052	0.550473	0.991346	FNIP2	1702	1459	1564	2438	1035	1724
ENSG00000052802.12	1872.51	0.0391947	0.302557	0.129545	0.896926	0.997586	MSMO1	3027	3742	1843	2250	2511	4182
ENSG00000052841.14	4139.48	0.0157446	0.202423	0.0777808	0.938002	0.998282	TTC17	1879	4091	4336	3784	2934	4368
ENSG00000052850.5	2490.12	-3.13583	0.839458	-3.73555	0.000187308	0.020162	ALX4	13	1113	468	4544	1195	2291
ENSG00000053108.16	75.7281	-0.024497	0.420522	-0.0582538	0.953546	0.998282	FSTL4	81	65	77	81	109	64
ENSG00000053254.15	3536.76	0.0198745	0.161266	0.12324	0.901917	0.997666	FOXN3	3233	4477	3633	3965	4036	3738
ENSG00000053328.8	166.797	-0.0817343	0.320232	-0.255235	0.798542	0.996577	METTL24	114	325	215	202	303	272
ENSG00000053371.12	1490.22	-0.254678	0.205696	-1.23813	0.215668	0.895136	AKR7A2	2511	1676	1223	1820	2136	2033
ENSG00000053372.4	1251.33	0.323849	0.184182	1.75831	0.0786946	0.674601	MRTO4	1963	1714	1922	1864	1297	1374
ENSG00000053438.8	9586.7	-0.36255	0.183109	-1.97997	0.0477071	0.546259	NNAT	23834	7996	8286	17544	12437	9503
ENSG00000053501.12	394.53	-0.0413081	0.241367	-0.171143	0.864112	0.996666	USE1	488	364	381	366	531	373
ENSG00000053524.11	286.431	0.163723	0.24816	0.659747	0.509416	0.989895	MCF2L2	282	374	332	374	268	291
ENSG00000053702.14	154.761	-0.0113604	0.275668	-0.0412103	0.967128	0.998282	NRIP2	103	117	141	114	109	166
ENSG00000053747.15	250.788	-0.647718	0.485176	-1.33502	0.181871	0.855807	LAMA3	32	66	72	90	148	85
ENSG00000053770.11	809.095	0.00773875	0.202102	0.0382914	0.969455	0.998282	AP5M1	850	1031	984	1227	780	960
ENSG00000053900.10	1100.07	0.14778	0.218075	0.677656	0.49799	0.987938	ANAPC4	807	1321	1271	1073	895	1388
ENSG00000053918.15	95.9021	-0.681054	0.375245	-1.81496	0.0695302	0.64963	KCNQ1	36	67	62	68	147	84
ENSG00000054116.11	1258.49	-0.0971452	0.15414	-0.630239	0.528538	0.990611	TRAPPC3	1334	1372	1386	1523	1690	1389
ENSG00000054118.13	6798.96	0.263016	0.180739	1.45522	0.145607	0.80858	THRAP3	7294	9007	11097	9699	6154	8039
ENSG00000054148.17	1732.47	-0.175697	0.220465	-0.796938	0.425487	0.977593	PHPT1	2888	1653	1736	1828	2856	2112
ENSG00000054267.20	2696.54	0.247161	0.217625	1.13572	0.256073	0.918308	ARID4B	2116	3269	4068	3526	1984	2944
ENSG00000054277.13	1005.98	0.165612	0.170145	0.973357	0.330376	0.95454	OPN3	1247	1574	1696	1509	1584	1259
ENSG00000054282.15	953.922	0.0452628	0.170129	0.26605	0.790201	0.996577	SDCCAG8	804	1003	1173	913	1223	1045
ENSG00000054356.13	97.2731	0.166774	0.409807	0.406958	0.684039	0.994179	PTPRN	363	87	104	125	101	150
ENSG00000054392.12	648.215	-0.349785	0.158719	-2.2038	0.0275383	0.42348	HHAT	427	567	582	728	635	776
ENSG00000054523.17	8873.72	0.149481	0.217513	0.687227	0.49194	0.987938	KIF1B	25727	11777	12821	20200	8955	10260
ENSG00000054598.6	2533.29	-1.26046	0.418647	-3.01078	0.00260574	0.115026	FOXC1	38	3466	2939	2858	3619	3776
ENSG00000054611.13	928.598	-0.162114	0.229855	-0.705288	0.480631	0.987259	TBC1D22A	1328	1091	931	1062	1409	1199
ENSG00000054654.15	10093.5	0.0435808	0.274705	0.158646	0.873948	0.996666	SYNE2	7143	10457	13126	14880	6119	10347
ENSG00000054690.13	1085.29	0.260886	0.24363	1.07083	0.284247	0.930702	PLEKHH1	2206	1438	1843	1732	1299	1566
ENSG00000054793.13	3543.55	-0.111923	0.178618	-0.626607	0.530917	0.990611	ATP9A	4911	2945	3770	4916	3682	3318
ENSG00000054965.10	4089.22	-0.119758	0.160327	-0.746963	0.455086	0.983008	FAM168A	4396	3584	4291	5749	3471	4060
ENSG00000054967.12	602.716	-0.151181	0.26487	-0.570775	0.568152	0.99224	RELT	913	712	647	599	784	1115
ENSG00000054983.16	1452.34	0.193928	0.165398	1.17249	0.241	0.910308	GALC	1664	1703	2028	1818	1711	1444
ENSG00000055044.10	2431.52	0.432283	0.193709	2.2316	0.0256412	0.406295	NOP58	2136	4001	4301	3000	2204	3179
ENSG00000055070.16	3553.82	-0.0344917	0.184419	-0.187029	0.851638	0.996577	SZRD1	5269	3906	4542	4992	4603	4231
ENSG00000055118.14	586.051	0.313408	0.260905	1.20124	0.22966	0.905174	KCNH2	2060	753	640	666	741	805
ENSG00000055130.15	3033.39	0.355506	0.144992	2.45189	0.0142107	0.309664	CUL1	4015	4527	4910	4150	3282	3529
ENSG00000055147.18	728.963	0.173777	0.162655	1.06838	0.285349	0.930712	FAM114A2	722	911	996	845	826	842
ENSG00000055163.19	2139.31	0.266066	0.189232	1.40603	0.159715	0.832626	CYFIP2	5390	3178	3081	3402	3266	2356
ENSG00000055208.18	3045.93	-0.193024	0.191066	-1.01024	0.312378	0.944991	TAB2	2207	4192	3505	4585	3324	4222
ENSG00000055211.12	609.973	-0.218335	0.221266	-0.986753	0.323764	0.952804	GINM1	466	580	614	812	724	500
ENSG00000055332.16	1501.84	-0.132283	0.202676	-0.652683	0.51396	0.990611	EIF2AK2	906	1610	1489	1772	1604	1344
ENSG00000055483.19	1439.88	0.208533	0.200102	1.04213	0.29735	0.935101	USP36	1769	1860	1632	1518	1215	1934
ENSG00000055609.17	4473.44	-0.0461679	0.342675	-0.134728	0.892827	0.997368	KMT2C	2097	2325	3297	4550	1310	2536
ENSG00000055732.12	65.1852	-0.257984	0.525339	-0.491082	0.623369	0.994179	MCOLN3	3	56	80	34	37	87
ENSG00000055813.5	286.249	-0.450901	0.320904	-1.4051	0.159992	0.832626	CCDC85A	39	142	106	145	170	127
ENSG00000055917.15	3746.31	-0.010082	0.219307	-0.0459723	0.963332	0.998282	PUM2	4518	3812	4750	6107	2621	4478
ENSG00000055950.16	1533.07	0.126712	0.227342	0.557364	0.577279	0.992931	MRPL43	2754	1939	1472	1616	1916	1786
ENSG00000055955.15	446.993	0.269594	0.448719	0.600808	0.547968	0.991346	ITIH4	331	266	311	128	192	467
ENSG00000056050.6	833.971	0.150884	0.176799	0.853421	0.393426	0.971356	HPF1	942	1251	1257	1255	1104	964
ENSG00000056097.15	4715.74	0.0460674	0.174255	0.264368	0.791496	0.996577	ZFR	6776	6259	5116	6678	4784	5956
ENSG00000056277.15	665.393	0.0472373	0.234695	0.201271	0.840487	0.996577	ZNF280C	557	901	811	1008	536	766
ENSG00000056487.15	1390.51	0.0177969	0.215156	0.0827162	0.934077	0.998282	PHF21B	5206	2254	1527	2859	1963	2107
ENSG00000056558.10	519.407	0.05059	0.267657	0.18901	0.850085	0.996577	TRAF1	420	580	564	508	441	689
ENSG00000056586.15	2388.07	-0.150055	0.200479	-0.748484	0.454168	0.982992	RC3H2	2697	2512	2647	3997	2095	2662
ENSG00000056736.9	324.848	0.113021	0.245976	0.45948	0.645889	0.994179	IL17RB	259	325	409	316	263	413
ENSG00000056972.18	419.306	-1.04235	0.265235	-3.92992	8.49724e-05	0.0115519	TRAF3IP2	42	263	195	305	526	294
ENSG00000056998.18	1124.22	-0.123913	0.288003	-0.430249	0.667015	0.994179	GYG2	1351	1596	1497	1225	1422	2644
ENSG00000057019.15	2898.21	-0.0202931	0.219717	-0.09236	0.926412	0.998282	DCBLD2	3516	3493	3948	5262	2838	3334
ENSG00000057252.12	612.499	0.164267	0.18788	0.874317	0.381945	0.969988	SOAT1	767	818	794	875	554	746
ENSG00000057294.14	921.947	0.427991	0.240459	1.7799	0.075093	0.663599	PKP2	263	1770	1968	523	1300	1590
ENSG00000057608.16	9085.64	0.164533	0.1941	0.847671	0.396621	0.971862	GDI2	17129	12980	11929	12749	13993	9824
ENSG00000057657.15	130.509	0.395054	0.360986	1.09438	0.27379	0.923647	PRDM1	13	248	373	103	153	179
ENSG00000057663.13	778.726	0.176075	0.170341	1.03367	0.301292	0.937147	ATG5	870	1044	1014	924	886	976
ENSG00000057704.11	403.642	-0.448031	0.266309	-1.68237	0.0924967	0.712705	TMCC3	130	470	393	551	438	447
ENSG00000057757.9	1390.5	0.0788618	0.150827	0.522863	0.601069	0.993674	PITHD1	2026	1930	1677	1730	1912	1840
ENSG00000057935.13	2307.31	0.0259098	0.138065	0.187664	0.85114	0.996577	MTA3	3106	2820	2827	3009	2799	2857
ENSG00000058056.8	1412.26	0.0314521	0.153639	0.204714	0.837796	0.996577	USP13	1820	1948	1784	2169	1573	1814
ENSG00000058063.15	1810.39	-0.142813	0.232243	-0.614929	0.538602	0.990975	ATP11B	1155	1698	1617	2261	1505	1451
ENSG00000058085.14	529.049	0.386344	0.333909	1.15704	0.247258	0.914588	LAMC2	33	641	733	109	838	436
ENSG00000058091.16	2743.63	-0.173663	0.207438	-0.837181	0.402491	0.971862	CDK14	2079	2780	2719	3696	2385	2848
ENSG00000058262.9	5668.29	-0.0532338	0.173827	-0.306246	0.759418	0.995196	SEC61A1	6472	4853	5882	5967	5803	6063
ENSG00000058272.16	3092.79	0.083151	0.213264	0.389897	0.696613	0.994294	PPP1R12A	1833	3751	3327	3340	2309	3431
ENSG00000058404.19	66.9452	0.190597	0.398049	0.478828	0.632061	0.994179	CAMK2B	151	60	38	54	70	51
ENSG00000058453.16	3477.71	-0.570238	0.173976	-3.27768	0.00104665	0.0639613	CROCC	5867	3011	2522	6372	3614	4581
ENSG00000058600.15	1735.29	-0.045613	0.172202	-0.264881	0.791101	0.996577	POLR3E	1891	1753	1656	2113	1449	1957
ENSG00000058668.14	5393.17	-0.0978944	0.167695	-0.583766	0.559378	0.991582	ATP2B4	3410	4588	4105	4871	3852	4887
ENSG00000058673.15	7072.74	0.0420715	0.201852	0.208428	0.834895	0.996577	ZC3H11A	4399	6880	8336	8073	4949	7297
ENSG00000058729.10	758.103	0.144923	0.225533	0.642579	0.520498	0.990611	RIOK2	726	1156	930	1102	744	842
ENSG00000058799.13	760.251	0.113087	0.22871	0.494455	0.620985	0.994179	YIPF1	1273	953	808	800	1076	909
ENSG00000058804.11	1521.31	0.143199	0.184842	0.774709	0.438511	0.980093	NDC1	2162	2289	2241	2530	1931	1760
ENSG00000059122.16	1196.51	-0.6339	0.354266	-1.78933	0.073561	0.659063	FLYWCH1	1333	1071	667	1708	1638	1109
ENSG00000059145.18	1078.41	-0.345193	0.181501	-1.90188	0.0571869	0.596793	UNKL	1263	1000	933	1585	1061	1314
ENSG00000059377.15	114.522	-0.102493	0.274315	-0.373634	0.708676	0.994294	TBXAS1	107	135	145	156	121	167
ENSG00000059378.12	75.6677	-0.275481	0.475482	-0.579372	0.562338	0.991582	PARP12	20	104	51	47	60	137
ENSG00000059573.8	3268.06	-0.0349861	0.182094	-0.192132	0.847639	0.996577	ALDH18A1	5542	3800	3758	4968	4157	3653
ENSG00000059588.9	2357.25	0.252936	0.266758	0.948182	0.343037	0.958646	TARBP1	1586	2966	3306	2111	1696	3518
ENSG00000059691.11	766.068	0.0897256	0.204561	0.438626	0.660933	0.994179	GATB	1137	815	1069	950	891	958
ENSG00000059728.10	533.15	-0.011099	0.199685	-0.0555824	0.955675	0.998282	MXD1	635	680	557	681	564	706
ENSG00000059758.7	1269.48	-0.151005	0.283379	-0.532875	0.59412	0.993609	CDK17	1248	1364	1048	1820	989	1340
ENSG00000059769.19	333.313	0.0203868	0.191132	0.106664	0.915056	0.998282	DNAJC25	284	530	436	425	441	494
ENSG00000059804.15	10528.4	0.099331	0.679121	0.146264	0.883713	0.996894	SLC2A3	2796	33569	7273	6363	34945	12464
ENSG00000059915.16	426.805	-0.155113	0.2032	-0.76335	0.445255	0.980988	PSD	1087	347	371	645	440	447
ENSG00000060069.16	787.17	-0.0537867	0.192498	-0.279414	0.779927	0.996577	CTDP1	1335	830	1001	1157	806	1132
ENSG00000060138.12	2426.76	-0.0651629	0.260019	-0.250608	0.802117	0.996577	YBX3	2161	3492	2861	2985	4395	2507
ENSG00000060237.16	7503.82	0.146936	0.184937	0.794519	0.426894	0.978319	WNK1	10819	9234	10152	11719	6692	8879
ENSG00000060339.13	5228.24	0.403084	0.245355	1.64286	0.100412	0.732637	CCAR1	3662	8202	8586	5884	3610	7281
ENSG00000060491.16	1555.39	-0.255522	0.168072	-1.52032	0.128432	0.782328	OGFR	1632	1379	1308	1819	1774	1560
ENSG00000060642.10	245.832	-0.0741029	0.237066	-0.312584	0.754597	0.995196	PIGV	324	327	256	346	359	285
ENSG00000060656.19	2031.47	-0.633462	0.19642	-3.22503	0.00125959	0.0718274	PTPRU	786	1727	1561	1854	3167	2157
ENSG00000060688.12	1912.9	0.138013	0.17863	0.772617	0.439749	0.980093	SNRNP40	3299	2428	2621	2687	2386	2381
ENSG00000060709.14	382.448	0.227391	0.285007	0.797841	0.424963	0.977593	RIMBP2	647	394	483	370	358	541
ENSG00000060718.19	11458.5	-0.327518	0.31024	-1.05569	0.291108	0.933246	COL11A1	1167	7166	7798	6922	6011	7488
ENSG00000060749.14	3065.61	-0.175945	0.244703	-0.719017	0.472131	0.986024	QSER1	1872	3285	3249	4378	2150	3491
ENSG00000060762.18	438.356	0.0805575	0.213914	0.376587	0.70648	0.994294	MPC1	446	485	503	447	623	419
ENSG00000060971.17	1244.68	-0.244757	0.247074	-0.990624	0.321869	0.950018	ACAA1	1567	1059	1199	1150	1658	1648
ENSG00000060982.14	5280.96	0.0943452	0.210963	0.447212	0.654722	0.994179	BCAT1	7375	8627	7354	9728	6408	6330
ENSG00000061273.17	4151.76	-0.0707908	0.198617	-0.356419	0.721527	0.994294	HDAC7	4040	3616	3993	3776	3886	4915
ENSG00000061337.15	776.074	-0.182308	0.274671	-0.663732	0.506862	0.98976	LZTS1	1636	586	811	1163	548	1152
ENSG00000061455.10	220.225	1.45623	0.483527	3.01169	0.00259798	0.114954	PRDM6	89	99	147	23	38	88
ENSG00000061676.14	3712.61	0.0151839	0.17356	0.0874852	0.930286	0.998282	NCKAP1	5123	4624	4060	5631	3663	4257
ENSG00000061794.12	1014.92	0.0136634	0.199335	0.0685448	0.945352	0.998282	MRPS35	1311	1564	1250	1579	1516	1185
ENSG00000061918.12	489.545	0.135614	0.303898	0.446247	0.655419	0.994179	GUCY1B1	610	545	485	672	432	401
ENSG00000061936.9	3424.24	0.0661818	0.162159	0.40813	0.683178	0.994179	SFSWAP	3100	3712	3620	3121	3600	3938
ENSG00000061938.16	2043.31	-0.275045	0.207191	-1.3275	0.184345	0.857875	TNK2	1297	1401	1307	1415	1649	1970
ENSG00000061987.14	2512.55	-0.091137	0.199032	-0.4579	0.647024	0.994179	MON2	1464	1801	1933	2091	1353	2387
ENSG00000062038.13	2580.69	-0.47633	0.183094	-2.60156	0.00927996	0.245906	CDH3	73	3518	2847	1314	4637	2535
ENSG00000062194.15	3462.1	0.192372	0.205656	0.935406	0.349579	0.958646	GPBP1	3147	4281	4835	4591	2879	3899
ENSG00000062282.14	106.646	-0.337763	0.362273	-0.932344	0.351159	0.959128	DGAT2	80	100	85	147	87	110
ENSG00000062370.16	420.169	0.170165	0.313225	0.543267	0.586946	0.993609	ZNF112	257	607	606	668	305	394
ENSG00000062485.18	4697.13	0.195905	0.134084	1.46106	0.143999	0.805877	CS	7591	6628	6832	6551	6240	5788
ENSG00000062582.13	1047.71	-0.160535	0.240999	-0.666125	0.505331	0.989527	MRPS24	1742	1059	1004	1140	1776	1129
ENSG00000062598.17	2041.27	0.119531	0.184546	0.647705	0.517176	0.990611	ELMO2	2068	2001	2487	2198	1550	2491
ENSG00000062650.17	2245.89	0.0739303	0.212092	0.348576	0.727408	0.994294	WAPL	2639	3359	3004	3644	2007	3223
ENSG00000062716.11	1795.68	0.285011	0.161232	1.76771	0.0771095	0.670057	VMP1	1696	2051	2079	1571	1850	1877
ENSG00000062725.9	2072.88	-0.0779631	0.196883	-0.395987	0.692115	0.994179	APPBP2	2023	2238	1852	2701	1789	2150
ENSG00000062822.12	3609.59	-0.185347	0.152754	-1.21337	0.224989	0.902507	POLD1	5979	3935	3866	5160	4528	5079
ENSG00000063046.17	12204.8	0.174865	0.154641	1.13077	0.25815	0.918308	EIF4B	13281	18002	17300	14463	17571	14354
ENSG00000063127.15	103.132	0.376534	0.479181	0.785788	0.431992	0.978614	SLC6A16	106	73	140	48	74	131
ENSG00000063169.10	1161.77	-0.27497	0.183365	-1.49958	0.133724	0.789705	BICRA	1368	1151	1091	1434	1186	1647
ENSG00000063176.15	646.19	-0.14738	0.221376	-0.665745	0.505574	0.989527	SPHK2	961	602	825	936	786	816
ENSG00000063177.12	23188.3	-0.0199931	0.257668	-0.0775924	0.938152	0.998282	RPL18	31523	27942	26781	24165	45807	23075
ENSG00000063180.8	445.69	-0.417762	0.296004	-1.41134	0.158145	0.831313	CA11	369	295	237	460	458	269
ENSG00000063241.7	690.58	-0.0675997	0.235685	-0.286823	0.774248	0.99645	ISOC2	958	687	669	648	978	788
ENSG00000063244.12	7288.01	-0.0665621	0.146355	-0.454798	0.649255	0.994179	U2AF2	11160	8242	8909	9843	9474	9483
ENSG00000063245.14	3169.59	-0.201258	0.156538	-1.28568	0.198553	0.876037	EPN1	4542	3465	3493	4598	4189	4052
ENSG00000063322.13	1341.55	0.0839527	0.156928	0.534975	0.592667	0.993609	MED29	1956	1700	1772	1905	1591	1616
ENSG00000063438.16	183.617	0.4158	0.267383	1.55507	0.119929	0.768919	NA	165	142	195	109	137	144
ENSG00000063587.13	977.602	-0.161837	0.205787	-0.786428	0.431617	0.978614	ZNF275	1125	928	1118	1318	904	1292
ENSG00000063601.16	1165.93	-0.0606608	0.151977	-0.399145	0.689787	0.994179	MTMR1	1377	1268	1273	1528	1362	1283
ENSG00000063660.8	3671.22	-0.304219	0.16721	-1.81938	0.0688541	0.646209	GPC1	5968	2788	3139	4482	3619	4784
ENSG00000063761.15	288.964	0.0323497	0.213889	0.151245	0.879783	0.996666	ADCK1	341	316	291	308	278	367
ENSG00000063854.12	681.081	0.01426	0.244713	0.0582722	0.953532	0.998282	HAGH	1465	910	676	804	1182	833
ENSG00000063978.15	1905.51	0.349491	0.16966	2.05995	0.039403	0.507023	RNF4	3068	2434	2934	2579	2030	2021
ENSG00000064012.21	68.9177	0.164184	0.498396	0.329425	0.741835	0.995093	CASP8	7	40	89	34	36	56
ENSG00000064042.17	6081.33	-0.374717	0.19602	-1.91163	0.0559242	0.591125	LIMCH1	1865	5257	6059	4966	6900	6973
ENSG00000064102.14	875.894	0.114004	0.177425	0.642549	0.520516	0.990611	INTS13	829	1450	1154	1194	1125	1120
ENSG00000064115.10	1038.52	0.036102	0.210787	0.171273	0.864009	0.996666	TM7SF3	1692	1331	1619	1943	1436	1159
ENSG00000064195.7	652.743	-1.08199	0.421367	-2.56782	0.010234	0.260537	DLX3	5	783	747	146	1256	1455
ENSG00000064199.6	414.12	0.369133	0.326667	1.13	0.258478	0.918308	SPA17	1017	779	977	1046	756	395
ENSG00000064201.15	115.419	0.107972	0.425305	0.253869	0.799597	0.996577	TSPAN32	33	204	111	81	237	91
ENSG00000064218.4	54.4339	-1.53402	0.84001	-1.82619	0.0678218	0.64198	DMRT3	10	58	46	271	33	22
ENSG00000064225.12	402.561	0.104231	0.178003	0.585561	0.558171	0.991582	ST3GAL6	331	514	589	463	488	497
ENSG00000064270.12	130.982	1.25691	0.483572	2.59922	0.00934352	0.246564	ATP2C2	251	208	213	61	119	126
ENSG00000064300.8	2502.79	0.0372454	0.283489	0.131382	0.895473	0.997586	NGFR	2468	1590	1996	1706	1597	2560
ENSG00000064309.14	4331.9	-0.355196	0.246402	-1.44153	0.149434	0.816421	CDON	2625	3274	2519	5172	2178	3711
ENSG00000064313.11	1707	0.219271	0.171913	1.27548	0.202141	0.880715	TAF2	1712	2470	2115	2020	1596	2174
ENSG00000064393.15	4870.69	-0.033736	0.247846	-0.136117	0.891729	0.997368	HIPK2	8977	5969	7510	11765	4603	6093
ENSG00000064419.13	3393.32	0.155329	0.143376	1.08337	0.278644	0.927241	TNPO3	5194	4913	4749	5152	3763	4528
ENSG00000064489.22	416.35	-0.018868	0.232443	-0.0811727	0.935305	0.998282	NA	472	411	431	359	532	507
ENSG00000064490.13	1505.14	-0.00581793	0.218737	-0.0265978	0.978781	0.998282	RFXANK	1737	1593	1614	1489	2192	1555
ENSG00000064545.14	891.533	-0.32361	0.251201	-1.28825	0.197659	0.876037	TMEM161A	1242	921	677	956	1368	1054
ENSG00000064547.13	1983.64	-0.00636706	0.259591	-0.0245273	0.980432	0.998282	LPAR2	2690	2007	1707	1703	1861	2759
ENSG00000064601.16	1433.88	-0.122335	0.194328	-0.629529	0.529003	0.990611	CTSA	1075	1162	1269	1181	1383	1536
ENSG00000064607.16	7795.38	0.0988228	0.217808	0.453716	0.650034	0.994179	SUGP2	9097	9105	9355	9243	7499	10086
ENSG00000064651.13	1356.51	0.0905982	0.198148	0.457226	0.647509	0.994179	SLC12A2	1202	1096	1152	1296	778	1208
ENSG00000064652.10	484.132	0.147095	0.209983	0.70051	0.483609	0.987259	SNX24	515	663	663	683	629	485
ENSG00000064655.18	636.009	-0.607719	0.271021	-2.24233	0.0249403	0.399538	EYA2	462	519	386	926	775	504
ENSG00000064666.14	8319.55	-0.663848	0.212055	-3.13055	0.0017448	0.0884847	CNN2	2471	9224	7075	9333	14442	9199
ENSG00000064687.12	551.543	-0.342965	0.294839	-1.16323	0.244736	0.914167	ABCA7	628	591	417	555	712	870
ENSG00000064692.18	1115.3	0.395148	0.190169	2.07788	0.0377207	0.497904	SNCAIP	1401	973	1218	1118	687	885
ENSG00000064703.11	791.359	-0.176666	0.252873	-0.698637	0.484779	0.987259	DDX20	740	1005	887	1151	672	1331
ENSG00000064726.9	1683.43	0.106977	0.157105	0.680927	0.495918	0.987938	BTBD1	1992	2698	2111	2345	2318	2109
ENSG00000064763.10	561.694	-0.0918277	0.208243	-0.440964	0.659239	0.994179	FAR2	299	632	781	611	763	643
ENSG00000064932.15	1382.07	-0.286709	0.234187	-1.22427	0.220849	0.899908	SBNO2	1727	1293	1134	1319	1896	1775
ENSG00000064933.16	1126.46	0.00760792	0.223301	0.0340703	0.972821	0.998282	PMS1	750	1556	1386	1480	991	1502
ENSG00000064961.18	2234.36	-0.0303858	0.177531	-0.171158	0.8641	0.996666	HMG20B	2081	2163	2308	1950	2682	2583
ENSG00000064989.12	673.703	-0.603357	0.294362	-2.04971	0.0403925	0.512205	CALCRL	47	421	337	405	420	390
ENSG00000064995.16	1329.69	0.076968	0.140548	0.547628	0.583947	0.993609	TAF11	1662	1699	1904	1702	1827	1716
ENSG00000064999.13	2138.25	0.0618646	0.176486	0.350535	0.725937	0.994294	ANKS1A	4424	2254	2568	3146	2166	2512
ENSG00000065000.15	5660.11	-0.0650432	0.124501	-0.522431	0.60137	0.993674	AP3D1	8786	6002	6165	7581	6429	7022
ENSG00000065029.14	1689.25	0.0800166	0.215073	0.372044	0.70986	0.994294	ZNF76	2730	1796	1872	1726	1763	2302
ENSG00000065054.13	867.215	-0.469381	0.251552	-1.86594	0.06205	0.618364	SLC9A3R2	145	802	740	600	1228	748
ENSG00000065057.7	820.747	-0.24846	0.207591	-1.19687	0.231355	0.906703	NTHL1	1184	859	785	979	1203	1059
ENSG00000065060.16	1678.6	0.096463	0.1784	0.540711	0.588707	0.993609	UHRF1BP1	2766	2169	2281	2911	1559	2166
ENSG00000065135.9	3506.36	0.10056	0.168343	0.597352	0.550272	0.991346	GNAI3	4497	4921	4382	4693	4585	4100
ENSG00000065150.18	11235.4	0.146923	0.150368	0.977089	0.328525	0.954427	IPO5	21739	16779	15038	17407	15440	14007
ENSG00000065154.11	1057.52	-0.0164139	0.134945	-0.121634	0.903189	0.997679	OAT	1147	1264	1282	1279	1446	1325
ENSG00000065183.15	1574.4	0.207217	0.209672	0.988291	0.32301	0.95246	WDR3	2007	2152	2278	2425	1387	1889
ENSG00000065243.19	2169.21	-0.0807452	0.247045	-0.326844	0.743786	0.995093	PKN2	1284	2154	2333	2825	1463	2186
ENSG00000065268.10	1685.07	-0.393524	0.231761	-1.69797	0.0895135	0.703485	WDR18	3223	1850	1584	2507	2800	2381
ENSG00000065308.4	1373.93	0.0648526	0.198922	0.326021	0.744409	0.995093	TRAM2	868	1332	1455	1534	1028	1164
ENSG00000065320.8	2908.73	0.492009	0.269589	1.82503	0.0679966	0.642986	NTN1	15160	3520	4392	6319	2349	3161
ENSG00000065328.16	1512.55	0.273082	0.184523	1.47993	0.138892	0.798241	MCM10	2171	2717	2695	2580	1822	2166
ENSG00000065357.19	472.073	-0.274651	0.220987	-1.24284	0.213928	0.893675	DGKA	48	235	166	144	236	230
ENSG00000065361.14	2096.31	-0.52817	0.576568	-0.916058	0.359637	0.963294	ERBB3	26	1788	3341	1219	1801	2040
ENSG00000065413.17	695.899	-0.730495	0.303789	-2.40462	0.0161895	0.329249	ANKRD44	72	283	320	359	267	565
ENSG00000065427.14	4911.72	0.0973719	0.15584	0.624819	0.53209	0.990611	KARS1	7072	6853	6890	6578	7761	6031
ENSG00000065457.10	906.96	0.110299	0.212987	0.517871	0.604549	0.993674	ADAT1	1324	1135	1130	1132	863	1329
ENSG00000065485.18	536.832	0.170233	0.213169	0.798582	0.424533	0.977593	PDIA5	754	579	677	645	670	510
ENSG00000065491.8	792.851	-0.0721804	0.209476	-0.344576	0.730413	0.994294	TBC1D22B	859	1139	810	1108	1129	870
ENSG00000065518.7	2399.53	0.129192	0.202652	0.637506	0.523796	0.990611	NDUFB4	2952	3365	3255	2803	4056	2683
ENSG00000065526.10	5308.67	-0.0607787	0.26642	-0.228131	0.819544	0.996577	SPEN	5276	5172	6227	8284	2726	6822
ENSG00000065534.18	1089.41	-0.0750357	0.220894	-0.339691	0.734089	0.994294	MYLK	2284	1335	1243	2411	1123	1157
ENSG00000065548.17	2434.9	0.293448	0.164532	1.78353	0.0745001	0.662759	ZC3H15	2118	3950	3742	3103	2579	3033
ENSG00000065559.14	1325.4	0.215905	0.17734	1.21746	0.223427	0.901639	MAP2K4	1801	1684	1812	1853	1179	1596
ENSG00000065600.12	817.592	-0.0310563	0.188563	-0.1647	0.86918	0.996666	PACC1	1212	939	884	1080	1139	845
ENSG00000065609.14	282.964	0.151448	0.352913	0.429138	0.667823	0.994179	SNAP91	737	273	382	456	238	391
ENSG00000065613.13	2239.23	-0.00486805	0.277111	-0.0175671	0.985984	0.998282	SLK	1051	2648	2599	2960	1544	2132
ENSG00000065615.13	350.851	0.323732	0.196202	1.64999	0.0989446	0.728715	CYB5R4	577	543	572	525	391	485
ENSG00000065618.17	1256.52	-1.36705	0.417434	-3.27489	0.00105704	0.0643866	COL17A1	10	733	183	266	1423	732
ENSG00000065621.14	592.95	0.244148	0.234547	1.04093	0.297906	0.935101	GSTO2	267	598	714	478	580	411
ENSG00000065665.20	813.395	-0.00677485	0.200404	-0.0338059	0.973032	0.998282	SEC61A2	1191	1064	736	987	905	1068
ENSG00000065675.14	159.165	-0.0430128	0.270451	-0.159041	0.873637	0.996666	PRKCQ	97	175	208	178	188	190
ENSG00000065717.14	805.413	-0.578705	0.287952	-2.00973	0.04446	0.534256	TLE2	41	342	394	296	606	360
ENSG00000065802.11	1498.47	0.0155333	0.191815	0.0809804	0.935458	0.998282	ASB1	1930	1429	1799	1913	1090	1989
ENSG00000065809.13	2004.97	-0.164289	0.178806	-0.918812	0.358194	0.9629	FAM107B	1988	2900	2997	3427	3192	2802
ENSG00000065833.8	147.887	0.402455	0.349447	1.15169	0.249449	0.914745	ME1	246	239	166	151	225	149
ENSG00000065882.15	3508.82	0.0438289	0.170173	0.257555	0.79675	0.996577	TBC1D1	4314	4602	4546	4364	5303	4118
ENSG00000065883.14	2498.7	0.0880117	0.203065	0.433417	0.664712	0.994179	CDK13	2773	2760	2866	3056	1788	3266
ENSG00000065911.11	1067.06	0.190209	0.19575	0.971691	0.331204	0.954596	MTHFD2	1518	1801	1771	1648	1851	1363
ENSG00000065923.9	244.775	-0.435155	0.371448	-1.17151	0.241393	0.910308	SLC9A7	210	209	207	466	251	158
ENSG00000065970.8	1213.14	-0.00447014	0.162621	-0.027488	0.97807	0.998282	FOXJ2	1081	1549	1329	1524	1378	1276
ENSG00000065978.18	14643.7	0.180185	0.203877	0.88379	0.37681	0.969855	YBX1	28814	22842	23839	23592	26440	16346
ENSG00000065989.15	77.1032	-0.140821	0.425876	-0.330663	0.740899	0.994909	PDE4A	80	86	83	103	88	98
ENSG00000066027.11	486.609	-0.118003	0.167587	-0.70413	0.481352	0.987259	PPP2R5A	385	565	531	599	568	572
ENSG00000066032.18	640.493	0.110292	0.350064	0.315062	0.752715	0.995196	CTNNA2	2797	1110	613	1754	802	728
ENSG00000066044.14	4766.01	0.00787619	0.182621	0.0431287	0.965599	0.998282	ELAVL1	8200	7055	6882	8145	7936	5784
ENSG00000066056.13	995.158	-1.01045	0.262547	-3.84862	0.000118783	0.0147431	TIE1	181	831	702	706	2287	1293
ENSG00000066084.12	3128.78	-0.150479	0.222133	-0.677429	0.498134	0.987938	DIP2B	3312	3317	2997	4611	2522	3632
ENSG00000066117.14	4864.66	0.190788	0.144936	1.31636	0.188052	0.861815	SMARCD1	8457	7070	7443	7748	5512	6802
ENSG00000066135.12	2911.71	-0.0624959	0.189996	-0.328932	0.742207	0.995093	KDM4A	2934	2822	3264	3562	2397	3666
ENSG00000066136.20	2551.89	-0.136244	0.163967	-0.830926	0.406015	0.974328	NFYC	3040	3064	2692	3176	3465	3210
ENSG00000066230.10	419.374	-0.108678	0.395755	-0.274609	0.783617	0.996577	SLC9A3	221	216	430	203	293	530
ENSG00000066248.14	55.8559	0.0166773	0.590398	0.0282476	0.977465	0.998282	NGEF	90	69	73	156	40	32
ENSG00000066279.16	2883.35	0.00975287	0.32233	0.0302574	0.975862	0.998282	ASPM	1520	4160	2756	3674	1491	3778
ENSG00000066322.13	511.691	-0.0991275	0.208286	-0.475921	0.634131	0.994179	ELOVL1	345	510	557	420	686	647
ENSG00000066379.14	966.113	0.00604803	0.21367	0.0283054	0.977419	0.998282	ZNRD1	1150	1151	1155	975	1503	1170
ENSG00000066382.16	1317.91	-1.253	0.289485	-4.32838	1.50209e-05	0.00327683	MPPED2	103	579	634	1324	736	950
ENSG00000066405.12	99.7069	-0.0151702	0.413923	-0.0366498	0.970764	0.998282	CLDN18	16	91	79	47	38	114
ENSG00000066422.4	1142.11	-0.0262113	0.230005	-0.11396	0.90927	0.998282	ZBTB11	1227	1253	1214	1551	838	1442
ENSG00000066427.21	1285.45	-0.0153586	0.199427	-0.0770139	0.938613	0.998282	ATXN3	863	1320	1427	1373	1227	1357
ENSG00000066455.12	1059.1	0.22975	0.213534	1.07594	0.281954	0.928513	GOLGA5	1000	1487	1502	1494	1009	1101
ENSG00000066468.21	4914.24	-0.0570423	0.158671	-0.359501	0.71922	0.994294	FGFR2	5175	4595	4171	6358	3570	4394
ENSG00000066557.5	906.531	0.0664786	0.232073	0.286455	0.774529	0.99645	LRRC40	841	1545	1138	1410	1120	1071
ENSG00000066583.11	906.555	0.184187	0.21166	0.870203	0.384189	0.969988	ISOC1	1213	1422	1317	1275	1465	940
ENSG00000066629.16	1745.69	0.29586	0.197999	1.49425	0.13511	0.791607	EML1	3196	2465	2719	2850	1541	2330
ENSG00000066651.17	864.224	-0.0154051	0.176944	-0.0870624	0.930622	0.998282	TRMT11	774	1328	1033	1236	1065	1112
ENSG00000066654.13	1607.64	0.0634455	0.185565	0.341904	0.732423	0.994294	THUMPD1	1530	2157	1995	2235	1484	2022
ENSG00000066697.14	816.306	0.0987101	0.175862	0.561292	0.574598	0.992931	MSANTD3	1211	1107	1217	1362	1039	942
ENSG00000066735.14	1646.63	-0.744028	0.223867	-3.32353	0.00088886	0.0577021	KIF26A	1404	1087	1228	3163	1183	1780
ENSG00000066739.11	1801.26	-0.0125507	0.272508	-0.0460562	0.963265	0.998282	ATG2B	1254	1467	1575	1884	792	1855
ENSG00000066777.8	2163.64	0.199186	0.212183	0.938742	0.347863	0.958646	ARFGEF1	1837	2387	2358	2513	1404	2098
ENSG00000066827.15	405.162	0.0446764	0.235309	0.189862	0.849417	0.996577	ZFAT	506	340	412	476	302	396
ENSG00000066855.15	797.875	0.46143	0.152829	3.01926	0.00253391	0.112651	MTFR1	976	1304	1184	819	923	992
ENSG00000066923.17	1168.76	0.0876598	0.25263	0.346989	0.728599	0.994294	STAG3	1239	1059	1233	1062	834	1496
ENSG00000066926.10	800.748	0.071826	0.293002	0.245138	0.806349	0.996577	FECH	389	1569	884	748	1718	752
ENSG00000066933.15	2188.69	0.115865	0.257179	0.450524	0.652332	0.994179	MYO9A	1229	1421	2019	1977	962	1591
ENSG00000067048.16	2084.64	-0.0099803	2.09583	-0.00476197	0.996201	0.99929	DDX3Y	1802	3686	3072	3860	2489	10
ENSG00000067057.16	684.182	-0.258454	0.378456	-0.682918	0.494659	0.987938	PFKP	704	976	741	725	1968	610
ENSG00000067064.10	1887.96	0.476804	0.240458	1.9829	0.047379	0.545323	IDI1	2909	3870	3561	2497	1971	3603
ENSG00000067066.16	96.2418	-0.302234	0.370798	-0.815091	0.41502	0.97487	SP100	17	68	72	67	105	47
ENSG00000067082.14	2459.6	0.0774909	0.226522	0.342091	0.732283	0.994294	KLF6	3234	3371	3227	2964	2564	4064
ENSG00000067113.16	517.011	-0.075822	0.184264	-0.411486	0.680716	0.994179	PLPP1	549	516	435	543	558	534
ENSG00000067141.16	6554.8	0.148978	0.131202	1.13548	0.256173	0.918308	NEO1	9671	8139	8468	8684	7378	7446
ENSG00000067167.7	1185.99	-0.334051	0.231039	-1.44586	0.148216	0.813942	TRAM1	1065	1206	914	1648	1513	1001
ENSG00000067177.14	519.225	-0.124257	0.177009	-0.701979	0.482692	0.987259	PHKA1	380	552	666	628	557	669
ENSG00000067182.7	1181.45	-0.235548	0.180403	-1.30568	0.191662	0.864801	TNFRSF1A	705	1223	1076	1005	1524	1437
ENSG00000067191.15	684.643	-0.00922694	0.220699	-0.0418078	0.966652	0.998282	CACNB1	854	561	518	589	616	661
ENSG00000067208.14	627.426	-0.0190598	0.224125	-0.0850409	0.932229	0.998282	EVI5	310	464	650	612	435	496
ENSG00000067221.13	316.464	-0.486566	0.255988	-1.90073	0.0573367	0.596793	STOML1	412	185	198	327	349	275
ENSG00000067225.17	25217.9	0.0538294	0.190222	0.282982	0.77719	0.996577	PKM	55239	35838	31772	36317	39655	34031
ENSG00000067248.9	1343.63	0.192741	0.200968	0.959062	0.337527	0.956025	DHX29	1121	1853	1540	1479	1084	1700
ENSG00000067334.13	1456.94	0.508765	0.226504	2.24616	0.0246937	0.396642	DNTTIP2	1288	2614	2720	1811	1278	1935
ENSG00000067365.14	987.455	-0.0808577	0.30678	-0.263569	0.792112	0.996577	METTL22	1064	1001	865	745	979	1463
ENSG00000067369.13	9039.53	0.110364	0.183245	0.602276	0.546991	0.991069	TP53BP1	10631	10668	12327	13125	7792	11035
ENSG00000067445.20	8309.14	-0.246978	0.208557	-1.18422	0.236324	0.910308	TRO	6644	6531	6086	6535	7471	9940
ENSG00000067533.5	745.006	0.353707	0.204365	1.73076	0.0834945	0.688243	RRP15	622	1158	1396	1028	840	809
ENSG00000067560.10	9695.52	0.0414421	0.205459	0.201705	0.840147	0.996577	RHOA	12579	13761	14004	13740	18329	10234
ENSG00000067596.10	2637.65	0.0811328	0.236218	0.343466	0.731248	0.994294	DHX8	3492	2910	3364	3154	2614	3485
ENSG00000067601.7	135.577	-0.38289	0.267154	-1.43322	0.151796	0.818932	PMS2P4	148	129	119	183	162	175
ENSG00000067606.16	837.224	0.0745576	0.194186	0.38395	0.701015	0.994294	PRKCZ	1557	939	967	1101	1082	901
ENSG00000067646.11	279.668	0.657586	2.09264	0.314237	0.753341	0.995196	ZFY	337	382	633	543	260	1
ENSG00000067704.9	2649.31	0.0776824	0.150239	0.517059	0.605115	0.993868	IARS2	3270	3582	3536	3534	3385	3244
ENSG00000067715.13	757.177	0.0149127	0.329181	0.0453025	0.963866	0.998282	SYT1	1666	1251	895	1895	842	937
ENSG00000067798.14	1017.77	-0.166632	0.401251	-0.41528	0.677937	0.994179	NAV3	374	440	434	868	244	362
ENSG00000067829.18	1171.92	-0.117563	0.228282	-0.514992	0.606559	0.994029	IDH3G	1656	1235	1005	1212	1620	1222
ENSG00000067836.12	766.652	-0.150753	0.227599	-0.662364	0.507738	0.98976	ROGDI	1081	722	671	696	1041	951
ENSG00000067840.12	3233.93	-0.450611	0.177758	-2.53497	0.0112457	0.271882	PDZD4	6651	2496	2508	4637	3614	4329
ENSG00000067900.7	2582.24	0.144867	0.229886	0.630167	0.528585	0.990611	ROCK1	1395	3388	3682	3181	1820	3116
ENSG00000067955.13	1587.16	-0.0586133	0.157806	-0.371427	0.710319	0.994294	CBFB	1265	2046	1998	1809	2262	2096
ENSG00000067992.12	218.641	-0.0474535	0.289723	-0.163789	0.869897	0.996666	PDK3	299	214	273	292	269	240
ENSG00000068001.13	2576.8	-0.251719	0.261434	-0.962839	0.335628	0.956025	HYAL2	3701	2161	2592	2314	3664	3786
ENSG00000068024.16	1240.84	-0.320813	0.212326	-1.51095	0.130802	0.786025	HDAC4	1380	956	1180	2093	870	1282
ENSG00000068028.17	941.705	-0.257621	0.283791	-0.907783	0.363993	0.966019	RASSF1	2079	1149	738	1001	1574	1519
ENSG00000068078.17	3916.67	0.043657	0.263761	0.165518	0.868537	0.996666	FGFR3	20629	5917	4365	8061	5899	6168
ENSG00000068097.14	1165.39	-0.27156	0.170519	-1.59255	0.111262	0.750082	HEATR6	1668	979	1185	1588	1183	1573
ENSG00000068120.14	1343.4	-0.157867	0.161065	-0.980142	0.327016	0.953868	COASY	1812	1387	1491	1658	1740	1776
ENSG00000068137.14	349.19	-0.346883	0.293235	-1.18295	0.236828	0.910308	PLEKHH3	218	267	224	267	325	399
ENSG00000068305.17	1679.22	0.135627	0.195546	0.69358	0.487946	0.987764	MEF2A	949	1791	2074	1768	1307	1641
ENSG00000068308.13	1593.5	0.18097	0.156505	1.15632	0.24755	0.914588	OTUD5	2288	1750	2166	2011	1563	1878
ENSG00000068323.16	1043.97	-0.176363	0.192428	-0.916511	0.359399	0.963294	TFE3	1156	1122	1037	1224	1417	1195
ENSG00000068354.15	396.156	-0.347652	0.222794	-1.56042	0.118661	0.768919	TBC1D25	491	387	292	449	471	514
ENSG00000068366.19	859.384	0.233619	0.315235	0.741093	0.458637	0.984533	ACSL4	1289	1473	1484	1903	969	917
ENSG00000068383.18	1080.78	0.097837	0.187406	0.522058	0.60163	0.993674	INPP5A	1778	1342	1413	1339	1545	1275
ENSG00000068394.10	691.133	0.0588753	0.187246	0.314427	0.753196	0.995196	GPKOW	998	841	830	909	816	807
ENSG00000068400.13	1990.79	0.0121338	0.200481	0.0605232	0.951739	0.998282	GRIPAP1	2889	2032	2003	2123	1897	2623
ENSG00000068438.14	1074.19	0.00185205	0.179834	0.0102987	0.991783	0.99857	FTSJ1	1274	1153	1270	1070	1488	1341
ENSG00000068489.12	1256.33	0.191278	0.225037	0.849986	0.395333	0.971356	PRR11	2017	1981	2323	2398	1795	1422
ENSG00000068615.17	502.042	0.0939657	0.258676	0.363256	0.716414	0.994294	REEP1	933	406	434	622	369	494
ENSG00000068650.18	2312.26	0.167537	0.190988	0.877212	0.380372	0.969988	ATP11A	3468	2647	3773	3233	2118	3350
ENSG00000068654.15	3119.02	0.231324	0.191059	1.21074	0.225994	0.903391	POLR1A	3955	3616	4451	4525	2432	3437
ENSG00000068697.6	3973.23	-0.416106	0.179364	-2.3199	0.0203461	0.364149	LAPTM4A	1154	4088	4455	4082	5999	4229
ENSG00000068724.15	654.599	-0.0143844	0.187965	-0.0765269	0.939	0.998282	TTC7A	937	700	759	774	682	914
ENSG00000068745.14	4524.73	0.128209	0.190937	0.671472	0.50192	0.988452	IP6K2	4237	5515	4977	4678	4083	5683
ENSG00000068781.21	704.488	-0.299298	0.29741	-1.00635	0.314248	0.945425	STON1-GTF2A1L	664	837	676	1439	645	638
ENSG00000068784.12	1051.71	0.314384	0.159362	1.97277	0.0485221	0.549641	SRBD1	1143	1787	1521	1323	1204	1322
ENSG00000068796.16	2171.06	0.288811	0.217687	1.32673	0.1846	0.857875	KIF2A	2805	3569	3504	3706	2007	2706
ENSG00000068831.18	96.4248	-0.84207	0.317364	-2.65333	0.00797031	0.225537	RASGRP2	19	72	59	74	113	124
ENSG00000068878.14	2973.68	0.213308	0.164669	1.29538	0.19519	0.871395	PSME4	3726	4077	3851	4013	2643	3736
ENSG00000068885.14	1666.75	0.106287	0.198433	0.535633	0.592212	0.993609	IFT80	1215	2479	2217	2199	1596	2152
ENSG00000068903.19	1270.23	-0.196339	0.205727	-0.954367	0.339898	0.957065	SIRT2	1141	885	854	912	1334	1114
ENSG00000068912.13	936.907	0.0544882	0.154155	0.353464	0.72374	0.994294	ERLEC1	1024	1018	1160	1135	1118	992
ENSG00000068971.13	517.303	-0.384447	0.173613	-2.21438	0.0268025	0.41799	PPP2R5B	809	407	377	603	617	641
ENSG00000068976.13	92.3378	0.231052	0.335871	0.687917	0.491505	0.987938	PYGM	33	133	185	87	162	107
ENSG00000069011.15	1703.95	-2.08689	0.332247	-6.28114	3.36104e-10	4.20377e-07	PITX1	19	349	196	520	962	703
ENSG00000069020.18	1314.99	-0.475963	0.2922	-1.6289	0.103335	0.73595	MAST4	344	786	651	931	679	1096
ENSG00000069122.18	661.807	-1.03897	0.26801	-3.87663	0.000105914	0.0135174	ADGRF5	29	723	443	452	1202	802
ENSG00000069188.16	2602.53	0.183815	0.263173	0.698458	0.484891	0.987259	SDK2	5364	3675	3867	5797	2715	2518
ENSG00000069248.11	2587.14	0.101807	0.156231	0.651646	0.51463	0.990611	NUP133	3668	3666	3457	3933	3045	3271
ENSG00000069275.12	17163.4	0.151587	0.153216	0.989369	0.322483	0.951273	NUCKS1	20714	26139	25332	26434	22071	20021
ENSG00000069329.15	3754.14	0.0401056	0.150292	0.266851	0.789584	0.996577	VPS35	5105	5328	4777	5703	4754	4690
ENSG00000069345.11	1809.71	0.132496	0.163177	0.811977	0.416805	0.974936	DNAJA2	2551	2641	2440	2818	2150	2204
ENSG00000069399.13	49.804	-0.805615	0.576713	-1.39691	0.162441	0.83365	BCL3	23	47	11	40	89	35
ENSG00000069424.14	385.774	-0.138182	0.204201	-0.676695	0.4986	0.988017	KCNAB2	429	361	361	484	387	387
ENSG00000069431.11	296.393	0.241923	0.46561	0.519583	0.603354	0.993674	ABCC9	34	276	270	116	182	261
ENSG00000069493.14	1662.04	0.35104	0.186169	1.88559	0.0593498	0.605801	CLEC2D	1225	2449	2069	1533	1721	1773
ENSG00000069509.5	312.111	0.124655	0.205373	0.606969	0.543872	0.991069	FUNDC1	528	501	351	421	444	425
ENSG00000069535.13	49.9768	-0.0767495	0.455428	-0.168522	0.866173	0.996666	MAOB	95	77	98	102	135	62
ENSG00000069667.15	655.931	-0.43025	0.308121	-1.39637	0.162604	0.83365	RORA	99	377	303	452	326	319
ENSG00000069702.10	1317.75	0.0395444	0.207441	0.190629	0.848816	0.996577	TGFBR3	455	635	529	583	616	486
ENSG00000069849.10	1914.83	0.113985	0.149578	0.762039	0.446037	0.981004	ATP1B3	3222	3071	3011	3027	2952	2789
ENSG00000069869.15	750.57	0.120348	0.287636	0.418404	0.675652	0.994179	NEDD4	241	609	861	684	389	571
ENSG00000069943.9	243.303	-0.000365585	0.236714	-0.00154442	0.998768	0.999692	PIGB	222	292	282	263	357	259
ENSG00000069956.11	2862.12	0.41897	0.160554	2.60953	0.00906667	0.240965	MAPK6	6553	5467	5195	4884	3719	4236
ENSG00000069966.18	545.302	-0.342062	0.304903	-1.12187	0.261917	0.918308	GNB5	813	507	446	675	893	487
ENSG00000069974.15	419.052	0.00813389	0.196092	0.0414799	0.966913	0.998282	RAB27A	191	547	455	387	465	461
ENSG00000069998.12	1618.34	-0.308442	0.252393	-1.22207	0.221681	0.900111	HDHD5	2650	1751	1489	1864	2944	2029
ENSG00000070010.18	1442.97	0.226549	0.170354	1.32987	0.18356	0.857875	UFD1	1813	1612	2144	1664	1567	1787
ENSG00000070018.8	4452.82	0.00874573	0.245057	0.0356886	0.971531	0.998282	LRP6	3264	4201	5021	5608	2405	4979
ENSG00000070047.11	2725.52	-0.113751	0.178087	-0.638739	0.522993	0.990611	PHRF1	3287	2758	2521	3296	2452	3383
ENSG00000070061.14	2879.86	0.149273	0.190142	0.785065	0.432416	0.978614	ELP1	3014	2905	3731	3349	2259	3460
ENSG00000070081.15	840.516	0.250808	0.187457	1.33795	0.180913	0.855154	NUCB2	644	1016	1131	891	935	762
ENSG00000070087.13	6577.19	0.017768	0.166857	0.106486	0.915196	0.998282	PFN2	11435	8662	7878	9037	10087	7934
ENSG00000070159.13	223.802	0.179915	0.234624	0.766822	0.443188	0.980988	PTPN3	67	175	209	112	178	173
ENSG00000070182.18	836.289	0.485352	0.290232	1.67229	0.0944677	0.717286	SPTB	207	1572	735	463	1163	574
ENSG00000070193.4	232.574	0.00764389	0.397206	0.0192442	0.984646	0.998282	FGF10	227	172	280	335	112	238
ENSG00000070214.15	1512.84	-0.13492	0.190799	-0.707133	0.479484	0.987259	SLC44A1	1257	1718	1471	1812	1949	1494
ENSG00000070269.13	969.828	-0.0152185	0.165402	-0.0920094	0.926691	0.998282	TMEM260	776	1188	1209	1180	1024	1287
ENSG00000070366.13	2946.18	0.144823	0.149679	0.967556	0.333266	0.955149	SMG6	4419	3557	3607	4083	2489	3656
ENSG00000070367.15	2203.18	-0.0856204	0.223328	-0.383385	0.701434	0.994294	EXOC5	2387	3498	2672	4143	2766	2626
ENSG00000070371.15	678.269	-0.0850913	0.241768	-0.351954	0.724873	0.994294	CLTCL1	658	636	595	535	649	904
ENSG00000070404.9	295.903	-0.286367	0.269928	-1.0609	0.288734	0.931856	FSTL3	150	177	256	210	265	309
ENSG00000070413.19	3424.01	-0.0173474	0.214912	-0.0807184	0.935666	0.998282	DGCR2	6231	2842	3792	4388	2820	4221
ENSG00000070423.17	1022.46	-0.157278	0.263635	-0.596575	0.550791	0.991346	RNF126	1558	1210	929	1042	1597	1398
ENSG00000070444.14	757.865	0.100342	0.24794	0.404701	0.685698	0.994179	MNT	1095	736	1153	1076	619	1093
ENSG00000070476.14	1328.56	0.0538968	0.265363	0.203106	0.839052	0.996577	ZXDC	2164	1401	1411	1694	794	2017
ENSG00000070495.14	766.02	-0.0653624	0.159868	-0.408852	0.682648	0.994179	JMJD6	1165	971	897	1230	960	981
ENSG00000070501.11	1066.26	0.11402	0.142555	0.799836	0.423806	0.977593	POLB	1119	1380	1352	1173	1391	1276
ENSG00000070540.12	420.532	-0.480797	0.230665	-2.0844	0.037124	0.49368	WIPI1	209	473	356	454	686	550
ENSG00000070601.9	160.607	-1.25981	0.385631	-3.26687	0.00108745	0.0649737	FRMPD1	27	39	77	98	162	162
ENSG00000070610.14	2741.47	-0.123224	0.183889	-0.670102	0.502793	0.988877	GBA2	3074	2835	2958	2997	2853	4177
ENSG00000070614.14	6206.67	-0.0358212	0.192733	-0.185859	0.852555	0.996577	NDST1	7668	6410	7581	7445	5860	8884
ENSG00000070669.16	1120.13	0.19903	0.212991	0.93445	0.350072	0.958646	ASNS	2045	1260	1409	1298	1364	1346
ENSG00000070718.11	1268.93	0.302761	0.180327	1.67895	0.0931612	0.714576	AP3M2	1770	1773	1920	1803	1293	1479
ENSG00000070731.10	95.2051	-0.920152	0.402167	-2.28799	0.0221383	0.377236	ST6GALNAC2	10	56	46	49	142	71
ENSG00000070756.14	20181.6	0.113958	0.183068	0.62249	0.53362	0.990611	PABPC1	27546	32010	32613	31962	33596	23850
ENSG00000070759.16	308.45	-0.187655	0.273669	-0.685702	0.492901	0.987938	TESK2	137	342	296	199	495	370
ENSG00000070761.7	1458.03	0.13997	0.173045	0.808867	0.418592	0.97544	CFAP20	2767	1864	1812	1791	2143	1771
ENSG00000070770.8	2499.54	0.0286403	0.135136	0.211938	0.832156	0.996577	CSNK2A2	3351	3601	3361	3697	3524	3229
ENSG00000070778.12	976.068	0.0703206	0.306699	0.229282	0.818649	0.996577	PTPN21	1079	1197	1169	1827	587	1016
ENSG00000070785.16	947.568	0.174751	0.181798	0.961234	0.336435	0.956025	EIF2B3	1393	1197	1160	981	1260	1163
ENSG00000070808.15	112.594	0.308941	0.350723	0.88087	0.378388	0.969988	CAMK2A	140	145	116	140	65	125
ENSG00000070814.17	4190.57	1.73695e-05	0.158421	0.000109641	0.999913	0.999961	TCOF1	6019	5567	5693	6149	6003	5313
ENSG00000070831.15	4647.58	0.204165	0.180567	1.13069	0.258186	0.918308	CDC42	6145	6071	6422	5920	6498	4663
ENSG00000070882.12	357.79	0.343748	0.381529	0.900973	0.367603	0.967329	OSBPL3	526	655	469	614	501	274
ENSG00000070950.9	868.105	0.384021	0.193654	1.98303	0.0473645	0.545323	RAD18	765	1284	1245	882	751	1125
ENSG00000070961.15	3256.94	0.0441885	0.278875	0.158453	0.8741	0.996666	ATP2B1	1622	3916	4374	4229	2152	3795
ENSG00000071051.13	2642.6	-0.237069	0.200806	-1.18059	0.237766	0.910308	NCK2	3452	2969	2370	3088	3451	3517
ENSG00000071054.16	13455.8	0.241326	0.155199	1.55495	0.119958	0.768919	MAP4K4	18448	18867	19578	17709	14036	17417
ENSG00000071073.12	412.483	0.0922961	0.255706	0.360946	0.71814	0.994294	MGAT4A	615	446	458	673	344	392
ENSG00000071082.10	23489.5	0.201246	0.253698	0.793248	0.427633	0.978614	RPL31	28793	31583	30344	21639	43465	23169
ENSG00000071127.16	5776.47	-0.14839	0.180974	-0.819952	0.412244	0.97471	WDR1	6651	6370	6240	6713	8409	6973
ENSG00000071189.21	1716.8	0.0238314	0.218799	0.108919	0.913267	0.998282	SNX13	756	1425	1336	1466	956	1295
ENSG00000071205.11	984.673	-0.775479	0.322886	-2.40171	0.0163187	0.329907	ARHGAP10	15	1193	875	657	961	989
ENSG00000071242.11	1131.38	-0.0596853	0.175639	-0.339819	0.733993	0.994294	RPS6KA2	2560	946	1281	1831	1179	1170
ENSG00000071243.15	528.563	0.155344	0.228924	0.678582	0.497402	0.987938	ING3	523	760	840	814	519	715
ENSG00000071246.10	3327.7	-0.0307218	0.218875	-0.140362	0.888374	0.997368	VASH1	4006	2976	4490	4327	2743	4589
ENSG00000071282.11	682.608	-0.293108	0.234932	-1.24763	0.212167	0.891363	LMCD1	504	493	785	750	880	682
ENSG00000071462.11	1486.79	0.0137462	0.24171	0.0568706	0.954648	0.998282	BUD23	1586	1559	1646	1273	1778	1975
ENSG00000071537.13	2099.5	0.0978377	0.204999	0.477259	0.633178	0.994179	SEL1L	2093	2116	2337	2650	1478	2135
ENSG00000071539.13	1009.32	0.311762	0.164409	1.89626	0.0579262	0.599754	TRIP13	1602	1459	1883	1485	1248	1379
ENSG00000071553.16	2309.07	-0.0342768	0.21527	-0.159227	0.87349	0.996666	ATP6AP1	4250	2638	2298	2577	3397	2738
ENSG00000071564.14	9927.76	-0.155309	0.125774	-1.23483	0.216895	0.896398	TCF3	14429	11246	10934	15167	11780	12342
ENSG00000071575.11	3294.29	-0.274021	0.154807	-1.77008	0.0767139	0.668166	TRIB2	3282	3492	3118	4559	3675	3952
ENSG00000071626.16	3953.64	0.0615911	0.159199	0.386883	0.698843	0.994294	DAZAP1	3706	5159	4957	4518	5059	4747
ENSG00000071655.17	3980.52	-0.227769	0.204348	-1.11461	0.265017	0.919434	MBD3	6593	3284	4051	5083	4075	5512
ENSG00000071794.15	2305.15	-0.00941987	0.237169	-0.0397179	0.968318	0.998282	HLTF	1940	2909	2488	3407	1927	2457
ENSG00000071859.14	1305.92	0.0646587	0.236844	0.273002	0.784852	0.996577	FAM50A	1991	1466	1404	1320	1745	1562
ENSG00000071889.16	860.928	-0.368816	0.237904	-1.55027	0.121076	0.768919	FAM3A	1271	706	672	865	1125	1121
ENSG00000071894.15	7686.37	-0.186718	0.241488	-0.773197	0.439406	0.980093	CPSF1	10349	6270	8289	7941	9639	9125
ENSG00000071967.11	1044.69	-0.278383	0.246069	-1.13132	0.25792	0.918308	CYBRD1	208	405	402	544	422	345
ENSG00000071991.8	201.566	-1.47177	0.916186	-1.60641	0.108183	0.744817	CDH19	0	98	111	102	85	115
ENSG00000071994.10	1254.3	0.153198	0.161399	0.949187	0.342525	0.958646	PDCD2	1748	1620	1669	1679	1579	1429
ENSG00000072041.16	457.893	-0.775431	0.401649	-1.93062	0.0535302	0.579504	SLC6A15	364	388	329	1136	425	298
ENSG00000072042.12	2052.79	0.115146	0.169256	0.680307	0.49631	0.987938	RDH11	2718	2949	2406	2515	2312	2934
ENSG00000072062.13	2074.43	-0.0849253	0.162463	-0.522736	0.601158	0.993674	PRKACA	2721	2335	2728	3229	2713	2443
ENSG00000072071.16	3853.11	-0.407466	0.14665	-2.7785	0.00546107	0.178805	ADGRL1	2926	2453	2866	4334	2818	3728
ENSG00000072110.13	4341.09	-0.197074	0.177392	-1.11095	0.266588	0.919434	ACTN1	3618	5123	5341	5156	6800	5494
ENSG00000072121.15	1628.21	0.0316874	0.244566	0.129566	0.89691	0.997586	ZFYVE26	1486	1300	1730	1620	909	1998
ENSG00000072133.10	515.857	0.0214239	0.246034	0.0870769	0.93061	0.998282	RPS6KA6	513	686	595	799	451	608
ENSG00000072134.15	1821.08	-0.111403	0.137908	-0.807803	0.419204	0.97544	EPN2	1616	1754	1754	1952	1892	1868
ENSG00000072135.12	742.369	0.0433814	0.189016	0.229512	0.818471	0.996577	PTPN18	1059	860	1036	917	943	1066
ENSG00000072163.19	215.949	-0.253128	0.395511	-0.640004	0.52217	0.990611	LIMS2	155	193	159	124	344	263
ENSG00000072182.12	200.648	0.28746	0.427116	0.673025	0.500931	0.988452	ASIC4	662	365	195	357	321	213
ENSG00000072195.14	1473.74	-0.518281	0.270486	-1.91611	0.055351	0.588685	SPEG	448	529	657	569	983	1044
ENSG00000072201.13	669.697	0.0780775	0.229803	0.339758	0.734039	0.994294	LNX1	329	1006	926	770	1000	621
ENSG00000072210.18	1868.7	-0.02918	0.154178	-0.189262	0.849887	0.996577	ALDH3A2	2052	1929	2314	2503	2017	2084
ENSG00000072274.12	2095.74	0.200396	0.209431	0.956858	0.338639	0.956582	TFRC	3598	3669	2612	2981	3275	2461
ENSG00000072310.16	2394.34	0.0103004	0.221003	0.0466075	0.962826	0.998282	SREBF1	4760	2613	2276	2650	2759	3166
ENSG00000072364.12	3919.02	-0.283946	0.251945	-1.12702	0.259735	0.918308	AFF4	2960	3451	3232	5378	2582	4151
ENSG00000072401.14	423.685	0.193355	0.230551	0.838668	0.401656	0.971862	UBE2D1	530	640	650	644	627	432
ENSG00000072415.8	1140	0.125207	0.231676	0.54044	0.588893	0.993609	MPP5	1444	2030	1952	2337	1283	1605
ENSG00000072422.16	1341.67	-0.10681	0.222763	-0.479478	0.631599	0.994179	RHOBTB1	1059	1055	1433	1651	913	1376
ENSG00000072501.17	6795.46	0.177691	0.220432	0.806105	0.420182	0.976078	SMC1A	10271	9619	11892	11533	6632	10648
ENSG00000072506.12	1757.62	-0.0652727	0.218092	-0.29929	0.764719	0.995598	HSD17B10	2269	1836	1837	1661	2536	2210
ENSG00000072518.20	1354.86	0.0398406	0.15068	0.264406	0.791467	0.996577	MARK2	1873	1497	1552	1809	1196	1711
ENSG00000072571.19	978.204	0.454352	0.250059	1.81698	0.0692203	0.648349	HMMR	912	2240	2076	1659	1183	1234
ENSG00000072609.17	1150.22	0.0204278	0.179974	0.113504	0.909631	0.998282	CHFR	1985	1285	1322	1337	1479	1562
ENSG00000072657.8	302.836	-0.648111	0.389585	-1.66359	0.096194	0.721879	TRHDE	114	261	251	351	254	471
ENSG00000072682.18	717.518	-0.339087	0.271769	-1.24771	0.212139	0.891363	P4HA2	433	590	429	487	926	598
ENSG00000072736.18	2476.44	0.0871113	0.156183	0.55775	0.577015	0.992931	NFATC3	3470	3289	3111	3193	2624	3587
ENSG00000072756.16	693.568	0.117302	0.236698	0.495575	0.620194	0.994179	TRNT1	607	1042	965	1098	651	820
ENSG00000072778.19	5263.22	-0.00388885	0.219392	-0.0177255	0.985858	0.998282	ACADVL	5158	5058	4571	4070	5665	6130
ENSG00000072786.12	850.018	-0.360025	0.23079	-1.55997	0.118767	0.768919	STK10	503	811	896	806	1120	1236
ENSG00000072803.17	2168.2	-0.028059	0.190596	-0.147217	0.88296	0.996678	FBXW11	3493	2841	2399	3749	2224	2660
ENSG00000072818.11	160.577	-0.325808	0.344855	-0.944768	0.344778	0.958646	ACAP1	74	59	71	96	106	60
ENSG00000072832.14	6010.76	0.248034	0.215093	1.15315	0.24885	0.914745	CRMP1	28113	8537	6916	11229	7414	7230
ENSG00000072840.12	1840.08	-0.244576	0.196667	-1.2436	0.213645	0.893609	EVC	1213	1141	1398	1433	1317	1790
ENSG00000072849.10	899.035	0.0775569	0.1812	0.428019	0.668638	0.994179	DERL2	974	1004	1247	1175	973	1096
ENSG00000072864.13	1728.49	0.00581134	0.163244	0.0355991	0.971602	0.998282	NDE1	2609	2416	2128	2587	2354	2127
ENSG00000072952.18	474.524	-0.00745248	0.228651	-0.0325933	0.973999	0.998282	MRVI1	350	470	612	517	418	621
ENSG00000072954.6	136.476	0.162169	0.431408	0.375906	0.706987	0.994294	TMEM38A	57	38	79	47	62	64
ENSG00000072958.8	2243.42	-0.0976626	0.164109	-0.595107	0.551772	0.991548	AP1M1	5190	2464	2341	3418	2841	2783
ENSG00000073008.14	781.348	-0.0470917	0.181684	-0.259196	0.795484	0.996577	PVR	913	682	751	751	793	888
ENSG00000073050.11	2609.34	-0.0905189	0.194138	-0.46626	0.641029	0.994179	XRCC1	4102	3031	3040	3645	4127	2806
ENSG00000073060.15	951.392	-0.0873031	0.218476	-0.3996	0.689451	0.994179	SCARB1	768	909	799	808	1056	918
ENSG00000073067.13	134.674	-1.91266	0.71019	-2.69317	0.00707762	0.208124	CYP2W1	6	7	5	15	57	16
ENSG00000073111.13	9390.01	-0.102323	0.191516	-0.53428	0.593148	0.993609	MCM2	20857	11719	10947	14158	13495	13933
ENSG00000073150.13	51.4338	-0.269514	0.419456	-0.642533	0.520527	0.990611	PANX2	90	41	67	94	74	49
ENSG00000073169.13	940.968	-0.392636	0.306379	-1.28154	0.200005	0.878346	SELENOO	1254	807	631	750	1226	1320
ENSG00000073282.12	747.651	-0.918353	0.411117	-2.2338	0.0254963	0.405714	TP63	2	874	289	237	682	571
ENSG00000073331.17	394.35	0.0467236	0.256701	0.182016	0.85557	0.996577	ALPK1	140	292	288	204	232	346
ENSG00000073350.13	377.167	-0.462964	0.232672	-1.98977	0.0466158	0.542737	LLGL2	49	443	427	321	635	455
ENSG00000073417.14	568.421	-0.144709	0.252166	-0.573863	0.56606	0.992139	PDE8A	200	461	490	451	380	579
ENSG00000073464.11	606.478	0.058823	0.234005	0.251375	0.801524	0.996577	CLCN4	1135	599	652	806	626	607
ENSG00000073536.17	1149.21	0.0507531	0.213903	0.237272	0.812446	0.996577	NLE1	1944	1452	1487	1396	1500	1655
ENSG00000073578.16	2635.55	0.16101	0.182081	0.884276	0.376547	0.969772	SDHA	4604	3085	3234	3213	2946	3046
ENSG00000073584.18	6721.02	0.148166	0.164418	0.901152	0.367507	0.967329	SMARCE1	7206	9809	9858	10271	7881	7347
ENSG00000073598.5	66.0218	0.1091	0.392024	0.2783	0.780782	0.996577	FNDC8	88	77	105	81	73	96
ENSG00000073605.18	887.371	-0.0173627	0.290922	-0.0596817	0.952409	0.998282	GSDMB	403	753	722	432	767	1015
ENSG00000073614.12	3680.93	0.0387655	0.191198	0.202751	0.83933	0.996577	KDM5A	3356	3962	4481	4675	2794	4510
ENSG00000073670.13	783.423	-0.986056	0.417161	-2.36373	0.0180921	0.343202	ADAM11	520	360	478	776	754	1338
ENSG00000073711.10	992.219	0.0772787	0.228096	0.3388	0.734761	0.994294	PPP2R3A	690	1241	1181	1359	817	941
ENSG00000073712.14	3565.04	-0.0537169	0.162639	-0.330283	0.741186	0.995093	FERMT2	1794	4551	3983	3456	4060	4445
ENSG00000073756.11	66.5828	-1.23237	0.805699	-1.52957	0.126124	0.778656	PTGS2	0	64	28	52	39	35
ENSG00000073792.15	5972.22	0.138272	0.159512	0.866844	0.386027	0.970209	IGF2BP2	7620	8098	8732	9330	7074	6432
ENSG00000073803.13	1193.2	0.0312059	0.198874	0.156913	0.875314	0.996666	MAP3K13	1583	1588	1600	1962	1639	1232
ENSG00000073849.14	2043.51	0.141396	0.187915	0.752443	0.451785	0.982224	ST6GAL1	4059	3102	2594	2974	2712	2837
ENSG00000073905.8	375.265	0.122852	0.207624	0.591706	0.554047	0.991582	NA	661	482	554	529	585	449
ENSG00000073910.19	719.851	0.559311	0.289321	1.93319	0.053213	0.578072	FRY	1000	547	868	715	454	485
ENSG00000073921.17	3511.36	0.0668357	0.165422	0.404031	0.68619	0.994179	PICALM	3327	5210	3848	4329	4355	4009
ENSG00000073969.18	1331.29	0.390239	0.176352	2.21283	0.0269091	0.418995	NSF	2426	2158	1829	1804	1319	1738
ENSG00000074047.21	2582.41	-0.066622	0.196731	-0.338645	0.734878	0.994294	GLI2	3440	2726	2110	3264	1889	3126
ENSG00000074054.17	5556.97	0.0501318	0.187628	0.267186	0.789326	0.996577	CLASP1	5891	5923	6800	7882	4195	6347
ENSG00000074071.14	1625.25	-0.0245149	0.225767	-0.108585	0.913532	0.998282	MRPS34	3244	2101	1812	1909	2572	2290
ENSG00000074181.8	10114.7	-0.301805	0.176534	-1.70961	0.0873375	0.69948	NOTCH3	16223	8321	9220	15070	8088	13249
ENSG00000074201.8	3699.29	0.168386	0.169422	0.993885	0.320279	0.949291	CLNS1A	6401	5629	5503	5426	6073	4387
ENSG00000074219.13	5403.39	0.12649	0.175839	0.719349	0.471926	0.986024	TEAD2	7446	6863	7121	6336	7033	6569
ENSG00000074266.18	968.587	0.100366	0.185255	0.541772	0.587975	0.993609	EED	989	1282	1407	1361	955	1321
ENSG00000074276.10	60.1965	-0.0674747	0.41288	-0.163424	0.870184	0.996666	CDHR2	158	72	75	120	43	112
ENSG00000074319.12	1496.41	0.131412	0.171247	0.767386	0.442852	0.980988	TSG101	2372	1938	1959	2302	1871	1542
ENSG00000074356.16	4039.13	0.0729759	0.146678	0.497525	0.618819	0.994179	NCBP3	3873	4940	5193	4551	4107	5513
ENSG00000074370.17	146.599	0.171294	0.266971	0.641621	0.521119	0.990611	ATP2A3	236	214	187	191	227	168
ENSG00000074410.13	258.157	-0.819848	0.373664	-2.19408	0.0282299	0.428549	CA12	23	125	174	243	157	147
ENSG00000074416.13	218.048	-0.710865	0.437468	-1.62495	0.104173	0.737218	MGLL	17	124	210	210	172	149
ENSG00000074527.11	143.036	0.161467	0.31266	0.516429	0.605555	0.994029	NTN4	404	146	138	261	107	119
ENSG00000074582.12	907.067	0.058838	0.177398	0.331673	0.740136	0.994748	BCS1L	1285	1004	1100	1016	1077	1157
ENSG00000074590.13	2322.68	-0.25784	0.238287	-1.08206	0.279228	0.927241	NUAK1	2962	3133	2219	4443	2570	3160
ENSG00000074603.18	1153.21	0.134866	0.186021	0.725002	0.468451	0.986024	DPP8	936	1467	1639	1404	1083	1502
ENSG00000074621.13	491.106	0.0285855	0.202459	0.141192	0.887718	0.997368	SLC24A1	284	478	601	462	503	516
ENSG00000074657.13	7882.5	-0.0559065	0.140999	-0.396503	0.691734	0.994179	ZNF532	10826	9343	8486	11650	7902	9755
ENSG00000074660.15	316.176	-0.950067	0.207748	-4.57317	4.80405e-06	0.0013452	SCARF1	37	250	286	259	527	440
ENSG00000074695.5	3722.9	-0.191961	0.230686	-0.832131	0.405335	0.97431	LMAN1	1946	4561	3997	5148	4350	3344
ENSG00000074696.12	5005.19	0.166347	0.188355	0.883159	0.37715	0.969855	HACD3	7367	6328	7662	7824	5609	5859
ENSG00000074755.14	2522.99	0.0116935	0.202061	0.0578713	0.953851	0.998282	ZZEF1	2663	2232	2537	2561	1730	3105
ENSG00000074800.13	30130.4	-0.0496642	0.283456	-0.17521	0.860915	0.996666	ENO1	60743	47567	33709	38133	66624	38089
ENSG00000074842.7	1062.22	-0.11222	0.23442	-0.478716	0.632141	0.994179	MYDGF	1354	1233	1090	1103	1738	1274
ENSG00000074855.10	2068.1	-0.362112	0.214205	-1.69049	0.0909343	0.707892	ANO8	2829	1583	1615	2195	2190	2593
ENSG00000074935.13	1039.67	-0.136387	0.24583	-0.554804	0.579029	0.993609	TUBE1	665	997	1159	1279	987	1105
ENSG00000074964.16	1399.12	-0.155184	0.175495	-0.884265	0.376553	0.969772	ARHGEF10L	3713	1350	1390	2293	1390	1948
ENSG00000075035.9	222.309	0.390772	0.40258	0.970668	0.331714	0.955124	WSCD2	192	322	142	120	160	285
ENSG00000075043.18	2389.92	-0.19188	0.232201	-0.826353	0.408604	0.974511	KCNQ2	6308	2560	2300	3225	3149	3497
ENSG00000075089.9	481.703	-0.0636801	0.248729	-0.256022	0.797934	0.996577	ACTR6	613	812	435	729	669	622
ENSG00000075131.9	423.901	0.339399	0.267462	1.26896	0.204455	0.88443	TIPIN	545	597	787	646	514	468
ENSG00000075142.13	1659.71	-0.289682	0.216196	-1.33991	0.180276	0.854294	SRI	2131	1960	1891	2407	3208	1941
ENSG00000075151.20	5036.6	0.232165	0.241778	0.960238	0.336935	0.956025	EIF4G3	5462	6294	7493	7650	3639	5763
ENSG00000075188.8	628.207	0.0901655	0.165643	0.544338	0.586209	0.993609	NUP37	960	992	942	1058	863	871
ENSG00000075213.10	2628.26	-0.607519	0.225561	-2.69337	0.00707331	0.208124	SEMA3A	192	1703	1260	1534	1609	1614
ENSG00000075218.18	2083.08	0.083537	0.16397	0.509466	0.610426	0.994179	GTSE1	3639	3157	3298	4011	2500	2932
ENSG00000075223.13	2343.16	0.656295	0.231367	2.8366	0.00455972	0.15871	SEMA3C	536	2413	1926	857	1707	1262
ENSG00000075234.16	901.69	-0.333096	0.2202	-1.5127	0.130356	0.784274	TTC38	1333	805	933	1064	1395	1228
ENSG00000075239.13	727.576	-0.233922	0.175033	-1.33644	0.181405	0.855497	ACAT1	1053	650	720	949	875	895
ENSG00000075240.16	1235.74	-0.255371	0.156135	-1.63557	0.101929	0.733501	GRAMD4	1421	979	1291	1731	1203	1362
ENSG00000075275.16	1782.1	0.291227	0.254161	1.14584	0.251863	0.916494	CELSR1	4798	2300	2387	3437	1636	1806
ENSG00000075290.7	164.518	-4.51987	1.38239	-3.26961	0.00107697	0.0645528	WNT8B	39	43	5	2507	84	22
ENSG00000075292.18	6709.43	0.294262	0.230533	1.27644	0.201801	0.880052	ZNF638	3827	6938	8321	6253	3773	6771
ENSG00000075303.12	659.163	-0.0935294	0.202821	-0.461142	0.644697	0.994179	SLC25A40	432	916	828	953	835	720
ENSG00000075336.11	803.868	0.253672	0.169984	1.49233	0.135612	0.792764	TIMM21	863	1167	1374	1113	983	972
ENSG00000075340.22	1639.7	0.124459	0.259132	0.480292	0.63102	0.994179	ADD2	5558	2533	2203	4114	2033	1988
ENSG00000075391.16	2318.95	0.0581908	0.201673	0.28854	0.772933	0.996084	RASAL2	3758	2819	2539	3628	2040	2777
ENSG00000075399.13	606.586	-0.23886	0.225262	-1.06036	0.288979	0.931856	VPS9D1	643	481	439	576	543	680
ENSG00000075407.18	944.921	0.474959	0.286732	1.65646	0.0976296	0.727257	ZNF37A	515	1065	1479	1035	503	763
ENSG00000075413.17	3005.75	0.0578987	0.120905	0.478876	0.632027	0.994179	MARK3	2987	3266	3493	3379	3072	3407
ENSG00000075415.12	12386.8	0.215066	0.145162	1.48156	0.138458	0.797501	SLC25A3	21090	17929	17952	16385	17766	15478
ENSG00000075420.12	2558.19	0.196004	0.181895	1.07757	0.281227	0.92742	FNDC3B	1409	2172	1852	1830	1487	1791
ENSG00000075426.11	642.94	-0.959057	0.357141	-2.68537	0.00724493	0.210406	FOSL2	63	512	164	376	640	590
ENSG00000075461.5	1799.32	-0.00773726	0.212393	-0.036429	0.97094	0.998282	CACNG4	5902	2029	2038	3680	1848	2116
ENSG00000075539.13	2377.32	0.111708	0.30829	0.362348	0.717092	0.994294	FRYL	1958	1985	2670	3284	1129	1922
ENSG00000075568.16	2824.35	0.0261771	0.222856	0.117462	0.906494	0.998216	TMEM131	1583	2543	2678	2996	1675	2402
ENSG00000075618.17	15288	-0.460181	0.215562	-2.13479	0.0327781	0.465518	FSCN1	26074	15778	14953	22959	23501	23393
ENSG00000075624.13	102761	-0.286841	0.254308	-1.12793	0.259349	0.918308	ACTB	159114	124446	100301	119034	194774	140935
ENSG00000075643.5	45.8114	-0.994835	0.390097	-2.55023	0.0107653	0.269305	MOCOS	28	35	46	80	66	86
ENSG00000075651.15	456.762	0.15473	0.278159	0.556265	0.57803	0.992931	PLD1	50	171	211	110	216	133
ENSG00000075702.16	1116.74	0.205682	0.211116	0.97426	0.329927	0.954503	WDR62	2271	1481	1585	1539	1048	1840
ENSG00000075711.20	2868.49	0.0686095	0.176782	0.388102	0.69794	0.994294	DLG1	2205	3574	3566	3730	2755	3054
ENSG00000075785.12	3256.29	0.190051	0.175269	1.08434	0.278215	0.926916	RAB7A	4927	5035	4957	4720	4876	3802
ENSG00000075790.10	515.397	0.052978	0.197326	0.268479	0.78833	0.996577	BCAP29	408	650	558	621	554	513
ENSG00000075826.16	1217.4	-0.0956828	0.303365	-0.315405	0.752454	0.995196	SEC31B	741	962	963	711	909	1547
ENSG00000075856.11	3701.02	0.0992446	0.13438	0.738535	0.460189	0.984533	SART3	4731	4702	4742	4860	4036	4578
ENSG00000075891.21	170.328	-0.454795	1.14613	-0.396811	0.691507	0.994179	PAX2	352	154	277	800	188	196
ENSG00000075914.12	1111.13	0.088654	0.201563	0.439833	0.660058	0.994179	EXOSC7	1505	1364	1391	1243	1635	1235
ENSG00000075945.12	1929.89	-0.132691	0.150414	-0.882169	0.377685	0.969855	KIFAP3	1552	1858	1707	2010	1923	1979
ENSG00000075975.15	1341.76	-0.197976	0.157473	-1.2572	0.20868	0.888963	MKRN2	1565	1495	1300	1973	1565	1498
ENSG00000076003.4	4419.15	0.199709	0.186294	1.07201	0.283714	0.930702	MCM6	7932	7286	7097	7580	5155	6770
ENSG00000076043.9	688.919	0.0169195	0.181065	0.0934446	0.92555	0.998282	REXO2	729	838	830	705	920	912
ENSG00000076053.10	698.363	-0.0446131	0.205746	-0.216836	0.828336	0.996577	RBM7	696	1106	786	1020	990	868
ENSG00000076067.11	1828.08	-0.231301	0.172101	-1.34399	0.178953	0.852891	RBMS2	950	1297	1322	1346	1684	1510
ENSG00000076108.11	4688.72	0.190981	0.17553	1.08803	0.276583	0.925525	BAZ2A	7863	6477	7030	7651	4348	6492
ENSG00000076201.14	1740.28	-0.240822	0.198247	-1.21476	0.224459	0.901923	PTPN23	2026	1427	1457	2193	1203	2172
ENSG00000076242.14	2069.07	0.177293	0.139213	1.27354	0.202827	0.881791	MLH1	2958	2907	2937	2619	2681	2818
ENSG00000076248.10	1696.84	0.332493	0.160481	2.07185	0.0382794	0.501726	UNG	4631	2793	2975	3238	2178	2344
ENSG00000076258.9	83.4203	0.562853	0.430867	1.30633	0.191441	0.864619	FMO4	51	109	129	97	60	53
ENSG00000076321.10	683.154	0.0804489	0.227649	0.35339	0.723796	0.994294	KLHL20	547	661	842	783	483	783
ENSG00000076344.15	110.433	-0.10962	0.379162	-0.28911	0.772497	0.996015	RGS11	95	57	51	64	62	90
ENSG00000076351.12	1239.63	-0.0457113	0.200596	-0.227877	0.819742	0.996577	SLC46A1	2715	1213	1301	1906	1126	1578
ENSG00000076356.6	4357.37	0.4781	0.26777	1.78549	0.0741823	0.6621	PLXNA2	8353	4801	5206	3056	3869	5025
ENSG00000076382.16	5231.96	0.105178	0.16943	0.620776	0.534747	0.990611	SPAG5	6546	6932	6511	6485	5480	7306
ENSG00000076513.16	1598.29	0.0845406	0.162865	0.519084	0.603702	0.993674	ANKRD13A	1936	1889	1816	1709	2048	1906
ENSG00000076554.15	354.683	0.251645	0.300539	0.837312	0.402417	0.971862	TPD52	800	613	448	498	717	378
ENSG00000076555.15	837.752	-0.143238	0.222139	-0.644811	0.51905	0.990611	ACACB	879	576	975	995	720	950
ENSG00000076604.14	2171.6	-0.128695	0.230831	-0.55753	0.577165	0.992931	TRAF4	3225	2076	2246	2028	2577	3427
ENSG00000076641.4	1008.63	-0.497107	0.282213	-1.76146	0.0781607	0.673653	PAG1	122	813	962	859	750	1096
ENSG00000076650.6	633.18	0.217811	0.187853	1.15948	0.246262	0.91452	GPATCH1	726	739	924	889	545	689
ENSG00000076662.9	185.177	-0.0936401	0.242564	-0.386043	0.699465	0.994294	ICAM3	233	267	236	253	261	313
ENSG00000076685.18	2685.35	0.194851	0.140435	1.38748	0.165295	0.838591	NT5C2	2825	3591	3835	3441	2826	3318
ENSG00000076706.15	1987.48	-0.238332	0.167108	-1.42621	0.153806	0.8228	MCAM	2130	1450	1609	1936	2045	2162
ENSG00000076716.8	4283.64	-0.0894103	0.271194	-0.329692	0.741633	0.995093	GPC4	5074	7287	6334	8568	8209	5273
ENSG00000076770.14	874.081	0.135839	0.22417	0.605962	0.54454	0.991069	MBNL3	337	722	597	545	415	671
ENSG00000076826.9	583.787	-0.339112	0.203221	-1.66868	0.0951804	0.718294	CAMSAP3	1174	595	610	1167	822	741
ENSG00000076864.19	413.452	0.0355161	0.357066	0.0994665	0.920768	0.998282	RAP1GAP	485	632	302	451	669	370
ENSG00000076924.11	2338.1	-0.248546	0.17995	-1.38119	0.167219	0.841326	XAB2	3872	2122	2035	2898	2782	2707
ENSG00000076928.17	1984.67	-0.215276	0.234726	-0.917136	0.359072	0.963214	ARHGEF1	1373	1829	1684	1441	2345	2389
ENSG00000076944.15	335.727	-0.072337	0.281275	-0.257176	0.797043	0.996577	STXBP2	147	495	398	304	617	376
ENSG00000076984.17	1845.56	-0.0553897	0.174672	-0.317108	0.751162	0.995196	MAP2K7	2837	2140	2249	2557	2401	2322
ENSG00000077009.13	48.2261	-1.24866	1.65437	-0.754766	0.450389	0.981413	NMRK2	2	1	28	58	7	1
ENSG00000077044.10	1967.02	-0.163982	0.155835	-1.05228	0.292669	0.933354	DGKD	2303	1788	1876	2493	1710	2295
ENSG00000077063.10	1240.63	-0.121781	0.303929	-0.400688	0.68865	0.994179	CTTNBP2	586	1607	1832	1537	974	2174
ENSG00000077080.9	116.139	-0.136255	0.425273	-0.320394	0.74867	0.995196	ACTL6B	529	130	68	164	156	184
ENSG00000077092.18	1116.29	-0.00447025	0.314896	-0.0141959	0.988674	0.998282	RARB	521	942	656	1101	630	510
ENSG00000077097.14	10899.2	0.106125	0.161168	0.658471	0.510236	0.989895	TOP2B	9664	13064	14985	14311	10786	11854
ENSG00000077147.14	3050.27	0.0240088	0.132949	0.180586	0.856692	0.996577	TM9SF3	2957	4154	3668	4066	3545	3651
ENSG00000077150.18	773.131	-0.132728	0.190868	-0.69539	0.486811	0.987406	NFKB2	775	679	704	765	921	731
ENSG00000077152.9	1211.86	0.0981795	0.157618	0.622896	0.533353	0.990611	UBE2T	1790	1844	1690	1736	1880	1592
ENSG00000077157.21	1972.26	0.173046	0.18734	0.923699	0.355643	0.961533	PPP1R12B	2011	1787	1769	2003	1224	1729
ENSG00000077232.16	3293.83	0.250828	0.163164	1.53727	0.124226	0.774802	DNAJC10	2811	4855	4997	4117	3752	3838
ENSG00000077235.17	5982.75	0.0449723	0.137231	0.327712	0.74313	0.995093	GTF3C1	8217	6131	7385	8179	5579	6917
ENSG00000077238.13	483.703	-0.0166848	0.2313	-0.072135	0.942494	0.998282	IL4R	362	465	633	398	649	621
ENSG00000077254.14	2529.64	0.111959	0.167649	0.667819	0.504249	0.989527	USP33	2986	3663	3094	3711	2617	3061
ENSG00000077264.14	568.096	-0.106886	0.308337	-0.346653	0.728852	0.994294	PAK3	1112	675	750	1476	461	632
ENSG00000077274.8	3382.96	-2.38425	0.691114	-3.44987	0.00056086	0.0419215	CAPN6	29	1480	1362	4421	2307	2329
ENSG00000077279.17	3447.25	0.236949	0.243896	0.971514	0.331292	0.954596	DCX	10009	4498	4486	5608	3158	4617
ENSG00000077312.8	3412.98	0.0617901	0.210461	0.293594	0.769068	0.995781	SNRPA	5157	4612	4765	4608	5875	3735
ENSG00000077327.15	59.6739	-0.42556	0.517744	-0.821951	0.411105	0.97471	SPAG6	108	87	85	87	249	136
ENSG00000077348.8	460.28	-0.304121	0.258778	-1.17522	0.239907	0.910308	EXOSC5	736	575	404	594	804	640
ENSG00000077380.15	4041.83	0.153169	0.152001	1.00769	0.313604	0.945298	DYNC1I2	4828	5572	5398	5066	5048	4769
ENSG00000077454.15	2165.09	-0.192124	0.211458	-0.908568	0.363578	0.965613	LRCH4	1877	1750	2018	1849	2297	2473
ENSG00000077458.12	760.311	0.0149138	0.275816	0.0540716	0.956878	0.998282	FAM76B	543	965	876	1115	628	773
ENSG00000077463.14	562.327	0.0480185	0.212145	0.226347	0.820931	0.996577	SIRT6	958	609	622	614	743	660
ENSG00000077514.8	1718.47	0.20959	0.190113	1.10245	0.270267	0.921575	POLD3	2255	2485	2656	2524	1604	2528
ENSG00000077522.12	558.435	1.61012	0.943668	1.70623	0.0879648	0.700753	ACTN2	56	83	659	102	97	77
ENSG00000077549.17	3907.77	0.0275133	0.197632	0.139215	0.88928	0.997368	CAPZB	5146	5097	5320	5026	6308	4465
ENSG00000077585.13	307.195	-0.18595	0.23629	-0.786957	0.431307	0.978614	GPR137B	359	368	279	476	301	378
ENSG00000077616.10	1001.49	-0.0120757	0.267474	-0.0451473	0.96399	0.998282	NAALAD2	674	1106	1200	1320	703	1185
ENSG00000077684.15	1454.1	0.0194765	0.174476	0.111629	0.911118	0.998282	JADE1	2037	2222	1840	2464	1679	2016
ENSG00000077713.18	178.171	-0.362509	0.411874	-0.880145	0.378781	0.969988	SLC25A43	28	217	182	186	168	183
ENSG00000077721.15	1377.58	0.00258554	0.156559	0.0165148	0.986824	0.998282	UBE2A	1299	1679	1528	1584	1733	1538
ENSG00000077782.19	11250.5	-0.138429	0.191155	-0.724171	0.468961	0.986024	FGFR1	12440	8232	8936	10140	10035	10711
ENSG00000077942.18	9893.51	-0.514068	0.174344	-2.94859	0.00319232	0.128099	FBLN1	6862	9146	9164	12205	13734	11720
ENSG00000077943.7	919.291	-0.952526	0.362073	-2.63076	0.00851945	0.233619	ITGA8	5	510	824	451	596	601
ENSG00000078018.19	3735.77	0.110857	0.309626	0.358035	0.720317	0.994294	MAP2	11685	6480	4953	11595	3968	4127
ENSG00000078043.15	1254.7	-0.0537926	0.200178	-0.268724	0.788142	0.996577	PIAS2	595	1060	1117	1206	911	972
ENSG00000078053.16	1215.54	-0.0482356	0.199883	-0.241319	0.809308	0.996577	AMPH	2319	1380	1146	2200	1135	1170
ENSG00000078061.12	1343.28	-0.169664	0.203848	-0.832307	0.405235	0.97431	ARAF	1800	1670	1289	1707	2065	1613
ENSG00000078070.12	991.404	-0.118566	0.198763	-0.596518	0.550829	0.991346	MCCC1	1193	1248	847	1235	1259	1139
ENSG00000078098.13	573.801	-0.904404	0.485669	-1.86218	0.0625776	0.618882	FAP	16	249	278	403	187	224
ENSG00000078114.18	516.198	0.14111	0.300033	0.470317	0.638129	0.994179	NEBL	593	735	821	844	753	494
ENSG00000078124.11	589.126	-0.0904148	0.202895	-0.445624	0.655869	0.994179	ACER3	554	592	575	755	599	569
ENSG00000078140.13	1840.51	0.102005	0.168924	0.603848	0.545944	0.991069	UBE2K	1834	2725	2856	2868	2215	2299
ENSG00000078142.11	1805.24	0.305253	0.153498	1.98865	0.04674	0.542737	PIK3C3	1752	2147	2610	1943	1820	1856
ENSG00000078177.13	2195.05	-0.174478	0.298481	-0.584552	0.558849	0.991582	N4BP2	817	2258	2316	2812	1384	2164
ENSG00000078237.6	157.132	0.294157	0.34501	0.852603	0.393879	0.971356	TIGAR	311	235	305	242	197	247
ENSG00000078246.16	1386.23	0.23399	0.135439	1.72764	0.0840522	0.689877	TULP3	1628	1870	1832	1686	1484	1587
ENSG00000078269.13	289.224	0.496262	0.259308	1.91379	0.0556467	0.590228	SYNJ2	156	246	254	155	191	175
ENSG00000078295.16	558.012	0.760407	0.356115	2.13529	0.0327376	0.465296	ADCY2	618	810	442	295	540	430
ENSG00000078304.19	2862.78	0.0709576	0.172885	0.410431	0.68149	0.994179	PPP2R5C	3744	3751	3612	4329	3551	2926
ENSG00000078319.8	515.226	0.02933	0.220506	0.133012	0.894184	0.997435	NA	589	578	579	502	738	571
ENSG00000078328.19	307.519	0.687824	0.2904	2.36854	0.0178583	0.341513	RBFOX1	703	422	294	256	250	312
ENSG00000078369.17	12156.7	0.0185861	0.173513	0.107117	0.914696	0.998282	GNB1	22476	16225	15157	16978	18721	15389
ENSG00000078401.6	160.837	0.0716608	0.393582	0.182073	0.855525	0.996577	EDN1	7	268	319	116	151	203
ENSG00000078403.16	2216.33	0.0863008	0.186774	0.462059	0.644039	0.994179	MLLT10	2447	2828	2658	2930	1902	2950
ENSG00000078487.17	109.328	0.18765	0.342429	0.547998	0.583693	0.993609	ZCWPW1	80	146	143	98	118	150
ENSG00000078549.14	457.671	0.269849	0.253842	1.06306	0.287755	0.931108	ADCYAP1R1	2512	614	624	956	545	527
ENSG00000078596.10	1157.04	-1.07176	0.338859	-3.16286	0.00156229	0.0816776	ITM2A	111	503	493	655	1732	545
ENSG00000078618.20	5850.29	0.168152	0.135042	1.24518	0.213067	0.892865	NRDC	6900	8177	7812	7108	7008	7478
ENSG00000078668.13	2615.19	0.0956543	0.153963	0.621279	0.534416	0.990611	VDAC3	3746	3127	3627	3700	3174	3136
ENSG00000078674.17	7780.62	0.332013	0.228041	1.45594	0.14541	0.808069	PCM1	6604	11010	11573	9772	5282	9672
ENSG00000078687.17	1779.8	-0.34747	0.28079	-1.23747	0.215912	0.895321	TNRC6C	1124	1295	1414	2292	798	1997
ENSG00000078699.21	3099.51	-0.245046	0.228842	-1.07081	0.284255	0.930702	CBFA2T2	3847	3036	2826	3356	2859	4839
ENSG00000078725.12	370.778	0.33951	0.316212	1.07368	0.282966	0.930405	BRINP1	227	306	237	204	260	225
ENSG00000078747.13	1885.43	0.171497	0.202133	0.848437	0.396195	0.971763	ITCH	1801	2246	2103	2285	1500	1936
ENSG00000078795.16	213.664	0.201542	0.248409	0.81133	0.417176	0.974936	PKD2L2	133	336	356	296	240	241
ENSG00000078804.12	387.672	0.150549	0.242187	0.621624	0.534189	0.990611	TP53INP2	892	380	507	641	326	457
ENSG00000078808.16	2888.19	-0.0116955	0.189856	-0.061602	0.95088	0.998282	SDF4	3760	3095	3058	2916	3897	3346
ENSG00000078814.15	348.176	0.301951	0.510843	0.591085	0.554464	0.991582	MYH7B	40	38	83	35	38	78
ENSG00000078900.14	183.145	-0.42381	0.378443	-1.11988	0.262766	0.918308	TP73	61	153	82	95	217	160
ENSG00000078902.15	983.238	-0.316928	0.184721	-1.71571	0.0862145	0.695572	TOLLIP	1673	942	919	1425	1195	1280
ENSG00000078967.12	291.141	0.0968625	0.240409	0.402908	0.687016	0.994179	UBE2D4	502	272	395	434	312	297
ENSG00000079101.16	126.136	-0.516025	0.546934	-0.943487	0.345432	0.958646	CLUL1	29	66	96	66	216	67
ENSG00000079102.16	2659.62	-0.556613	0.238168	-2.33706	0.0194361	0.356792	RUNX1T1	552	1537	1577	1581	1444	2725
ENSG00000079134.11	2583.66	0.216727	0.265274	0.816994	0.413932	0.97487	THOC1	1461	3457	3601	3071	1988	2847
ENSG00000079150.17	788.735	-0.224661	0.198367	-1.13255	0.257403	0.918308	FKBP7	307	795	763	671	1073	777
ENSG00000079156.16	469.701	-0.0835676	0.205874	-0.405916	0.684804	0.994179	OSBPL6	491	583	573	731	544	547
ENSG00000079215.13	1222.12	0.599636	0.319147	1.87887	0.060262	0.611122	SLC1A3	2106	1656	1576	1587	1105	932
ENSG00000079246.15	17363.2	0.194063	0.161258	1.20343	0.228811	0.904705	XRCC5	25841	25431	26124	25371	23337	20912
ENSG00000079257.7	298.773	-0.151283	0.30483	-0.496285	0.619693	0.994179	LXN	161	419	276	265	609	273
ENSG00000079277.19	836.519	0.025036	0.191651	0.130633	0.896066	0.997586	MKNK1	969	903	805	818	868	1018
ENSG00000079308.16	4470.7	-0.242093	0.17286	-1.40052	0.161358	0.83365	TNS1	1000	2858	3439	2682	2756	3928
ENSG00000079313.12	1409.63	-0.110124	0.181975	-0.605159	0.545073	0.991069	REXO1	1887	1192	1514	1679	1233	1811
ENSG00000079332.14	2540.77	0.216555	0.18309	1.18278	0.236897	0.910308	SAR1A	3235	2656	3315	2942	2767	2382
ENSG00000079335.18	459.714	-0.167161	0.345723	-0.483511	0.628733	0.994179	CDC14A	520	587	494	1030	321	490
ENSG00000079337.15	466.552	-0.249787	0.213801	-1.16832	0.242679	0.911439	RAPGEF3	50	430	432	194	524	503
ENSG00000079387.13	1571.31	0.161206	0.145079	1.11116	0.266498	0.919434	SENP1	1991	2365	2281	2183	1848	2207
ENSG00000079432.7	3988.19	-0.149833	0.257922	-0.580925	0.561291	0.991582	CIC	4109	2428	3771	4382	2118	4524
ENSG00000079435.9	523.765	-0.00653971	0.21029	-0.0310986	0.975191	0.998282	LIPE	1077	530	551	684	545	629
ENSG00000079459.12	7164.27	0.408525	0.173293	2.35743	0.0184019	0.345245	FDFT1	16810	13134	11282	9328	10567	10643
ENSG00000079462.7	3035.44	-0.396731	0.235415	-1.68524	0.0919418	0.710452	PAFAH1B3	5545	2598	2391	3471	4637	3713
ENSG00000079482.12	668.27	-0.413178	0.228327	-1.80959	0.0703596	0.650441	OPHN1	373	440	421	710	397	595
ENSG00000079616.12	5605.34	-0.0651823	0.161475	-0.403669	0.686456	0.994179	KIF22	8362	6680	6904	7696	7621	7589
ENSG00000079691.17	746.736	-0.367186	0.240652	-1.5258	0.127061	0.780885	CARMIL1	196	630	798	839	588	743
ENSG00000079739.15	1392.79	-0.224739	0.260275	-0.863466	0.387882	0.970209	PGM1	1265	1543	1157	1258	2338	1418
ENSG00000079785.14	4047	0.268327	0.185853	1.44376	0.148807	0.815112	DDX1	5453	6258	6717	6339	4348	5210
ENSG00000079805.16	4153.07	-0.00556712	0.16944	-0.032856	0.973789	0.998282	DNM2	5428	4859	4621	4476	5402	5309
ENSG00000079819.17	6735.93	0.117053	0.12529	0.934258	0.350171	0.958646	EPB41L2	3291	9617	10381	7074	8039	8235
ENSG00000079841.18	219.567	-0.0065095	0.343923	-0.0189272	0.984899	0.998282	RIMS1	234	199	229	304	164	212
ENSG00000079931.14	1428.56	0.199571	0.256691	0.777477	0.436877	0.980093	MOXD1	708	1905	2335	955	2259	1961
ENSG00000079950.13	1653.21	0.00369048	0.214485	0.0172062	0.986272	0.998282	STX7	1658	2112	1915	2235	2352	1474
ENSG00000079974.17	1140.58	0.170232	0.183487	0.927759	0.353533	0.960521	RABL2B	1576	1330	1487	1296	1278	1438
ENSG00000079999.13	1521.68	-0.162882	0.210482	-0.773853	0.439018	0.980093	KEAP1	2755	1507	1806	2026	2082	2094
ENSG00000080166.15	468.418	-4.46315	1.47917	-3.01734	0.00255003	0.1131	DCT	27	56	13	2809	70	16
ENSG00000080189.14	1351.35	0.0139596	0.214296	0.0651417	0.948061	0.998282	SLC35C2	1852	1185	1426	1251	1465	1609
ENSG00000080200.9	1421.98	-0.137925	0.261747	-0.526939	0.598236	0.993674	CRYBG3	461	972	1338	1377	750	1069
ENSG00000080224.17	183.495	-0.535813	0.387829	-1.38157	0.167103	0.841326	EPHA6	19	121	60	81	116	135
ENSG00000080298.15	1917.55	-0.184693	0.278556	-0.663038	0.507306	0.98976	RFX3	2500	2893	2071	4317	2131	2235
ENSG00000080345.17	3934.67	0.157141	0.263425	0.59653	0.550822	0.991346	RIF1	1998	4672	4651	4706	2292	3718
ENSG00000080371.5	945.089	0.1816	0.258806	0.701684	0.482877	0.987259	RAB21	1159	1369	1506	1703	1170	865
ENSG00000080493.14	274.963	-0.162799	0.33685	-0.4833	0.628883	0.994179	SLC4A4	132	176	117	226	120	155
ENSG00000080503.21	2118.14	-0.0557063	0.254119	-0.219213	0.826484	0.996577	SMARCA2	201	750	799	499	860	748
ENSG00000080546.13	481.001	0.278558	0.198807	1.40115	0.16117	0.83365	SESN1	506	615	629	562	413	553
ENSG00000080561.13	120.618	-0.669508	0.337948	-1.9811	0.0475803	0.546128	MID2	33	79	54	80	137	90
ENSG00000080573.6	244.479	0.699722	0.444805	1.5731	0.115696	0.761943	COL5A3	248	203	157	108	169	121
ENSG00000080603.16	5247.97	0.0874841	0.234466	0.373121	0.709058	0.994294	SRCAP	7806	5510	8170	8895	3776	7321
ENSG00000080608.9	1159.91	0.426126	0.197009	2.16298	0.0305426	0.447967	PUM3	983	1950	1790	1317	1081	1445
ENSG00000080644.15	303.388	0.575284	0.295921	1.94405	0.0518899	0.571307	CHRNA3	766	388	451	365	283	379
ENSG00000080709.14	130.646	0.206695	0.282679	0.7312	0.464657	0.985896	KCNN2	133	151	162	128	113	169
ENSG00000080802.18	887.855	0.100701	0.230991	0.435954	0.66287	0.994179	CNOT4	566	1233	1052	1199	712	920
ENSG00000080815.18	1710.13	0.179917	0.179943	0.99986	0.317378	0.946785	PSEN1	2540	2232	2427	2554	2050	1815
ENSG00000080819.6	1182.67	0.0449369	0.188199	0.238774	0.811281	0.996577	CPOX	1351	2005	1520	1592	1974	1552
ENSG00000080822.16	1898.4	-0.00024757	0.162563	-0.00152292	0.998785	0.999692	CLDND1	1716	2544	2133	2333	2328	2263
ENSG00000080823.21	563.301	-0.0190739	0.223387	-0.0853851	0.931955	0.998282	MOK	541	572	508	614	511	591
ENSG00000080824.18	49517.2	0.570436	0.251013	2.27254	0.0230538	0.386517	HSP90AA1	58492	85727	100770	77590	47367	56336
ENSG00000080839.11	927.872	0.257791	0.196862	1.3095	0.190366	0.863047	RBL1	1072	1459	1477	1326	892	1337
ENSG00000080845.17	4122.18	-0.0808863	0.138878	-0.582425	0.56028	0.991582	DLGAP4	5799	4864	4468	6117	4917	4696
ENSG00000080854.14	361.561	-0.0712176	0.494781	-0.143938	0.88555	0.997169	IGSF9B	703	314	435	559	156	663
ENSG00000080947.14	849.383	-0.255619	0.302151	-0.845998	0.397554	0.971862	CROCCP3	533	482	692	602	525	1038
ENSG00000080986.12	1554.7	0.340263	0.188154	1.80843	0.0705392	0.650441	NDC80	1553	2973	2474	2249	1612	2082
ENSG00000081014.10	620.684	0.149614	0.203968	0.733516	0.463244	0.985614	AP4E1	765	1047	934	912	720	996
ENSG00000081019.13	1327.6	-0.403157	0.225107	-1.79096	0.0733001	0.658612	RSBN1	1474	1685	1245	2417	1951	1548
ENSG00000081026.18	1367.17	0.114116	0.25127	0.454155	0.649718	0.994179	MAGI3	1523	1791	1741	2314	1007	1529
ENSG00000081059.19	560.2	0.115962	0.182269	0.636214	0.524637	0.990611	TCF7	857	704	726	792	636	668
ENSG00000081087.14	273.133	0.00363967	0.289225	0.0125842	0.989959	0.998282	OSTM1	321	392	402	526	331	322
ENSG00000081138.13	438.58	0.284341	0.234484	1.21263	0.225272	0.903063	CDH7	542	575	419	446	422	453
ENSG00000081154.11	2779.36	-0.103363	0.222171	-0.465239	0.641761	0.994179	PCNP	2437	4239	3528	4580	4456	2854
ENSG00000081177.18	1148.32	-0.147995	0.18213	-0.812577	0.416461	0.974936	EXD2	1427	1322	1082	1645	1410	1192
ENSG00000081181.7	1002.75	0.0989717	0.202179	0.489525	0.62447	0.994179	ARG2	1949	1564	1464	1765	1634	1201
ENSG00000081189.14	1556.15	-0.261717	0.27554	-0.949831	0.342198	0.958646	MEF2C	144	800	883	736	710	827
ENSG00000081248.10	181.613	-0.617299	0.983127	-0.627894	0.530074	0.990611	CACNA1S	1	16	14	19	13	11
ENSG00000081277.12	132.729	-1.23359	0.682671	-1.807	0.0707628	0.650441	PKP1	9	9	1	17	16	8
ENSG00000081307.12	1847.4	-0.0744484	0.209235	-0.355812	0.721981	0.994294	UBA5	1443	2248	1929	2467	1624	2211
ENSG00000081320.10	359.223	-0.229818	0.301549	-0.762127	0.445984	0.981004	STK17B	273	385	191	383	346	331
ENSG00000081377.16	1443.34	0.019997	0.139526	0.143321	0.886037	0.997237	CDC14B	813	1812	2059	1687	1522	1770
ENSG00000081386.12	821.609	0.233052	0.229499	1.01548	0.309875	0.942148	ZNF510	733	1159	1252	1148	789	923
ENSG00000081479.12	1313.15	0.269415	0.40768	0.66085	0.508709	0.98976	LRP2	3441	2047	2778	4053	1231	1572
ENSG00000081665.13	968.646	-0.0878069	0.198629	-0.442065	0.658442	0.994179	ZNF506	510	876	819	894	801	883
ENSG00000081692.12	528.854	-0.215531	0.26002	-0.828902	0.40716	0.974511	JMJD4	827	425	457	600	559	607
ENSG00000081721.11	1006.29	-0.0589372	0.191015	-0.308548	0.757666	0.995196	DUSP12	1092	1268	1370	1518	1236	1397
ENSG00000081760.16	1482.22	0.154485	0.154498	0.999916	0.317351	0.946785	AACS	2433	1827	1901	1829	1551	2029
ENSG00000081791.8	2915.54	-0.0516488	0.159492	-0.323833	0.746064	0.995093	DELE1	4406	3370	3027	3503	3713	3879
ENSG00000081803.15	526.124	-0.0233837	0.300055	-0.0779314	0.937883	0.998282	CADPS2	270	680	693	751	564	493
ENSG00000081818.3	58.5744	-0.282764	0.564788	-0.500656	0.616613	0.994179	PCDHB4	31	37	6	29	25	34
ENSG00000081842.17	210.699	-0.817074	0.303888	-2.68873	0.00717241	0.20982	PCDHA6	141	96	65	215	122	149
ENSG00000081853.14	5169.23	-0.293199	0.177867	-1.64841	0.0992677	0.728715	PCDHGA2	2891	4407	4488	4747	5269	5574
ENSG00000081870.11	616.107	-0.0598141	0.195099	-0.306583	0.759161	0.995196	HSPB11	527	745	739	710	912	690
ENSG00000081913.13	1372.31	-0.0821553	0.202915	-0.404876	0.685568	0.994179	PHLPP1	3011	1828	1451	2623	1364	1963
ENSG00000081923.11	241.47	-0.0211156	0.313862	-0.0672767	0.946361	0.998282	ATP8B1	14	232	268	128	235	140
ENSG00000082014.16	2481.18	-0.203006	0.204372	-0.993319	0.320554	0.949318	SMARCD3	1280	1521	1579	1755	1904	1833
ENSG00000082068.8	1882.5	0.141587	0.162967	0.868808	0.384952	0.969988	WDR70	1842	2376	2061	1841	1883	2356
ENSG00000082146.12	633.524	0.141208	0.208041	0.678752	0.497295	0.987938	STRADB	808	930	775	869	910	648
ENSG00000082153.17	3669.41	0.271194	0.168273	1.61163	0.107043	0.74196	BZW1	5047	5930	6578	5549	5392	4678
ENSG00000082196.20	466.177	0.381685	0.282254	1.35228	0.176287	0.850524	C1QTNF3	200	410	439	233	276	430
ENSG00000082212.11	1350.92	0.130375	0.205734	0.633707	0.526272	0.990611	ME2	2032	1984	1892	2156	1879	1506
ENSG00000082213.17	629.198	-0.0283247	0.20408	-0.138792	0.889614	0.997368	C5orf22	948	1030	937	1284	779	961
ENSG00000082258.12	2815.75	0.0780593	0.247079	0.315928	0.752057	0.995196	CCNT2	1945	3539	3559	3635	1999	3573
ENSG00000082269.16	816.581	0.0873954	0.224055	0.390062	0.696491	0.994294	FAM135A	709	847	869	1031	553	800
ENSG00000082293.12	119.794	0.554906	0.598232	0.927575	0.353628	0.960521	COL19A1	16	7	16	8	8	10
ENSG00000082397.17	2927.7	0.0477866	0.170401	0.280436	0.779143	0.996577	EPB41L3	2123	3013	3345	2572	3026	3528
ENSG00000082438.15	972.921	-0.383762	0.293427	-1.30786	0.19092	0.863143	COBLL1	132	1448	725	784	1147	1267
ENSG00000082458.11	2180.78	0.179537	0.123283	1.4563	0.145311	0.807981	DLG3	2951	2688	2786	2572	2351	2659
ENSG00000082482.13	304.732	0.342361	0.236938	1.44494	0.148475	0.814803	KCNK2	659	246	293	331	236	200
ENSG00000082497.11	1164.78	-1.10964	0.310903	-3.56908	0.000358231	0.0312346	SERTAD4	94	1086	899	1361	1082	1773
ENSG00000082512.14	901.122	-0.290487	0.271464	-1.07007	0.284586	0.930702	TRAF5	230	618	626	617	500	860
ENSG00000082515.17	890.238	0.103356	0.194056	0.532609	0.594304	0.993609	MRPL22	1102	1156	1218	1049	1343	1018
ENSG00000082516.8	1757.91	0.124287	0.183706	0.676555	0.498688	0.988017	GEMIN5	2508	2280	2195	2567	1594	2199
ENSG00000082556.10	125.805	-0.237998	0.495955	-0.479879	0.631313	0.994179	OPRK1	354	66	89	133	121	149
ENSG00000082641.15	6124.75	0.0982714	0.149329	0.658089	0.510481	0.989895	NFE2L1	11073	6938	7289	7786	7306	7010
ENSG00000082684.14	1411.42	0.144913	0.186201	0.778259	0.436417	0.980083	SEMA5B	8136	1930	1804	3354	1710	2041
ENSG00000082701.14	2798.08	0.0228334	0.244446	0.0934087	0.925579	0.998282	GSK3B	3378	3584	3615	5101	2268	3295
ENSG00000082781.11	2574.73	-0.508522	0.155507	-3.2701	0.0010751	0.0645528	ITGB5	719	2139	2362	2370	3285	2653
ENSG00000082805.19	2470.14	-0.0798357	0.23085	-0.345834	0.729468	0.994294	ERC1	1990	2251	2630	3165	1565	2765
ENSG00000082898.16	11380.6	-0.0936431	0.203752	-0.459594	0.645807	0.994179	XPO1	9026	13883	11810	15261	10286	13792
ENSG00000082996.19	557.627	0.0228398	0.200958	0.113655	0.909511	0.998282	RNF13	570	709	562	701	670	542
ENSG00000083067.22	621.671	-1.84117	0.47191	-3.90153	9.55873e-05	0.0124766	TRPM3	70	255	334	1150	763	501
ENSG00000083093.9	534.015	0.146034	0.249789	0.584631	0.558796	0.991582	PALB2	610	762	859	861	487	773
ENSG00000083097.14	1981.77	0.069332	0.201671	0.343787	0.731006	0.994294	DOP1A	1173	1866	1772	1623	1318	2048
ENSG00000083099.10	1306.01	0.171798	0.180197	0.953391	0.340392	0.957495	LYRM2	2070	1895	2030	2347	1476	1600
ENSG00000083123.14	802.506	0.0548192	0.183817	0.298228	0.765529	0.995598	BCKDHB	749	1041	977	1038	853	970
ENSG00000083168.9	3987.7	-0.045261	0.246581	-0.183554	0.854364	0.996577	KAT6A	3874	4449	4326	6040	2334	5040
ENSG00000083223.17	938.997	0.211205	0.266539	0.792399	0.428128	0.978614	TUT7	693	1058	1281	1171	562	1042
ENSG00000083290.19	1693.05	-0.0165464	0.133304	-0.124126	0.901216	0.997666	ULK2	2178	1887	1780	2074	1829	2018
ENSG00000083307.10	485.996	-0.218902	0.306571	-0.714032	0.475207	0.987074	GRHL2	0	555	706	148	477	389
ENSG00000083312.17	6670.5	0.00461421	0.195856	0.0235592	0.981204	0.998282	TNPO1	10559	9363	7677	11135	7473	8386
ENSG00000083444.16	4325.8	-0.51875	0.301909	-1.71823	0.0857546	0.694065	PLOD1	1503	3392	3015	2521	7029	3715
ENSG00000083457.11	787.973	-0.125903	0.211773	-0.594517	0.552166	0.991582	ITGAE	1264	885	889	986	1194	1070
ENSG00000083520.14	1792.16	0.0808959	0.183964	0.439738	0.660127	0.994179	DIS3	1671	2449	2204	2187	1699	2546
ENSG00000083535.15	1138.41	0.301926	0.23179	1.30258	0.192718	0.86717	PIBF1	456	1799	1529	1068	871	1372
ENSG00000083544.13	1079.46	0.230994	0.152303	1.51667	0.129349	0.7835	TDRD3	755	1356	1246	1056	1016	1051
ENSG00000083635.7	419.578	0.239396	0.21118	1.13361	0.256957	0.918308	NUFIP1	399	842	592	593	516	574
ENSG00000083642.18	3093.95	0.0909073	0.215437	0.421968	0.673049	0.994179	PDS5B	2214	3167	2990	3465	1797	2973
ENSG00000083720.12	1242.3	0.146725	0.15663	0.936767	0.348878	0.958646	OXCT1	1810	1724	1826	1953	1411	1587
ENSG00000083750.12	611.441	-0.108289	0.167927	-0.644857	0.51902	0.990611	RRAGB	579	623	584	635	733	658
ENSG00000083782.7	469.012	-3.69725	1.34884	-2.74107	0.00612396	0.192209	EPYC	0	1	0	5	7	4
ENSG00000083799.17	788.503	0.0664206	0.205649	0.322981	0.746709	0.995093	CYLD	607	669	877	859	545	760
ENSG00000083807.9	376.352	-0.18861	0.19098	-0.987592	0.323353	0.952791	SLC27A5	508	379	340	466	465	435
ENSG00000083812.11	499.058	-0.21523	0.257262	-0.836618	0.402807	0.972095	ZNF324	593	394	388	668	278	550
ENSG00000083814.13	571.439	-0.143642	0.221685	-0.647956	0.517013	0.990611	ZNF671	508	423	577	573	500	659
ENSG00000083817.8	271.572	0.232056	0.264784	0.876397	0.380814	0.969988	ZNF416	304	329	451	310	319	352
ENSG00000083828.15	626.714	-0.181758	0.215251	-0.844403	0.398444	0.971862	ZNF586	633	695	563	670	629	945
ENSG00000083838.15	685.177	-0.280238	0.153849	-1.82151	0.0685287	0.645092	ZNF446	796	570	574	808	697	767
ENSG00000083844.10	946.109	-0.212712	0.230257	-0.923805	0.355588	0.961533	ZNF264	782	708	830	1274	695	755
ENSG00000083845.8	18827.3	-0.122666	0.253308	-0.484255	0.628205	0.994179	RPS5	31912	19230	17575	17720	32044	21303
ENSG00000083857.13	15645.8	-0.0411269	0.186323	-0.220729	0.825303	0.996577	FAT1	9857	11481	13057	14892	8622	13015
ENSG00000083896.12	4065.88	0.246961	0.141807	1.74153	0.0815904	0.681294	YTHDC1	3786	5880	5774	5178	3975	4718
ENSG00000083937.8	808.585	0.0239595	0.186455	0.1285	0.897753	0.997666	CHMP2B	504	1063	951	898	1066	809
ENSG00000084070.11	800.246	0.0334774	0.176774	0.18938	0.849795	0.996577	SMAP2	1399	960	909	1128	1001	903
ENSG00000084072.16	1359.59	0.0934858	0.201667	0.463565	0.642959	0.994179	PPIE	2099	1527	1509	1453	1825	1468
ENSG00000084073.8	738.052	0.0920995	0.194507	0.473503	0.635854	0.994179	ZMPSTE24	733	1004	1014	1059	902	803
ENSG00000084090.13	3169.58	0.0545545	0.215272	0.253421	0.799943	0.996577	STARD7	4773	3761	5251	5628	3690	4163
ENSG00000084092.6	883.292	-0.109438	0.208497	-0.524888	0.599661	0.993674	NOA1	1154	1081	968	1202	1361	932
ENSG00000084093.15	2142.83	-0.130904	0.277451	-0.471809	0.637063	0.994179	REST	957	1960	2264	2832	1217	1882
ENSG00000084112.14	1609.98	-0.074807	0.201228	-0.371753	0.710077	0.994294	SSH1	1610	1588	2315	2500	1690	1798
ENSG00000084207.15	9133.3	-0.179759	0.195606	-0.918984	0.358104	0.9629	GSTP1	10309	10093	10115	11184	16747	9641
ENSG00000084234.16	7887.49	0.11052	0.169023	0.653875	0.513192	0.990456	APLP2	11130	11451	11930	11177	12513	9995
ENSG00000084444.13	737.024	-0.115521	0.219208	-0.526991	0.5982	0.993674	FAM234B	1248	1023	812	1117	1222	922
ENSG00000084463.7	2709.61	0.153963	0.164097	0.938241	0.348121	0.958646	WBP11	3369	4101	3998	4261	3018	3438
ENSG00000084623.11	3987.18	0.062093	0.198619	0.312623	0.754567	0.995196	EIF3I	6808	4933	5079	5037	6553	4360
ENSG00000084628.9	1439.92	0.0885019	0.233245	0.379438	0.704363	0.994294	NKAIN1	4067	2063	2028	2686	2043	1938
ENSG00000084636.17	5119.81	-1.05166	0.311046	-3.38104	0.000722132	0.049445	COL16A1	32	483	474	461	730	841
ENSG00000084652.15	2619.42	-0.0385268	0.201984	-0.190742	0.848728	0.996577	TXLNA	2926	2040	2740	2927	1955	3005
ENSG00000084676.15	2306.72	0.0599154	0.232086	0.25816	0.796283	0.996577	NCOA1	1529	1854	1670	1921	1171	2001
ENSG00000084693.15	2996.62	0.0332132	0.173275	0.191679	0.847994	0.996577	AGBL5	4503	4113	4137	4352	4968	3491
ENSG00000084710.13	1855.35	-0.0178725	0.179817	-0.0993929	0.920826	0.998282	EFR3B	3887	2014	2467	3565	1675	2431
ENSG00000084731.14	2392.83	-0.153138	0.170007	-0.900772	0.367709	0.967329	KIF3C	4387	2611	2348	3727	2777	2839
ENSG00000084733.10	2595.25	0.0992217	0.169066	0.586881	0.557284	0.991582	RAB10	4297	4067	3239	3959	3717	3261
ENSG00000084754.10	5354.01	0.116128	0.166682	0.696702	0.48599	0.987259	HADHA	6064	6257	6584	6242	6726	5245
ENSG00000084764.10	493.188	0.018236	0.261658	0.069694	0.944437	0.998282	MAPRE3	930	605	486	663	668	557
ENSG00000084774.13	4230.7	-0.123653	0.157634	-0.784435	0.432785	0.978614	CAD	5355	4253	4438	5759	3707	5487
ENSG00000085063.14	1396.33	-0.104374	0.201394	-0.518259	0.604278	0.993674	CD59	1631	1543	1549	1704	1709	1805
ENSG00000085117.11	240.516	-0.54451	0.350685	-1.5527	0.120494	0.768919	CD82	342	239	205	547	356	188
ENSG00000085185.15	1149.93	-0.0379348	0.217879	-0.17411	0.861779	0.996666	BCORL1	1438	1496	1608	2434	1010	1301
ENSG00000085224.21	4915.47	0.180299	0.272055	0.662732	0.507502	0.98976	ATRX	2389	5779	6590	6011	2716	4977
ENSG00000085231.13	486.82	0.0860642	0.178625	0.481814	0.629938	0.994179	AK6	559	651	745	719	595	635
ENSG00000085274.15	824.992	-0.138151	0.186531	-0.740632	0.458916	0.984533	MYNN	662	910	732	953	744	989
ENSG00000085276.17	4149.69	-0.0403931	0.332898	-0.121338	0.903424	0.997708	MECOM	607	5775	7521	2866	4237	7494
ENSG00000085365.17	1082.66	-0.253458	0.262137	-0.966892	0.333598	0.955149	SCAMP1	657	1337	875	1387	1401	919
ENSG00000085377.13	2181.71	-0.0445454	0.208233	-0.213921	0.830609	0.996577	PREP	2747	3109	2831	2849	3439	3049
ENSG00000085382.11	1157.37	-0.0483775	0.178552	-0.270943	0.786435	0.996577	HACE1	1105	1501	1164	1464	1282	1379
ENSG00000085415.15	867.328	0.190769	0.162375	1.17487	0.240048	0.910308	SEH1L	1192	1333	1283	1265	1024	1171
ENSG00000085433.15	625.523	0.182448	0.278797	0.654411	0.512847	0.990362	WDR47	1598	781	747	1129	570	700
ENSG00000085449.14	2048.02	-0.0389539	0.185955	-0.20948	0.834074	0.996577	WDFY1	2123	2786	2126	2856	2452	2290
ENSG00000085465.12	87.056	0.334385	0.337575	0.99055	0.321905	0.950018	OVGP1	36	85	139	60	76	95
ENSG00000085491.15	1811.04	0.116669	0.242518	0.481075	0.630463	0.994179	SLC25A24	1893	2818	1479	2082	2057	1918
ENSG00000085511.19	2257.32	0.149284	0.218285	0.683894	0.494042	0.987938	MAP3K4	2382	2621	3032	3330	1726	2477
ENSG00000085514.15	246.006	-0.0693359	0.448074	-0.154742	0.877025	0.996666	PILRA	116	177	311	239	205	273
ENSG00000085552.16	2630.68	-0.266994	0.194788	-1.37069	0.170473	0.84388	IGSF9	2813	2325	2770	3140	2501	3930
ENSG00000085644.13	602.121	-0.227574	0.193965	-1.17327	0.240686	0.910308	ZNF213	972	454	652	887	637	639
ENSG00000085662.13	3845.83	-0.110719	0.179338	-0.617377	0.536986	0.990803	AKR1B1	6005	4718	4458	5036	5514	5437
ENSG00000085719.12	1983.94	-0.165271	0.205237	-0.805271	0.420663	0.976332	CPNE3	1621	2075	1823	2404	2342	1821
ENSG00000085721.12	1349.91	0.211532	0.183415	1.1533	0.248789	0.914745	RRN3	1903	2021	1848	2039	1339	1727
ENSG00000085733.15	4566.9	0.0524828	0.210885	0.248869	0.803462	0.996577	CTTN	3757	4369	4862	3419	4606	5653
ENSG00000085741.12	458.343	-0.719876	0.368258	-1.95482	0.0506048	0.564661	WNT11	9	103	127	75	245	145
ENSG00000085760.14	776.818	0.26064	0.161897	1.60991	0.107417	0.742538	MTIF2	1027	1199	1375	1161	1033	1001
ENSG00000085788.13	2405.58	0.1207	0.152309	0.792468	0.428088	0.978614	DDHD2	3178	3127	3035	3198	2998	2602
ENSG00000085831.15	55.7562	-0.45131	0.452881	-0.996531	0.318992	0.949121	TTC39A	9	41	30	31	60	39
ENSG00000085832.16	1753.29	-0.133475	0.182305	-0.732155	0.464074	0.985718	EPS15	1254	1816	1953	2332	1803	1723
ENSG00000085840.12	1383.64	0.206429	0.192414	1.07284	0.283344	0.930702	ORC1	2466	2201	2318	1996	1840	2296
ENSG00000085871.8	236.201	-0.14232	0.277983	-0.511975	0.608669	0.994179	MGST2	176	259	365	268	478	272
ENSG00000085872.14	2484.45	-0.0123027	0.159696	-0.0770383	0.938593	0.998282	CHERP	3560	2867	3115	4130	2227	3081
ENSG00000085978.21	860.116	0.115354	0.204386	0.564391	0.572488	0.99273	ATG16L1	1200	863	1082	1062	733	1089
ENSG00000085982.13	1507.55	0.117021	0.182498	0.64122	0.52138	0.990611	USP40	1321	1621	1846	1485	1409	1840
ENSG00000085998.13	2337.66	-0.0208194	0.200992	-0.103583	0.9175	0.998282	POMGNT1	3059	2034	2321	2097	2635	2732
ENSG00000085999.11	1292.13	0.135417	0.188191	0.719573	0.471788	0.986024	RAD54L	1781	1687	1884	1647	1455	1963
ENSG00000086015.20	4205.25	-0.151793	0.253297	-0.599268	0.548994	0.991346	MAST2	2924	2843	2894	2839	3282	3875
ENSG00000086061.15	7705.9	0.423049	0.242714	1.74299	0.0813346	0.681294	DNAJA1	12935	12288	15222	13339	7274	10570
ENSG00000086062.12	1591.06	-0.344087	0.229066	-1.50213	0.133063	0.789444	B4GALT1	546	1672	1556	1188	2513	1758
ENSG00000086065.13	1621.77	0.0882529	0.196224	0.449755	0.652887	0.994179	CHMP5	1696	2196	1976	1870	2616	1587
ENSG00000086102.18	1566.89	0.108073	0.192613	0.561092	0.574735	0.992931	NFX1	1854	1862	1993	2055	1270	2090
ENSG00000086189.9	824.324	0.0712192	0.193897	0.367305	0.713392	0.994294	DIMT1	957	1218	1062	1256	1048	948
ENSG00000086200.16	1376.51	0.216684	0.18094	1.19754	0.231095	0.906663	IPO11	1675	2285	1924	1800	1638	1937
ENSG00000086205.16	274.048	0.754208	0.266209	2.83315	0.00460921	0.159545	FOLH1	746	394	474	266	305	351
ENSG00000086232.12	4296.95	0.240206	0.142509	1.68556	0.0918814	0.710452	EIF2AK1	6980	6338	6914	6138	6167	5229
ENSG00000086289.11	131.914	-0.0268335	0.305836	-0.0877382	0.930085	0.998282	EPDR1	145	142	129	177	111	147
ENSG00000086300.15	218.972	0.0934158	0.32181	0.290282	0.7716	0.996015	SNX10	238	338	349	401	334	204
ENSG00000086475.14	4202.98	0.0372069	0.158201	0.235187	0.814063	0.996577	SEPHS1	6394	5198	6283	6693	5685	5070
ENSG00000086504.15	1589.84	-0.110686	0.213886	-0.517502	0.604806	0.993674	MRPL28	2367	1676	1620	1762	2488	1781
ENSG00000086506.2	51.9585	-0.337577	0.711508	-0.474453	0.635177	0.994179	HBQ1	25	126	24	51	240	37
ENSG00000086544.2	659.756	-0.235266	0.154378	-1.52396	0.12752	0.781717	ITPKC	688	614	587	768	730	746
ENSG00000086570.12	375.314	-0.234669	0.310649	-0.755417	0.449999	0.981004	FAT2	41	132	185	92	185	203
ENSG00000086589.11	2166.85	0.160785	0.153552	1.0471	0.295053	0.933801	RBM22	2536	3230	2952	3025	2663	2548
ENSG00000086598.10	2762.24	-0.0858551	0.174169	-0.492942	0.622053	0.994179	TMED2	3088	3306	3065	3871	3852	2769
ENSG00000086619.13	188.015	-0.147774	0.359099	-0.411513	0.680696	0.994179	ERO1B	50	214	158	175	171	167
ENSG00000086666.18	1376.4	-0.122017	0.195133	-0.625301	0.531773	0.990611	ZFAND6	1420	1760	1410	1755	2089	1461
ENSG00000086712.12	602.532	0.238486	0.255796	0.932329	0.351167	0.959128	TXLNG	601	866	971	903	489	798
ENSG00000086717.18	58.1	-0.0831674	0.546273	-0.152245	0.878993	0.996666	PPEF1	53	34	30	28	42	47
ENSG00000086730.16	76.5521	0.136136	0.424618	0.320609	0.748506	0.995196	LAT2	77	64	113	89	45	107
ENSG00000086758.15	13750.9	0.126635	0.183201	0.691237	0.489417	0.987937	HUWE1	18698	14740	18907	19795	11128	16666
ENSG00000086827.8	1192.3	0.169618	0.204358	0.830004	0.406537	0.974511	ZW10	1434	1740	1707	1482	1308	1808
ENSG00000086848.14	1545.52	-0.0479504	0.154436	-0.310487	0.75619	0.995196	ALG9	1951	1755	1723	1925	1748	2011
ENSG00000086991.12	246.971	-0.393336	0.298472	-1.31783	0.18756	0.861188	NOX4	169	207	183	197	222	370
ENSG00000087008.15	574.142	-0.285263	0.242238	-1.17762	0.23895	0.910308	ACOX3	626	475	495	531	600	756
ENSG00000087053.18	1962.96	0.165323	0.15941	1.03709	0.299695	0.936887	MTMR2	2385	3037	2751	2751	2601	2344
ENSG00000087074.7	1825.01	0.257114	0.275275	0.934026	0.35029	0.958646	PPP1R15A	1597	2373	2362	1582	3284	1701
ENSG00000087076.8	243.512	-0.32053	0.292188	-1.097	0.272642	0.922792	HSD17B14	68	271	231	193	397	243
ENSG00000087077.12	2160.93	-0.415256	0.193919	-2.14139	0.0322427	0.460355	TRIP6	1860	2000	1735	2331	3022	2485
ENSG00000087085.13	287.108	-0.23794	0.371265	-0.64089	0.521594	0.990611	ACHE	124	187	109	163	266	144
ENSG00000087086.14	11961.6	-0.0943852	0.248302	-0.380123	0.703854	0.994294	FTL	13608	15563	13038	13831	24274	11443
ENSG00000087087.18	6483.99	0.3068	0.186476	1.64526	0.0999166	0.730686	SRRT	9820	8314	10228	7337	7154	8965
ENSG00000087088.19	920.156	0.0395281	0.242473	0.163021	0.870502	0.996666	BAX	1198	1282	1307	1066	1730	1133
ENSG00000087095.12	707.078	0.0683428	0.22894	0.298519	0.765307	0.995598	NLK	1199	1051	883	1382	794	813
ENSG00000087111.20	1378.78	-0.0362314	0.181551	-0.199566	0.84182	0.996577	PIGS	2526	1656	1597	1764	2035	1830
ENSG00000087116.14	1321.75	-0.120969	0.194063	-0.623349	0.533055	0.990611	ADAMTS2	431	588	715	561	603	831
ENSG00000087152.15	2808.46	0.113024	0.189711	0.59577	0.551329	0.991346	ATXN7L3	4176	2925	3735	3321	3043	3475
ENSG00000087157.18	1913.65	-0.279538	0.225373	-1.24033	0.214853	0.894071	PGS1	2323	1706	1748	1918	1998	3001
ENSG00000087191.12	3770.83	0.0719514	0.219492	0.327809	0.743056	0.995093	PSMC5	7060	5042	5033	4835	5576	5065
ENSG00000087206.16	1334.49	0.199312	0.131884	1.51126	0.130721	0.785795	UIMC1	1234	1808	1789	1484	1603	1497
ENSG00000087237.10	57.466	-1.52612	0.516675	-2.95373	0.00313956	0.127341	CETP	5	62	36	84	170	57
ENSG00000087245.12	7462.15	-0.220815	0.247321	-0.892828	0.37195	0.968165	MMP2	2433	5225	6470	4250	7097	7232
ENSG00000087253.12	386.162	0.0605075	0.239825	0.252298	0.80081	0.996577	LPCAT2	149	404	429	353	357	317
ENSG00000087258.13	690.153	-0.394803	0.368716	-1.07075	0.284283	0.930702	GNAO1	2005	655	758	2377	643	814
ENSG00000087263.16	1382.18	0.183261	0.177709	1.03124	0.302426	0.937938	OGFOD1	1688	1901	2035	1953	1547	1664
ENSG00000087266.15	2549.84	-0.252873	0.198369	-1.27476	0.202394	0.88111	SH3BP2	1684	1700	2040	1972	1922	2934
ENSG00000087269.15	1356.79	0.38311	0.141012	2.71687	0.00659034	0.199851	NOP14	1919	2017	2355	1679	1534	1819
ENSG00000087274.16	8588.28	0.00667333	0.128851	0.0517911	0.958695	0.998282	ADD1	9851	8121	9137	9868	7493	9701
ENSG00000087299.11	360.717	-0.1122	0.217236	-0.516491	0.605511	0.994029	L2HGDH	308	466	494	558	420	484
ENSG00000087301.8	752.824	-0.177394	0.222364	-0.797763	0.425008	0.977593	TXNDC16	843	939	735	1066	947	948
ENSG00000087302.8	4249.15	0.0263211	0.144106	0.182651	0.855072	0.996577	RTRAF	4913	5076	4816	4965	5884	4538
ENSG00000087303.17	3046.42	-1.17321	0.346484	-3.38604	0.000709083	0.0487293	NID2	70	1487	1797	2144	2129	1754
ENSG00000087338.4	727.084	-0.0976716	0.184488	-0.52942	0.596514	0.993674	GMCL1	776	890	1024	1177	948	918
ENSG00000087365.15	8415.26	-0.00219936	0.177359	-0.0124006	0.990106	0.998282	SF3B2	12158	10492	9879	11183	12180	9369
ENSG00000087448.9	1693.37	0.0153213	0.217888	0.0703172	0.943941	0.998282	KLHL42	1833	1799	1956	2245	1327	2112
ENSG00000087460.23	56955.7	-0.0256636	0.214527	-0.119629	0.904777	0.997885	GNAS	58251	65450	68590	52494	86562	70644
ENSG00000087470.17	2911.03	0.0479134	0.202055	0.23713	0.812556	0.996577	DNM1L	2632	3672	3416	3596	2451	3979
ENSG00000087494.15	75.1878	-0.565538	0.743736	-0.760402	0.447014	0.981004	PTHLH	1	11	4	6	12	8
ENSG00000087495.16	568.049	0.478345	0.236848	2.01963	0.043422	0.527616	PHACTR3	1022	850	1036	626	893	728
ENSG00000087502.17	1091.12	0.0330148	0.204206	0.161674	0.871563	0.996666	ERGIC2	565	1179	1315	1225	1062	953
ENSG00000087510.6	361.348	-0.69581	0.314718	-2.2109	0.027043	0.419994	TFAP2C	104	418	372	662	378	399
ENSG00000087586.17	1336.75	0.228152	0.168918	1.35067	0.176801	0.851244	AURKA	1828	2106	2352	1992	1573	2075
ENSG00000087842.10	151.613	0.509938	0.25368	2.01016	0.0444141	0.534136	PIR	213	315	318	216	237	206
ENSG00000087884.14	397.547	-0.0879601	0.31349	-0.280583	0.77903	0.996577	AAMDC	326	349	380	265	568	398
ENSG00000087903.12	791.453	-0.130651	0.182948	-0.714142	0.475139	0.987074	RFX2	1493	978	984	1303	1176	1062
ENSG00000087995.15	632.9	-0.038982	0.218443	-0.178454	0.858366	0.996666	METTL2A	1089	703	925	1153	763	800
ENSG00000088035.15	431.872	-0.248884	0.245278	-1.0147	0.310249	0.9423	ALG6	272	482	407	537	623	368
ENSG00000088038.17	2321.75	0.155559	0.191237	0.813437	0.415967	0.97487	CNOT3	3046	2890	2994	2535	2707	2918
ENSG00000088179.8	927.868	0.0877557	0.262637	0.334133	0.738279	0.994294	PTPN4	641	998	954	1153	609	825
ENSG00000088205.12	2438.01	0.473318	0.156031	3.0335	0.00241739	0.109283	DDX18	3755	4158	4743	3684	2725	3062
ENSG00000088247.16	8805.18	0.00855705	0.146875	0.0582606	0.953541	0.998282	KHSRP	14821	11854	12388	15407	11909	10604
ENSG00000088256.8	1726.16	-0.150066	0.183288	-0.818746	0.412932	0.97471	GNA11	2432	1289	1804	2279	1447	1972
ENSG00000088280.18	2784.76	-0.124052	0.143643	-0.863612	0.387801	0.970209	ASAP3	3117	2120	2352	2777	2516	2645
ENSG00000088298.12	367.964	-0.057632	0.228986	-0.251684	0.801286	0.996577	EDEM2	499	433	431	460	576	420
ENSG00000088305.18	1222.03	0.311772	0.140791	2.21444	0.0267986	0.41799	DNMT3B	3647	2111	2074	2199	1616	1965
ENSG00000088325.15	7430.94	0.287539	0.164814	1.74463	0.0810501	0.681294	TPX2	11593	13085	12789	12109	9703	9821
ENSG00000088340.15	110.688	0.668713	0.353331	1.8926	0.0584115	0.602231	FER1L4	16	97	114	30	91	55
ENSG00000088356.5	765.99	-0.0209857	0.200329	-0.104756	0.916569	0.998282	PDRG1	1237	948	966	1054	1085	990
ENSG00000088367.21	1525.2	-0.034714	0.191246	-0.181515	0.855963	0.996577	EPB41L1	2034	1549	1712	2336	1598	1419
ENSG00000088387.18	1684.03	-0.199566	0.237601	-0.839921	0.400953	0.971862	DOCK9	129	1177	1898	767	1702	1465
ENSG00000088448.14	4622.41	0.0482163	0.178655	0.269884	0.787249	0.996577	ANKRD10	3623	5228	6176	4885	4876	6277
ENSG00000088451.10	341.103	0.150959	0.209942	0.719051	0.472109	0.986024	TGDS	281	520	499	464	381	432
ENSG00000088538.12	384.495	0.0353872	0.351863	0.100571	0.919891	0.998282	DOCK3	654	384	428	730	257	394
ENSG00000088543.14	511.81	-0.128733	0.173997	-0.739854	0.459388	0.984533	C3orf18	720	437	430	565	511	545
ENSG00000088682.13	1165	-0.0565409	0.152469	-0.370835	0.710761	0.994294	COQ9	1536	1077	1148	1239	1253	1361
ENSG00000088727.12	207.568	-0.2094	0.242335	-0.864094	0.387536	0.970209	KIF9	335	216	244	289	329	271
ENSG00000088756.12	3316.81	-0.303645	0.206262	-1.47213	0.140985	0.801341	ARHGAP28	464	3012	3031	2335	2859	3151
ENSG00000088766.11	803.095	-0.0412447	0.184784	-0.223205	0.823376	0.996577	CRLS1	870	953	1038	880	1261	1090
ENSG00000088808.16	454.564	-0.174787	0.186669	-0.93635	0.349093	0.958646	PPP1R13B	138	410	460	327	576	413
ENSG00000088812.17	2725.09	0.144619	0.175127	0.825795	0.40892	0.974511	ATRN	3372	2791	3193	3626	2093	2688
ENSG00000088826.17	905.263	-0.383155	0.235928	-1.62403	0.104369	0.737218	SMOX	943	742	683	825	1226	1056
ENSG00000088827.12	67.1593	-0.483635	0.67274	-0.718904	0.4722	0.986024	SIGLEC1	7	54	54	42	12	109
ENSG00000088832.15	2694.77	0.0191494	0.206829	0.0925856	0.926233	0.998282	FKBP1A	3684	3333	3390	3012	4533	3195
ENSG00000088833.17	2479.08	0.0288933	0.153686	0.188002	0.850875	0.996577	NSFL1C	3617	2876	2932	3107	3158	2891
ENSG00000088836.12	74.6903	-0.33521	0.420048	-0.798029	0.424854	0.977593	SLC4A11	35	84	68	58	124	91
ENSG00000088854.12	1787.8	-0.120882	0.139258	-0.868046	0.385369	0.969988	C20orf194	1908	1530	1484	1820	1758	1777
ENSG00000088876.11	835.351	0.113177	0.200711	0.563881	0.572835	0.99273	ZNF343	758	1270	962	1036	785	1147
ENSG00000088881.20	410.732	-0.0828542	0.257242	-0.322087	0.747387	0.995155	EBF4	860	382	291	566	400	356
ENSG00000088882.7	7078.31	-0.038575	0.22248	-0.173386	0.862348	0.996666	CPXM1	6272	6766	6983	5331	8180	8757
ENSG00000088888.17	2876.06	0.0787942	0.170395	0.462421	0.643779	0.994179	MAVS	3579	2916	3660	3856	2548	3264
ENSG00000088899.14	828.52	-0.0554685	0.196743	-0.281933	0.777995	0.996577	LZTS3	1764	786	890	1143	874	1084
ENSG00000088930.7	5152.17	0.132524	0.148515	0.892329	0.372217	0.968165	XRN2	7537	7389	7386	7811	6234	6665
ENSG00000088970.15	743.261	0.102487	0.276438	0.370743	0.710829	0.994294	KIZ	415	737	1007	883	431	822
ENSG00000088986.10	5914.94	0.0810814	0.151104	0.536594	0.591548	0.993609	DYNLL1	7859	7529	8451	7895	8231	7638
ENSG00000088992.17	93.3487	0.0485392	0.496722	0.0977192	0.922155	0.998282	TESC	61	170	124	76	294	72
ENSG00000089006.16	3394.93	0.107066	0.18821	0.568864	0.569448	0.99224	SNX5	2804	4809	3887	3191	3822	4846
ENSG00000089009.15	18433.3	0.254504	0.210159	1.21101	0.225892	0.903391	RPL6	23947	27253	26114	21201	30629	18435
ENSG00000089022.13	2137.91	0.132562	0.188404	0.703603	0.48168	0.987259	MAPKAPK5	2373	2186	2906	2186	2146	2837
ENSG00000089048.14	890.995	0.585563	0.256517	2.28275	0.0224452	0.380393	ESF1	567	1735	1635	1154	599	995
ENSG00000089050.15	884.371	-0.0312163	0.193164	-0.161605	0.871617	0.996666	RBBP9	999	1102	988	1232	1059	995
ENSG00000089053.12	4726.72	0.00460123	0.17699	0.0259971	0.97926	0.998282	ANAPC5	6113	4575	4255	4176	4924	5622
ENSG00000089057.14	1638.18	0.0199286	0.179479	0.111036	0.911588	0.998282	SLC23A2	1694	1742	1486	1890	1283	1758
ENSG00000089060.11	357.056	-0.44876	0.221388	-2.02703	0.0426594	0.522815	SLC8B1	309	264	268	358	421	403
ENSG00000089063.14	2100.88	-0.159749	0.317248	-0.503547	0.61458	0.994179	TMEM230	3420	3080	1649	2771	4341	1928
ENSG00000089091.16	293.804	-0.0245432	0.274597	-0.0893787	0.928781	0.998282	DZANK1	246	309	449	387	279	441
ENSG00000089094.17	3176.35	-0.0142004	0.157511	-0.0901549	0.928164	0.998282	KDM2B	5127	3907	4106	4744	3803	4423
ENSG00000089116.3	204.53	-1.61071	0.98844	-1.62955	0.103196	0.73595	LHX5	897	125	147	1786	254	189
ENSG00000089123.15	315.081	0.115377	0.214841	0.537033	0.591245	0.993609	TASP1	290	354	405	302	341	404
ENSG00000089154.10	6361.71	0.0290717	0.146515	0.198422	0.842715	0.996577	GCN1	8999	6380	6741	7366	5575	7938
ENSG00000089157.15	35150.4	0.105052	0.224265	0.468427	0.639479	0.994179	RPLP0	63858	46289	42219	38404	62587	40527
ENSG00000089159.16	3025.04	-0.181121	0.259207	-0.698748	0.484709	0.987259	PXN	2166	3407	2584	2823	4612	2846
ENSG00000089177.18	594.915	0.132173	0.210796	0.627018	0.530648	0.990611	KIF16B	314	639	776	626	464	615
ENSG00000089195.14	447.284	0.465052	0.233353	1.99291	0.0462709	0.541202	TRMT6	687	796	910	666	489	674
ENSG00000089199.9	319.504	0.247935	0.357233	0.694044	0.487655	0.987764	CHGB	701	302	439	570	264	315
ENSG00000089220.4	8657.91	0.00831561	0.190007	0.0437647	0.965092	0.998282	PEBP1	16755	11124	11138	11911	14992	10761
ENSG00000089234.15	876.211	0.097894	0.207167	0.472536	0.636545	0.994179	BRAP	1178	1056	1241	1320	840	1121
ENSG00000089248.6	2685.54	0.132738	0.201136	0.659944	0.50929	0.989863	ERP29	3501	3797	3502	3059	4701	2917
ENSG00000089250.18	69.9539	0.439676	0.54208	0.811091	0.417313	0.974936	NOS1	134	61	91	86	42	70
ENSG00000089280.18	20739.1	0.252862	0.174182	1.45171	0.146583	0.811236	FUS	27936	26105	32645	24664	21049	28019
ENSG00000089289.15	1726.72	-0.0618995	0.237992	-0.260091	0.794794	0.996577	IGBP1	2345	1867	1765	1774	2754	1736
ENSG00000089327.14	103.188	-0.24743	0.353678	-0.699591	0.484183	0.987259	FXYD5	24	116	128	92	208	84
ENSG00000089335.20	1347.1	0.120027	0.241382	0.497246	0.619015	0.994179	ZNF302	807	1258	1679	1374	928	1384
ENSG00000089351.14	2880.39	-0.387852	0.215415	-1.80049	0.0717838	0.651541	GRAMD1A	3015	2358	2292	2872	3838	3247
ENSG00000089472.16	2836.36	-0.083618	0.142162	-0.588188	0.556406	0.991582	HEPH	2561	3086	2753	3121	3198	3022
ENSG00000089486.16	1062.82	-0.0747515	0.185074	-0.403901	0.686286	0.994179	CDIP1	2016	1195	1289	1619	1447	1320
ENSG00000089505.17	103.599	-0.377951	0.354255	-1.06689	0.286021	0.930844	CMTM1	42	65	81	102	55	102
ENSG00000089597.16	11922.1	0.0030881	0.192579	0.0160355	0.987206	0.998282	GANAB	17241	14500	14952	13713	17042	15573
ENSG00000089639.10	691.686	-0.2667	0.284197	-0.938434	0.348021	0.958646	GMIP	1423	742	599	757	833	1222
ENSG00000089682.16	639.384	0.182125	0.273334	0.66631	0.505213	0.989527	RBM41	335	874	923	732	449	833
ENSG00000089685.14	3595.14	0.0407753	0.181109	0.225143	0.821868	0.996577	BIRC5	7653	4900	5054	5536	5599	4999
ENSG00000089692.8	76.2227	0.0966807	0.434122	0.222704	0.823766	0.996577	LAG3	107	68	82	47	80	113
ENSG00000089693.10	4688.04	-0.0640602	0.175708	-0.364584	0.715422	0.994294	MLF2	6366	5440	5445	5601	6777	5869
ENSG00000089723.9	187.322	-0.0424597	0.311806	-0.136173	0.891684	0.997368	OTUB2	220	134	262	289	168	169
ENSG00000089737.15	4246.96	0.254554	0.184318	1.38105	0.167262	0.841326	DDX24	7022	5311	5627	5321	4332	5056
ENSG00000089775.11	962.952	-0.131302	0.222027	-0.591377	0.554268	0.991582	ZBTB25	753	1093	973	1147	1130	1061
ENSG00000089818.16	920.138	0.0411398	0.164857	0.249548	0.802937	0.996577	NECAP1	1022	1013	910	1065	873	1014
ENSG00000089820.15	1325.11	-0.130542	0.2342	-0.557397	0.577256	0.992931	ARHGAP4	1338	1212	1296	1116	1813	1522
ENSG00000089847.12	77.0253	0.31061	0.344159	0.902519	0.366781	0.966619	ANKRD24	102	57	76	60	75	59
ENSG00000089876.11	855.07	-0.163101	0.213117	-0.765313	0.444085	0.980988	DHX32	1227	1081	991	1683	1029	963
ENSG00000089902.9	2155.39	-0.0957668	0.275274	-0.347896	0.727918	0.994294	RCOR1	1461	2094	1748	2225	1226	2564
ENSG00000089916.17	2409.15	0.0819726	0.206775	0.396434	0.691785	0.994179	GPATCH2L	2375	2502	2590	2617	1658	3015
ENSG00000090006.17	5789.63	-0.511614	0.188173	-2.71885	0.006551	0.199843	LTBP4	5768	3543	3303	5547	5208	5642
ENSG00000090013.9	555.744	-0.0885879	0.374504	-0.236548	0.813008	0.996577	BLVRB	220	1105	476	424	1757	498
ENSG00000090020.10	727.538	0.124899	0.173475	0.719981	0.471537	0.986024	SLC9A1	747	826	899	777	710	874
ENSG00000090054.13	1493.46	0.122228	0.13629	0.896825	0.369812	0.967485	SPTLC1	1438	1963	1986	1614	1838	1914
ENSG00000090060.17	5052.71	0.186417	0.124136	1.50172	0.133168	0.789444	PAPOLA	5708	7112	7534	7028	5851	6062
ENSG00000090061.17	1820.74	0.170029	0.201727	0.842866	0.399303	0.971862	CCNK	2546	2591	2924	3078	2268	2055
ENSG00000090097.20	6510.28	-0.0982322	0.207136	-0.474239	0.635329	0.994179	PCBP4	17067	6878	6645	7671	11017	9036
ENSG00000090238.11	791.115	-0.27543	0.262594	-1.04888	0.294233	0.933553	YPEL3	492	735	584	598	1020	868
ENSG00000090263.15	707.411	0.29451	0.211472	1.39266	0.163721	0.834519	MRPS33	1010	964	1140	880	1095	753
ENSG00000090266.12	1515.69	0.0662874	0.185293	0.357744	0.720535	0.994294	NDUFB2	1900	1637	1796	1600	2112	1626
ENSG00000090273.13	3148.22	2.68193e-05	0.180988	0.000148183	0.999882	0.999961	NUDC	4872	4205	4588	4704	4833	4177
ENSG00000090316.15	2264.84	-0.0157702	0.174551	-0.0903469	0.928012	0.998282	MAEA	3390	2131	2644	2841	2257	2796
ENSG00000090339.8	153.605	-1.11901	0.327354	-3.41835	0.000630017	0.0447453	ICAM1	3	183	101	91	285	214
ENSG00000090372.14	4243.64	-0.0948093	0.131097	-0.7232	0.469557	0.986024	STRN4	5660	4211	4163	5160	4181	5163
ENSG00000090376.9	326.128	0.182413	0.259697	0.702406	0.482426	0.987259	IRAK3	86	279	390	181	243	332
ENSG00000090382.6	60.6522	-1.73107	0.761016	-2.27468	0.022925	0.385736	LYZ	1	12	59	85	33	70
ENSG00000090432.6	543.633	-0.198268	0.27871	-0.711377	0.476851	0.987226	MUL1	818	543	574	738	609	726
ENSG00000090447.11	1106.64	0.0361066	0.22217	0.162518	0.870898	0.996666	TFAP4	1676	1629	1389	1557	1763	1260
ENSG00000090470.14	1199.1	-0.0974953	0.195478	-0.498754	0.617953	0.994179	PDCD7	1428	1394	1661	2170	1307	1439
ENSG00000090487.10	2281.96	-0.207349	0.212123	-0.977496	0.328324	0.954427	SPG21	2764	2620	2344	2600	3969	2733
ENSG00000090520.11	1667.09	0.304213	0.170851	1.78057	0.0749821	0.663243	DNAJB11	1612	2277	2884	1979	2057	2051
ENSG00000090530.9	1087.84	-0.621878	0.174624	-3.56125	0.000369095	0.0314847	P3H2	316	903	993	1127	1479	1140
ENSG00000090539.15	470.719	0.260736	0.355843	0.732729	0.463724	0.985718	CHRD	571	308	332	209	390	388
ENSG00000090565.15	2237.08	0.0232375	0.195013	0.119158	0.90515	0.997885	RAB11FIP3	3394	2023	2648	2545	1925	3082
ENSG00000090581.9	1246.63	-0.0624179	0.203448	-0.306801	0.758995	0.995196	GNPTG	1169	1212	1248	1163	1553	1385
ENSG00000090612.20	1196.77	0.238242	0.253116	0.941236	0.346584	0.958646	ZNF268	952	1789	1667	1416	928	1705
ENSG00000090615.13	2952.36	-0.104116	0.195783	-0.531791	0.594871	0.993609	GOLGA3	2258	1865	2638	2572	1903	2990
ENSG00000090621.13	5416.33	0.0367843	0.123304	0.298322	0.765458	0.995598	PABPC4	7101	6868	7474	7436	6922	7115
ENSG00000090661.11	821.497	-0.294859	0.244941	-1.20379	0.22867	0.904705	CERS4	1141	807	628	1071	1220	745
ENSG00000090674.15	438.956	-0.0385295	0.278767	-0.138214	0.890071	0.997368	MCOLN1	627	395	499	389	559	578
ENSG00000090686.15	2845.22	0.0640022	0.14292	0.447818	0.654285	0.994179	USP48	2324	3428	3294	3109	2629	3517
ENSG00000090776.5	3782.49	-0.350925	0.166957	-2.10189	0.0355633	0.482674	EFNB1	6854	3027	2841	6127	3849	3526
ENSG00000090857.13	3373.23	0.173689	0.296681	0.585441	0.558251	0.991582	PDPR	2009	3745	4446	2907	2693	4430
ENSG00000090861.15	2858.24	0.088119	0.150948	0.58377	0.559375	0.991582	AARS1	5018	3496	3441	3992	2884	3843
ENSG00000090863.11	8535.21	-0.0571584	0.118936	-0.480582	0.630814	0.994179	GLG1	8726	7143	8175	9318	7343	8348
ENSG00000090889.11	2706.26	0.199923	0.191902	1.0418	0.297505	0.935101	KIF4A	4648	4336	4161	5023	2913	3488
ENSG00000090905.18	3602.63	0.0927772	0.336388	0.275804	0.782698	0.996577	TNRC6A	2341	3284	4522	4960	1378	3765
ENSG00000090924.14	5031.41	-0.0984629	0.213618	-0.46093	0.644849	0.994179	PLEKHG2	3415	4281	4925	4108	4176	6389
ENSG00000090932.10	856.64	0.189793	0.270279	0.70221	0.482548	0.987259	DLL3	5453	1102	1163	1364	1548	1298
ENSG00000090971.4	958.791	-0.198948	0.277229	-0.717631	0.472985	0.986159	NAT14	1633	896	1118	1290	1720	967
ENSG00000090975.12	398.561	-0.581525	0.266399	-2.18291	0.0290425	0.435886	PITPNM2	266	220	238	327	263	504
ENSG00000090989.17	1192.92	0.246089	0.212732	1.1568	0.247353	0.914588	EXOC1	1289	1383	1561	1488	839	1389
ENSG00000091009.7	1571.64	0.0479237	0.238303	0.201104	0.840617	0.996577	RBM27	1463	2104	2159	2514	1469	1804
ENSG00000091039.16	2144.71	0.157307	0.260538	0.603778	0.545991	0.991069	OSBPL8	2026	2947	2764	3328	1951	2005
ENSG00000091073.19	386.927	-0.403978	0.222951	-1.81196	0.0699929	0.650441	DTX2	387	359	296	425	519	455
ENSG00000091127.13	886.339	0.423028	0.179205	2.36058	0.0182461	0.344158	PUS7	1088	1629	1671	1146	1096	1316
ENSG00000091128.12	55.5721	-0.658635	0.601665	-1.09469	0.273654	0.923647	LAMB4	6	40	11	23	59	25
ENSG00000091129.19	1182.55	0.504919	0.380004	1.32872	0.18394	0.857875	NRCAM	3409	2099	2227	3145	1109	1037
ENSG00000091136.13	19134.8	-0.573046	0.164857	-3.47602	0.000508914	0.0396171	LAMB1	443	18118	18188	9166	19223	17868
ENSG00000091140.12	1922.55	0.149781	0.149303	1.0032	0.315766	0.946037	DLD	1732	2790	2359	2243	2256	2155
ENSG00000091157.13	1165.45	0.19056	0.188221	1.01243	0.311334	0.944219	WDR7	1660	1633	1329	1545	1079	1457
ENSG00000091164.12	2435.34	-0.0297507	0.199476	-0.149145	0.881439	0.996666	TXNL1	2969	3414	3032	3544	4026	2543
ENSG00000091262.14	97.7225	-0.373582	0.383073	-0.975223	0.32945	0.954503	ABCC6	96	115	86	196	74	128
ENSG00000091317.7	1420.73	-0.00388856	0.162352	-0.0239515	0.980891	0.998282	CMTM6	1765	1987	1680	2097	1935	1673
ENSG00000091409.14	1674.48	0.0693368	0.354706	0.195477	0.84502	0.996577	ITGA6	2278	2111	1787	2992	1671	1348
ENSG00000091428.17	269.048	-0.131932	0.246151	-0.53598	0.591973	0.993609	RAPGEF4	95	242	367	256	279	321
ENSG00000091436.16	1479.82	0.27367	0.183417	1.49206	0.135682	0.792764	MAP3K20	1103	1848	2200	1627	1586	1424
ENSG00000091482.5	82.6958	1.63467	0.877107	1.86371	0.0623628	0.618364	SMPX	1	13	104	9	15	9
ENSG00000091483.6	2190.79	0.149241	0.165259	0.90307	0.366489	0.96657	FH	4103	3047	2925	2871	2900	3134
ENSG00000091490.10	620.905	0.282507	0.256758	1.10029	0.271207	0.921575	SEL1L3	293	772	965	575	866	541
ENSG00000091513.14	188.667	0.280181	0.390266	0.717924	0.472804	0.986024	TF	153	354	196	181	406	145
ENSG00000091527.15	4024.82	0.212136	0.146839	1.44468	0.148547	0.814803	CDV3	4887	6543	5891	5758	5453	4777
ENSG00000091536.16	162.33	-0.318566	0.414614	-0.768344	0.442283	0.980812	MYO15A	104	92	45	65	90	149
ENSG00000091542.8	2473.56	-0.347709	0.264282	-1.31568	0.188283	0.861977	ALKBH5	4248	3033	2369	3401	4977	3077
ENSG00000091592.15	1766.03	0.225844	0.196307	1.15046	0.249953	0.915441	NLRP1	5490	2708	2110	2480	2659	2371
ENSG00000091622.15	356.271	0.0743596	0.238904	0.311254	0.755608	0.995196	PITPNM3	232	210	258	267	208	198
ENSG00000091640.7	1629.1	0.099968	0.203752	0.490636	0.623684	0.994179	SPAG7	2406	1926	1992	1764	2452	1781
ENSG00000091651.8	1410.1	0.161411	0.238277	0.677412	0.498144	0.987938	ORC6	1804	2264	2173	1909	1613	2441
ENSG00000091656.15	5992.31	-1.02759	0.26788	-3.83601	0.00012505	0.0151663	ZFHX4	1855	2717	2289	7166	2943	4472
ENSG00000091664.7	175.045	-0.0156059	0.435458	-0.0358379	0.971412	0.998282	SLC17A6	459	174	150	276	205	212
ENSG00000091732.15	798.638	-0.0280623	0.222441	-0.126156	0.899608	0.997666	ZC3HC1	895	890	1120	1037	945	1122
ENSG00000091831.21	62.8936	-0.368445	0.492322	-0.748383	0.454229	0.982992	ESR1	12	24	31	35	17	41
ENSG00000091844.7	222.639	0.0167285	0.405972	0.0412061	0.967132	0.998282	RGS17	90	270	213	308	123	158
ENSG00000091879.13	191.019	0.135627	0.372272	0.364321	0.715618	0.994294	ANGPT2	46	133	143	120	133	89
ENSG00000091947.9	938.513	-0.217574	0.238362	-0.912786	0.361355	0.963939	TMEM101	1346	915	840	891	1544	1136
ENSG00000091972.18	1466.25	-0.245573	0.175363	-1.40037	0.161403	0.83365	CD200	1388	1526	1424	1789	1869	1718
ENSG00000091986.15	3245.79	-0.27743	0.223295	-1.24244	0.214076	0.893897	CCDC80	835	2520	3469	2891	3509	2666
ENSG00000092010.14	1361.04	-0.0387922	0.231874	-0.167299	0.867135	0.996666	PSME1	1545	1628	1622	1712	2392	1241
ENSG00000092020.10	744.072	0.166054	0.154451	1.07512	0.282319	0.929371	PPP2R3C	1190	1154	992	1089	948	988
ENSG00000092036.17	1478.12	-0.0242291	0.197279	-0.122817	0.902252	0.997666	HAUS4	2180	2118	1509	1746	2270	2016
ENSG00000092051.16	248.892	-0.316495	0.367986	-0.860073	0.389749	0.97106	JPH4	416	154	125	258	167	268
ENSG00000092054.12	289.895	3.21594	1.29019	2.49261	0.0126807	0.291233	MYH7	44	9	625	24	53	18
ENSG00000092068.19	636.986	-0.923974	0.351473	-2.62886	0.0085671	0.233619	SLC7A8	123	521	417	1026	572	450
ENSG00000092094.10	1898.9	0.0780382	0.254907	0.306144	0.759495	0.995196	OSGEP	1708	2166	2161	1671	1909	2720
ENSG00000092096.15	1891.56	-0.424119	0.196612	-2.15714	0.0309947	0.450409	SLC22A17	2211	1258	1316	1865	2151	2002
ENSG00000092098.16	1577.96	-0.213101	0.173248	-1.23003	0.218685	0.897481	RNF31	2103	1376	1377	1675	1633	2035
ENSG00000092108.20	1525.06	0.181171	0.166715	1.08671	0.277164	0.92611	SCFD1	1037	1944	1722	1611	1452	1477
ENSG00000092140.14	1395	0.0157741	0.247792	0.0636585	0.949242	0.998282	G2E3	1017	2024	1665	2086	1221	1639
ENSG00000092148.12	6032.47	0.134254	0.239652	0.560205	0.57534	0.992931	HECTD1	4704	6110	7381	6738	3547	7191
ENSG00000092199.17	21332.6	0.0938306	0.187625	0.500096	0.617008	0.994179	HNRNPC	31960	30918	29444	28538	36145	24758
ENSG00000092201.9	9370.04	0.353034	0.16194	2.18002	0.0292557	0.435954	SUPT16H	12952	15126	17413	14183	10878	11982
ENSG00000092203.13	2767.65	0.269675	0.131058	2.05767	0.0396216	0.508441	TOX4	3651	3562	3772	3393	2978	3068
ENSG00000092208.16	486.445	0.0738771	0.166537	0.443607	0.657327	0.994179	GEMIN2	724	800	755	801	790	691
ENSG00000092295.11	70.0805	0.507538	0.399492	1.27046	0.203921	0.883955	TGM1	64	59	69	41	65	37
ENSG00000092330.15	954.808	0.195485	0.191245	1.02217	0.306701	0.940453	TINF2	1736	1106	1132	1246	1178	890
ENSG00000092377.13	70.781	0.698801	1.70423	0.41004	0.681776	0.994179	TBL1Y	167	123	128	130	78	1
ENSG00000092421.16	5168.76	-0.163624	0.191236	-0.855613	0.392212	0.971356	SEMA6A	2122	4226	5330	5030	3763	5374
ENSG00000092439.13	1695.1	-0.0755266	0.231279	-0.32656	0.744001	0.995093	TRPM7	710	1507	1654	1569	1046	1809
ENSG00000092445.11	2188.92	0.0845302	0.163206	0.517935	0.604504	0.993674	TYRO3	3484	2826	3006	2922	2802	2950
ENSG00000092470.11	859.102	0.286422	0.17705	1.61774	0.105718	0.739489	WDR76	1414	1584	1294	1383	1042	1212
ENSG00000092529.23	150.215	0.340359	0.385398	0.883137	0.377162	0.969855	CAPN3	71	132	156	79	92	158
ENSG00000092531.9	1186.42	0.104925	0.154292	0.680042	0.496478	0.987938	SNAP23	917	1592	1675	1365	1607	1305
ENSG00000092607.13	889.984	-1.58776	1.12718	-1.40861	0.15895	0.831706	TBX15	2	351	214	268	266	467
ENSG00000092621.11	5124.64	-0.168457	0.217796	-0.773463	0.439249	0.980093	PHGDH	8138	5243	6332	7445	6995	6267
ENSG00000092758.15	3505.06	-0.703847	0.390381	-1.80298	0.0713921	0.650557	COL9A3	33	2009	2614	773	4496	2462
ENSG00000092820.17	2582.72	-0.0833247	0.221896	-0.375512	0.70728	0.994294	EZR	4658	3038	3367	4865	3491	2771
ENSG00000092841.18	18773.3	0.112052	0.207158	0.540904	0.588574	0.993609	MYL6	28342	21829	22373	18666	31943	20400
ENSG00000092847.11	3862.09	0.240796	0.168677	1.42756	0.15342	0.82167	AGO1	11582	4761	6231	7913	4125	4416
ENSG00000092850.11	244.962	-0.339708	0.371196	-0.915172	0.360101	0.963294	TEKT2	680	341	221	540	491	296
ENSG00000092853.13	1241.74	0.477574	0.280924	1.70001	0.0891285	0.703485	CLSPN	1801	2140	2861	2059	1004	2055
ENSG00000092871.16	1243.11	0.00661899	0.149946	0.0441425	0.964791	0.998282	RFFL	1407	1394	1495	1703	1361	1349
ENSG00000092929.11	123.687	-0.517758	0.337943	-1.53209	0.125501	0.777837	UNC13D	31	97	63	91	127	92
ENSG00000092931.11	5954.66	-0.0791537	0.202787	-0.39033	0.696293	0.994294	MFSD11	9193	6541	7142	6521	7664	9616
ENSG00000092964.17	6826.98	0.132448	0.205898	0.64327	0.520049	0.990611	DPYSL2	17090	7973	8321	10815	8122	7343
ENSG00000092969.11	1598.58	-0.40757	0.305244	-1.33522	0.181803	0.855807	TGFB2	85	742	922	821	539	772
ENSG00000092978.10	897.036	0.187329	0.182942	1.02398	0.305846	0.940091	GPATCH2	845	1273	1362	1281	918	1072
ENSG00000093000.18	2458.69	0.174438	0.211947	0.823027	0.410493	0.97471	NUP50	2436	3409	4304	3946	2291	3273
ENSG00000093009.9	982.056	0.0247241	0.195664	0.12636	0.899447	0.997666	CDC45	1696	1053	1367	1168	1436	1424
ENSG00000093010.12	1161.8	-0.199692	0.247813	-0.805818	0.420348	0.976078	COMT	2495	1248	1151	1598	2111	1239
ENSG00000093072.15	725.509	0.0338797	0.444283	0.076257	0.939215	0.998282	ADA2	1245	1392	1258	2353	661	908
ENSG00000093100.13	1143.34	-0.0873365	0.197392	-0.442451	0.658163	0.994179	NA	792	986	1022	921	993	1310
ENSG00000093144.18	1484.05	0.109541	0.173255	0.632255	0.52722	0.990611	ECHDC1	1328	2210	2277	2096	2013	1746
ENSG00000093167.17	1411.57	0.3165	0.138934	2.27807	0.0227226	0.383017	LRRFIP2	1449	2116	2077	1734	1455	1664
ENSG00000093183.13	1388.29	-0.050174	0.195346	-0.256847	0.797297	0.996577	SEC22C	2037	1352	2005	2254	1610	1644
ENSG00000093217.9	243.698	0.085847	0.241875	0.354923	0.722647	0.994294	XYLB	198	224	341	275	216	266
ENSG00000094631.18	4914.15	0.0291866	0.195229	0.149499	0.88116	0.996666	HDAC6	6418	5102	4654	5004	4795	5995
ENSG00000094755.16	333.044	-0.329813	0.57351	-0.575079	0.565238	0.991974	GABRP	2	445	87	43	481	121
ENSG00000094804.9	1250.49	0.336953	0.221155	1.5236	0.127608	0.781717	CDC6	1851	2008	2482	1835	1518	1963
ENSG00000094841.13	248.212	0.073158	0.256161	0.285594	0.775189	0.996577	UPRT	242	331	318	329	327	241
ENSG00000094880.10	1600.36	0.0547946	0.161705	0.338856	0.734718	0.994294	CDC23	2091	1850	1970	2070	1590	2080
ENSG00000094914.12	2227.97	0.0904957	0.140421	0.644459	0.519278	0.990611	AAAS	2932	2696	2647	2577	2687	2742
ENSG00000094916.14	16048.9	-0.00301513	0.172749	-0.0174538	0.986075	0.998282	CBX5	18085	19386	24883	26603	19810	18662
ENSG00000094975.13	2441.11	0.00412883	0.168091	0.024563	0.980404	0.998282	SUCO	1784	2955	3138	3244	2330	2770
ENSG00000095002.13	2685.66	0.131621	0.202681	0.6494	0.51608	0.990611	MSH2	3594	4034	3974	4469	2628	3857
ENSG00000095015.5	1691.84	-0.0447002	0.220683	-0.202554	0.839484	0.996577	MAP3K1	946	1885	1723	1821	1330	1875
ENSG00000095059.15	2217.42	-0.0263217	0.24094	-0.109246	0.913007	0.998282	DHPS	3206	2452	2339	2111	3431	2643
ENSG00000095066.11	1091	-0.183739	0.22744	-0.807859	0.419172	0.97544	HOOK2	700	950	1002	892	1167	1305
ENSG00000095139.13	4484.44	0.0568368	0.156853	0.362357	0.717085	0.994294	ARCN1	5956	6053	5200	6069	5260	5524
ENSG00000095203.14	243.406	0.0698584	0.24208	0.288575	0.772907	0.996084	EPB41L4B	100	215	284	211	184	232
ENSG00000095209.11	472.353	-0.327783	0.419677	-0.781035	0.434782	0.979574	TMEM38B	681	762	409	1378	583	362
ENSG00000095261.13	984.823	-0.0355981	0.176899	-0.201234	0.840516	0.996577	PSMD5	931	1125	1318	1426	1054	1155
ENSG00000095303.14	119.15	-0.117799	0.464188	-0.253775	0.799669	0.996577	PTGS1	60	234	71	135	224	96
ENSG00000095319.14	3973.84	0.0554693	0.146174	0.379474	0.704336	0.994294	NUP188	6548	4305	4869	5785	3604	4994
ENSG00000095321.16	833.86	-0.202643	0.225762	-0.897598	0.3694	0.967485	CRAT	1015	841	693	874	1103	950
ENSG00000095370.19	732.1	-0.514905	0.260622	-1.97567	0.0481917	0.548374	SH2D3C	1203	766	614	1022	1044	1314
ENSG00000095380.10	816.438	0.0807409	0.198361	0.407041	0.683978	0.994179	NANS	847	1037	1142	931	1223	1006
ENSG00000095383.19	168.438	-0.334127	0.317894	-1.05106	0.29323	0.933506	TBC1D2	96	149	134	124	254	177
ENSG00000095397.13	701.986	-0.314433	0.259775	-1.2104	0.226125	0.903391	WHRN	441	640	463	738	676	648
ENSG00000095485.16	880.018	0.0650776	0.143794	0.452576	0.650854	0.994179	CWF19L1	1109	1057	1060	1023	1084	1100
ENSG00000095539.15	593.452	0.115019	0.190114	0.605002	0.545178	0.991069	SEMA4G	691	578	520	552	451	617
ENSG00000095564.13	3037.54	0.0970951	0.243421	0.398878	0.689983	0.994179	BTAF1	2962	3297	3814	3943	2065	3863
ENSG00000095574.11	458.69	0.0440148	0.235499	0.1869	0.851739	0.996577	IKZF5	397	629	587	673	445	553
ENSG00000095587.8	116.158	-1.82338	0.519785	-3.50795	0.000451577	0.0368348	TLL2	62	24	12	177	50	30
ENSG00000095596.11	781.548	0.091871	0.638428	0.143902	0.885578	0.997169	CYP26A1	722	1290	923	259	2496	1405
ENSG00000095637.21	1690.64	0.220487	0.246758	0.893535	0.371571	0.968165	SORBS1	893	1562	1616	1061	1359	1562
ENSG00000095713.13	93.078	0.0573612	0.320958	0.178719	0.858158	0.996666	CRTAC1	236	104	89	158	95	92
ENSG00000095739.10	1268.59	-0.72218	0.330425	-2.18561	0.028844	0.434304	BAMBI	113	1618	1722	1112	1397	2907
ENSG00000095777.14	263.994	0.338665	0.281791	1.20183	0.229428	0.905174	MYO3A	231	582	420	387	399	293
ENSG00000095787.21	5125.14	0.176529	0.181362	0.973349	0.33038	0.95454	WAC	4990	7027	6472	6566	4437	6300
ENSG00000095794.19	469.47	-0.0523288	0.185475	-0.282134	0.777841	0.996577	CREM	539	586	522	585	650	566
ENSG00000095906.16	1746.98	-0.244447	0.243199	-1.00513	0.314835	0.945664	NUBP2	2519	1503	1715	1755	2523	2220
ENSG00000095951.16	1358.4	0.033108	0.280503	0.118031	0.906043	0.998137	HIVEP1	982	1230	1502	1617	698	1481
ENSG00000096060.14	1389.84	0.515887	0.203004	2.54127	0.011045	0.271224	FKBP5	2251	2869	2738	1929	1856	2037
ENSG00000096063.15	2868.44	0.334865	0.145099	2.30783	0.0210087	0.370088	SRPK1	4421	4766	4977	4342	3530	3719
ENSG00000096070.19	2377.3	0.253347	0.185145	1.36837	0.171196	0.844429	BRPF3	4280	3052	3844	3648	2157	3442
ENSG00000096080.11	735.865	0.0944923	0.236628	0.399328	0.689651	0.994179	MRPS18A	1081	852	832	751	997	840
ENSG00000096092.5	388.219	-0.218126	0.23056	-0.946073	0.344111	0.958646	TMEM14A	429	417	423	511	645	424
ENSG00000096093.15	1536.51	0.0418971	0.23942	0.174994	0.861084	0.996666	EFHC1	1577	1837	1746	2094	1308	1854
ENSG00000096384.19	47479.6	0.256906	0.139238	1.84508	0.0650257	0.630678	HSP90AB1	62007	69186	74947	64427	64303	54575
ENSG00000096401.7	2591.2	0.256717	0.214869	1.19476	0.23218	0.906762	CDC5L	2650	3564	3868	3724	2299	2827
ENSG00000096433.10	1472.59	-0.503518	0.251663	-2.00077	0.0454175	0.539064	ITPR3	226	1220	1220	742	1929	1875
ENSG00000096654.15	748.267	0.0651058	0.243761	0.267089	0.789401	0.996577	ZNF184	645	1048	998	997	710	1074
ENSG00000096696.13	3883.18	0.128836	0.227259	0.566915	0.570772	0.99224	DSP	321	6916	7101	2924	4579	4244
ENSG00000096717.11	1168.37	0.0487737	0.232434	0.209839	0.833794	0.996577	SIRT1	1352	1709	1643	2021	1069	1640
ENSG00000096746.17	9666.33	0.204888	0.118629	1.72713	0.0841434	0.689877	HNRNPH3	11105	15426	15713	14306	11241	12816
ENSG00000096872.15	669.651	0.337026	0.235753	1.42957	0.15284	0.819967	IFT74	534	1309	1027	867	600	991
ENSG00000096968.13	452.756	-0.0946062	0.242496	-0.390134	0.696437	0.994294	JAK2	143	391	346	375	333	307
ENSG00000097007.17	7370.06	-0.24843	0.169093	-1.4692	0.14178	0.80409	ABL1	7772	7045	6842	9213	6512	9783
ENSG00000097021.19	1544.67	-0.100132	0.252362	-0.39678	0.691529	0.994179	ACOT7	4793	1820	1736	2352	2549	2047
ENSG00000097033.14	2012.94	0.0771348	0.169323	0.455548	0.648715	0.994179	SH3GLB1	2202	2773	2400	2846	2266	2238
ENSG00000097046.12	1490.59	0.001252	0.240093	0.00521464	0.995839	0.99929	CDC7	1598	2526	2166	2454	1604	2593
ENSG00000097096.8	612.867	-0.346871	0.304989	-1.13732	0.255403	0.918308	SYDE2	173	874	512	631	648	890
ENSG00000099139.13	1100.36	-0.17703	0.219876	-0.805135	0.420742	0.976332	PCSK5	366	857	873	918	764	892
ENSG00000099194.5	17132.4	0.551214	0.149982	3.67521	0.000237653	0.0234139	SCD	46515	37971	35343	29482	24172	27037
ENSG00000099203.6	809.256	-0.161637	0.254217	-0.635823	0.524892	0.990611	TMED1	1011	849	792	722	1337	1028
ENSG00000099204.18	4169.24	0.0164869	0.159119	0.103614	0.917476	0.998282	ABLIM1	3402	4547	5556	4501	5467	4608
ENSG00000099219.13	987.574	-0.14913	0.229333	-0.650276	0.515514	0.990611	ERMP1	653	1276	827	977	1286	1157
ENSG00000099246.16	1118.21	0.0960658	0.213017	0.450977	0.652006	0.994179	RAB18	1020	1214	1289	1447	1145	886
ENSG00000099250.17	3198.4	-0.347585	0.176074	-1.97409	0.048372	0.549007	NRP1	1021	2179	2291	2473	2316	2903
ENSG00000099251.14	182.222	0.239763	0.490533	0.48878	0.624998	0.994179	HSD17B7P2	277	355	193	199	347	209
ENSG00000099256.18	876.42	0.00983777	0.171127	0.0574881	0.954156	0.998282	PRTFDC1	909	1027	1092	922	1177	1173
ENSG00000099260.10	293.578	0.680023	0.271372	2.50587	0.012215	0.285386	PALMD	164	243	176	103	149	156
ENSG00000099282.9	409.005	-0.472467	0.314599	-1.50181	0.133146	0.789444	TSPAN15	583	351	402	425	894	515
ENSG00000099284.13	6555.65	0.071276	0.185516	0.384205	0.700827	0.994294	MACROH2A2	10863	9000	9299	9532	10332	7645
ENSG00000099290.15	2071.91	0.362611	0.143178	2.5326	0.011322	0.272066	WASHC2A	2096	2818	3080	2425	2032	2201
ENSG00000099308.10	550.732	-0.193621	0.230578	-0.839717	0.401067	0.971862	MAST3	546	491	503	604	491	688
ENSG00000099326.8	1657.9	-0.147096	0.2462	-0.597467	0.550196	0.991346	MZF1	2440	1381	1456	1459	1742	2252
ENSG00000099330.8	109.899	-0.10515	0.337947	-0.311143	0.755692	0.995196	OCEL1	133	121	169	173	181	127
ENSG00000099331.13	5905.2	-0.090684	0.159863	-0.56726	0.570538	0.99224	MYO9B	7616	5037	5973	6268	5861	6931
ENSG00000099337.4	87.7412	-0.822782	0.399143	-2.06137	0.0392675	0.507019	KCNK6	11	119	51	92	125	115
ENSG00000099338.22	74.5522	0.45341	0.502964	0.901477	0.367335	0.967329	CATSPERG	52	88	55	34	50	83
ENSG00000099341.11	3088.37	0.0877537	0.178406	0.491877	0.622806	0.994179	PSMD8	4878	3835	3692	3436	4594	3797
ENSG00000099364.16	2574.86	-0.0852104	0.198311	-0.429681	0.667427	0.994179	FBXL19	3776	2707	3277	3666	2706	3720
ENSG00000099365.9	485.296	-0.00613421	0.306017	-0.0200453	0.984007	0.998282	STX1B	563	325	383	317	323	537
ENSG00000099377.13	136.94	0.263256	0.398926	0.659914	0.509309	0.989863	HSD3B7	57	78	118	52	79	114
ENSG00000099381.16	1579.17	-0.0757441	0.204028	-0.371244	0.710456	0.994294	SETD1A	1898	1556	2039	2280	1288	2226
ENSG00000099385.11	1412.36	-0.120494	0.199592	-0.603703	0.546041	0.991069	BCL7C	1176	1399	1538	1412	2089	1446
ENSG00000099617.3	410.116	-0.873748	0.236178	-3.69953	0.000216002	0.0216939	EFNA2	558	356	377	932	550	631
ENSG00000099622.13	10681.1	-0.00425924	0.25167	-0.0169239	0.986497	0.998282	CIRBP	11096	11303	10143	9433	14360	10451
ENSG00000099624.7	1438.91	-0.37677	0.276703	-1.36164	0.173312	0.845952	ATP5F1D	2311	1381	1392	1677	2657	1766
ENSG00000099625.12	598.457	0.0965511	0.213111	0.453055	0.650509	0.994179	CBARP	1812	916	672	983	707	938
ENSG00000099715.14	99.5105	0.354413	0.474363	0.747134	0.454983	0.983008	PCDH11Y	74	142	81	105	83	51
ENSG00000099725.14	445.5	0.718151	1.44326	0.497589	0.618773	0.994179	PRKY	493	757	738	477	535	39
ENSG00000099783.11	13702	0.201143	0.171326	1.17403	0.240381	0.910308	HNRNPM	21834	18538	23142	20039	15630	19570
ENSG00000099785.10	245.605	0.0803178	0.330207	0.243235	0.807823	0.996577	MARCHF2	568	311	203	261	440	222
ENSG00000099795.6	1458.75	-0.36205	0.268793	-1.34695	0.177996	0.852379	NDUFB7	2142	1175	1131	1367	2493	1521
ENSG00000099797.12	1632.04	0.30071	0.265279	1.13356	0.256978	0.918308	TECR	2224	2100	2263	1776	2262	1678
ENSG00000099800.7	1790.58	-0.100799	0.23402	-0.430728	0.666666	0.994179	TIMM13	2755	2050	1944	1911	2954	2272
ENSG00000099804.8	2298.94	-0.00105749	0.218973	-0.00482933	0.996147	0.99929	CDC34	4487	2939	2548	3040	3751	2571
ENSG00000099810.18	2202.72	0.0321932	0.201366	0.159874	0.872981	0.996666	MTAP	1807	3052	3039	3194	2026	3039
ENSG00000099814.15	887.807	-0.247808	0.177181	-1.39862	0.161927	0.83365	CEP170B	1069	804	813	1117	856	1177
ENSG00000099817.11	3534.04	-0.163519	0.199903	-0.817995	0.41336	0.97471	POLR2E	5271	3903	3867	4517	5384	4368
ENSG00000099821.13	1996.51	-0.38296	0.204074	-1.87658	0.0605762	0.612323	POLRMT	3473	1751	1689	2627	2679	2391
ENSG00000099840.13	145.969	0.131917	0.389413	0.33876	0.734791	0.994294	IZUMO4	148	149	132	93	119	213
ENSG00000099849.14	357.375	-0.59895	0.285134	-2.10059	0.0356767	0.483271	RASSF7	382	332	286	502	695	347
ENSG00000099860.8	545.39	-0.129621	0.328654	-0.394398	0.693287	0.994179	GADD45B	96	976	427	243	1343	723
ENSG00000099864.17	2750.73	-0.342434	0.224001	-1.52872	0.126335	0.778892	PALM	5498	2202	2273	3456	4002	2833
ENSG00000099866.14	462.903	-1.75374	0.368269	-4.76212	1.9157e-06	0.000678122	MADCAM1	7	206	167	197	798	296
ENSG00000099869.7	202.234	-0.648118	0.520635	-1.24486	0.213183	0.89295	IGF2-AS	5	106	142	35	96	272
ENSG00000099875.14	1686.2	0.0739533	0.20887	0.354063	0.723291	0.994294	MKNK2	2290	1749	2593	2641	1827	1913
ENSG00000099889.13	2497.54	-0.130493	0.218209	-0.598021	0.549826	0.991346	ARVCF	6506	2388	2276	3112	2512	3799
ENSG00000099899.14	1328.72	-0.314148	0.215957	-1.45468	0.145758	0.809046	TRMT2A	1721	1053	1197	1414	1709	1554
ENSG00000099901.16	5934.41	0.324616	0.187865	1.72792	0.0840018	0.689877	RANBP1	9964	9395	10867	7705	10034	7529
ENSG00000099904.15	1848.91	-0.454611	0.200032	-2.27269	0.0230448	0.386517	ZDHHC8	2090	1588	1557	2121	2238	2606
ENSG00000099910.16	1231.76	-0.523582	0.211895	-2.47095	0.0134755	0.30061	KLHL22	1284	651	773	1103	935	1494
ENSG00000099917.17	2064.62	-0.120703	0.203575	-0.592915	0.553238	0.991582	MED15	2576	2362	1763	2201	2494	2575
ENSG00000099940.11	719.156	0.0632406	0.167138	0.378373	0.705153	0.994294	SNAP29	991	864	1094	1048	942	904
ENSG00000099942.12	4798.72	-0.173527	0.164737	-1.05336	0.292177	0.933354	CRKL	6394	6935	5694	7782	6890	7092
ENSG00000099949.18	3342.64	-0.200563	0.231379	-0.866812	0.386045	0.970209	LZTR1	3824	2600	2503	2588	3214	4094
ENSG00000099953.9	960.616	-0.0779589	0.253247	-0.307838	0.758206	0.995196	MMP11	681	738	912	598	1062	1063
ENSG00000099954.18	2358.79	0.132436	0.301909	0.438663	0.660906	0.994179	CECR2	3750	3957	3373	4617	1966	3792
ENSG00000099956.18	4903.39	0.0200977	0.206686	0.0972377	0.922538	0.998282	SMARCB1	8576	6656	5747	6294	7727	5966
ENSG00000099958.14	335.639	0.347099	0.352913	0.983526	0.325349	0.953051	DERL3	278	419	484	225	380	485
ENSG00000099968.17	1285.42	0.041727	0.174862	0.238628	0.811394	0.996577	BCL2L13	2528	1797	1820	2416	1790	1548
ENSG00000099974.7	675.279	-0.323242	0.261744	-1.23495	0.216848	0.896398	DDTL	923	747	612	749	1272	858
ENSG00000099977.13	708.417	-0.227863	0.334202	-0.68181	0.495359	0.987938	DDT	978	758	686	597	1422	840
ENSG00000099984.11	83.097	-0.220831	0.54818	-0.402845	0.687062	0.994179	GSTT2	62	112	70	84	78	162
ENSG00000099991.17	3492.46	-0.0714699	0.141486	-0.505136	0.613463	0.994179	CABIN1	4976	3430	3856	4320	3718	4371
ENSG00000099992.15	414.166	-0.00332684	0.244258	-0.0136202	0.989133	0.998282	TBC1D10A	360	361	381	287	466	436
ENSG00000099994.10	168.28	-0.373692	0.523883	-0.713312	0.475653	0.987101	SUSD2	126	167	230	269	208	321
ENSG00000099995.18	4490.01	0.0832311	0.157497	0.52846	0.59718	0.993674	SF3A1	8097	6287	6416	7652	6053	5314
ENSG00000099998.17	164.034	-1.21191	0.370275	-3.27301	0.00106408	0.0645528	GGT5	8	107	124	129	290	168
ENSG00000099999.14	1039.59	-0.197849	0.222556	-0.888987	0.37401	0.968771	RNF215	1012	907	771	864	1117	1189
ENSG00000100003.17	129.454	-0.554834	0.31438	-1.76485	0.0775889	0.671114	SEC14L2	69	76	64	139	90	88
ENSG00000100014.19	4820.79	0.125761	0.183136	0.68671	0.492266	0.987938	SPECC1L	5885	5823	6699	6557	4328	6435
ENSG00000100023.18	2429.23	0.0997099	0.171473	0.581491	0.560909	0.991582	PPIL2	3788	2508	2824	2825	2391	3040
ENSG00000100027.14	1811.91	-0.0551928	0.176853	-0.312083	0.754978	0.995196	YPEL1	2936	1873	2044	2430	2032	2359
ENSG00000100028.11	3791.1	0.162469	0.18015	0.901856	0.367134	0.966979	SNRPD3	5067	5429	5924	4919	6452	4350
ENSG00000100029.17	2092.73	0.217279	0.196873	1.10365	0.269745	0.921575	PES1	3557	2925	2607	2546	2610	2523
ENSG00000100030.14	3723.11	0.0458632	0.155295	0.295329	0.767743	0.995598	MAPK1	5962	4899	4276	5705	4239	4471
ENSG00000100031.18	100.703	-0.211208	0.364855	-0.578881	0.562669	0.991582	GGT1	55	75	86	68	119	89
ENSG00000100033.16	110.766	0.343379	0.511083	0.671865	0.50167	0.988452	PRODH	127	143	74	60	109	129
ENSG00000100034.13	2389.97	-0.32604	0.160655	-2.02944	0.0424135	0.522469	PPM1F	1897	2018	2204	2356	2781	2958
ENSG00000100036.12	173.592	-0.331934	0.227205	-1.46095	0.14403	0.805877	SLC35E4	244	160	153	268	185	211
ENSG00000100038.19	1673.73	-0.104744	0.290681	-0.36034	0.718593	0.994294	TOP3B	1772	1369	1418	1265	1530	2182
ENSG00000100055.20	58.4959	-0.905537	0.631213	-1.4346	0.151402	0.818712	CYTH4	21	32	39	69	19	96
ENSG00000100056.11	751.09	0.017754	0.229575	0.0773341	0.938358	0.998282	ESS2	1214	777	875	1075	764	827
ENSG00000100058.12	856.472	0.0493141	0.241376	0.204304	0.838116	0.996577	CRYBB2P1	656	932	814	639	848	1078
ENSG00000100060.17	258.269	-0.583545	0.279596	-2.0871	0.0368791	0.492448	MFNG	575	318	229	480	635	422
ENSG00000100065.14	351.401	-0.597027	0.229697	-2.5992	0.00934422	0.246564	CARD10	111	376	278	325	508	485
ENSG00000100068.11	573.838	-0.129596	0.315989	-0.410128	0.681712	0.994179	LRP5L	444	567	439	305	758	775
ENSG00000100075.9	2317.24	-0.185453	0.151437	-1.22463	0.220716	0.899796	SLC25A1	4370	2770	2446	3566	3469	3103
ENSG00000100077.14	966.92	0.418805	0.231835	1.80648	0.0708435	0.650441	GRK3	1755	1249	1575	1575	812	1008
ENSG00000100078.3	118.646	0.312703	0.352571	0.886922	0.375121	0.969269	PLA2G3	411	226	198	270	145	197
ENSG00000100083.18	2521.54	-0.0187197	0.217688	-0.0859929	0.931472	0.998282	GGA1	2852	2491	2485	2200	2940	3133
ENSG00000100084.14	1983.34	0.0214084	0.186055	0.115065	0.908394	0.998282	HIRA	3481	2327	2622	3006	2064	2843
ENSG00000100092.20	1710.58	-0.0550075	0.207501	-0.265095	0.790936	0.996577	SH3BP1	2305	1683	2237	1947	2502	2091
ENSG00000100095.18	268.15	-0.216473	0.434709	-0.497972	0.618504	0.994179	SEZ6L	765	282	216	777	267	144
ENSG00000100097.11	3257.27	-0.828763	0.24391	-3.39782	0.000679247	0.0470235	LGALS1	200	928	1075	1009	2155	1521
ENSG00000100099.20	2087.88	-0.0681199	0.170283	-0.400038	0.689128	0.994179	HPS4	2135	1990	2318	2487	1883	2561
ENSG00000100100.12	252.907	-0.509795	0.32232	-1.58164	0.113732	0.756101	PIK3IP1	208	292	143	243	420	353
ENSG00000100101.15	1032.35	-0.0434621	0.161011	-0.269933	0.787212	0.996577	NA	1224	1107	1460	1454	1191	1338
ENSG00000100104.13	936.91	0.141146	0.193156	0.730738	0.464939	0.985896	SRRD	1401	1050	1272	1352	905	1063
ENSG00000100105.17	3068.64	0.04697	0.166558	0.282003	0.777941	0.996577	PATZ1	6523	4154	4108	5558	3831	3992
ENSG00000100106.19	3476.67	-0.225353	0.14958	-1.50657	0.13192	0.788357	TRIOBP	4154	2902	3476	4341	3367	4267
ENSG00000100109.16	1115.34	0.104086	0.210539	0.494382	0.621036	0.994179	TFIP11	1621	1320	1452	1698	1087	1265
ENSG00000100116.16	532.594	-0.259504	0.245152	-1.05854	0.289808	0.932765	GCAT	899	556	569	620	929	770
ENSG00000100122.5	161.191	-2.01435	1.03603	-1.9443	0.0518591	0.571307	CRYBB1	6	10	3	64	3	16
ENSG00000100124.13	902.795	-0.0520034	0.204906	-0.253791	0.799657	0.996577	ANKRD54	1740	1011	949	1076	1269	1182
ENSG00000100129.17	19000.1	0.129684	0.199972	0.648513	0.516653	0.990611	EIF3L	33116	24879	22467	22040	29930	20990
ENSG00000100138.13	2941.3	-0.0354371	0.193626	-0.183018	0.854784	0.996577	SNU13	4237	3685	3336	3584	4789	3411
ENSG00000100139.13	1343.48	-0.29115	0.220217	-1.3221	0.186134	0.860159	MICALL1	1561	1245	1301	1899	1234	1826
ENSG00000100142.14	1185.43	-0.00189996	0.220876	-0.00860194	0.993137	0.998712	POLR2F	1615	1272	1368	1267	1834	1253
ENSG00000100146.16	772.171	-1.06386	0.984073	-1.08108	0.279663	0.927241	SOX10	4	827	1450	597	878	1199
ENSG00000100147.13	158.304	0.0762619	0.292138	0.261048	0.794056	0.996577	CCDC134	143	116	188	185	104	133
ENSG00000100150.16	1098.48	0.285168	0.167703	1.70043	0.0890499	0.703485	DEPDC5	1704	1404	1555	1237	1111	1496
ENSG00000100151.15	900.905	-0.167757	0.216938	-0.773293	0.439349	0.980093	PICK1	651	668	671	649	821	917
ENSG00000100154.14	5127.36	-0.244703	0.217877	-1.12312	0.261386	0.918308	TTC28	4594	4147	4305	6494	3351	5616
ENSG00000100156.10	88.1218	-0.180359	0.517585	-0.348463	0.727492	0.994294	SLC16A8	34	49	102	41	117	99
ENSG00000100162.14	588.877	-0.134069	0.196043	-0.683873	0.494055	0.987938	CENPM	1135	665	624	765	816	874
ENSG00000100167.19	2994.56	0.261516	0.270857	0.965513	0.334288	0.955741	SEPTIN3	11201	4142	4562	6607	3472	3355
ENSG00000100181.22	89.4467	-0.0948994	0.470767	-0.201585	0.840242	0.996577	TPTEP1	88	111	43	139	68	59
ENSG00000100196.10	165.392	-0.57484	0.330311	-1.7403	0.081806	0.681294	KDELR3	77	77	104	115	181	127
ENSG00000100197.20	239.045	0.301281	0.483563	0.623044	0.533256	0.990611	CYP2D6	155	225	137	71	122	279
ENSG00000100201.19	35697.9	0.098569	0.177937	0.553954	0.579611	0.993609	DDX17	39795	35569	38806	39361	27319	42016
ENSG00000100206.9	182.436	0.377622	0.243451	1.55112	0.120873	0.768919	DMC1	149	345	314	188	277	235
ENSG00000100207.18	3104.29	-0.0439476	0.188856	-0.232704	0.815991	0.996577	TCF20	2894	3706	3114	3880	2541	3990
ENSG00000100209.9	278.231	-0.0258757	0.264613	-0.097787	0.922101	0.998282	HSCB	321	300	417	329	508	314
ENSG00000100211.10	854.866	-0.0345984	0.193138	-0.179138	0.857829	0.996666	CBY1	1045	918	1047	993	1190	995
ENSG00000100216.5	2080.52	0.0725841	0.212263	0.341953	0.732386	0.994294	TOMM22	3188	2639	2823	2611	3676	2218
ENSG00000100218.11	94.8193	-0.306422	0.320227	-0.956889	0.338623	0.956582	RSPH14	174	105	89	180	133	98
ENSG00000100219.16	884.418	0.0820838	0.187847	0.436972	0.662132	0.994179	XBP1	986	1407	1105	1110	1321	1300
ENSG00000100220.11	3309.21	0.12641	0.21079	0.599695	0.54871	0.991346	RTCB	6295	4435	4221	4411	4083	4505
ENSG00000100221.10	1870.59	0.0889421	0.168939	0.526476	0.598558	0.993674	JOSD1	2965	2159	2509	2215	2484	2447
ENSG00000100225.17	3236.01	-0.0119855	0.152528	-0.0785787	0.937368	0.998282	FBXO7	3224	3779	3239	3652	3505	3793
ENSG00000100226.15	3394.04	-0.101427	0.123033	-0.824386	0.40972	0.974511	GTPBP1	4577	3939	3970	4632	4228	4529
ENSG00000100227.17	4564.73	0.0346626	0.144781	0.239415	0.810784	0.996577	POLDIP3	7270	5860	5281	6414	5377	5664
ENSG00000100228.12	276.799	-0.099633	0.227087	-0.438743	0.660848	0.994179	RAB36	689	338	365	548	313	459
ENSG00000100234.11	4487.46	-0.0791108	0.223432	-0.354071	0.723286	0.994294	TIMP3	2341	4861	3325	2804	5788	4375
ENSG00000100239.15	2444.61	-0.0238637	0.207458	-0.115029	0.908422	0.998282	PPP6R2	2569	1861	2357	2014	2204	2720
ENSG00000100241.20	5479.83	-0.184334	0.180419	-1.0217	0.306923	0.940726	SBF1	10706	4446	4961	6651	4776	7462
ENSG00000100242.15	3362.7	-0.320722	0.168747	-1.9006	0.0573539	0.596793	SUN2	4098	2714	2728	3558	3704	3954
ENSG00000100243.20	3092.52	-0.15767	0.195629	-0.805964	0.420264	0.976078	CYB5R3	4370	3211	3808	4398	4626	3533
ENSG00000100246.12	641.195	-0.195019	0.208234	-0.936538	0.348996	0.958646	DNAL4	796	688	705	857	1036	679
ENSG00000100258.17	2137.59	-0.395671	0.241521	-1.63825	0.10137	0.733389	LMF2	2399	1785	1609	2019	2724	2776
ENSG00000100263.13	1132.72	-0.299218	0.181525	-1.64836	0.0992793	0.728715	RHBDD3	1638	1120	1093	1467	1406	1675
ENSG00000100266.18	2435.66	0.120997	0.131235	0.92199	0.356534	0.961894	PACSIN2	2741	3066	2989	2722	2762	3072
ENSG00000100271.16	634.676	0.0483307	0.218659	0.221033	0.825067	0.996577	TTLL1	935	754	944	945	902	744
ENSG00000100280.16	2369.65	-0.129215	0.157247	-0.821734	0.411228	0.97471	AP1B1	4182	2725	2553	3432	3045	3214
ENSG00000100281.13	1585.39	0.0349248	0.216675	0.161185	0.871948	0.996666	HMGXB4	1271	1991	2117	2318	1299	1921
ENSG00000100284.20	809.434	-0.151158	0.185978	-0.812773	0.416348	0.974934	TOM1	832	686	751	808	821	885
ENSG00000100285.9	344.357	0.369408	0.257685	1.43357	0.151696	0.818747	NEFH	430	321	472	414	212	296
ENSG00000100288.19	2040.8	-0.119044	0.225412	-0.528118	0.597417	0.993674	CHKB	2016	1886	1776	1600	2754	2386
ENSG00000100292.16	262.683	-0.603387	0.415393	-1.45257	0.146343	0.810613	HMOX1	58	115	282	236	208	306
ENSG00000100294.12	345.54	-0.21883	0.227985	-0.959843	0.337134	0.956025	MCAT	651	328	409	553	455	430
ENSG00000100296.13	2045.68	0.0951877	0.161891	0.587973	0.556551	0.991582	THOC5	2796	2564	2403	2318	2716	2415
ENSG00000100297.15	4716.97	-0.12883	0.161841	-0.796028	0.426016	0.977841	MCM5	8622	5332	4790	6221	5588	7108
ENSG00000100299.17	581.346	-0.376894	0.201856	-1.86714	0.0618817	0.618364	ARSA	458	405	469	520	668	653
ENSG00000100300.17	189.068	-1.05637	0.328147	-3.21921	0.00128545	0.0730798	TSPO	113	85	55	182	218	119
ENSG00000100304.12	1536.1	0.122301	0.164189	0.744879	0.456345	0.983853	TTLL12	3033	2231	1766	2289	1719	2064
ENSG00000100307.12	151.214	-0.044966	0.294308	-0.152785	0.878568	0.996666	CBX7	170	122	170	210	143	118
ENSG00000100311.16	253.364	-0.511908	0.265349	-1.92919	0.0537076	0.579847	PDGFB	66	255	186	208	319	296
ENSG00000100314.3	219.14	-0.174735	0.25626	-0.681865	0.495325	0.987938	CABP7	565	230	180	281	357	262
ENSG00000100316.15	50885	-0.027644	0.243858	-0.113361	0.909744	0.998282	RPL3	77351	59994	57097	52081	88425	58144
ENSG00000100319.12	372.061	-0.307985	0.272903	-1.12855	0.259087	0.918308	ZMAT5	609	391	268	470	597	381
ENSG00000100320.22	13249.5	-0.094574	0.161402	-0.585954	0.557907	0.991582	RBFOX2	7510	11873	13361	11721	10955	15199
ENSG00000100321.14	1670.8	-0.166449	0.18391	-0.905053	0.365437	0.966019	SYNGR1	1736	1445	1439	1579	1590	2006
ENSG00000100324.13	1592.89	-0.0300365	0.179708	-0.167141	0.867259	0.996666	TAB1	2768	1696	1711	2016	1867	1844
ENSG00000100325.14	1676.46	-0.0287525	0.192047	-0.149716	0.880989	0.996666	ASCC2	2066	1881	1760	1701	2215	2031
ENSG00000100330.15	3131.9	-0.101825	0.222817	-0.456992	0.647677	0.994179	MTMR3	2724	3101	2538	3122	2200	3966
ENSG00000100335.13	1700.78	0.130939	0.17126	0.764559	0.444534	0.980988	MIEF1	3295	2262	2735	2728	2095	2435
ENSG00000100344.10	365.452	-0.140379	0.188656	-0.7441	0.456816	0.984188	PNPLA3	624	514	447	714	436	546
ENSG00000100345.20	12096.8	-0.309601	0.20565	-1.50547	0.132202	0.788357	MYH9	5335	13191	15036	12085	21478	13595
ENSG00000100347.14	1954.53	0.0331144	0.200465	0.165187	0.868796	0.996666	SAMM50	2445	2588	2166	2106	2864	2334
ENSG00000100348.9	1695.61	0.0908575	0.241276	0.376572	0.706492	0.994294	TXN2	2762	2378	2020	1989	2674	1954
ENSG00000100350.14	1127.7	0.0239355	0.169745	0.141009	0.887863	0.997368	FOXRED2	1921	1207	1507	1655	1281	1420
ENSG00000100353.17	5445.3	0.0359325	0.183259	0.196075	0.844552	0.996577	EIF3D	8358	6955	6055	6474	8419	6066
ENSG00000100354.20	2962.93	-0.0691036	0.300886	-0.229667	0.818351	0.996577	TNRC6B	1682	1786	2366	2943	1051	2394
ENSG00000100359.20	3150.15	-0.253408	0.241269	-1.05031	0.293575	0.933506	SGSM3	3324	2455	2434	2418	3568	3829
ENSG00000100360.14	2519.32	-0.0534347	0.201419	-0.265292	0.790785	0.996577	IFT27	2512	2371	2389	2281	2580	3024
ENSG00000100364.18	1441.87	0.00377905	0.150402	0.0251263	0.979954	0.998282	KIAA0930	3021	1550	1621	2269	1575	1637
ENSG00000100372.14	738.425	0.134912	0.175576	0.768396	0.442252	0.980812	SLC25A17	879	858	1011	820	977	865
ENSG00000100376.11	877.906	0.210668	0.216494	0.973088	0.33051	0.95454	FAM118A	1138	732	1103	824	829	830
ENSG00000100379.17	1026.92	0.115016	0.182364	0.630694	0.528241	0.990611	KCTD17	2439	1269	1354	1539	1287	1322
ENSG00000100380.13	5329.78	0.106194	0.18387	0.577551	0.563568	0.991582	ST13	5316	7558	7488	6899	8122	5386
ENSG00000100387.8	1910.36	-0.033669	0.212181	-0.158681	0.87392	0.996666	RBX1	2631	2214	2223	2255	3443	1961
ENSG00000100393.11	5324.6	0.0761924	0.229344	0.332219	0.739724	0.994479	EP300	5543	6017	6404	7594	3265	6608
ENSG00000100395.14	1320.21	0.184508	0.159345	1.15792	0.246897	0.914588	L3MBTL2	1971	1488	1565	1471	1395	1514
ENSG00000100399.15	105.586	0.0562929	0.327478	0.171898	0.863517	0.996666	CHADL	102	72	101	98	89	82
ENSG00000100401.19	3626.84	0.0122118	0.163904	0.0745057	0.940608	0.998282	RANGAP1	6915	4546	4323	4817	4481	5436
ENSG00000100403.11	5410.83	-0.0453956	0.139017	-0.326547	0.74401	0.995093	ZC3H7B	7143	5604	6020	6926	5578	6516
ENSG00000100410.7	1563.36	0.201519	0.185943	1.08377	0.278468	0.927241	PHF5A	2706	2206	2217	1852	2601	1960
ENSG00000100412.15	2850.52	-0.0995948	0.188521	-0.528295	0.597294	0.993674	ACO2	4787	3012	2890	3558	3613	3429
ENSG00000100413.16	1989.63	0.0735901	0.178327	0.412669	0.679849	0.994179	POLR3H	3248	2004	2273	2367	2121	2288
ENSG00000100416.12	1828.96	-0.0428441	0.21341	-0.200759	0.840887	0.996577	TRMU	1820	1830	1789	1710	1683	2449
[truncated: 16,762 more rows]

## Sheet: CS13CS15_DE
ENS	baseMean	log2FoldChange	lfcSE	stat	pvalue	padj	Symbol	CS13.12690	CS13.13365	CS13.13472	CS15.13000	CS15.13019	CS15.13128
ENSG00000000971.15	461.69	-1.63627	0.57363	-2.85248	0.004338	0.0458508	CFH	1	84	42	208	40	231
ENSG00000001617.11	2870.44	-1.25347	0.241682	-5.18644	2.1435e-07	1.71124e-05	SEMA3F	1229	1527	1907	4369	4185	3800
ENSG00000001630.15	1656.14	1.08009	0.245599	4.39781	1.09351e-05	0.000471616	CYP51A1	2929	3290	2448	1464	1272	1194
ENSG00000002933.7	86.3058	2.53497	0.581862	4.35664	1.32073e-05	0.000551854	TMEM176A	570	179	99	42	7	22
ENSG00000004777.18	3850.65	-0.867752	0.238977	-3.63111	0.000282209	0.00645675	ARHGAP33	5050	3506	3896	6846	5418	6564
ENSG00000004848.7	172.897	3.29156	0.774839	4.24806	2.15631e-05	0.000812341	ARX	681	156	183	23	2	8
ENSG00000004864.13	1770.16	0.603692	0.198538	3.04068	0.00236041	0.0300065	SLC25A13	2650	3069	3019	1807	2292	1990
ENSG00000005020.12	250.546	1.29873	0.349926	3.71145	0.000206074	0.00504061	SKAP2	354	498	608	342	75	205
ENSG00000005206.16	3499.95	-0.924789	0.323179	-2.86154	0.00421593	0.044813	SPPL2B	4661	2747	2835	6513	4290	5007
ENSG00000005379.15	1761.07	-0.964782	0.264312	-3.65016	0.000262076	0.00610025	TSPOAP1	1679	1248	1495	3148	2416	2356
ENSG00000005882.11	1371.66	-0.769032	0.204683	-3.75719	0.000171835	0.00435061	PDK2	1112	937	910	1176	1753	1835
ENSG00000006016.10	875.615	-1.32612	0.307392	-4.31408	1.60266e-05	0.000639734	CRLF1	327	356	326	767	2370	703
ENSG00000006118.14	6383.39	-1.01116	0.24124	-4.19151	2.77104e-05	0.00100362	TMEM132A	6928	4793	5410	10234	9679	10113
ENSG00000006282.20	1958.05	-1.17468	0.216089	-5.43607	5.44685e-08	5.05883e-06	SPATA20	845	1399	1345	3360	2481	3145
ENSG00000006283.17	3373.73	-1.64121	0.247357	-6.63499	3.24519e-11	5.79838e-09	CACNA1G	368	1232	1008	2953	4770	4033
ENSG00000006625.17	1120.67	0.628123	0.202957	3.09486	0.00196906	0.0267111	GGCT	1692	2143	1992	1354	1270	1294
ENSG00000006704.10	2486.09	-0.550365	0.194097	-2.83552	0.0045751	0.0477915	GTF2IRD1	2215	2323	2216	3140	4288	2890
ENSG00000007062.11	1336.21	0.80379	0.202607	3.96724	7.27085e-05	0.00222163	PROM1	3109	2296	2099	1178	1060	1460
ENSG00000007174.17	121.734	1.29826	0.459972	2.82246	0.00476561	0.0490712	DNAH9	172	152	96	65	28	59
ENSG00000007350.16	147.136	4.61779	0.835512	5.5269	3.25939e-08	3.13586e-06	TKTL1	1081	302	236	4	5	9
ENSG00000007372.20	1621.95	6.40815	0.371861	17.2326	1.51103e-66	7.0871e-63	PAX6	6989	3514	2446	45	35	26
ENSG00000007541.16	2310.92	-0.717648	0.2414	-2.97286	0.00295036	0.0348124	PIGQ	3100	1725	2041	3370	2879	2965
ENSG00000007866.18	2646.29	-0.760461	0.259511	-2.93036	0.00338572	0.0384036	TEAD3	1424	2147	2097	4077	3667	3575
ENSG00000008256.15	1547.08	-0.581461	0.183391	-3.17061	0.0015212	0.0223662	CYTH3	1008	1123	1332	1553	1834	2026
ENSG00000008294.20	5748.28	0.6929	0.228932	3.02666	0.00247269	0.0308241	SPAG9	9872	7036	6939	4152	4781	3987
ENSG00000008441.16	594.224	-2.32603	0.537123	-4.33054	1.48746e-05	0.000602727	NFIX	1	7	15	36	45	74
ENSG00000008710.18	6645.71	-1.57516	0.27642	-5.69845	1.20903e-08	1.28151e-06	PKD1	5029	2903	3374	9477	10820	8516
ENSG00000009307.15	18224.8	0.509739	0.16917	3.01318	0.00258527	0.031762	CSDE1	26185	27390	28136	16437	23026	21059
ENSG00000009694.13	620.164	-1.77494	0.373952	-4.74644	2.07033e-06	0.000119881	TENM1	112	203	147	652	1386	538
ENSG00000009709.11	602.593	2.43473	0.865265	2.81385	0.00489521	0.0499094	PAX7	2507	614	295	102	9	121
ENSG00000010322.15	7557.89	-0.699124	0.225728	-3.0972	0.00195357	0.0266358	NISCH	8756	6524	6346	10813	11235	9744
ENSG00000010327.10	1288.07	-0.788292	0.238023	-3.31184	0.000926857	0.0156797	STAB1	519	906	883	1518	1276	1796
ENSG00000010810.17	2663.47	0.589396	0.190933	3.08692	0.00202244	0.0270828	FYN	5119	3279	3861	2025	2241	2479
ENSG00000011028.13	8203.81	-0.733127	0.213699	-3.43065	0.000602142	0.0115156	MRC2	3486	5979	5578	8596	11383	10599
ENSG00000012171.18	1082.06	-1.03373	0.332536	-3.10862	0.00187965	0.026083	SEMA3B	398	944	504	1637	877	1628
ENSG00000012822.15	2859.93	-0.737438	0.222992	-3.30702	0.000942933	0.0158658	CALCOCO1	2205	1883	1931	3483	3217	3139
ENSG00000013297.10	293.86	1.17861	0.279402	4.21832	2.4613e-05	0.000909209	CLDN11	53	365	304	169	89	155
ENSG00000013573.16	3635.39	-0.710406	0.225343	-3.15255	0.0016185	0.023502	DDX11	3336	3570	4052	6892	5856	6096
ENSG00000014914.19	692.405	-1.30946	0.272425	-4.80666	1.53469e-06	9.31791e-05	MTMR11	61	389	328	1065	852	827
ENSG00000015592.16	724.283	2.0249	0.354511	5.71181	1.11778e-08	1.21218e-06	STMN4	3416	916	544	121	11	292
ENSG00000020181.17	5615.75	-1.1192	0.23852	-4.69227	2.70188e-06	0.000149088	ADGRA2	430	2871	3743	5413	9670	7766
ENSG00000021355.12	200.955	0.927262	0.289226	3.20601	0.00134587	0.0206245	SERPINB1	255	314	289	136	184	167
ENSG00000021762.19	1215.02	-0.740879	0.259612	-2.85379	0.00432013	0.0457393	OSBPL5	1079	834	957	1462	1628	1492
ENSG00000023839.10	77.9642	1.58643	0.480586	3.30103	0.00096331	0.0161494	ABCC2	38	221	213	50	52	70
ENSG00000024422.11	585.064	-1.1992	0.318406	-3.76627	0.000165702	0.00421808	EHD2	33	170	145	315	339	451
ENSG00000025039.14	554.135	1.44207	0.330934	4.35757	1.31514e-05	0.000550743	RRAGD	1525	917	772	400	184	294
ENSG00000026950.16	669.132	-1.42199	0.260967	-5.44892	5.0676e-08	4.73002e-06	BTN3A1	137	251	274	737	777	618
ENSG00000029993.14	4862.31	0.682604	0.200436	3.40559	0.000660221	0.0121913	HMGB3	9098	8113	9884	4123	6239	5970
ENSG00000033170.16	1041.84	0.656014	0.209388	3.13301	0.00173024	0.0246664	FUT8	1802	1194	1266	560	1073	881
ENSG00000035499.12	1210.13	0.680818	0.235507	2.89086	0.0038419	0.0419302	DEPDC1B	2371	2183	2297	1284	1329	1217
ENSG00000035862.12	4380.34	-0.610504	0.215665	-2.8308	0.00464317	0.0482072	TIMP2	2681	2371	3090	3110	4528	4655
ENSG00000038358.14	3223.04	-0.666153	0.211751	-3.14593	0.00165562	0.0238931	EDC4	5136	2427	2529	3457	4561	4228
ENSG00000041357.15	3781	0.419053	0.141432	2.96293	0.00304729	0.0355809	PSMA4	5991	6207	5487	4092	4059	4675
ENSG00000041515.15	353.766	1.49687	0.275964	5.42415	5.82303e-08	5.35519e-06	MYO16	1177	473	413	130	123	204
ENSG00000042088.13	1274.7	0.590505	0.158537	3.72471	0.000195537	0.00482692	TDP1	2335	2010	1933	1109	1409	1394
ENSG00000042493.15	554.717	-1.12943	0.371429	-3.04078	0.00235963	0.0300065	CAPG	147	255	243	569	662	616
ENSG00000043039.6	157.639	-1.94604	0.624264	-3.11734	0.00182492	0.0255885	BARX2	2	49	43	209	142	174
ENSG00000043143.20	108.726	-1.74546	0.481656	-3.62387	0.000290224	0.0066159	JADE2	8	44	17	136	101	80
ENSG00000044090.8	4614.49	-0.892293	0.187504	-4.75879	1.9476e-06	0.000113828	CUL7	3565	3201	3238	5946	6193	5968
ENSG00000046653.14	2289.74	1.15389	0.22312	5.17161	2.32082e-07	1.81742e-05	GPM6B	6740	3488	2803	1215	1099	1571
ENSG00000047849.21	7092.45	0.45794	0.159521	2.87071	0.00409547	0.0437558	MAP4	10323	8207	8495	5373	6618	6365
ENSG00000049089.13	5274.69	-1.27884	0.37882	-3.37585	0.000735893	0.013195	COL9A2	363	2838	2619	4051	6046	8010
ENSG00000049130.13	671.081	0.978611	0.333451	2.9348	0.00333765	0.0380654	KITLG	432	1278	970	441	558	676
ENSG00000049449.8	4110.26	0.734357	0.238443	3.0798	0.00207139	0.0275613	RCN1	4972	7014	7287	3788	3696	4451
ENSG00000049541.10	1856.65	0.529294	0.178609	2.96341	0.00304248	0.0355809	RFC2	3385	3042	2824	1803	2150	2254
ENSG00000050327.14	406.545	-1.19522	0.375375	-3.18407	0.00145221	0.0216573	ARHGEF5	42	228	332	511	495	728
ENSG00000050628.20	117.932	-2.76661	0.775424	-3.56786	0.000359905	0.00782407	PTGER3	27	10	17	110	16	73
ENSG00000050767.15	1651.11	-0.809383	0.233761	-3.46245	0.000535289	0.0105711	COL23A1	104	989	984	1592	2003	1827
ENSG00000051009.10	1414.14	-0.699218	0.180898	-3.86527	0.000110965	0.00309793	FAM160A2	1158	1319	1274	2188	1872	1959
ENSG00000054523.17	8873.72	1.15283	0.246242	4.68171	2.84491e-06	0.000154258	KIF1B	25727	11777	12821	4720	6431	5345
ENSG00000055163.19	2139.31	0.642502	0.214497	2.99539	0.00274092	0.0332264	CYFIP2	5390	3178	3081	1944	1818	2047
ENSG00000056487.15	1390.51	0.834495	0.244636	3.41117	0.000646842	0.0120627	PHF21B	5206	2254	1527	1034	995	965
ENSG00000056972.18	419.306	-1.05819	0.296067	-3.57415	0.000351371	0.00769204	TRAF3IP2	42	263	195	544	505	435
ENSG00000057657.15	130.509	1.1575	0.402231	2.87769	0.00400593	0.0431183	PRDM1	13	248	373	127	131	145
ENSG00000058453.16	3477.71	-0.798263	0.196938	-4.05337	5.04855e-05	0.00165877	CROCC	5867	3011	2522	4725	4576	4227
ENSG00000060491.16	1555.39	-0.55339	0.190055	-2.91174	0.00359419	0.0399707	OGFR	1632	1379	1308	2033	2047	1820
ENSG00000060656.19	2031.47	-0.687888	0.22193	-3.09958	0.00193798	0.0265584	PTPRU	786	1727	1561	2766	3225	2527
ENSG00000061273.17	4151.76	-0.711859	0.224544	-3.17024	0.00152312	0.0223769	HDAC7	4040	3616	3993	6907	5919	5666
ENSG00000061938.16	2043.31	-1.21763	0.233895	-5.20588	1.93081e-07	1.56138e-05	TNK2	1297	1401	1307	3030	3090	3142
ENSG00000062038.13	2580.69	-0.578169	0.203951	-2.83485	0.00458477	0.0478061	CDH3	73	3518	2847	5375	4233	4588
ENSG00000063046.17	12204.8	0.54201	0.17496	3.09791	0.00194891	0.0266358	EIF4B	13281	18002	17300	10724	14044	12588
ENSG00000063660.8	3671.22	-0.53588	0.189214	-2.83214	0.00462379	0.0480904	GPC1	5968	2788	3139	3771	4101	4950
ENSG00000064199.6	414.12	1.39771	0.372863	3.74858	0.000177841	0.00447993	SPA17	1017	779	977	326	212	372
ENSG00000064601.16	1433.88	-0.631877	0.219394	-2.8801	0.00397552	0.0429388	CTSA	1075	1162	1269	2165	1799	1751
ENSG00000065150.18	11235.4	0.510384	0.170173	2.99921	0.00270679	0.032954	IPO5	21739	16779	15038	9937	12699	11823
ENSG00000065320.8	2908.73	1.55441	0.305748	5.08396	3.69647e-07	2.69842e-05	NTN1	15160	3520	4392	1440	513	1458
ENSG00000065328.16	1512.55	0.622199	0.209179	2.97448	0.00293486	0.0346731	MCM10	2171	2717	2695	1502	2245	1756
ENSG00000065357.19	472.073	-0.999908	0.241993	-4.13197	3.59666e-05	0.00125422	DGKA	48	235	166	395	436	434
ENSG00000065413.17	695.899	-0.975748	0.341268	-2.85918	0.00424734	0.0450449	ANKRD44	72	283	320	539	615	673
ENSG00000065534.18	1089.41	0.806848	0.251319	3.21046	0.00132524	0.0203708	MYLK	2284	1335	1243	603	698	791
ENSG00000065618.17	1256.52	-1.78945	0.460959	-3.88202	0.000103591	0.00295809	COL17A1	10	733	183	2540	2160	1023
ENSG00000065717.14	805.413	-1.39035	0.320529	-4.33768	1.43995e-05	0.000592431	TLE2	41	342	394	1279	597	890
ENSG00000065911.11	1067.06	0.638323	0.222093	2.87412	0.00405152	0.0434346	MTHFD2	1518	1801	1771	1011	1017	1237
ENSG00000066032.18	640.493	1.72856	0.400048	4.32088	1.55409e-05	0.000625671	CTNNA2	2797	1110	613	233	75	251
ENSG00000066382.16	1317.91	-1.19455	0.326393	-3.65984	0.000252372	0.00592585	MPPED2	103	579	634	1040	2079	1303
ENSG00000066629.16	1745.69	0.712273	0.224432	3.17368	0.00150522	0.0222367	EML1	3196	2465	2719	1339	1968	1611
ENSG00000066735.14	1646.63	-0.74208	0.253417	-2.9283	0.00340826	0.0386126	KIF26A	1404	1087	1228	1648	2659	1774
ENSG00000067064.10	1887.96	0.782316	0.272267	2.87334	0.00406152	0.0434921	IDI1	2909	3870	3561	2111	1910	2301
ENSG00000067445.20	8309.14	-0.911654	0.235829	-3.86574	0.000110752	0.00309661	TRO	6644	6531	6086	13684	11759	11014
ENSG00000067715.13	757.177	1.46442	0.374729	3.90795	9.3082e-05	0.00269077	SYT1	1666	1251	895	299	146	489
ENSG00000067840.12	3233.93	-0.77612	0.201219	-3.85709	0.000114743	0.0031755	PDZD4	6651	2496	2508	4252	3963	4001
ENSG00000068078.17	3916.67	1.70362	0.2991	5.69582	1.22778e-08	1.29406e-06	FGFR3	20629	5917	4365	1931	1298	1405
ENSG00000068784.12	1051.71	0.66057	0.18073	3.65501	0.000257176	0.00601606	SRBD1	1143	1787	1521	907	1179	1126
ENSG00000068796.16	2171.06	0.761885	0.246522	3.09053	0.00199797	0.0269602	KIF2A	2805	3569	3504	1797	2548	2041
ENSG00000068831.18	96.4248	-1.08979	0.350862	-3.10605	0.00189608	0.0261917	RASGRP2	19	72	59	164	97	130
ENSG00000069011.15	1703.95	-2.29993	0.369611	-6.22258	4.89046e-10	6.89849e-08	PITX1	19	349	196	883	4991	1212
ENSG00000069020.18	1314.99	-1.25808	0.329645	-3.81646	0.00013538	0.00358532	MAST4	344	786	651	2281	1705	1154
ENSG00000069188.16	2602.53	1.16457	0.298233	3.90491	9.42595e-05	0.00271227	SDK2	5364	3675	3867	1469	1343	1721
ENSG00000069535.13	49.9768	2.04319	0.545937	3.74254	0.00018217	0.00455693	MAOB	95	77	98	14	17	25
ENSG00000069849.10	1914.83	0.588348	0.169871	3.46349	0.000533207	0.0105411	ATP1B3	3222	3071	3011	1721	1763	2024
ENSG00000069956.11	2862.12	0.954163	0.182066	5.24074	1.59934e-07	1.32181e-05	MAPK6	6553	5467	5195	2262	2705	2936
ENSG00000070404.9	295.903	-0.972432	0.302906	-3.21034	0.00132577	0.0203708	FSTL3	150	177	256	443	485	390
ENSG00000070601.9	160.607	-1.5757	0.432282	-3.64506	0.000267327	0.0061765	FRMPD1	27	39	77	139	62	265
ENSG00000070731.10	95.2051	-1.30137	0.440308	-2.95558	0.0031208	0.0362759	ST6GALNAC2	10	56	46	188	79	116
ENSG00000072071.16	3853.11	-0.740194	0.165811	-4.46408	8.04144e-06	0.000364964	ADGRL1	2926	2453	2866	3533	4918	4785
ENSG00000072195.14	1473.74	-1.46521	0.304991	-4.8041	1.5545e-06	9.34745e-05	SPEG	448	529	657	1927	1616	1563
ENSG00000072274.12	2095.74	0.717018	0.237267	3.02198	0.00251124	0.0311601	TFRC	3598	3669	2612	1933	1999	1893
ENSG00000072415.8	1140	0.757132	0.262717	2.88193	0.00395242	0.0427428	MPP5	1444	2030	1952	1024	1322	1081
ENSG00000072571.19	978.204	0.883308	0.28325	3.11848	0.0018179	0.025509	HMMR	912	2240	2076	1150	1312	1014
ENSG00000072832.14	6010.76	1.31825	0.243711	5.40908	6.33491e-08	5.74151e-06	CRMP1	28113	8537	6916	2130	2601	3623
ENSG00000072840.12	1840.08	-0.645218	0.222174	-2.90411	0.00368299	0.0405973	EVC	1213	1141	1398	1900	2743	1979
ENSG00000072954.6	136.476	-1.34471	0.477513	-2.81607	0.00486157	0.0496234	TMEM38A	57	38	79	213	76	150
ENSG00000073067.13	134.674	-3.61301	0.782838	-4.61527	3.92579e-06	0.000203458	CYP2W1	6	7	5	152	31	65
ENSG00000073350.13	377.167	-0.735984	0.259039	-2.84121	0.00449421	0.0471829	LLGL2	49	443	427	914	337	729
ENSG00000073605.18	887.371	-0.950381	0.327976	-2.89771	0.00375892	0.0411202	GSDMB	403	753	722	1834	1186	1283
ENSG00000073670.13	783.423	-1.43501	0.471958	-3.04054	0.00236152	0.0300065	ADAM11	520	360	478	651	291	1584
ENSG00000073969.18	1331.29	0.634304	0.200007	3.17141	0.001517	0.0223587	NSF	2426	2158	1829	1010	1335	1483
ENSG00000074201.8	3699.29	0.573623	0.191885	2.9894	0.00279525	0.0336498	CLNS1A	6401	5629	5503	3357	4011	4008
ENSG00000074660.15	316.176	-0.674384	0.230334	-2.92786	0.00341307	0.0386204	SCARF1	37	250	286	383	350	462
ENSG00000074855.10	2068.1	-1.08174	0.242247	-4.46542	7.99107e-06	0.000364964	ANO8	2829	1583	1615	3443	2892	3273
ENSG00000075035.9	222.309	1.76833	0.463087	3.81858	0.000134225	0.0035719	WSCD2	192	322	142	63	30	94
ENSG00000075188.8	628.207	0.547625	0.188815	2.90033	0.00372774	0.0408983	NUP37	960	992	942	626	813	632
ENSG00000075213.10	2628.26	-0.877228	0.253965	-3.45412	0.000552082	0.010823	SEMA3A	192	1703	1260	2701	3069	2527
ENSG00000075340.22	1639.7	1.15926	0.294192	3.94048	8.13187e-05	0.00241778	ADD2	5558	2533	2203	721	598	1203
ENSG00000075399.13	606.586	-0.796542	0.254393	-3.13114	0.00174128	0.0247861	VPS9D1	643	481	439	796	620	864
ENSG00000076067.11	1828.08	-0.559967	0.19425	-2.88271	0.00394265	0.0426821	RBMS2	950	1297	1322	2024	2152	1845
ENSG00000076201.14	1740.28	-0.7041	0.22417	-3.14091	0.00168422	0.0242482	PTPN23	2026	1427	1457	2296	2360	2096
ENSG00000076248.10	1696.84	0.821864	0.18243	4.5051	6.63423e-06	0.0003159	UNG	4631	2793	2975	1377	1475	1877
ENSG00000077264.14	568.096	1.02523	0.351241	2.91887	0.00351303	0.0394481	PAK3	1112	675	750	247	605	342
ENSG00000077279.17	3447.25	0.95089	0.27625	3.44214	0.000577129	0.01117	DCX	10009	4498	4486	1474	3903	2600
ENSG00000077327.15	59.6739	2.20002	0.613397	3.58662	0.000334988	0.00741121	SPAG6	108	87	85	36	6	22
ENSG00000077454.15	2165.09	-0.949222	0.238997	-3.97169	7.13655e-05	0.00218773	LRCH4	1877	1750	2018	3602	3527	3254
ENSG00000078018.19	3735.77	1.81453	0.350887	5.17128	2.32494e-07	1.81742e-05	MAP2	11685	6480	4953	1654	655	1562
ENSG00000078114.18	516.198	1.22987	0.341303	3.60344	0.000314033	0.00705623	NEBL	593	735	821	414	282	313
ENSG00000078328.19	307.519	1.07941	0.331463	3.2565	0.00112795	0.0181177	RBFOX1	703	422	294	207	60	187
ENSG00000078549.14	457.671	2.43496	0.29805	8.16963	3.09343e-16	1.09502e-13	ADCYAP1R1	2512	614	624	62	158	158
ENSG00000078814.15	348.176	-2.25414	0.563807	-3.99807	6.3861e-05	0.0020035	MYH7B	40	38	83	515	134	187
ENSG00000079308.16	4470.7	-0.553195	0.19513	-2.835	0.00458259	0.0478061	TNS1	1000	2858	3439	4003	5647	4838
ENSG00000079459.12	7164.27	0.85902	0.196193	4.37844	1.19532e-05	0.000510828	FDFT1	16810	13134	11282	5870	7369	7553
ENSG00000080503.21	2118.14	-0.824179	0.285513	-2.88666	0.00389351	0.0423211	SMARCA2	201	750	799	1698	848	1420
ENSG00000080573.6	244.479	1.96486	0.512412	3.83452	0.000125808	0.00341082	COL5A3	248	203	157	71	14	57
ENSG00000080947.14	849.383	-1.08228	0.341044	-3.17343	0.00150647	0.0222367	CROCCP3	533	482	692	1447	1001	1247
ENSG00000081479.12	1313.15	1.63065	0.462243	3.5277	0.000419194	0.0088167	LRP2	3441	2047	2778	481	379	907
ENSG00000082014.16	2481.18	-1.08277	0.230685	-4.69372	2.68283e-06	0.000148682	SMARCD3	1280	1521	1579	3834	2436	3154
ENSG00000082153.17	3669.41	0.634513	0.190517	3.33047	0.000866986	0.0149499	BZW1	5047	5930	6578	3426	3914	4506
ENSG00000082293.12	119.794	-1.94898	0.614898	-3.1696	0.0015265	0.022409	COL19A1	16	7	16	58	37	45
ENSG00000082512.14	901.122	-0.915811	0.305717	-2.99561	0.00273895	0.0332264	TRAF5	230	618	626	1492	1211	889
ENSG00000082684.14	1411.42	2.73633	0.217379	12.5878	2.46362e-36	4.20181e-33	SEMA5B	8136	1930	1804	252	132	346
ENSG00000082781.11	2574.73	-0.651179	0.175471	-3.71104	0.000206406	0.00504217	ITGB5	719	2139	2362	3628	3052	3516
ENSG00000083720.12	1242.3	0.502841	0.177807	2.82802	0.00468366	0.0485258	OXCT1	1810	1724	1826	1131	1367	1282
ENSG00000083782.7	469.012	-8.08198	1.42207	-5.68325	1.32158e-08	1.37745e-06	EPYC	0	1	0	60	31	173
ENSG00000084636.17	5119.81	-1.88192	0.347053	-5.42256	5.8751e-08	5.37672e-06	COL16A1	32	483	474	2277	973	1861
ENSG00000084733.10	2595.25	0.548579	0.191581	2.86344	0.00419073	0.0445704	RAB10	4297	4067	3239	2103	2624	2751
ENSG00000085552.16	2630.68	-0.772727	0.220317	-3.50734	0.000452608	0.00933118	IGSF9	2813	2325	2770	4366	4273	3989
ENSG00000085741.12	458.343	-1.9889	0.39929	-4.98109	6.32281e-07	4.34514e-05	WNT11	9	103	127	644	143	486
ENSG00000086015.20	4205.25	-1.02801	0.286328	-3.59033	0.000330254	0.00733243	MAST2	2924	2843	2894	7168	5087	4801
ENSG00000086205.16	274.048	1.44063	0.305425	4.71679	2.39599e-06	0.000134989	FOLH1	746	394	474	186	92	141
ENSG00000086232.12	4296.95	0.522963	0.161402	3.24012	0.00119477	0.0189157	EIF2AK1	6980	6338	6914	4176	4643	4685
ENSG00000087266.15	2549.84	-0.801245	0.224119	-3.57509	0.000350113	0.00767345	SH3BP2	1684	1700	2040	3177	3407	3497
ENSG00000087842.10	151.613	1	0.290958	3.43692	0.000588377	0.0113216	PIR	213	315	318	155	135	146
ENSG00000088205.12	2438.01	0.759832	0.176784	4.29808	1.72285e-05	0.000673384	DDX18	3755	4158	4743	2141	3012	2699
ENSG00000088305.18	1222.03	0.864513	0.160813	5.37589	7.62046e-08	6.77571e-06	DNMT3B	3647	2111	2074	1048	1129	1154
ENSG00000088325.15	7430.94	0.682919	0.186558	3.66062	0.000251601	0.00591514	TPX2	11593	13085	12789	6372	10411	8221
ENSG00000088682.13	1165	-0.514424	0.172321	-2.98526	0.00283333	0.0339222	COQ9	1536	1077	1148	1614	1647	1646
ENSG00000089060.11	357.056	-0.891462	0.249785	-3.56891	0.000358466	0.0078109	SLC8B1	309	264	268	517	409	533
ENSG00000089116.3	204.53	6.05571	1.31748	4.59643	4.29793e-06	0.00021971	LHX5	897	125	147	4	1	0
ENSG00000089351.14	2880.39	-0.766204	0.243631	-3.14493	0.00166127	0.0239563	GRAMD1A	3015	2358	2292	4174	3894	3581
ENSG00000090006.17	5789.63	-1.10656	0.212797	-5.20006	1.99228e-07	1.60417e-05	LTBP4	5768	3543	3303	6928	6822	7572
ENSG00000090924.14	5031.41	-0.833888	0.241481	-3.45322	0.000553939	0.0108255	PLEKHG2	3415	4281	4925	9075	7568	7577
ENSG00000090932.10	856.64	2.07464	0.310742	6.6764	2.44888e-11	4.46052e-09	DLL3	5453	1102	1163	185	135	407
ENSG00000090975.12	398.561	-1.14963	0.300458	-3.82625	0.000130109	0.00348162	PITPNM2	266	220	238	495	459	526
ENSG00000091129.19	1182.55	2.71474	0.432478	6.27717	3.44784e-10	4.97577e-08	NRCAM	3409	2099	2227	402	153	297
ENSG00000091527.15	4024.82	0.529624	0.16624	3.18589	0.00144308	0.0215726	CDV3	4887	6543	5891	4092	4413	4378
ENSG00000091536.16	162.33	-1.40318	0.465429	-3.01482	0.00257134	0.0317319	MYO15A	104	92	45	141	72	246
ENSG00000091592.15	1766.03	0.909452	0.222914	4.07984	4.50667e-05	0.00150981	NLRP1	5490	2708	2110	1201	1067	1432
ENSG00000091656.15	5992.31	-1.02375	0.302998	-3.37872	0.00072824	0.0130867	ZFHX4	1855	2717	2289	3958	6520	5257
ENSG00000092020.10	744.072	0.563779	0.175886	3.20537	0.0013489	0.0206245	PPP2R3C	1190	1154	992	720	777	721
ENSG00000092096.15	1891.56	-0.84978	0.222361	-3.82163	0.000132574	0.00353299	SLC22A17	2211	1258	1316	2319	1792	2587
ENSG00000092201.9	9370.04	0.642423	0.183249	3.50574	0.00045534	0.00936692	SUPT16H	12952	15126	17413	8033	13084	10681
ENSG00000092470.11	859.102	0.665611	0.20115	3.30903	0.000936202	0.015795	WDR76	1414	1584	1294	811	988	981
ENSG00000092847.11	3862.09	0.722765	0.191179	3.78057	0.000156471	0.0040158	AGO1	11582	4761	6231	2944	3323	3198
ENSG00000092964.17	6826.98	0.900038	0.233117	3.86088	0.000112977	0.00314944	DPYSL2	17090	7973	8321	3174	5382	5002
ENSG00000093100.13	1143.34	-0.708531	0.222679	-3.18184	0.00146341	0.0217379	NA	792	986	1022	1791	1386	1481
ENSG00000093167.17	1411.57	0.520404	0.157394	3.30638	0.000945097	0.015888	LRRFIP2	1449	2116	2077	1382	1562	1441
ENSG00000095066.11	1091	-0.858165	0.256712	-3.34291	0.000829049	0.0144412	HOOK2	700	950	1002	2191	1400	1618
ENSG00000095397.13	701.986	-0.991252	0.293144	-3.38146	0.000721028	0.0129944	WHRN	441	640	463	1337	755	862
ENSG00000095587.8	116.158	-2.26424	0.591424	-3.82845	0.000128953	0.00348098	TLL2	62	24	12	75	191	58
ENSG00000096060.14	1389.84	0.817435	0.230134	3.552	0.000382315	0.00820666	FKBP5	2251	2869	2738	1186	1823	1667
ENSG00000096063.15	2868.44	0.649325	0.164411	3.94939	7.83501e-05	0.00235816	SRPK1	4421	4766	4977	2686	3766	2994
ENSG00000099194.5	17132.4	1.24126	0.169776	7.31114	2.64891e-13	6.45404e-11	SCD	46515	37971	35343	12817	16631	16316
ENSG00000099326.8	1657.9	-0.842301	0.278363	-3.02591	0.0024789	0.0308604	MZF1	2440	1381	1456	2927	2183	2351
ENSG00000099814.15	887.807	-0.616712	0.20038	-3.07771	0.00208595	0.0276559	CEP170B	1069	804	813	1278	1005	1211
ENSG00000099821.13	1996.51	-0.670094	0.231	-2.90084	0.00372163	0.0408552	POLRMT	3473	1751	1689	2404	3355	2658
ENSG00000099904.15	1848.91	-0.747064	0.226328	-3.3008	0.000964091	0.0161494	ZDHHC8	2090	1588	1557	2638	2651	2481
ENSG00000099910.16	1231.76	-1.06943	0.23951	-4.46509	8.00358e-06	0.000364964	KLHL22	1284	651	773	1452	1565	1605
ENSG00000099968.17	1285.42	0.610385	0.198704	3.07183	0.00212754	0.0280497	BCL2L13	2528	1797	1820	1020	1265	1235
ENSG00000099999.14	1039.59	-0.721742	0.251432	-2.87052	0.00409791	0.0437569	RNF215	1012	907	771	1503	1146	1399
ENSG00000100030.14	3723.11	0.497555	0.175935	2.82807	0.00468298	0.0485258	MAPK1	5962	4899	4276	3070	3747	3255
ENSG00000100038.19	1673.73	-0.958951	0.32854	-2.91882	0.00351355	0.0394481	TOP3B	1772	1369	1418	3657	2575	2058
ENSG00000100097.11	3257.27	-1.21349	0.274694	-4.41761	9.9797e-06	0.000436432	LGALS1	200	928	1075	2451	1202	3001
ENSG00000100151.15	900.905	-0.925376	0.244553	-3.78395	0.000154361	0.00397251	PICK1	651	668	671	1482	1138	1181
ENSG00000100167.19	2994.56	0.895299	0.306793	2.91825	0.00352003	0.0394885	SEPTIN3	11201	4142	4562	1462	2957	2722
ENSG00000100242.15	3362.7	-0.540628	0.190905	-2.83193	0.00462687	0.0480912	SUN2	4098	2714	2728	3663	4898	3981
ENSG00000100258.17	2137.59	-0.828402	0.273157	-3.0327	0.00242379	0.0305185	LMF2	2399	1785	1609	3279	2491	3098
ENSG00000100299.17	581.346	-0.79802	0.227739	-3.5041	0.000458159	0.00941459	ARSA	458	405	469	856	654	752
ENSG00000100335.13	1700.78	0.558417	0.194372	2.87292	0.00406695	0.0435254	MIEF1	3295	2262	2735	1224	2043	1920
ENSG00000100359.20	3150.15	-0.870918	0.272805	-3.19245	0.0014107	0.0212239	SGSM3	3324	2455	2434	5090	3917	4304
ENSG00000100433.15	314.08	4.71444	0.526688	8.9511	3.51946e-19	2.00087e-16	KCNK10	1882	618	507	17	1	32
ENSG00000100505.13	329.609	0.795706	0.264092	3.01299	0.00258688	0.031762	TRIM9	749	449	488	213	151	342
ENSG00000100604.12	284.697	1.64864	0.438864	3.75661	0.000172233	0.0043548	CHGA	1151	398	387	197	3	182
ENSG00000100647.7	934.719	-0.64013	0.214633	-2.98245	0.00285955	0.0340838	SUSD6	664	693	752	991	922	1288
ENSG00000100726.14	2271.85	-0.81236	0.249394	-3.25734	0.00112461	0.018095	TELO2	2875	2018	2113	3621	3420	3513
ENSG00000100744.14	445.306	0.647223	0.211717	3.05702	0.00223548	0.0288648	GSKIP	826	738	691	391	489	479
ENSG00000100749.7	969.746	0.761554	0.181317	4.20013	2.66756e-05	0.000975558	VRK1	1423	1899	1690	1015	1056	1038
ENSG00000100968.13	6313	-1.28427	0.229657	-5.59214	2.24284e-08	2.22635e-06	NFATC4	1576	3988	3579	10534	10708	8312
ENSG00000101004.14	2540.06	-0.816003	0.247311	-3.2995	0.00096856	0.0161953	NINL	1908	1875	2742	4181	4077	3360
ENSG00000101180.15	48.1917	3.09674	0.62565	4.94964	7.43519e-07	4.98184e-05	HRH3	292	54	82	8	2	10
ENSG00000101199.12	3368.74	-0.910329	0.2703	-3.36784	0.000757595	0.0134723	ARFGAP1	3337	2395	2538	5202	4314	4395
ENSG00000101203.16	275.623	-3.02834	0.695738	-4.35271	1.34468e-05	0.000557655	COL20A1	7	16	14	147	18	180
ENSG00000101204.16	247.338	1.33515	0.43579	3.06374	0.00218589	0.0285315	CHRNA4	972	346	328	86	20	200
ENSG00000101230.5	280.63	-1.03481	0.281751	-3.67278	0.000239927	0.00569781	ISM1	25	224	240	456	309	550
ENSG00000101265.15	1001.45	1.49094	0.251064	5.93848	2.87684e-09	3.52761e-07	RASSF2	3912	1229	1699	561	485	473
ENSG00000101367.8	4344.22	0.782479	0.179685	4.35473	1.33234e-05	0.000554234	MAPRE1	8272	7364	7291	3475	4631	4580
ENSG00000101542.9	403.632	2.81601	0.46006	6.12097	9.30075e-10	1.27366e-07	CDH20	1252	795	701	51	121	138
ENSG00000101639.18	2522.11	0.549104	0.183863	2.98649	0.00282204	0.0338518	CEP192	2755	3681	3509	2042	3162	2498
ENSG00000101670.11	701.25	3.42953	0.30856	11.1146	1.06489e-28	1.42703e-25	LIPG	3675	1914	1319	209	67	147
ENSG00000101938.14	378.48	1.31107	0.255712	5.12715	2.94168e-07	2.24345e-05	CHRDL1	1044	571	599	199	185	262
ENSG00000101940.17	2329.92	-0.724452	0.23909	-3.03004	0.00244521	0.0307049	WDR13	3139	1739	1774	3219	2513	2939
ENSG00000101986.11	536.969	-0.777091	0.218532	-3.55596	0.000376598	0.0081211	ABCD1	545	409	474	607	865	811
ENSG00000102241.11	4898.62	0.570518	0.188271	3.03031	0.00244305	0.0307049	HTATSF1	6345	8141	8976	4935	5856	5553
ENSG00000102316.16	18723.8	-0.719331	0.18228	-3.94631	7.93665e-05	0.00237101	MAGED2	13178	14111	14382	20423	23438	27744
ENSG00000102879.15	649.181	-0.964406	0.301345	-3.20034	0.00137264	0.0208182	CORO1A	1003	430	485	569	1192	1074
ENSG00000102893.15	2373.09	0.520178	0.152388	3.4135	0.000641335	0.0119961	PHKB	3217	3099	3466	2147	2091	2399
ENSG00000102901.12	2868.57	-0.747268	0.21665	-3.44919	0.000562262	0.0109312	CENPT	3167	2597	2456	4881	4385	3780
ENSG00000102904.14	567.647	-0.716374	0.242753	-2.95104	0.00316708	0.0367002	TSNAXIP1	647	552	511	1007	781	752
ENSG00000102924.11	180.601	3.40924	0.568624	5.99559	2.02746e-09	2.53581e-07	CBLN1	692	620	698	44	6	116
ENSG00000102974.14	3828.16	0.507772	0.175952	2.88586	0.00390343	0.0423798	CTCF	5493	6005	5944	3251	4975	4536
ENSG00000103018.16	2525.7	0.61036	0.170229	3.58553	0.000336398	0.00743364	CYB5B	4339	3912	4192	2448	2742	2809
ENSG00000103021.9	243.071	1.19704	0.268196	4.46329	8.07102e-06	0.000364964	CCDC113	569	401	455	149	229	209
ENSG00000103035.10	3039.67	0.552187	0.158136	3.49184	0.000479699	0.00973458	PSMD7	5157	4684	5020	2938	3352	3561
ENSG00000103187.7	4444.47	1.16992	0.279309	4.18862	2.80651e-05	0.00101256	COTL1	12583	8023	6762	3088	2061	3676
ENSG00000103197.16	6573.71	-0.682946	0.221938	-3.0772	0.00208957	0.0276559	TSC2	6789	5902	5634	9516	9053	9189
ENSG00000103226.17	1676.85	0.710448	0.224746	3.16112	0.00157166	0.0229184	NOMO3	2111	2631	2672	1484	1526	1727
ENSG00000103260.8	900.541	1.28194	0.229824	5.57792	2.43406e-08	2.40344e-06	METRN	4037	1387	1129	406	247	688
ENSG00000103335.20	1265.95	-0.830072	0.255965	-3.24291	0.00118316	0.0187619	PIEZO1	211	1061	690	1942	1367	1365
ENSG00000103342.12	3098.43	0.498928	0.171342	2.91188	0.00359263	0.0399707	GSPT1	4591	4492	4263	2580	3552	3401
ENSG00000103449.11	1165.82	2.95752	0.345079	8.57056	1.02983e-17	4.60014e-15	SALL1	5368	2995	2618	391	133	322
ENSG00000103460.16	720.888	1.42553	0.313675	4.54461	5.50374e-06	0.000271725	TOX3	2321	1430	861	376	393	429
ENSG00000103490.13	86.8779	-1.37219	0.421884	-3.25253	0.00114382	0.018253	PYCARD	17	56	38	99	134	149
ENSG00000104067.16	3690.28	0.642031	0.225709	2.84451	0.00444791	0.0467754	TJP1	3953	5729	6212	2957	4068	3921
ENSG00000104112.8	339.274	1.64734	0.428809	3.84167	0.000122202	0.00333985	SCG3	1105	531	502	138	17	235
ENSG00000104131.12	1677	0.591907	0.172319	3.43494	0.00059268	0.0113694	EIF3J	1897	3043	2838	1836	1876	1853
ENSG00000104177.17	2244.76	1.03528	0.286534	3.61311	0.000302546	0.00688844	MYEF2	4943	4248	3848	2075	1146	1722
ENSG00000104267.9	334.83	1.81564	0.38397	4.72859	2.26082e-06	0.000128531	CA2	332	912	433	187	113	201
ENSG00000104290.10	2555.11	0.991025	0.327781	3.02343	0.00249924	0.0310518	FZD3	5191	4093	3120	1745	1676	1612
ENSG00000104332.11	9245.06	1.28466	0.30054	4.27449	1.91572e-05	0.000736493	SFRP1	19852	14081	17198	3388	6712	8693
ENSG00000104341.16	4380.91	0.960758	0.168574	5.69933	1.20282e-08	1.28151e-06	LAPTM4B	9027	8100	7140	3786	3756	3920
ENSG00000104415.13	89.5114	-2.09251	0.600743	-3.4832	0.000495459	0.00994151	CCN4	0	5	25	84	63	60
ENSG00000104435.13	4702.03	1.96379	0.376809	5.21162	1.87202e-07	1.52038e-05	STMN2	20620	6847	6165	1627	61	3018
ENSG00000104447.11	3441	-0.713154	0.217058	-3.28555	0.00101784	0.0167632	TRPS1	794	1515	1242	1827	3649	2624
ENSG00000104490.17	1717.61	1.36755	0.185771	7.36149	1.81863e-13	4.63809e-11	NCALD	4563	2540	2833	958	808	1137
ENSG00000104518.10	791.817	-1.43249	0.249509	-5.74123	9.3989e-09	1.04339e-06	GSDMD	102	543	553	1645	1227	1529
ENSG00000104549.11	3625.98	0.921069	0.210101	4.38393	1.16558e-05	0.000499256	SQLE	7667	6491	6052	2936	3670	3429
ENSG00000104635.13	930.543	0.700221	0.22373	3.12976	0.00174949	0.0248841	SLC39A14	1339	1308	1414	666	1176	1000
ENSG00000104660.17	1359.1	0.619343	0.207971	2.97803	0.00290107	0.0344257	LEPROTL1	2753	1878	2046	1164	1141	1354
ENSG00000104695.12	2083.17	0.514707	0.165297	3.11383	0.00184677	0.0258369	PPP2CB	4247	3126	2797	1823	1867	2243
ENSG00000104722.13	10178.6	1.94867	0.391748	4.97429	6.54885e-07	4.46774e-05	NEFM	42015	18698	20421	5597	143	8084
ENSG00000104833.11	596.244	1.64896	0.393529	4.19019	2.7872e-05	0.00100753	TUBB4A	2954	817	773	170	116	326
ENSG00000104870.12	1896.44	-0.738245	0.229719	-3.21369	0.00131042	0.0202178	FCGRT	822	1299	1313	2143	1858	2492
ENSG00000104899.6	193.003	-1.81589	0.384326	-4.72486	2.3027e-06	0.000130517	AMH	311	143	110	268	261	556
ENSG00000104936.17	3347.38	-0.827672	0.287675	-2.87711	0.0040134	0.0431739	DMPK	3378	2777	3187	6231	3542	5024
ENSG00000104967.6	992.434	2.7689	0.377266	7.33937	2.14596e-13	5.36804e-11	NOVA2	5309	1638	1633	127	173	293
ENSG00000105137.12	1071.46	-0.752548	0.209085	-3.59925	0.000319134	0.00714472	SYDE1	508	835	946	1158	1822	1592
ENSG00000105176.17	1999.29	0.584634	0.189996	3.07709	0.0020903	0.0276559	URI1	2513	3209	3115	1946	2040	2240
ENSG00000105251.10	430.289	-1.25965	0.328437	-3.8353	0.000125412	0.00340993	SHD	532	222	210	527	258	706
ENSG00000105290.11	2962.28	0.873805	0.25171	3.47147	0.00051762	0.0102763	APLP1	13343	4021	3361	1601	1521	2083
ENSG00000105339.10	542.49	-0.79729	0.258233	-3.08748	0.00201859	0.0270658	DENND3	276	394	385	813	586	563
ENSG00000105397.13	3651.94	-1.02968	0.250984	-4.10256	4.08608e-05	0.00139634	TYK2	2530	2709	2731	5922	5002	5590
ENSG00000105409.16	1286.21	1.59299	0.387669	4.10915	3.97127e-05	0.00136706	ATP1A3	6949	1493	1198	233	45	723
ENSG00000105538.9	372.988	-1.00852	0.305172	-3.30475	0.000950617	0.0159522	RASIP1	148	249	291	395	544	646
ENSG00000105639.18	324.524	-1.21611	0.276923	-4.39151	1.12565e-05	0.000483259	JAK3	109	202	221	473	352	547
ENSG00000105642.15	601.188	-1.28952	0.383827	-3.35964	0.000780446	0.0137824	KCNN1	776	302	259	756	660	605
ENSG00000105696.8	502.721	-1.40078	0.343306	-4.08026	4.49856e-05	0.00150981	TMEM59L	476	200	203	536	739	446
ENSG00000105855.9	949.459	0.988813	0.328165	3.01315	0.00258548	0.031762	ITGB8	1837	903	1092	581	371	407
ENSG00000105879.11	718.76	0.755668	0.234391	3.22397	0.00126427	0.0196511	CBLL1	786	1244	1017	556	806	754
ENSG00000105989.8	97.4142	-3.14727	0.771938	-4.0771	4.56007e-05	0.00152498	WNT2	0	10	1	80	22	38
ENSG00000106003.12	962.972	1.86434	0.222914	8.36347	6.08989e-17	2.4309e-14	LFNG	4688	1313	1047	326	319	315
ENSG00000106009.15	2758.6	-0.877805	0.21558	-4.07183	4.66451e-05	0.00154887	BRAT1	3253	2091	2071	3934	4013	3562
ENSG00000106038.12	43.5441	4.98973	0.973027	5.12805	2.9276e-07	2.24182e-05	EVX1	351	69	51	1	5	2
ENSG00000106052.13	2643.7	0.534442	0.181778	2.94007	0.00328133	0.0375601	TAX1BP1	3029	4459	3686	2388	3030	2948
ENSG00000106089.11	442.486	-0.736241	0.260518	-2.82607	0.00471236	0.0486832	STX1A	565	369	340	652	424	601
ENSG00000106123.11	1050.64	-1.01565	0.251744	-4.03447	5.47261e-05	0.0017702	EPHB6	893	718	733	1367	1297	1638
ENSG00000106211.8	3281.71	-0.936146	0.306275	-3.05655	0.00223898	0.0288698	HSPB1	1896	2441	4061	8503	2283	5771
ENSG00000106236.3	357.102	2.80101	0.441942	6.33795	2.32841e-10	3.46693e-08	NPTX2	2173	438	611	36	49	108
ENSG00000106278.11	3603.53	2.83347	0.833239	3.40055	0.000672515	0.0123455	PTPRZ1	12332	5471	5191	509	201	1079
ENSG00000106336.12	146.094	-1.48465	0.427304	-3.47446	0.000511876	0.0101838	FBXO24	20	60	93	244	202	194
ENSG00000106404.13	386.648	-0.911383	0.305035	-2.9878	0.00280998	0.0337719	CLDN15	171	306	322	648	528	572
ENSG00000106479.10	916.167	-0.719049	0.204563	-3.51504	0.000439684	0.00911181	ZNF862	736	616	809	1068	1278	1188
ENSG00000106565.17	70.7239	2.67262	0.679075	3.93568	8.29616e-05	0.00244724	TMEM176B	457	141	118	28	12	26
ENSG00000106608.16	850.332	-0.730185	0.23586	-3.09584	0.00196258	0.0267111	URGCP	680	496	648	811	975	983
ENSG00000106631.8	74.9322	7.83219	1.20203	6.51583	7.2288e-11	1.2218e-08	MYL7	7	11	1152	4	8	2
ENSG00000106799.12	3625	0.557963	0.193439	2.88445	0.00392103	0.0425463	TGFBR1	6311	4680	4468	2353	3934	3329
ENSG00000106809.10	3340.16	-5.45496	1.11106	-4.90971	9.12132e-07	5.96255e-05	OGN	1	8	2	341	4	338
ENSG00000106852.15	946.604	-2.0804	0.416393	-4.99623	5.84609e-07	4.06217e-05	LHX6	6	273	297	1087	2366	887
ENSG00000106976.20	5543.3	-1.09454	0.31444	-3.48091	0.000499713	0.00999478	DNM1	2592	4469	4187	11005	10160	8255
ENSG00000107105.14	736.746	1.47553	0.370118	3.98664	6.70167e-05	0.00208508	ELAVL2	2499	1157	915	271	149	451
ENSG00000107295.9	78.9613	1.48216	0.497144	2.98136	0.00286971	0.0341616	SH3GL2	191	118	190	37	55	60
ENSG00000107341.4	4429.1	0.492355	0.173343	2.84035	0.00450646	0.047285	UBE2R2	7450	6695	6296	3831	5306	4819
ENSG00000107443.15	1638.54	0.845488	0.256596	3.29502	0.000984152	0.0164122	CCNJ	3739	3247	2803	1105	1994	1924
ENSG00000107562.16	5052.97	-1.20353	0.325867	-3.69332	0.000221342	0.00533753	CXCL12	82	2575	4229	7821	3554	8325
ENSG00000107581.12	9663.22	0.521582	0.178738	2.91813	0.00352136	0.0394885	EIF3A	10134	15712	16598	9067	14248	10934
ENSG00000107625.12	2302.55	0.499709	0.17621	2.83587	0.00457017	0.0477665	DDX50	2452	3449	3718	2217	2800	2587
ENSG00000107719.8	1086.6	-0.773782	0.2095	-3.69346	0.000221221	0.00533753	PALD1	861	777	846	1212	1689	1439
ENSG00000107816.17	4247.86	-0.656321	0.184569	-3.55597	0.000376583	0.0081211	LZTS2	4638	3522	3649	5439	8581	5068
ENSG00000107821.14	338.73	-1.16654	0.33993	-3.4317	0.000599803	0.0114826	KAZALD1	15	190	268	432	697	600
ENSG00000107831.12	224.751	-1.579	0.540916	-2.91913	0.00351013	0.0394481	FGF8	12	178	152	687	505	233
ENSG00000107859.9	96.5154	-2.94749	0.67333	-4.37748	1.20059e-05	0.000511915	PITX3	2	10	18	116	30	99
ENSG00000107937.18	2152	0.562489	0.181391	3.10098	0.00192883	0.0264523	GTPBP4	2795	3447	3653	1983	2844	2487
ENSG00000107954.10	244.782	-0.777639	0.267917	-2.90253	0.00370157	0.0407064	NEURL1	214	142	179	283	277	282
ENSG00000107957.16	5569.96	-0.732929	0.197347	-3.71392	0.000204074	0.00500475	SH3PXD2A	1535	3355	4495	5418	9017	6634
ENSG00000108255.7	149.753	4.55832	0.902635	5.05002	4.41769e-07	3.17549e-05	CRYBA1	131	48	34	0	1	3
ENSG00000108395.13	1248.82	0.688289	0.194303	3.54235	0.000396582	0.00844526	TRIM37	2484	1910	2004	1114	1065	1266
ENSG00000108424.9	13086.5	0.688399	0.179134	3.84293	0.000121572	0.00332965	KPNB1	23449	21814	22737	11201	16331	14263
ENSG00000108509.20	666.676	-0.841046	0.238168	-3.53132	0.000413491	0.00871629	CAMTA2	556	534	512	1089	703	820
ENSG00000108557.17	5568.02	-0.736767	0.200509	-3.67448	0.000238332	0.00568152	RAI1	6420	4970	4904	7083	10490	7923
ENSG00000108582.11	2739.27	0.703446	0.172378	4.08083	4.4875e-05	0.00150981	CPD	4363	4111	3645	2342	2219	2368
ENSG00000108588.13	1567.1	0.794781	0.22605	3.51596	0.000438175	0.00910365	CCDC47	2288	2432	2794	1032	1981	1609
ENSG00000108823.15	173.503	-2.04977	0.628012	-3.2639	0.00109889	0.0178188	SGCA	3	16	69	205	60	183
ENSG00000108830.9	1732.76	2.40068	0.278699	8.61387	7.06327e-18	3.23205e-15	RND2	11491	2957	2354	516	299	636
ENSG00000108861.8	1183.07	0.696599	0.222855	3.12579	0.00177326	0.0250513	DUSP3	2097	1727	1716	892	1247	1121
ENSG00000108947.4	2970.72	0.879669	0.223303	3.93935	8.1704e-05	0.00241952	EFNB3	8946	4525	4431	1865	3273	2916
ENSG00000108960.7	1249.21	0.724918	0.1987	3.64829	0.000263988	0.00612955	MMD	2152	1972	2026	1131	1321	1255
ENSG00000109072.13	59.3945	2.656	0.51271	5.18032	2.21509e-07	1.7461e-05	VTN	165	121	183	23	14	25
ENSG00000109084.13	2276.15	0.67258	0.202781	3.31678	0.000910607	0.0154919	TMEM97	4087	3620	4027	1906	2598	2824
ENSG00000109099.13	1259.7	-1.20357	0.374737	-3.21177	0.00131918	0.0203362	PMP22	115	366	440	518	557	1381
ENSG00000109132.6	594.437	1.78965	0.52616	3.40135	0.000670545	0.0123333	PHOX2B	2250	885	1298	526	76	409
ENSG00000109193.10	634.958	-3.61678	1.27407	-2.83876	0.00452897	0.0474417	SULT1E1	0	2	4	98	0	39
ENSG00000109339.18	1063.7	0.953684	0.203485	4.68676	2.77565e-06	0.000152003	MAPK10	3469	1735	1364	705	551	853
ENSG00000109654.14	3095.55	0.994074	0.26212	3.79244	0.000149172	0.00387621	TRIM2	6062	3994	3201	1627	1802	1808
ENSG00000109758.8	162.137	-1.40287	0.450569	-3.11354	0.00184858	0.0258429	HGFAC	107	111	76	287	144	271
ENSG00000109851.6	220.169	6.09015	0.557768	10.9188	9.37533e-28	1.1726e-24	DBX1	1468	353	295	4	1	6
ENSG00000109906.13	640.537	1.75116	0.48559	3.60625	0.000310649	0.00700491	ZBTB16	3030	993	1095	114	673	384
ENSG00000109929.9	933.098	0.754081	0.216842	3.47756	0.000506007	0.0100884	SC5D	1113	1630	1381	907	1037	826
ENSG00000109956.12	651.374	1.22693	0.310079	3.95684	7.59475e-05	0.00230558	B3GAT1	3002	782	822	264	114	466
ENSG00000110042.7	3813.76	1.91789	0.18046	10.6278	2.21253e-26	2.59433e-23	DTX4	18247	6931	5775	1520	1449	1827
ENSG00000110090.12	709.594	-1.97085	0.385568	-5.11155	3.19529e-07	2.39788e-05	CPT1A	107	205	241	882	920	673
ENSG00000110436.11	413.189	2.498	0.46612	5.35913	8.36233e-08	7.3311e-06	SLC1A2	1457	659	470	89	13	133
ENSG00000110675.12	66.5279	-1.56355	0.554871	-2.81787	0.00483436	0.0494533	ELMOD1	53	33	19	98	71	62
ENSG00000110719.9	624.188	-1.44914	0.348798	-4.15465	3.25784e-05	0.00115978	TCIRG1	202	362	324	1293	777	844
ENSG00000111046.3	85.951	-2.93953	0.951183	-3.09039	0.00199891	0.0269602	MYF6	1	16	16	206	15	67
ENSG00000111057.10	1723.23	0.978071	0.336194	2.90924	0.00362303	0.0401486	KRT18	205	5852	3913	3418	1610	1854
ENSG00000111077.17	2020.06	-1.47319	0.243364	-6.05342	1.41803e-09	1.82779e-07	TNS2	83	745	725	1978	1661	2251
ENSG00000111087.9	1085.52	-0.849043	0.271315	-3.12937	0.00175184	0.0248923	GLI1	491	913	1159	1812	1582	1896
ENSG00000111142.13	2997.57	0.5134	0.17917	2.86543	0.00416442	0.0443661	METAP2	3190	4802	4905	2816	4116	3512
ENSG00000111218.11	209.829	3.71244	0.409714	9.06106	1.29193e-19	7.57436e-17	PRMT8	1464	402	376	25	31	37
ENSG00000111262.4	140.089	-2.55801	0.59645	-4.28872	1.79708e-05	0.000696592	KCNA1	15	7	7	18	85	48
ENSG00000111266.8	1951.67	0.700808	0.238965	2.93269	0.00336043	0.0382323	DUSP16	5989	2691	1817	1128	1731	1443
ENSG00000111432.4	780.352	1.9403	0.259519	7.47652	7.63149e-14	2.1055e-11	FZD10	4152	1278	974	249	210	381
ENSG00000111674.8	1869.84	1.39107	0.233448	5.95879	2.54114e-09	3.15724e-07	ENO2	7429	3468	2139	1019	414	1106
ENSG00000111676.14	8078.9	-1.05866	0.205391	-5.15438	2.54469e-07	1.96464e-05	ATN1	5887	6143	6802	14319	11735	12162
ENSG00000111728.10	790.284	1.23441	0.190535	6.47863	9.25619e-11	1.53677e-08	ST8SIA1	2143	1403	1339	508	372	696
ENSG00000111783.12	1040.76	8.62794	0.433825	19.8881	5.16358e-88	4.8437e-84	RFX4	6023	3031	2114	4	7	10
ENSG00000111801.15	284.344	-1.1603	0.347857	-3.33557	0.00085124	0.0147054	BTN3A3	64	175	206	460	460	359
ENSG00000111879.18	362.939	0.824768	0.289279	2.85111	0.00435666	0.0459704	FAM184A	453	625	545	346	223	316
ENSG00000111897.6	3965.43	0.589974	0.195997	3.01011	0.00261153	0.0320019	SERINC1	4938	5056	4323	2937	2945	3096
ENSG00000112096.16	2119.83	0.67308	0.222179	3.02944	0.00245004	0.0307049	SOD2	4247	2571	3361	1376	2355	2012
ENSG00000112297.14	228.639	-1.3186	0.346954	-3.80051	0.000144398	0.00377831	CRYBG1	15	127	134	438	563	204
ENSG00000112319.17	1363.93	-1.87933	0.442959	-4.24268	2.20871e-05	0.00082875	EYA4	38	429	453	1548	1393	1385
ENSG00000112539.14	79.1284	3.71964	0.51728	7.19076	6.44298e-13	1.45635e-10	C6orf118	237	174	168	14	11	12
ENSG00000112559.13	4639.88	-0.7615	0.267029	-2.85175	0.00434796	0.0459303	MDFI	1244	3836	4228	5139	7589	8197
ENSG00000112659.13	2217.57	-0.833812	0.219857	-3.79252	0.000149128	0.00387621	CUL9	1828	1697	1778	3326	3207	2783
ENSG00000112981.4	59.8937	1.52068	0.452856	3.35798	0.000785138	0.013844	NME5	147	95	125	44	26	43
ENSG00000113108.18	1855.79	-0.997748	0.314609	-3.17139	0.00151712	0.0223587	APBB3	1713	1499	1367	3347	2501	2740
ENSG00000113161.15	5294.2	0.910339	0.255702	3.56015	0.00037064	0.00802954	HMGCR	12676	9825	8364	4064	5726	4706
ENSG00000113212.6	132.34	-1.22746	0.385244	-3.18618	0.00144165	0.0215684	PCDHB7	39	35	70	95	137	127
ENSG00000113248.5	616.17	-0.91465	0.295268	-3.0977	0.00195031	0.0266358	PCDHB15	290	510	298	873	748	623
ENSG00000113262.14	62.4523	-1.43054	0.452166	-3.16374	0.00155754	0.0227933	GRM6	22	38	44	117	78	117
ENSG00000113269.13	3236.87	0.461934	0.152188	3.03528	0.00240309	0.0303599	RNF130	7107	3804	3955	2395	3500	2978
ENSG00000113312.10	1130.97	0.731838	0.247334	2.9589	0.00308738	0.0359766	TTC1	1440	1935	2152	921	1268	1338
ENSG00000113407.13	2735.15	0.515205	0.158882	3.24269	0.00118406	0.0187619	TARS1	3084	4458	4828	2918	3147	3409
ENSG00000113504.20	3259.37	-0.841262	0.233246	-3.60676	0.00031005	0.00699981	SLC12A7	4507	2773	2580	4323	6088	4145
ENSG00000113575.9	4599.35	0.617338	0.192083	3.2139	0.00130943	0.0202178	PPP2CA	8673	7582	7243	3858	5467	5079
ENSG00000113580.14	1470.75	-0.96467	0.334531	-2.88365	0.003931	0.0426298	NR3C1	32	523	500	1012	808	1001
ENSG00000113645.14	599.233	0.825116	0.261885	3.15069	0.00162887	0.0236161	WWC1	1942	834	1077	589	262	616
ENSG00000113657.12	9867.83	0.95904	0.219469	4.36982	1.24347e-05	0.000526607	DPYSL3	34990	11977	11536	4619	6017	6518
ENSG00000114388.12	840.441	-0.575155	0.195044	-2.94885	0.00318955	0.0368022	NPRL2	1287	767	647	1080	1104	1061
ENSG00000114503.10	2666.76	0.580835	0.195749	2.96724	0.00300486	0.0353001	NCBP2	3720	4313	4825	2660	3291	2938
ENSG00000114626.17	458.792	-1.0743	0.339802	-3.16156	0.00156926	0.0229112	ABTB1	232	288	241	629	505	484
ENSG00000114646.9	369.325	4.10519	0.295468	13.8938	6.90262e-44	1.85e-40	CSPG5	2582	674	572	34	13	47
ENSG00000114654.7	351.499	4.66843	0.495986	9.41243	4.84778e-21	3.23398e-18	EFCC1	3023	576	520	15	12	37
ENSG00000114656.10	232.035	0.805369	0.281975	2.85617	0.0042879	0.0454493	KIAA1257	778	381	296	190	198	206
ENSG00000114698.14	250.309	-1.56956	0.430329	-3.64735	0.000264959	0.0061445	PLSCR4	15	54	41	185	166	94
ENSG00000114805.16	1056.73	1.34706	0.390211	3.45213	0.000556181	0.0108467	PLCH1	3135	1987	1858	799	565	556
ENSG00000114841.17	786.973	-1.07505	0.339598	-3.16566	0.00154731	0.0226967	DNAH1	457	318	521	989	891	886
ENSG00000114923.16	1088.39	-1.57389	0.327244	-4.80952	1.51294e-06	9.24566e-05	SLC4A3	606	486	437	1440	1264	1504
ENSG00000114948.12	643.042	1.06937	0.298794	3.57896	0.000344968	0.00757838	ADAM23	893	790	1166	361	457	516
ENSG00000114993.15	1352.6	-0.873167	0.216309	-4.03666	5.42179e-05	0.00175679	RTKN	561	1021	1202	1907	1881	2202
ENSG00000115041.12	132.872	-1.13975	0.324218	-3.51538	0.000439119	0.00911181	KCNIP3	62	63	55	108	186	147
ENSG00000115053.15	23896.2	0.535673	0.167129	3.20514	0.00134998	0.0206245	NCL	30548	39485	46116	22642	32289	27712
ENSG00000115129.13	1381.24	-0.744622	0.232312	-3.20526	0.0013494	0.0206245	TP53I3	746	1181	997	1524	1796	2003
ENSG00000115183.13	3075.34	-1.49338	0.30393	-4.91357	8.94335e-07	5.86665e-05	TANC1	242	1868	1743	5905	5119	3543
ENSG00000115221.10	146.849	-2.12139	0.47919	-4.42704	9.55353e-06	0.000420737	ITGB6	6	24	23	168	106	72
ENSG00000115257.15	300.28	-0.891862	0.302342	-2.94985	0.00317931	0.0367377	PCSK4	396	318	225	627	327	446
ENSG00000115310.17	5405.51	0.513114	0.155138	3.30747	0.000941437	0.0158548	RTN4	10904	6453	6695	4112	4149	4657
ENSG00000115380.19	2098.39	-0.602703	0.201322	-2.99374	0.00275584	0.0333328	EFEMP1	159	1997	2242	3771	2209	3243
ENSG00000115461.4	19230.2	-0.903896	0.279655	-3.23218	0.0012285	0.0192665	IGFBP5	3441	8374	12954	23727	12315	21789
ENSG00000115596.3	403.837	-1.75557	0.503951	-3.48362	0.000494681	0.00993651	WNT6	1	356	96	1039	690	492
ENSG00000115641.18	947.348	-1.7122	0.351426	-4.87215	1.10388e-06	6.94962e-05	FHL2	94	449	274	802	3323	1164
ENSG00000115665.8	73.507	4.35951	0.773399	5.63682	1.73221e-08	1.77585e-06	SLC5A7	223	205	255	27	0	9
ENSG00000115750.16	642.87	0.699129	0.213261	3.27828	0.00104442	0.017113	TAF1B	600	1015	1081	575	818	612
ENSG00000115758.12	11075.9	0.739764	0.217329	3.40389	0.000664327	0.0122431	ODC1	28649	16608	13905	7603	12317	9840
ENSG00000115844.10	1195.32	-1.20713	0.192523	-6.27002	3.60993e-10	5.16991e-08	DLX2	6	1072	977	2433	2877	2047
ENSG00000115866.10	2499.05	0.612531	0.203196	3.01449	0.00257415	0.0317319	DARS1	4041	4084	3590	2412	2751	2508
ENSG00000116117.17	942.927	0.831122	0.294661	2.8206	0.00479339	0.0492022	PARD3B	1488	1516	1090	795	633	696
ENSG00000116133.11	5990.25	0.732212	0.215456	3.39843	0.000677745	0.0124051	DHCR24	16602	9706	9588	4140	6583	7003
ENSG00000116194.12	379.234	-2.70318	0.599552	-4.50866	6.52393e-06	0.000312142	ANGPTL1	1	47	56	239	221	377
ENSG00000116299.16	58.3714	1.74077	0.506009	3.4402	0.000581282	0.0112311	KIAA1324	163	77	68	32	7	21
ENSG00000116574.5	1132.15	1.13172	0.279712	4.04601	5.20978e-05	0.00170259	RHOU	2430	1973	2037	933	698	860
ENSG00000116809.11	1620.99	-0.668583	0.219099	-3.05151	0.00227697	0.0291703	ZBTB17	2152	1441	1323	2092	2221	2280
ENSG00000116990.10	930.131	0.684164	0.22106	3.09492	0.00196866	0.0267111	MYCL	2913	1407	1118	720	816	811
ENSG00000117013.14	94.9268	1.9147	0.340816	5.61797	1.93211e-08	1.95937e-06	KCNQ4	362	194	235	52	34	60
ENSG00000117122.13	4527.44	-0.58209	0.194303	-2.99579	0.00273739	0.0332264	MFAP2	1822	3321	3780	4365	7639	5532
ENSG00000117155.16	799.64	1.28946	0.301904	4.2711	1.9451e-05	0.000741709	SSX2IP	1342	1687	1633	688	463	641
ENSG00000117266.15	596.796	-0.788855	0.237255	-3.32492	0.00088444	0.0151396	CDK18	251	548	585	1067	1062	828
ENSG00000117425.13	413.977	-1.27274	0.358519	-3.55	0.000385224	0.00825022	PTCH2	247	224	263	614	492	592
ENSG00000117480.15	236.546	-1.08578	0.340705	-3.18686	0.00143827	0.021535	FAAH	161	153	119	358	218	293
ENSG00000117707.15	375.614	2.33353	0.485656	4.80491	1.54825e-06	9.34745e-05	PROX1	955	644	627	162	50	125
ENSG00000118271.9	59.642	5.65408	1.31206	4.30931	1.63766e-05	0.000648187	TTR	126	36	52	1	1	1
ENSG00000118898.15	848.936	-0.84199	0.280175	-3.00522	0.00265385	0.0324358	PPL	47	803	867	2133	993	1229
ENSG00000118985.15	484.836	1.18918	0.351065	3.38736	0.000705676	0.0127668	ELL2	919	859	706	474	108	371
ENSG00000118997.13	103.749	1.37265	0.458265	2.99532	0.00274156	0.0332264	DNAH7	100	121	109	47	27	50
ENSG00000119203.13	2442.19	0.595089	0.164718	3.61277	0.00030294	0.00688905	CPSF3	3969	4176	3863	2237	3055	2857
ENSG00000119283.15	310.144	4.11372	0.590913	6.96163	3.36352e-12	7.1708e-10	TRIM67	2156	433	341	20	6	27
ENSG00000119318.12	5701.05	0.63824	0.199406	3.20071	0.00137088	0.0208083	RAD23B	10207	10008	7870	5017	6688	5913
ENSG00000119326.14	1613.26	0.541781	0.183976	2.94485	0.00323115	0.0371899	CTNNAL1	2546	2942	2270	1772	1896	1706
ENSG00000119335.16	17871.2	0.703799	0.198008	3.5544	0.000378845	0.00816017	SET	27342	30458	32565	17135	20700	19283
ENSG00000119547.5	915.995	2.99887	0.443812	6.75707	1.4081e-11	2.69565e-09	ONECUT2	4139	2139	1713	133	84	327
ENSG00000119608.12	197.204	-1.07914	0.325365	-3.31672	0.000910804	0.0154919	PROX2	47	140	134	262	163	324
ENSG00000119614.2	67.9225	6.08326	1.42503	4.26887	1.96468e-05	0.000746266	VSX2	213	53	46	1	0	1
ENSG00000119698.11	86.7263	1.35758	0.433457	3.13197	0.00173637	0.0247351	PPP4R4	150	156	165	67	60	42
ENSG00000119699.7	1154.85	-1.08657	0.230841	-4.707	2.51389e-06	0.000140367	TGFB3	66	396	489	966	786	1091
ENSG00000119771.14	1100.45	-0.951884	0.205845	-4.62428	3.75896e-06	0.000195351	KLHL29	535	736	746	1310	1540	1530
ENSG00000119772.16	5599.07	-0.500432	0.16279	-3.0741	0.0021114	0.0278762	DNMT3A	4308	4523	5766	6212	7879	7402
ENSG00000119866.20	1369.19	-2.11389	0.243	-8.69913	3.34433e-18	1.60879e-15	BCL11A	161	313	515	1461	3082	1655
ENSG00000120254.15	1054.51	0.618833	0.194586	3.18026	0.00147143	0.0218399	MTHFD1L	2063	1737	1769	1024	1169	1074
ENSG00000120324.8	264.095	-1.25848	0.270468	-4.65297	3.2719e-06	0.000173401	PCDHB10	103	98	108	231	295	241
ENSG00000120327.6	422.976	-0.990364	0.241458	-4.1016	4.10301e-05	0.00139957	PCDHB14	153	229	277	499	458	476
ENSG00000120328.6	196.998	-1.0339	0.296422	-3.48792	0.000486797	0.00982021	PCDHB12	49	113	77	169	215	191
ENSG00000120332.15	278.045	-1.44024	0.452615	-3.18203	0.00146246	0.0217379	TNN	17	91	64	186	74	324
ENSG00000120437.8	3060.77	0.79644	0.188309	4.22944	2.34274e-05	0.000872066	ACAT2	7993	5167	5438	2530	3125	3469
ENSG00000120685.19	1679.19	0.592214	0.183638	3.2249	0.00126016	0.0196197	PROSER1	2662	2857	3230	1703	2095	2042
ENSG00000120708.16	7089.42	-1.42635	0.390084	-3.65652	0.00025566	0.00598806	TGFBI	121	2803	2642	7926	5777	6383
ENSG00000120729.9	132.512	-2.62562	0.798268	-3.28915	0.00100492	0.0165828	MYOT	9	13	23	263	11	87
ENSG00000120885.20	1316.14	1.27509	0.366467	3.47942	0.000502492	0.0100357	CLU	3418	1144	995	433	273	467
ENSG00000121068.13	4560.58	-1.2532	0.29635	-4.22878	2.34965e-05	0.000872905	TBX2	911	2632	3435	8659	10590	5851
ENSG00000121152.9	1945.41	0.544415	0.176285	3.08827	0.00201328	0.0270658	NCAPH	2951	3205	3503	1821	3124	2298
ENSG00000121310.16	686.021	-1.06029	0.340736	-3.11177	0.00185968	0.0258823	ECHDC2	202	491	430	1390	638	812
ENSG00000121570.12	1287.79	0.746309	0.262771	2.84015	0.0045092	0.0472874	DPPA4	1476	2427	2606	1869	1033	1425
ENSG00000121898.12	291.922	-1.87058	0.552204	-3.38747	0.000705401	0.0127668	CPXM2	7	57	36	314	61	116
ENSG00000121966.6	2037.65	1.75364	0.384699	4.55848	5.15244e-06	0.000258462	CXCR4	9184	3982	1456	705	484	1038
ENSG00000122042.9	898.111	0.764315	0.207372	3.68572	0.000228056	0.00547129	UBL3	1114	1343	1275	646	827	860
ENSG00000122145.14	113.557	-3.22717	0.60209	-5.35994	8.32518e-08	7.3311e-06	TBX22	5	17	8	154	118	66
ENSG00000122378.13	2986.45	0.778612	0.213404	3.64853	0.000263742	0.00612955	PRXL2A	5679	4749	5243	2852	2282	2952
ENSG00000122515.14	3378.92	-0.731037	0.220055	-3.32206	0.00089355	0.0152666	ZMIZ2	4332	3230	3139	5707	4559	4729
ENSG00000122547.10	560.243	-0.830186	0.255988	-3.24306	0.00118253	0.0187619	EEPD1	225	273	323	390	1271	515
ENSG00000122644.12	891.553	1.76525	0.328349	5.37615	7.60956e-08	6.77571e-06	ARL4A	2465	2484	1082	601	333	500
ENSG00000122691.12	5012.1	-0.885272	0.305842	-2.89454	0.0037971	0.0415136	TWIST1	33	4148	3642	6349	8655	6979
ENSG00000122756.14	1976.73	1.41897	0.289505	4.90137	9.51728e-07	6.17833e-05	CNTFR	8586	2857	2326	1009	271	1317
ENSG00000122870.11	1070.53	-0.928373	0.26147	-3.55059	0.000384373	0.00824139	BICC1	182	325	335	572	684	640
ENSG00000122958.14	1394.81	0.653193	0.21729	3.00609	0.00264633	0.032386	VPS26A	1362	2499	2503	1353	1616	1572
ENSG00000123146.19	193.253	-0.996153	0.298012	-3.34266	0.000829784	0.0144412	ADGRE5	25	122	105	266	184	230
ENSG00000123307.3	380.435	2.33243	0.343122	6.79766	1.06335e-11	2.09995e-09	NEUROD4	1595	888	758	206	10	207
ENSG00000123411.14	801.681	0.733507	0.235846	3.11012	0.00187014	0.0259702	IKZF4	1576	1258	1557	714	901	795
ENSG00000123472.12	1512.81	0.746587	0.189126	3.94756	7.89508e-05	0.00236236	ATPAF1	3656	2207	2269	1047	1439	1464
ENSG00000123560.13	1915.14	2.1237	0.457997	4.63694	3.53598e-06	0.000184787	PLP1	5461	2909	3782	421	245	1556
ENSG00000123610.4	163.498	-1.18108	0.367187	-3.21657	0.00129733	0.0200819	TNFAIP6	1	109	118	191	306	297
ENSG00000123700.4	296.899	-1.60674	0.570153	-2.81808	0.00483118	0.0494515	KCNJ2	9	76	52	158	161	184
ENSG00000123933.15	2433.2	-0.735541	0.253764	-2.89853	0.00374922	0.041038	MXD4	2833	1893	2366	2933	2776	4299
ENSG00000123983.13	2077.53	0.729295	0.228825	3.18713	0.00143692	0.021532	ACSL3	1995	3614	3254	2042	2297	1963
ENSG00000124006.14	6430.99	-0.75022	0.173923	-4.31353	1.6067e-05	0.000639986	OBSL1	5019	4612	5399	8060	8139	8506
ENSG00000124126.13	4590.45	0.685089	0.238412	2.87355	0.00405885	0.0434884	PREX1	13796	5652	4951	2726	3543	3876
ENSG00000124159.15	1028.01	-3.07226	1.05511	-2.91179	0.00359369	0.0399707	MATN4	10	29	11	132	12	288
ENSG00000124194.16	412.63	2.09804	0.300399	6.98418	2.86531e-12	6.17886e-10	GDAP1L1	2754	479	426	84	22	160
ENSG00000124212.5	2165.21	-0.740496	0.219652	-3.37122	0.000748357	0.0133333	PTGIS	1173	1388	1577	1764	3215	2793
ENSG00000124225.15	785.087	-1.05468	0.273518	-3.85597	0.000115273	0.00317568	PMEPA1	517	236	395	494	812	702
ENSG00000124232.10	71.6172	-7.02601	1.66094	-4.23014	2.33549e-05	0.000872066	RBPJL	0	0	0	31	1	22
ENSG00000124257.6	128.226	-1.43255	0.414895	-3.4528	0.000554797	0.010831	NEURL2	81	92	67	243	205	172
ENSG00000124357.12	1872.53	-0.760556	0.261407	-2.90946	0.0036205	0.0401443	NAGK	1524	1505	1623	2880	2118	2477
ENSG00000124374.8	686.548	0.747898	0.218284	3.42625	0.000611967	0.0116353	PAIP2B	1197	1149	1082	648	648	615
ENSG00000124440.15	1567.68	-1.08252	0.303577	-3.56588	0.000362636	0.00787173	HIF3A	214	456	389	1136	624	805
ENSG00000124574.14	1241.15	-0.746127	0.253583	-2.94234	0.00325739	0.0373545	ABCC10	1250	996	929	1662	1366	1708
ENSG00000124743.5	186.613	-1.16327	0.387891	-2.99895	0.00270908	0.0329604	KLHL31	4	116	113	317	194	215
ENSG00000124767.6	3249.71	0.63525	0.213381	2.97706	0.00291024	0.034469	GLO1	5554	4931	4848	3138	3306	3502
ENSG00000124772.11	185.634	-1.06542	0.377601	-2.82155	0.00477919	0.0491744	CPNE5	42	71	64	156	167	156
ENSG00000124788.17	1149.89	-0.764504	0.233281	-3.27719	0.00104846	0.0171643	ATXN1	360	521	665	1130	1089	878
ENSG00000124813.20	803.294	-2.55362	0.40001	-6.38389	1.7265e-10	2.655e-08	RUNX2	6	43	62	355	302	301
ENSG00000125084.11	81.1397	8.491	1.41479	6.00159	1.95396e-09	2.46028e-07	WNT1	361	251	87	1	0	0
ENSG00000125089.16	331.85	-1.38313	0.445351	-3.10571	0.00189824	0.0261917	SH3TC1	26	133	103	389	302	355
ENSG00000125246.15	281.243	1.56093	0.381049	4.0964	4.19632e-05	0.0014236	CLYBL	982	461	331	136	128	112
ENSG00000125257.13	666.781	0.968849	0.328297	2.95113	0.0031661	0.0367002	ABCC4	1217	981	1198	445	618	528
ENSG00000125285.5	205.627	3.23927	0.430903	7.51739	5.58809e-14	1.6381e-11	SOX21	1154	299	274	21	21	43
ENSG00000125355.15	121.194	1.67749	0.41469	4.04516	5.22879e-05	0.00170308	TMEM255A	508	180	121	52	40	36
ENSG00000125430.8	664.235	1.09832	0.271463	4.04591	5.21191e-05	0.00170259	HS3ST3B1	2658	890	606	327	548	316
ENSG00000125482.12	902.727	0.606497	0.196517	3.08623	0.00202709	0.027087	TTF1	1185	1598	1683	834	1030	1198
ENSG00000125492.9	83.1355	3.75324	1.025	3.6617	0.000250551	0.00589785	BARHL1	303	65	12	1	2	5
ENSG00000125520.13	1680.33	-0.722548	0.254645	-2.83747	0.00454729	0.047607	SLC2A4RG	1510	1507	1350	2605	2363	2044
ENSG00000125675.17	282.719	1.25592	0.321511	3.90629	9.37236e-05	0.00270515	GRIA3	281	342	428	149	164	188
ENSG00000125820.5	125.196	9.12062	1.3772	6.62258	3.52982e-11	6.24744e-09	NKX2-2	575	195	373	1	0	0
ENSG00000125826.19	2138.63	-1.00397	0.301508	-3.32982	0.000869019	0.0149712	RBCK1	1840	1565	1745	3976	2722	3119
ENSG00000125869.9	196.247	2.48243	0.593479	4.18284	2.87886e-05	0.00103468	LAMP5	1153	358	285	123	1	40
ENSG00000125965.8	74.8845	-2.73605	0.712241	-3.84147	0.0001223	0.00333985	GDF5	3	11	1	19	72	56
ENSG00000125977.6	1881.3	0.610562	0.157651	3.87288	0.000107558	0.00304359	EIF2S2	2137	3188	3262	1977	2039	2251
ENSG00000126217.20	1593.99	-1.25583	0.265052	-4.73804	2.1579e-06	0.000123806	MCF2L	1270	585	1038	1841	1580	1870
ENSG00000126259.19	381.636	2.88541	0.343094	8.40995	4.10192e-17	1.67296e-14	KIRREL2	2262	822	513	110	30	115
ENSG00000126261.12	5209.4	0.665504	0.197982	3.36144	0.000775369	0.0137233	UBA2	7980	8126	8989	4617	6901	5622
ENSG00000126351.12	1405.06	-0.564376	0.185534	-3.0419	0.00235088	0.0300011	THRA	965	982	912	1137	1795	1475
ENSG00000126458.3	163.653	-1.12007	0.395118	-2.83478	0.00458575	0.0478061	RRAS	36	92	101	222	133	237
ENSG00000126603.8	1001.2	-0.824482	0.20572	-4.00778	6.12927e-05	0.00193914	GLIS2	805	678	788	1002	1690	1176
ENSG00000126733.20	253.729	1.4048	0.393426	3.57068	0.000356057	0.00776742	DACH2	530	632	324	159	111	182
ENSG00000126822.16	2897.78	-0.64392	0.149786	-4.29893	1.71626e-05	0.000672208	PLEKHG3	1653	2719	2718	4349	4085	3961
ENSG00000127022.14	11452.3	0.623491	0.197154	3.16245	0.00156446	0.0228767	CANX	17072	15510	17250	9914	9283	11055
ENSG00000127152.17	815.124	-2.19494	0.37402	-5.86851	4.39723e-09	5.2213e-07	BCL11B	26	96	213	598	874	686
ENSG00000127220.5	480.784	-0.955891	0.31932	-2.99352	0.0027578	0.0333328	ABHD8	411	306	276	448	679	605
ENSG00000127241.16	89.748	2.207	0.570728	3.86699	0.000110188	0.00309004	MASP1	189	137	294	65	20	37
ENSG00000127328.21	530.127	0.991555	0.285164	3.47715	0.000506781	0.0100931	RAB3IP	960	1107	1082	633	290	505
ENSG00000127415.12	470.339	-1.6632	0.421691	-3.94411	8.00963e-05	0.00238901	IDUA	152	175	194	685	318	679
ENSG00000127580.15	819.049	-0.727313	0.194895	-3.73182	0.000190098	0.00471128	WDR24	1186	640	656	937	1094	1152
ENSG00000127586.16	3421.02	-0.954819	0.300399	-3.1785	0.00148038	0.0219379	CHTF18	3459	3176	2883	6703	5775	4819
ENSG00000127743.5	146.811	-3.41982	0.756796	-4.51881	6.21875e-06	0.000301473	IL17B	10	10	22	404	18	135
ENSG00000128050.8	7002.37	0.681605	0.179806	3.79078	0.000150174	0.00389145	PAICS	12287	12803	11172	6602	9112	7501
ENSG00000128159.11	3477.34	-0.746889	0.265137	-2.817	0.0048475	0.0495337	TUBGCP6	4037	2709	3166	5587	4529	4470
ENSG00000128536.15	141.718	1.0217	0.34895	2.92792	0.00341234	0.0386204	CDHR3	179	170	266	114	100	106
ENSG00000128567.16	2268.86	0.820278	0.191953	4.27333	1.92579e-05	0.00073854	PODXL	3564	3783	4183	2444	2153	2075
ENSG00000128573.23	2724.2	-1.01796	0.294939	-3.45144	0.000557614	0.0108536	FOXP2	520	1404	1315	2344	3666	2532
ENSG00000128591.15	5341.52	-0.778155	0.201702	-3.85795	0.000114341	0.0031755	FLNC	1404	2516	3274	4003	5776	5764
ENSG00000128594.7	621.063	1.79688	0.469766	3.82505	0.000130745	0.00348921	LRRC4	2216	903	1386	147	150	433
ENSG00000128606.12	1842.52	-0.937166	0.248891	-3.76536	0.000166309	0.00422208	LRRC17	195	818	1193	1708	2076	2260
ENSG00000128656.13	1729.71	0.800232	0.203132	3.93946	8.16656e-05	0.00241952	CHN1	3415	2892	2359	1510	1638	1465
ENSG00000128692.8	956.379	0.687316	0.218444	3.14641	0.00165286	0.0238717	NA	1075	1695	1778	985	1044	1124
ENSG00000128805.14	200.72	-0.92137	0.294537	-3.1282	0.00175879	0.0249219	ARHGAP22	165	210	142	348	237	306
ENSG00000128918.14	541.216	-2.35496	0.460988	-5.10851	3.24716e-07	2.42709e-05	ALDH1A2	6	46	63	185	395	278
ENSG00000129009.12	1770.35	-1.53434	0.339727	-4.51638	6.29055e-06	0.000303386	ISLR	9	345	313	628	1061	1214
ENSG00000129038.15	1732.38	-1.26676	0.165767	-7.6418	2.14206e-14	6.92883e-12	LOXL1	971	890	1031	1975	2121	2560
ENSG00000129152.3	125.928	-4.79649	0.81965	-5.85188	4.86054e-09	5.69929e-07	MYOD1	0	3	1	71	29	74
ENSG00000129159.6	262.516	1.45161	0.452798	3.20587	0.00134657	0.0206245	KCNC1	1257	396	438	77	115	171
ENSG00000129204.16	660.179	-1.70649	0.391065	-4.3637	1.27879e-05	0.000537922	USP6	73	175	206	697	364	524
ENSG00000129467.13	399.996	-1.13678	0.251487	-4.52022	6.1776e-06	0.000300254	ADCY4	8	351	254	678	397	704
ENSG00000129595.12	937.041	0.989934	0.239274	4.13724	3.51505e-05	0.00123033	EPB41L4A	1763	1768	1728	1005	620	829
ENSG00000129654.7	309.355	3.072	0.399861	7.68266	1.55823e-14	5.22034e-12	FOXJ1	1241	513	328	81	38	42
ENSG00000129682.14	862.525	0.980017	0.294614	3.32645	0.00087961	0.0150982	FGF13	2244	1214	744	439	295	545
ENSG00000129810.14	557.436	0.771276	0.207601	3.71518	0.000203061	0.00498641	SGO1	621	1156	1080	585	729	616
ENSG00000129910.7	575.718	-3.12989	0.530009	-5.90536	3.51881e-09	4.23182e-07	CDH15	28	40	98	981	125	574
ENSG00000129993.14	320.918	-0.926949	0.242054	-3.82951	0.000128398	0.00347099	CBFA2T3	380	228	217	385	435	385
ENSG00000130054.4	158.634	2.33208	0.556336	4.19185	2.76683e-05	0.00100362	FAM155B	758	292	374	41	27	80
ENSG00000130055.13	180.741	2.96331	0.337353	8.78398	1.57787e-18	8.22289e-16	GDPD2	911	336	379	50	19	47
ENSG00000130287.13	705.019	3.35584	0.472326	7.10493	1.20385e-12	2.65711e-10	NCAN	4803	925	807	33	17	133
ENSG00000130304.16	937.638	-0.922455	0.274414	-3.36154	0.000775086	0.0137233	SLC27A1	727	645	701	1362	1046	1367
ENSG00000130307.11	117.52	-1.02076	0.36291	-2.8127	0.00491271	0.0499282	USHBP1	32	84	101	202	155	190
ENSG00000130475.14	270.743	1.28481	0.272025	4.72312	2.32256e-06	0.000131246	FCHO1	1164	426	325	150	108	147
ENSG00000130518.16	448.047	-1.97351	0.421105	-4.68651	2.77901e-06	0.000152003	IQCN	75	132	119	637	222	366
ENSG00000130558.19	631.284	1.84937	0.345811	5.34791	8.89747e-08	7.76398e-06	OLFM1	2940	857	745	157	114	258
ENSG00000130595.16	520.994	-2.64024	0.525414	-5.02507	5.03241e-07	3.56276e-05	TNNT3	1	57	99	1085	182	328
ENSG00000130598.15	106.743	-3.99478	0.830915	-4.80769	1.52685e-06	9.30038e-05	TNNI2	1	5	3	140	17	50
ENSG00000130702.14	5535.78	-1.22479	0.315278	-3.88478	0.000102422	0.00292917	LAMA5	3430	4422	4704	14083	7190	9042
ENSG00000130779.19	1702.85	0.781376	0.260116	3.00395	0.00266496	0.0325503	CLIP1	2411	2624	3021	1490	1746	1553
ENSG00000130787.13	1798.62	-1.54893	0.276592	-5.60007	2.14271e-08	2.13826e-06	HIP1R	1471	904	991	3091	2113	2805
ENSG00000130940.14	643.06	2.1889	0.361627	6.05292	1.42241e-09	1.82779e-07	CASZ1	3057	1029	608	227	63	195
ENSG00000130956.13	919.457	0.856241	0.206235	4.15178	3.29905e-05	0.0011678	HABP4	1663	1538	1518	810	768	867
ENSG00000131016.16	7663.47	0.710741	0.174464	4.07385	4.62414e-05	0.00154365	AKAP12	5998	10142	8399	5171	4275	6420
ENSG00000131094.3	224.29	2.31919	0.474636	4.88624	1.02781e-06	6.58114e-05	C1QL1	1306	301	272	31	59	97
ENSG00000131196.17	447.569	-0.79832	0.263128	-3.03396	0.00241366	0.0304524	NFATC1	76	263	282	362	742	493
ENSG00000131238.16	2829.68	0.570318	0.173355	3.28988	0.00100229	0.0165673	PPT1	5078	4030	4208	2293	2965	3212
ENSG00000131242.16	1487.95	0.678511	0.21944	3.09202	0.00198803	0.0268713	RAB11FIP4	4534	1926	2456	1030	1596	1545
ENSG00000131467.10	2688.04	0.575793	0.204706	2.81278	0.00491151	0.0499282	PSME3	4791	4200	4936	2210	3273	3421
ENSG00000131473.16	8412.39	0.638703	0.192795	3.31285	0.000923489	0.0156368	ACLY	18453	12689	13558	6589	9339	9332
ENSG00000131591.17	758.822	-0.79024	0.261059	-3.02705	0.00246954	0.0308241	C1orf159	676	739	651	1389	1072	1047
ENSG00000131620.17	133.096	-1.21642	0.375613	-3.2385	0.0012016	0.0190078	ANO1	14	75	84	150	304	196
ENSG00000131634.13	303.389	-1.39416	0.319872	-4.3585	1.30959e-05	0.000549647	TMEM204	23	131	203	350	441	484
ENSG00000131650.13	704.851	-2.34494	0.518538	-4.52221	6.11962e-06	0.000298208	KREMEN2	22	296	134	1988	508	904
ENSG00000131668.13	1933.88	-1.36926	0.371246	-3.68827	0.000225784	0.00542372	BARX1	14	730	1069	1590	7211	2308
ENSG00000131711.14	16910.1	1.3318	0.351954	3.78401	0.000154319	0.00397251	MAP1B	66062	21510	21080	5721	5630	9371
ENSG00000131773.13	733.708	0.837146	0.235177	3.55964	0.000371361	0.00803588	KHDRBS3	1187	1242	1005	705	344	677
ENSG00000131914.10	2278.17	3.52206	0.87392	4.03019	5.57322e-05	0.0017904	LIN28A	6260	8858	10496	591	787	705
ENSG00000132005.8	704.32	-0.858736	0.182792	-4.69788	2.62874e-06	0.000146344	RFX1	787	554	530	876	981	963
ENSG00000132024.17	1247.69	-0.967078	0.283547	-3.41064	0.000648109	0.0120627	CC2D1A	800	850	922	2158	1645	1534
ENSG00000132182.11	2400.39	0.995606	0.289149	3.44322	0.000574823	0.0111523	NUP210	8640	4141	4440	2407	1175	1904
ENSG00000132321.16	643.626	-0.733489	0.222676	-3.29397	0.000987825	0.0164442	IQCA1	68	599	641	1202	869	890
ENSG00000132386.10	1846.41	-0.743135	0.180943	-4.10702	4.00803e-05	0.00137467	SERPINF1	667	1169	1164	2003	2481	1766
ENSG00000132467.3	557.089	0.709829	0.244498	2.90321	0.00369361	0.0406427	UTP3	645	1015	1005	461	794	625
ENSG00000132478.9	2067.19	-0.518464	0.180901	-2.86602	0.00415672	0.0443227	UNK	2306	1896	1900	2832	2484	2623
ENSG00000132510.10	3004.95	-0.784363	0.181652	-4.31795	1.57482e-05	0.000632083	KDM6B	2631	2603	2444	3583	6155	3863
ENSG00000132563.15	518.968	0.763413	0.241645	3.15923	0.00158185	0.0230055	REEP2	1521	755	643	430	205	423
ENSG00000132622.10	1235.46	-1.94723	0.301118	-6.46668	1.00183e-10	1.62028e-08	HSPA12B	50	294	387	870	2166	1520
ENSG00000132635.16	2003.88	-1.09059	0.275836	-3.95375	7.69358e-05	0.00232932	PCED1A	1730	1467	1477	3820	2677	2874
ENSG00000132639.12	323.147	1.15607	0.288656	4.00502	6.20112e-05	0.00195528	SNAP25	756	442	400	177	185	197
ENSG00000132688.10	24026.1	1.70493	0.245583	6.94237	3.85581e-12	8.12796e-10	NES	99284	36278	45859	8281	12877	13666
ENSG00000132718.8	2817.83	1.44924	0.381192	3.80187	0.000143611	0.00376296	SYT11	10160	3581	3105	633	1137	1568
ENSG00000132821.11	314.707	1.97745	0.306013	6.46199	1.03332e-10	1.65694e-08	VSTM2L	1498	389	363	88	15	137
ENSG00000132970.12	2292.68	1.17258	0.246146	4.76376	1.90018e-06	0.000111753	WASF3	6029	4437	4010	1864	1864	1616
ENSG00000133020.4	559.769	-5.5626	1.75823	-3.16375	0.00155749	0.0227933	MYH8	1	2	10	992	0	236
ENSG00000133056.13	2705.56	0.753066	0.169097	4.45346	8.44967e-06	0.000379244	PIK3C2B	9451	3603	3745	1929	2158	2124
ENSG00000133067.17	104.466	-1.79688	0.464127	-3.87153	0.000108155	0.00305127	LGR6	1	24	15	79	62	59
ENSG00000133083.14	1391.64	1.27008	0.374917	3.38764	0.000704966	0.0127668	DCLK1	3088	1098	1005	344	124	673
ENSG00000133107.14	232.761	1.67647	0.346342	4.8405	1.29514e-06	8.04576e-05	TRPC4	461	466	261	94	217	128
ENSG00000133169.5	1389.88	1.21564	0.281742	4.31472	1.59802e-05	0.000639243	BEX1	4469	2340	2328	823	1138	1127
ENSG00000133318.13	3967.4	0.76318	0.238148	3.20465	0.00135226	0.0206426	RTN3	9271	6077	5476	2996	2642	3449
ENSG00000133466.13	818.312	-0.700526	0.227108	-3.08455	0.00203859	0.0271634	C1QTNF6	410	622	691	1115	1121	1039
ENSG00000133619.17	836.579	-0.895567	0.220487	-4.06177	4.87018e-05	0.00160738	KRBA1	683	658	629	1285	1259	1075
ENSG00000133636.10	73.4867	-2.64697	0.614336	-4.30867	1.64238e-05	0.000648689	NTS	3	17	26	228	19	138
ENSG00000133816.13	159.653	1.23482	0.404374	3.05367	0.00226059	0.0290089	MICAL2	38	126	220	92	61	58
ENSG00000133818.13	630.463	0.693859	0.225382	3.0786	0.00207979	0.0276303	RRAS2	888	1081	883	538	637	648
ENSG00000133937.4	430.31	-2.79174	0.553624	-5.04267	4.59091e-07	3.28741e-05	GSC	1	51	84	169	2176	547
ENSG00000134030.13	1469.83	-0.530789	0.155721	-3.40859	0.000653003	0.0121297	CTIF	1823	1021	1110	1357	1869	1473
ENSG00000134121.9	259.555	2.19071	0.598859	3.65814	0.000254053	0.00595785	CHL1	411	333	468	115	16	86
ENSG00000134186.11	2908.56	0.486152	0.166247	2.92427	0.00345262	0.0389271	PRPF38B	2477	5262	5741	3249	4000	3715
ENSG00000134278.15	1044.6	0.575541	0.185826	3.09721	0.00195353	0.0266358	SPIRE1	1842	1377	1517	943	1040	963
ENSG00000134363.11	1005.55	0.852307	0.193883	4.39599	1.10271e-05	0.000474493	FST	1953	1272	1175	616	1558	597
ENSG00000134376.14	167.577	1.90601	0.588649	3.23794	0.00120395	0.0190289	CRB1	430	131	112	31	37	31
ENSG00000134594.4	147.282	1.53944	0.410487	3.75027	0.000176642	0.00446026	RAB33A	716	252	127	44	46	92
ENSG00000134595.8	864.407	5.75762	0.384402	14.9781	1.02073e-50	3.82999e-47	SOX3	6416	1347	953	14	13	22
ENSG00000134612.11	49.9398	1.82991	0.623269	2.93599	0.00332488	0.0379566	FOLH1B	251	71	89	27	16	20
ENSG00000134775.15	1117.27	0.719056	0.254962	2.82025	0.00479869	0.0492194	FHOD3	2623	1366	1537	779	1220	792
ENSG00000135069.13	2753.78	1.34551	0.207932	6.47094	9.73934e-11	1.6028e-08	PSAT1	6376	5657	5744	2001	2248	2313
ENSG00000135097.6	3088.16	1.10804	0.227154	4.87792	1.07211e-06	6.79525e-05	MSI1	10234	5255	4664	2025	2402	2228
ENSG00000135111.15	2652.63	-1.10438	0.345287	-3.19845	0.0013817	0.0209049	TBX3	92	1570	1575	2481	7536	2821
ENSG00000135116.9	54.3663	1.94666	0.664039	2.93155	0.00337279	0.0383265	HRK	96	86	45	13	7	18
ENSG00000135144.7	289.132	1.21208	0.354561	3.41854	0.000629584	0.011871	DTX1	1227	421	323	157	74	194
ENSG00000135436.8	65.9649	-1.52051	0.474895	-3.20179	0.00136577	0.0207643	FAM186B	22	28	20	68	80	71
ENSG00000135447.16	365.915	1.82498	0.285798	6.38555	1.70785e-10	2.64801e-08	PPP1R1A	1645	604	515	126	68	200
ENSG00000135454.13	369.735	-0.779537	0.271107	-2.87538	0.00403542	0.0433363	B4GALNT1	366	317	331	557	346	635
ENSG00000135502.17	472.657	-1.36309	0.367752	-3.70656	0.000210097	0.00511886	SLC26A10	284	336	308	878	589	946
ENSG00000135519.6	85.0893	-1.37581	0.374559	-3.67313	0.000239595	0.00569781	KCNH3	58	40	42	105	79	121
ENSG00000135525.18	357.918	1.24891	0.402537	3.10261	0.00191823	0.0263648	MAP7	1268	617	690	431	141	205
ENSG00000135622.12	706.74	-0.742495	0.228671	-3.247	0.0011663	0.0185432	SEMA4F	721	478	425	658	763	819
ENSG00000135677.10	2707.51	0.617685	0.184826	3.34197	0.000831851	0.0144637	GNS	3502	2877	3460	1831	1908	2396
ENSG00000135686.12	1112.93	-0.571826	0.18538	-3.08462	0.00203815	0.0271634	KLHL36	1177	907	923	1205	1265	1451
ENSG00000135723.13	1768.75	-1.07647	0.226562	-4.75135	2.02067e-06	0.000117732	FHOD1	969	1608	1318	3077	3026	2949
ENSG00000135740.16	662.853	-1.02586	0.289641	-3.54182	0.000397374	0.00844966	SLC9A5	309	579	525	1143	1248	1098
ENSG00000135824.12	112.297	2.85505	0.417273	6.84218	7.79962e-12	1.55669e-09	RGS8	664	204	209	29	21	32
ENSG00000135835.10	535.6	-1.03719	0.264566	-3.92035	8.84198e-05	0.00257584	KIAA1614	168	268	312	578	638	635
ENSG00000135900.3	897.727	0.628391	0.205581	3.05667	0.00223814	0.0288698	MRPL44	1343	1421	1273	764	1027	860
ENSG00000135903.18	1293.39	3.53566	0.707372	4.9983	5.78381e-07	4.03383e-05	PAX3	5822	2557	1321	225	57	211
ENSG00000135932.10	1550.93	0.528026	0.179421	2.94295	0.00325097	0.0373037	CAB39	2563	2248	1976	1322	1643	1442
ENSG00000136014.11	165.285	5.23273	0.590257	8.86517	7.63905e-19	4.21518e-16	USP44	682	442	350	13	7	8
ENSG00000136099.13	970.911	3.40467	0.371262	9.17051	4.70774e-20	2.84909e-17	PCDH8	6482	1422	1182	125	104	146
ENSG00000136159.3	806.916	1.00048	0.24068	4.15691	3.22581e-05	0.00115056	NUDT15	1252	1604	1706	773	869	792
ENSG00000136160.14	1324.3	2.61212	0.441543	5.91588	3.30113e-09	4.0216e-07	EDNRB	4498	2921	1632	264	213	610
ENSG00000136267.13	123.758	4.23932	0.631414	6.71402	1.89337e-11	3.55214e-09	DGKB	222	322	306	12	9	27
ENSG00000136295.14	9788.08	-0.773195	0.192142	-4.02408	5.71984e-05	0.00183436	TTYH3	12026	6968	8415	9556	16237	14328
ENSG00000136327.6	77.1234	7.3787	1.12409	6.56416	5.23277e-11	9.00661e-09	NKX2-8	502	128	202	2	0	0
ENSG00000136378.14	5644.76	-1.1889	0.307018	-3.87241	0.000107763	0.0030448	ADAMTS7	4436	3523	4045	8277	10512	8510
ENSG00000136379.11	522.961	0.840061	0.215095	3.90554	9.40149e-05	0.00270939	ABHD17C	1384	882	811	366	413	540
ENSG00000136444.9	1377.86	-0.881736	0.225342	-3.91288	9.12007e-05	0.00264863	RSAD1	1051	1113	1300	2351	2298	1864
ENSG00000136630.12	165.568	-1.01749	0.360649	-2.82126	0.0047835	0.0491744	HLX	14	108	131	217	211	243
ENSG00000136960.12	2280.73	2.0122	0.316659	6.35449	2.09123e-10	3.13869e-08	ENPP2	8828	2966	3455	627	1065	1069
ENSG00000137055.14	1213.97	0.597616	0.175841	3.39862	0.00067728	0.0124051	PLAA	1786	2128	1769	1136	1454	1276
ENSG00000137070.17	3277.42	-1.52992	0.251782	-6.07636	1.22943e-09	1.61295e-07	IL11RA	371	1411	1206	4206	3426	4063
ENSG00000137094.14	683.904	1.20978	0.332472	3.63874	0.000273973	0.00629902	DNAJB5	3018	997	982	228	279	610
ENSG00000137142.4	825.446	2.56826	0.35119	7.31301	2.61218e-13	6.44831e-11	IGFBPL1	6495	1546	945	145	132	336
ENSG00000137166.14	4681.51	-0.823801	0.246011	-3.34864	0.000812095	0.0141992	FOXP4	4176	3921	4775	5580	6656	7383
ENSG00000137171.14	1713.87	-0.674711	0.197097	-3.42325	0.000618772	0.011726	KLC4	1962	1364	1390	2116	2261	2332
ENSG00000137267.5	7419.29	1.21371	0.265407	4.57301	4.80767e-06	0.000243118	TUBB2A	36664	8104	5959	2063	2728	4016
ENSG00000137285.9	16169.5	1.40751	0.268444	5.24321	1.5781e-07	1.31586e-05	TUBB2B	78026	19641	15727	4675	6776	8350
ENSG00000137462.6	70.9507	-1.36829	0.48272	-2.83453	0.00458924	0.0478061	TLR2	6	44	24	84	87	81
ENSG00000137496.17	1912.29	-0.604935	0.20462	-2.95639	0.00311266	0.0362261	IL18BP	1566	1604	1660	2580	2583	2314
ENSG00000137497.17	18754	-0.601897	0.142307	-4.22955	2.34158e-05	0.000872066	NUMA1	18080	13602	15136	20107	28917	20731
ENSG00000137513.9	1107.67	0.585445	0.201077	2.91155	0.00359644	0.039972	NARS2	1518	2038	1700	1079	1381	1240
ENSG00000137648.17	100.828	-1.95482	0.538349	-3.63114	0.000282173	0.00645675	TMPRSS4	3	53	28	272	90	111
ENSG00000137699.16	289.263	-1.77188	0.566278	-3.129	0.00175404	0.0248923	TRIM29	1	119	31	428	237	179
ENSG00000137710.14	3376.48	0.930866	0.2532	3.6764	0.000236547	0.00564783	RDX	3954	6216	5584	2613	3799	2906
ENSG00000137713.15	1667.06	0.833605	0.220743	3.77637	0.000159132	0.00406742	PPP2R1B	3141	2800	3131	1267	2124	1647
ENSG00000137727.12	489.641	-1.89468	0.475634	-3.98349	6.79104e-05	0.0021059	ARHGAP20	5	103	99	237	449	420
ENSG00000137802.13	1788.53	-0.777288	0.261041	-2.97765	0.00290469	0.0344469	MAPKBP1	1418	1005	1273	2072	2234	1895
ENSG00000137809.16	604.288	-1.37297	0.34272	-4.00609	6.17328e-05	0.00194978	ITGA11	67	135	135	238	344	527
ENSG00000137814.9	883.136	0.708124	0.201189	3.5197	0.000432032	0.00900595	HAUS2	1366	1399	1471	730	930	992
ENSG00000137842.6	208.862	0.946018	0.255418	3.7038	0.000212392	0.00514816	TMEM62	550	395	310	206	93	210
ENSG00000137868.18	1829.98	-0.963136	0.177757	-5.41829	6.01726e-08	5.48009e-06	STRA6	338	1645	1564	3509	3291	2685
ENSG00000137959.15	586.68	-3.18568	0.518964	-6.13854	8.32849e-10	1.1489e-07	IFI44L	1	44	88	910	134	749
ENSG00000137965.10	220.546	-4.12364	0.720193	-5.72574	1.02982e-08	1.12986e-06	IFI44	1	12	3	223	20	154
ENSG00000138080.13	6099.54	-0.993678	0.276834	-3.58944	0.000331394	0.00734903	EMILIN1	398	3059	4106	4726	9650	8001
ENSG00000138095.18	4717.73	0.54133	0.151012	3.58468	0.00033749	0.007449	LRPPRC	6164	6833	6628	4238	5486	4449
ENSG00000138160.5	3726.11	0.64309	0.215314	2.98675	0.0028196	0.0338442	KIF11	3639	6860	6339	3798	5527	3845
ENSG00000138172.10	402.841	-0.681861	0.22608	-3.01602	0.00256118	0.0316537	CALHM2	165	237	218	322	495	412
ENSG00000138180.15	680.806	0.958449	0.234204	4.09237	4.26986e-05	0.00144077	CEP55	1219	1419	1273	556	749	746
ENSG00000138190.16	493.183	0.943883	0.217771	4.33429	1.46229e-05	0.00059769	EXOC6	898	932	730	464	266	459
ENSG00000138381.9	1290.16	0.544186	0.176824	3.07756	0.002087	0.0276559	ASNSD1	1564	2176	1948	1253	1373	1582
ENSG00000138413.13	3024.06	1.06816	0.214574	4.97802	6.42364e-07	4.39832e-05	IDH1	9503	4802	6077	1963	2519	3061
ENSG00000138430.15	2572.8	0.632656	0.221655	2.85424	0.00431406	0.0457008	OLA1	3654	4279	4017	2561	2380	2754
ENSG00000138622.3	131.336	1.73474	0.542304	3.19884	0.00137982	0.0209049	HCN4	683	165	247	27	61	71
ENSG00000138722.9	1006.35	2.04411	0.443382	4.61027	4.02152e-06	0.000207845	MMRN1	2421	2168	1440	407	181	460
ENSG00000138757.14	4061.76	0.707945	0.238736	2.96539	0.00302299	0.0354464	G3BP2	7003	6285	7243	2883	5002	4539
ENSG00000138823.13	273.412	5.92393	0.438142	13.5206	1.18261e-41	2.46521e-38	MTTP	1903	636	538	7	3	17
ENSG00000138834.12	5768.59	-0.982143	0.279112	-3.51882	0.000433477	0.00902605	MAPK8IP3	5954	4306	4014	9430	8018	7604
ENSG00000139116.18	1952.75	1.52669	0.335571	4.54952	5.37683e-06	0.000266864	KIF21A	4912	3805	3749	1188	1681	1024
ENSG00000139146.13	4877.38	0.869746	0.273609	3.17879	0.0014789	0.0219333	SINHCAF	9588	10266	7474	5121	5540	4292
ENSG00000139173.9	448.405	-1.07082	0.2871	-3.7298	0.000191631	0.00473675	TMEM117	82	290	178	485	707	509
ENSG00000139194.7	85.1397	-1.27697	0.44291	-2.88314	0.00393737	0.0426495	RBP5	25	72	63	201	100	155
ENSG00000139352.3	423.218	4.05875	0.492626	8.239	1.73652e-16	6.26517e-14	ASCL1	2058	775	461	49	31	34
ENSG00000139364.10	628.123	2.45164	0.284245	8.62511	6.40301e-18	3.00317e-15	TMEM132B	2504	1019	865	104	290	190
ENSG00000139514.12	1503.99	0.708827	0.227719	3.11272	0.00185371	0.0258482	SLC7A1	3661	2512	2287	1011	1141	1773
ENSG00000139567.12	484.472	-1.00363	0.266673	-3.76354	0.000167523	0.00424717	ACVRL1	20	249	217	362	464	523
ENSG00000139625.12	1728.28	-0.6861	0.191499	-3.58278	0.000339954	0.00748577	MAP3K12	1650	1303	1289	2260	1561	1983
ENSG00000139626.15	89.7007	-2.35829	0.47227	-4.99352	5.92881e-07	4.10444e-05	ITGB7	8	21	19	91	97	116
ENSG00000139631.18	1258.72	-1.1585	0.359766	-3.22015	0.00128122	0.0198653	CSAD	505	872	675	2309	1440	1471
ENSG00000139737.21	543.604	1.55624	0.305509	5.09392	3.50741e-07	2.59065e-05	SLAIN1	2270	1113	828	362	127	311
ENSG00000139767.8	692.206	2.00615	0.409556	4.89834	9.66495e-07	6.25256e-05	SRRM4	2694	1198	1390	256	41	463
ENSG00000139910.19	936.978	0.818455	0.233689	3.50232	0.000461227	0.00946726	NOVA1	2067	1109	1367	571	712	777
ENSG00000139970.16	1235.08	0.976368	0.300821	3.24568	0.00117172	0.0186136	RTN1	4658	1375	1170	441	132	931
ENSG00000140057.8	58.0881	1.97767	0.516821	3.82661	0.000129922	0.00348162	AK7	131	114	97	29	27	24
ENSG00000140067.6	225.499	6.10816	0.628885	9.71269	2.66229e-22	2.17162e-19	FAM181A	1503	417	217	3	7	4
ENSG00000140092.14	1081.59	-1.42261	0.369506	-3.85004	0.000118099	0.00323925	FBLN5	25	300	231	674	482	707
ENSG00000140470.13	570.261	-1.54439	0.38744	-3.98613	6.71588e-05	0.00208604	ADAMTS17	72	227	229	963	404	659
ENSG00000140682.18	452.605	-1.51444	0.354766	-4.26883	1.96501e-05	0.000746266	TGFB1I1	53	238	132	650	382	466
ENSG00000140691.16	523.922	-0.855227	0.215783	-3.96337	7.38979e-05	0.002247	ARMC5	610	379	374	633	685	737
ENSG00000140807.6	3442.54	0.798774	0.260843	3.06228	0.00219658	0.0285982	NKD1	3280	5247	4433	1918	4538	3412
ENSG00000140839.11	243.37	2.0669	0.376432	5.49076	4.00205e-08	3.79205e-06	CLEC18B	1060	528	304	102	39	136
ENSG00000140859.15	862.062	-0.831086	0.240292	-3.45865	0.000542895	0.0106988	KIFC3	411	616	592	1033	1166	1141
ENSG00000140873.15	1149.76	-1.30538	0.30271	-4.31232	1.61554e-05	0.000642141	ADAMTS18	141	831	1019	3077	2358	1522
ENSG00000140941.12	1361.56	0.585719	0.201452	2.90749	0.00364347	0.0403037	MAP1LC3B	2078	2076	2079	1248	1054	1461
ENSG00000140955.10	50.394	-1.73724	0.509323	-3.41088	0.000647539	0.0120627	ADAD2	2	18	28	91	74	78
ENSG00000140983.13	3757.32	-0.93316	0.270191	-3.45371	0.000552934	0.0108255	RHOT2	4347	3167	3131	6754	5478	5434
ENSG00000141258.12	4377.28	-0.64132	0.20444	-3.13695	0.00170714	0.0244859	SGSM2	5796	3955	4186	6935	5575	5933
ENSG00000141314.12	875.336	3.73254	0.36976	10.0945	5.84227e-24	6.08927e-21	RHBDL3	5883	1660	1604	102	27	204
ENSG00000141337.12	305.641	0.81765	0.264842	3.08732	0.00201973	0.0270658	ARSG	405	397	482	255	210	265
ENSG00000141424.12	3096.21	0.770733	0.20239	3.80816	0.000140007	0.00368397	SLC39A6	6577	4824	4547	2146	3237	2949
ENSG00000141429.13	2407.79	0.608072	0.210585	2.88754	0.00388266	0.0422521	GALNT1	2731	3166	3600	1787	2570	2542
ENSG00000141433.12	140.972	1.90396	0.515218	3.69544	0.000219505	0.00531373	ADCYAP1	435	192	197	93	2	48
ENSG00000141449.14	1272.99	1.29114	0.327015	3.94826	7.87215e-05	0.00235925	GREB1L	2713	2650	3005	1207	1008	1004
ENSG00000141503.15	2717.41	-0.90148	0.258855	-3.48257	0.000496629	0.00995433	MINK1	1841	2339	2400	5084	4540	3883
ENSG00000141505.11	388.57	-1.18778	0.367692	-3.23037	0.00123631	0.0193609	ASGR1	241	315	197	746	423	475
ENSG00000141577.13	2135.91	-0.673288	0.198617	-3.38988	0.00069924	0.0127117	CEP131	3327	1990	1774	3026	3578	2679
ENSG00000141579.6	101.089	-1.57002	0.486256	-3.22878	0.00124317	0.0194198	ZNF750	5	28	14	75	83	52
ENSG00000141622.13	2053.49	0.689558	0.218949	3.14941	0.00163602	0.0236832	RNF165	5365	3020	2786	1340	2814	1796
ENSG00000141905.17	505.246	-1.20412	0.32783	-3.67299	0.000239726	0.00569781	NFIC	69	105	205	247	411	407
ENSG00000142173.14	14205.4	-0.944302	0.254313	-3.71315	0.000204692	0.00501334	COL6A2	624	6500	6348	11299	14462	14706
ENSG00000142227.10	495.874	-1.02429	0.305443	-3.35346	0.000798066	0.0140192	EMP3	113	224	160	358	387	485
ENSG00000142233.11	126.027	-1.68713	0.505479	-3.33769	0.000844774	0.0146207	NTN5	32	34	37	155	30	80
ENSG00000142303.13	3393.51	-1.35293	0.316707	-4.27187	1.93839e-05	0.000740653	ADAMTS10	1324	1764	1726	4681	4872	4909
ENSG00000142330.19	1347.67	-0.773024	0.254164	-3.04144	0.00235448	0.0300065	CAPN10	1740	1048	1336	2147	1755	1991
ENSG00000142449.12	10696.9	-1.38614	0.309609	-4.47707	7.56759e-06	0.000350557	FBN3	3514	6707	5903	18020	14820	15617
ENSG00000142539.9	520.74	-0.679307	0.230473	-2.94745	0.00320404	0.0369459	NA	820	468	494	782	837	728
ENSG00000142611.16	798.193	-1.80039	0.340508	-5.28736	1.24093e-07	1.06306e-05	PRDM16	177	244	333	747	1668	811
ENSG00000142632.16	1516.54	-1.08672	0.285202	-3.81035	0.00013877	0.00366686	ARHGEF19	511	1312	1408	3847	2057	2689
ENSG00000142694.6	972.983	-1.03908	0.337112	-3.08229	0.00205416	0.0273514	EVA1B	161	682	618	1217	1508	1440
ENSG00000142765.17	405.134	-1.39683	0.38832	-3.5971	0.000321781	0.00719084	SYTL1	18	300	266	1278	506	563
ENSG00000142794.18	632.606	-1.93734	0.378984	-5.11194	3.18865e-07	2.39788e-05	NBPF3	716	247	257	852	780	1212
ENSG00000142910.15	271.923	-1.16913	0.401818	-2.9096	0.00361891	0.0401443	TINAGL1	2	273	124	634	415	334
ENSG00000143061.17	6330.49	-0.817973	0.240077	-3.40713	0.000656494	0.0121597	IGSF3	2916	4009	5114	5530	10346	9661
ENSG00000143126.7	5101.08	1.43735	0.282046	5.09618	3.46584e-07	2.57007e-05	CELSR2	26970	6450	6861	1871	1568	2798
ENSG00000143127.12	348.478	-1.44127	0.412771	-3.4917	0.000479958	0.00973458	ITGA10	30	91	97	281	88	340
ENSG00000143195.12	2183.97	6.00519	0.317567	18.91	9.43403e-80	5.89973e-76	ILDR2	12447	5225	4304	88	33	71
ENSG00000143217.8	178.281	-1.83463	0.387679	-4.73234	2.21951e-06	0.000126566	NECTIN4	2	84	55	337	260	192
ENSG00000143320.8	7663.69	0.746147	0.234793	3.17789	0.00148352	0.021967	CRABP2	8615	12671	12992	8126	10460	6828
ENSG00000143321.18	8984.97	0.598857	0.194776	3.0746	0.00210788	0.0278492	HDGF	14893	14540	14186	8968	10898	9644
ENSG00000143324.13	2267.54	0.851353	0.254046	3.35117	0.000804704	0.0140962	XPR1	4218	3306	3178	1623	2116	1668
ENSG00000143333.6	277.014	1.07058	0.335634	3.18973	0.00142407	0.0213989	RGS16	971	427	359	243	161	137
ENSG00000143355.15	98.7144	3.72862	0.927306	4.02092	5.79717e-05	0.00185038	LHX9	370	65	22	5	2	3
ENSG00000143387.12	1858.67	-0.874413	0.280192	-3.12076	0.00180385	0.0253879	CTSK	110	742	991	1185	1983	1975
ENSG00000143434.15	1689.06	-0.795496	0.231565	-3.4353	0.000591902	0.0113694	SEMA6C	2073	1173	1386	2121	2247	2240
ENSG00000143772.9	1123.92	-0.892507	0.177273	-5.03465	4.78729e-07	3.41499e-05	ITPKB	473	649	698	964	1781	1260
ENSG00000143799.12	11735.8	0.568101	0.202009	2.81226	0.00491952	0.0499703	PARP1	22885	18899	19789	9439	14052	14072
ENSG00000143842.14	1624.15	0.873337	0.281102	3.10683	0.00189106	0.0261638	SOX13	5418	3011	2622	1837	1345	1442
ENSG00000143847.15	771.6	-1.08638	0.315962	-3.43833	0.00058532	0.0112743	PPFIA4	427	433	444	959	1311	947
ENSG00000143858.11	323.773	1.4388	0.465912	3.08814	0.00201416	0.0270658	SYT2	1635	501	390	88	369	156
ENSG00000143867.6	1426.11	-3.27561	0.312756	-10.4734	1.14509e-25	1.26371e-22	OSR1	9	105	169	1448	2236	1206
ENSG00000143869.6	377.763	2.61045	0.450051	5.80035	6.6177e-09	7.61685e-07	GDF7	148	517	286	49	49	93
ENSG00000143933.16	10861.2	0.500504	0.172379	2.90351	0.00369004	0.0406272	CALM2	21906	15307	13852	8755	9799	12111
ENSG00000144057.15	2079.78	-0.904316	0.226001	-4.00137	6.29764e-05	0.00198238	ST6GAL2	1447	1412	1742	2708	2625	2712
ENSG00000144191.11	53.6731	3.39914	0.845382	4.02083	5.79939e-05	0.00185038	CNGA3	292	96	39	2	1	10
ENSG00000144231.10	1748.09	0.601121	0.195833	3.06957	0.0021437	0.0281537	POLR2D	4005	2592	2615	1302	2003	1885
ENSG00000144278.14	235.183	1.51945	0.358778	4.23507	2.28481e-05	0.000855597	GALNT13	485	376	341	124	107	140
ENSG00000144339.11	577.923	-1.20699	0.3732	-3.23416	0.00122003	0.0192182	TMEFF2	606	223	132	473	100	400
ENSG00000144354.13	2456.83	0.465677	0.149621	3.11238	0.00185584	0.0258482	CDCA7	2076	4660	4754	3435	3267	3194
ENSG00000144355.14	1635.83	-1.07418	0.319187	-3.36535	0.000764455	0.0135814	DLX1	7	1323	1979	2648	4522	3028
ENSG00000144485.10	2665.82	1.36028	0.334126	4.07115	4.67816e-05	0.00155065	HES6	15383	3543	2659	1370	365	1385
ENSG00000144560.13	3488.14	-0.557002	0.178574	-3.11916	0.00181365	0.0254876	VGLL4	2208	3279	2935	4634	4272	4506
ENSG00000144741.17	1561.73	0.618312	0.213976	2.88963	0.00385691	0.0420206	SLC25A26	3534	2107	1990	1367	909	1567
ENSG00000144749.13	5194.97	1.11657	0.255643	4.36769	1.25568e-05	0.00052939	LRIG1	15936	7568	7215	3742	1928	3841
ENSG00000144834.13	1643.76	1.28949	0.275636	4.67825	2.89332e-06	0.000156431	TAGLN3	7954	2215	1752	690	395	1070
ENSG00000145147.19	3483	1.32135	0.344863	3.83153	0.00012735	0.00344764	SLIT2	5645	3584	4880	1715	1125	1732
ENSG00000145214.13	648.624	-0.890091	0.285415	-3.11859	0.0018172	0.025509	DGKQ	799	460	475	845	680	1001
ENSG00000145217.13	156.811	-2.1199	0.618064	-3.4299	0.000603797	0.0115355	SLC26A1	58	58	33	286	72	251
ENSG00000145220.13	507.934	0.7268	0.249598	2.91189	0.00359254	0.0399707	LYAR	573	926	1204	592	641	577
ENSG00000145242.13	295.769	-1.92375	0.566432	-3.39626	0.000683143	0.0124674	EPHA5	83	30	26	45	78	179
ENSG00000145244.11	519.372	2.87549	0.439996	6.53527	6.3495e-11	1.08294e-08	CORIN	1219	472	487	55	12	125
ENSG00000145246.13	889.891	-0.918539	0.250704	-3.66383	0.000248467	0.00586351	ATP10D	129	450	537	780	916	1066
ENSG00000145293.15	1482.07	0.514847	0.182883	2.81517	0.00487513	0.0497348	ENOPH1	1982	2373	2356	1486	1765	1815
ENSG00000145386.9	2957.14	0.564817	0.186005	3.03657	0.00239287	0.0302715	CCNA2	4891	5228	3971	3016	3693	3083
ENSG00000145423.4	5234.54	1.85362	0.376114	4.92834	8.29315e-07	5.4978e-05	SFRP2	14005	4394	3823	896	593	1672
ENSG00000145431.10	1665.95	-1.04304	0.223257	-4.67192	2.98402e-06	0.000160411	PDGFC	407	1294	1228	2711	1820	2820
ENSG00000145506.13	876.082	-1.17188	0.331616	-3.53383	0.000409581	0.00864359	NKD2	449	613	369	1011	1136	1217
ENSG00000145536.15	214.52	1.2307	0.418142	2.94326	0.00324776	0.0373037	ADAMTS16	628	199	255	60	30	162
ENSG00000145703.15	1551.06	0.728116	0.232211	3.13558	0.00171514	0.024507	IQGAP2	942	2565	2965	1556	1612	1505
ENSG00000145730.20	5319.6	0.880866	0.164816	5.34455	9.06414e-08	7.87279e-06	PAM	10217	8238	9668	4256	4604	5190
ENSG00000145860.11	2982.92	0.73918	0.17367	4.25623	2.07905e-05	0.000786392	RNF145	6477	4053	4716	2165	2992	2445
ENSG00000145861.7	150.935	-1.38925	0.450207	-3.0858	0.00203004	0.0271072	C1QTNF2	24	20	25	62	41	71
ENSG00000145908.12	2274.62	-0.798091	0.255304	-3.12605	0.00177174	0.0250487	ZNF300	1015	2309	2065	4408	3316	3043
ENSG00000145920.14	425.56	2.63814	0.461123	5.72113	1.05819e-08	1.15423e-06	CPLX2	2240	502	511	63	16	154
ENSG00000145990.10	344.571	-0.898548	0.26762	-3.35755	0.000786352	0.0138523	GFOD1	179	212	177	355	372	416
ENSG00000146067.15	3004.97	-1.10843	0.263983	-4.19887	2.68251e-05	0.000979117	FAM193B	2391	2454	2182	6331	4306	3909
ENSG00000146122.16	2240.65	-0.871183	0.211167	-4.12557	3.69815e-05	0.00128483	DAAM2	475	1116	1226	1685	4624	2165
ENSG00000146410.11	108.748	0.885792	0.314049	2.82055	0.00479407	0.0492022	MTFR2	169	202	254	109	142	111
ENSG00000146592.16	1346.71	-1.40883	0.258531	-5.44937	5.05496e-08	4.73002e-06	CREB5	386	324	365	934	1377	712
ENSG00000146828.17	1228.26	-0.702379	0.249062	-2.82009	0.004801	0.0492194	SLC12A9	1191	1073	1057	1866	1492	1766
ENSG00000147027.3	857.381	1.29319	0.314689	4.10943	3.96633e-05	0.00136706	TMEM47	2037	1587	871	540	456	479
ENSG00000147065.16	5470.21	0.770188	0.24079	3.19859	0.001381	0.0209049	MSN	9612	8026	7252	3285	5476	5483
ENSG00000147144.12	551.626	-0.63943	0.225838	-2.83136	0.00463505	0.0481495	CCDC120	505	483	586	895	788	736
ENSG00000147251.15	608.905	1.09109	0.322727	3.38084	0.000722646	0.0130111	DOCK11	843	801	709	329	308	351
ENSG00000147256.10	89.9438	4.03961	0.694623	5.81554	6.04381e-09	7.04273e-07	ARHGAP36	491	157	155	11	1	20
ENSG00000147400.8	1446.54	0.77252	0.188392	4.1006	4.12072e-05	0.00140306	CETN2	2453	2297	2459	1349	1186	1591
ENSG00000147408.14	193.698	-1.07651	0.287458	-3.74493	0.000180446	0.00451982	CSGALNACT1	24	57	67	128	103	126
ENSG00000147488.11	436.998	2.52518	0.8159	3.09496	0.00196837	0.0267111	ST18	1475	794	1156	191	3	302
ENSG00000147509.13	139.263	3.60055	0.496203	7.25621	3.98086e-13	9.45379e-11	RGS20	822	342	235	33	14	21
ENSG00000147642.16	161.547	1.44874	0.390966	3.70552	0.000210955	0.00511995	SYBU	441	108	119	33	15	50
ENSG00000147669.10	1015.39	0.758368	0.254084	2.98472	0.0028384	0.0339613	POLR2K	1191	1794	1932	1160	883	1146
ENSG00000147862.15	2984.17	-2.08937	0.278521	-7.50166	6.30133e-14	1.81876e-11	NFIB	35	295	239	1313	1075	972
ENSG00000148053.15	2605.93	0.892448	0.255526	3.49259	0.000478353	0.00972306	NTRK2	5122	3472	4571	2419	1344	2397
ENSG00000148082.9	361.665	1.9119	0.321677	5.94354	2.78937e-09	3.44285e-07	SHC3	1594	456	440	104	85	126
ENSG00000148120.15	1114.68	-0.957564	0.22539	-4.24847	2.15235e-05	0.000812341	AOPEP	436	599	692	1401	1064	1147
ENSG00000148123.14	140.759	1.26743	0.437148	2.89932	0.00373973	0.0409819	PLPPR1	341	162	148	67	26	88
ENSG00000148175.12	1174.93	0.625245	0.187132	3.34119	0.00083419	0.014491	STOM	196	1243	1595	799	1611	917
ENSG00000148200.16	946.198	1.82138	0.289144	6.29923	2.99125e-10	4.38428e-08	NR6A1	2924	2141	2906	709	546	662
ENSG00000148204.11	2100.45	2.89464	0.4676	6.19041	6.00071e-10	8.40144e-08	CRB2	12934	3093	3162	266	1466	280
ENSG00000148229.12	1908.92	0.617278	0.201899	3.05735	0.002233	0.0288648	POLE3	4401	3020	3139	1499	2151	2367
ENSG00000148341.17	2446	-0.841552	0.251267	-3.34924	0.000810349	0.0141819	SH3GLB2	2355	2264	1869	4590	2739	3464
ENSG00000148343.18	1189.51	-0.795524	0.252825	-3.14654	0.00165217	0.0238717	MIGA2	1238	1076	1048	2077	1621	1665
ENSG00000148411.7	222.056	1.26576	0.310769	4.07299	4.64129e-05	0.00154663	NACC2	585	355	416	151	111	172
ENSG00000148672.8	2415.28	0.50743	0.177882	2.85262	0.00433602	0.0458508	GLUD1	4412	3275	2781	1917	2400	2341
ENSG00000148677.6	76.4304	2.31449	0.703202	3.29136	0.000997038	0.0164951	ANKRD1	1	114	418	120	11	38
ENSG00000148798.10	2164.14	2.45023	0.422186	5.80367	6.48773e-09	7.51335e-07	INA	12349	3237	2083	299	26	941
ENSG00000148826.8	716.151	3.36788	0.26816	12.5592	3.53842e-36	5.53203e-33	NKX6-2	4211	1422	1169	132	120	134
ENSG00000148935.10	983.467	-0.876354	0.295739	-2.96327	0.00304389	0.0355809	GAS2	80	596	468	1277	438	991
ENSG00000149090.11	591.663	-1.32341	0.467755	-2.82928	0.00466525	0.0484097	PAMR1	12	120	145	307	153	382
ENSG00000149294.16	6201.38	0.622981	0.137631	4.52645	5.99832e-06	0.000293059	NCAM1	12478	6621	6539	3440	4718	4353
ENSG00000149451.17	1519.5	-1.5219	0.462705	-3.28913	0.00100499	0.0165828	ADAM33	14	179	170	780	270	392
ENSG00000149485.17	6505.25	0.932413	0.18326	5.08792	3.62011e-07	2.653e-05	FADS1	15743	10461	10710	4956	7214	5771
ENSG00000149573.8	363.638	-1.2656	0.370599	-3.41503	0.00063776	0.011965	MPZL2	1	102	169	394	223	325
ENSG00000149575.5	213.791	-1.81712	0.41554	-4.37292	1.22597e-05	0.000520373	SCN2B	7	39	37	75	261	144
ENSG00000149582.15	1050.84	-0.95871	0.250567	-3.82616	0.00013016	0.00348162	TMEM25	838	753	750	1750	1317	1312
ENSG00000149922.10	52.6598	-1.63516	0.528432	-3.09436	0.00197238	0.0267369	TBX6	22	30	20	91	75	75
ENSG00000149926.13	369.648	1.41197	0.281408	5.01751	5.23464e-07	3.67817e-05	TLCD3B	1605	530	406	159	33	223
ENSG00000150051.13	292.406	-1.67026	0.552037	-3.02563	0.00248114	0.0308679	MKX	3	23	42	157	23	129
ENSG00000150510.16	167.033	1.19744	0.391702	3.05702	0.00223552	0.0288648	FAM124A	475	248	168	71	71	101
ENSG00000150540.13	284.05	0.850506	0.27739	3.0661	0.00216872	0.0283733	HNMT	63	488	595	319	230	318
ENSG00000150625.16	834.316	2.70137	0.449155	6.01433	1.80629e-09	2.30529e-07	GPM6A	3678	1242	720	176	99	155
ENSG00000150667.6	88.6887	2.49695	0.426056	5.8606	4.61198e-09	5.44185e-07	FSIP1	293	272	218	41	37	45
ENSG00000150672.16	415.014	-1.17461	0.29729	-3.95105	7.78102e-05	0.00234694	DLG2	53	129	175	359	377	316
ENSG00000150867.13	892.92	0.78912	0.190631	4.13951	3.48042e-05	0.00122192	PIP4K2A	1481	1414	1331	728	851	787
ENSG00000151006.7	423.553	-1.50128	0.39151	-3.83458	0.000125778	0.00341082	PRSS53	334	268	157	714	624	582
ENSG00000151023.16	63.6535	2.42082	0.526076	4.60166	4.19139e-06	0.000215437	ENKUR	131	130	102	26	14	18
ENSG00000151067.21	1792.53	-1.15449	0.289333	-3.99017	6.60255e-05	0.00206451	CACNA1C	135	708	1035	1895	2738	1787
ENSG00000151090.17	220.007	-1.11732	0.35466	-3.15039	0.00163051	0.0236216	THRB	16	119	102	211	391	213
ENSG00000151320.10	1222.15	1.43523	0.387297	3.70576	0.000210754	0.00511995	AKAP6	2616	1274	1303	377	115	666
ENSG00000151322.18	313.035	1.63585	0.380689	4.29709	1.73054e-05	0.000673935	NPAS3	706	270	210	62	64	87
ENSG00000151388.10	1659.43	0.896636	0.208689	4.29652	1.73504e-05	0.000673935	ADAMTS12	2166	1643	2097	789	1282	1170
ENSG00000151490.13	407.368	1.0832	0.357684	3.02836	0.00245881	0.0307575	PTPRO	1063	559	464	236	116	222
ENSG00000151806.13	1082.62	0.58129	0.181475	3.20315	0.00135933	0.0207337	GUF1	1240	1755	1654	1019	1266	1171
ENSG00000151846.8	477.429	0.871931	0.267557	3.25886	0.00111862	0.0180192	PABPC3	632	711	861	461	500	487
ENSG00000151967.18	1060.57	0.696744	0.242367	2.87474	0.00404359	0.0433948	SCHIP1	3038	1356	1503	869	794	810
ENSG00000152049.6	91.7333	-2.2401	0.681941	-3.28488	0.00102025	0.0167755	KCNE4	0	5	6	29	17	19
ENSG00000152128.13	162.428	1.41432	0.39283	3.60033	0.000317814	0.00713133	TMEM163	591	184	131	55	28	75
ENSG00000152240.12	1703.92	0.77396	0.265899	2.91073	0.00360582	0.0400526	HAUS1	2212	4180	2533	1634	2105	2127
ENSG00000152455.15	899.563	0.749195	0.257244	2.91239	0.00358676	0.0399707	SUV39H2	1397	1517	1674	736	1060	1020
ENSG00000152503.9	334.435	1.26841	0.353494	3.58821	0.000332959	0.00737503	TRIM36	895	441	398	172	82	194
ENSG00000152527.13	920.505	-1.05449	0.339977	-3.10166	0.0019244	0.0264108	PLEKHH2	122	480	485	1041	865	1110
ENSG00000152558.14	4197.36	0.7988	0.229015	3.48798	0.000486676	0.00982021	TMEM123	5836	8460	6821	4225	5320	4100
ENSG00000152669.8	76.2628	4.45877	0.89329	4.99141	5.99409e-07	4.13438e-05	CCNO	1	60	28	3	1	2
ENSG00000152782.16	858.236	0.626907	0.214858	2.91778	0.00352531	0.0395092	PANK1	1771	1390	1545	692	1016	1074
ENSG00000152784.15	246.399	2.92897	0.425483	6.88388	5.82428e-12	1.18771e-09	PRDM8	982	657	670	70	67	136
ENSG00000152904.11	1087.94	0.610422	0.193202	3.1595	0.0015804	0.0230023	GGPS1	1427	1735	2029	1106	1181	1267
ENSG00000152910.18	205.688	1.8702	0.621233	3.01047	0.00260845	0.031985	CNTNAP4	116	80	38	28	28	7
ENSG00000152932.7	282.674	1.92447	0.469844	4.09598	4.2038e-05	0.0014236	RAB3C	1018	587	382	96	115	124
ENSG00000153147.5	7501.31	0.662156	0.206782	3.20219	0.00136385	0.0207643	SMARCA5	10586	13013	12519	6815	9511	7822
ENSG00000153187.17	29485.3	0.494568	0.158444	3.1214	0.00179993	0.0253707	HNRNPU	37208	47056	51021	31495	39215	31412
ENSG00000153208.16	1112.26	-1.42485	0.249614	-5.70818	1.14188e-08	1.2312e-06	MERTK	100	487	504	1433	1898	1062
ENSG00000153246.12	317.726	-1.37983	0.359457	-3.83864	0.000123717	0.00337363	PLA2R1	11	104	43	204	284	180
ENSG00000153714.5	122.212	-1.1781	0.394108	-2.98929	0.00279623	0.0336498	LURAP1L	29	53	63	105	81	185
ENSG00000153767.9	482.838	0.756939	0.262948	2.87866	0.00399364	0.0430354	GTF2E1	710	826	836	345	565	527
ENSG00000153885.14	3984.65	-0.538991	0.153347	-3.51484	0.000440024	0.00911181	KCTD15	4042	4112	4398	5878	6071	6475
ENSG00000153936.16	1899.97	0.615125	0.194542	3.16191	0.00156737	0.0229014	HS2ST1	2481	2969	2597	1698	1802	1747
ENSG00000154133.14	312.477	-0.833987	0.229234	-3.63814	0.000274613	0.00630603	ROBO4	24	185	172	290	355	314
ENSG00000154174.7	2289.8	0.618438	0.189649	3.26097	0.00111033	0.0179113	TOMM70	3247	3297	3033	1663	2566	2277
ENSG00000154319.14	187.103	1.6445	0.417232	3.94146	8.09885e-05	0.00241179	FAM167A	760	325	274	97	39	100
ENSG00000154342.5	181.808	8.555	1.03162	8.29279	1.10619e-16	4.23536e-14	WNT3A	1141	448	194	2	1	0
ENSG00000154358.20	4859.69	-1.36134	0.316846	-4.29655	1.73479e-05	0.000673935	OBSCN	1756	2352	2936	7377	6288	6097
ENSG00000154479.12	45.1476	2.00517	0.565707	3.54454	0.000393301	0.00839445	CCDC173	77	102	117	31	37	19
ENSG00000154548.8	622.25	0.733558	0.251254	2.91959	0.00350495	0.0394223	SRSF12	690	1073	1063	641	682	587
ENSG00000154556.17	1070.71	0.995542	0.321622	3.09538	0.0019656	0.0267111	SORBS2	1646	1079	1399	479	207	827
ENSG00000154639.18	838.276	1.1294	0.363015	3.11116	0.00186354	0.0258977	CXADR	1748	1399	1289	659	377	521
ENSG00000154654.14	983.556	-1.2483	0.358526	-3.48175	0.000498153	0.00997423	NCAM2	97	465	218	614	1319	949
ENSG00000154721.14	1538.92	1.39051	0.252384	5.50952	3.59813e-08	3.44411e-06	JAM2	4910	2468	1894	724	1073	819
ENSG00000154760.13	801.899	-1.06612	0.293844	-3.62819	0.000285416	0.0065162	SLFN13	40	879	848	1696	2594	1676
ENSG00000154764.5	859.649	5.53259	0.74171	7.45924	8.70226e-14	2.36613e-11	WNT7A	6501	1710	966	45	8	30
ENSG00000154803.12	1183.23	-0.700786	0.235784	-2.97215	0.0029572	0.0348492	FLCN	954	804	807	1368	1289	1221
ENSG00000154928.16	860.635	1.09967	0.372916	2.94885	0.00318961	0.0368022	EPHB1	2895	1121	1045	215	510	770
ENSG00000155011.8	784.918	-1.41581	0.401923	-3.52258	0.000427361	0.00894834	DKK2	2	153	78	321	281	294
ENSG00000155093.17	1301.05	2.09838	0.228429	9.18611	4.07289e-20	2.54705e-17	PTPRN2	6571	2148	1835	395	419	500
ENSG00000155096.13	3679.89	0.519315	0.171396	3.02991	0.00244624	0.0307049	AZIN1	6221	5426	4495	3170	3505	3717
ENSG00000155363.18	3219.2	-0.905395	0.2508	-3.61002	0.000306171	0.00692891	MOV10	1284	2631	2324	5195	5334	4417
ENSG00000155438.11	1038.27	0.704995	0.184267	3.82594	0.000130276	0.00348162	NIFK	1447	1982	1880	1136	1062	1208
ENSG00000155760.2	2238.02	0.89966	0.249902	3.60005	0.000318156	0.00713133	FZD7	5005	3220	3791	1430	1266	2391
ENSG00000155816.19	321.042	1.22063	0.417484	2.92378	0.00345813	0.0389658	FMN2	1291	349	362	82	93	172
ENSG00000155849.15	617.804	1.0849	0.207835	5.22003	1.78891e-07	1.45921e-05	ELMO1	1131	765	815	338	292	416
ENSG00000155959.10	1322.08	0.794627	0.224826	3.53441	0.000408683	0.00864359	VBP1	1940	2511	1954	1243	1315	1342
ENSG00000155961.4	166.707	1.25588	0.431134	2.91296	0.00358018	0.0399334	RAB39B	519	261	228	81	79	110
ENSG00000155980.11	1054.37	1.75182	0.396992	4.41272	1.02079e-05	0.000445372	KIF5A	3752	1302	1437	319	38	599
ENSG00000156076.9	555.832	-1.91353	0.262788	-7.28162	3.29842e-13	7.93355e-11	WIF1	2	251	262	964	642	1048
ENSG00000156150.6	741.886	-1.26515	0.335858	-3.76693	0.00016527	0.0042169	ALX3	185	380	347	680	2677	654
ENSG00000156218.12	368.076	-1.38646	0.443073	-3.1292	0.00175282	0.0248923	ADAMTSL3	5	14	24	38	51	64
ENSG00000156395.12	397.266	1.55789	0.389573	3.99897	6.36198e-05	0.00199928	SORCS3	813	701	682	270	283	203
ENSG00000157064.10	478.163	1.84958	0.284813	6.49402	8.35756e-11	1.39997e-08	NMNAT2	1974	807	503	142	27	263
ENSG00000157168.18	678.8	1.18901	0.248995	4.77526	1.79477e-06	0.000106556	NRG1	1570	1071	1108	414	339	567
ENSG00000157322.17	283.3	1.97417	0.348403	5.66633	1.45886e-08	1.5104e-06	CLEC18A	1599	551	266	106	22	129
ENSG00000157335.20	207.055	1.98094	0.389748	5.08262	3.72258e-07	2.70695e-05	CLEC18C	1249	343	183	66	20	89
ENSG00000157404.15	848.82	0.992321	0.284014	3.49392	0.000475984	0.00969591	KIT	1712	1632	1459	484	824	915
ENSG00000157551.17	62.5443	-1.57041	0.530491	-2.96029	0.00307346	0.0358367	KCNJ15	1	31	14	73	76	76
ENSG00000157570.11	3699.66	1.59536	0.189667	8.41137	4.05251e-17	1.67296e-14	TSPAN18	13577	6166	6124	1522	1670	2381
ENSG00000157613.10	249.905	-1.407	0.42868	-3.28217	0.00103012	0.0168935	CREB3L1	8	46	39	87	98	122
ENSG00000157654.17	4728.14	0.804955	0.227028	3.54562	0.000391695	0.00836968	PALM2AKAP2	4200	8053	7750	3235	4504	5323
ENSG00000157851.16	6213.97	2.31261	0.308805	7.48889	6.94603e-14	1.94499e-11	DPYSL5	35975	10379	9283	1349	1634	2186
ENSG00000157873.17	157.671	-1.36894	0.421278	-3.24948	0.00115616	0.0183976	TNFRSF14	35	45	59	121	79	171
ENSG00000157890.17	74.3227	1.38305	0.463655	2.98294	0.00285497	0.0340651	MEGF11	151	66	58	23	5	31
ENSG00000158008.9	153.874	-1.14755	0.321329	-3.57127	0.000355253	0.0077589	EXTL1	84	92	73	147	170	210
ENSG00000158055.15	159.339	-1.50253	0.39628	-3.79158	0.000149693	0.00388436	GRHL3	6	81	67	242	167	248
ENSG00000158270.11	3198.59	1.06808	0.35403	3.01693	0.0025535	0.0315795	COLEC12	207	4973	3318	1315	1293	2517
ENSG00000158286.12	381.081	-1.30537	0.44308	-2.94612	0.0032179	0.0370602	RNF207	56	96	210	485	228	268
ENSG00000158352.15	1259.88	-0.569495	0.166097	-3.42869	0.000606497	0.0115661	SHROOM4	458	743	812	1015	1757	1173
ENSG00000158552.12	671.847	-0.770283	0.253414	-3.03962	0.00236878	0.0300681	ZFAND2B	686	608	495	1115	777	905
ENSG00000158747.13	855.389	-1.04581	0.258939	-4.03883	5.37189e-05	0.00174363	NBL1	166	315	336	514	852	857
ENSG00000158863.21	2123.11	-1.17368	0.286751	-4.09303	4.25778e-05	0.00143928	FAM160B2	1517	1355	1425	3640	3132	2762
ENSG00000159023.19	7719.25	0.60742	0.194263	3.1268	0.00176723	0.0250173	EPB41	14722	11748	12011	6331	9982	7728
ENSG00000159173.18	1017.57	-1.61444	0.484462	-3.33244	0.000860874	0.0148582	TNNI1	95	262	427	1966	337	948
ENSG00000159216.18	411.54	-1.64472	0.360863	-4.55775	5.17038e-06	0.000258671	RUNX1	49	122	81	303	526	314
ENSG00000159263.15	432.774	-2.92046	0.403725	-7.23379	4.69712e-13	1.08793e-10	SIM2	19	63	61	396	437	405
ENSG00000159314.11	370.645	-0.883673	0.27145	-3.25538	0.0011324	0.0181736	ARHGAP27	111	299	340	674	395	616
ENSG00000159388.5	788.863	0.711253	0.232788	3.05537	0.00224784	0.0289171	BTG2	2691	1028	924	576	270	793
ENSG00000159403.15	964.811	-1.47121	0.261994	-5.61544	1.96058e-08	1.96697e-06	C1R	95	266	331	666	1109	989
ENSG00000159409.14	762.083	1.68927	0.390063	4.33077	1.48592e-05	0.000602727	CELF3	3284	957	849	215	37	462
ENSG00000159556.9	324.879	-1.44419	0.503328	-2.86928	0.00411411	0.0439049	ISL2	96	206	215	505	602	636
ENSG00000159713.10	409.399	1.732	0.303596	5.70494	1.16387e-08	1.24774e-06	TPPP3	1277	536	485	198	45	168
ENSG00000160111.12	3180.33	-0.936707	0.19225	-4.87235	1.10279e-06	6.94962e-05	CPAMD8	2389	2506	2388	4872	3973	4380
ENSG00000160201.11	2427.44	-1.0613	0.17402	-6.0987	1.06935e-09	1.4289e-07	U2AF1	1680	2106	2263	4125	4604	4161
ENSG00000160360.11	4021.25	-0.73883	0.185855	-3.9753	7.02913e-05	0.00216186	GPSM1	4804	2899	3493	4843	6447	5551
ENSG00000160796.16	1723.76	-1.0247	0.310597	-3.29913	0.000969849	0.0161953	NBEAL2	1266	1286	1379	3879	1751	2230
ENSG00000160801.13	1574.33	-1.29722	0.233605	-5.55306	2.80714e-08	2.72875e-06	PTH1R	30	765	657	1630	2552	1775
ENSG00000160808.9	122.694	2.44618	0.838736	2.91651	0.00353973	0.0396471	MYL3	2	28	599	50	68	58
ENSG00000160957.12	2081.82	-0.592868	0.207202	-2.86131	0.00421892	0.0448195	RECQL4	3406	2154	2294	3305	3482	3190
ENSG00000160972.9	1115.23	-0.838214	0.242862	-3.4514	0.000557695	0.0108536	PPP1R16A	1708	791	933	1626	1377	1605
ENSG00000161677.11	222.983	-0.963569	0.318327	-3.02697	0.00247015	0.0308241	JOSD2	167	164	163	289	262	367
ENSG00000161835.10	407.203	-0.897641	0.25681	-3.49535	0.000473436	0.00966227	GRASP	101	263	230	482	539	448
ENSG00000162032.15	2025.26	-0.944483	0.278035	-3.397	0.000681294	0.0124457	SPSB3	2618	1655	1220	3073	2521	2650
ENSG00000162068.1	139.727	-1.62659	0.40538	-4.01252	6.00752e-05	0.00191029	NTN3	51	53	28	86	144	143
ENSG00000162104.9	632.869	0.627682	0.205576	3.05329	0.00226347	0.0290259	ADCY9	857	525	513	312	357	382
ENSG00000162174.12	696.784	1.04022	0.292717	3.55369	0.00037987	0.00816351	ASRGL1	2562	1222	1018	516	239	619
ENSG00000162344.3	120.896	2.63811	0.691282	3.81625	0.000135493	0.00358532	FGF19	308	296	275	46	14	50
ENSG00000162374.16	1512.96	1.7979	0.348898	5.15309	2.56232e-07	1.97015e-05	ELAVL4	3749	3114	2898	715	224	1093
ENSG00000162415.6	714.421	0.799831	0.255065	3.13579	0.00171389	0.024507	ZSWIM5	2372	938	885	393	490	586
ENSG00000162430.16	5561.22	0.595702	0.165691	3.59526	0.000324073	0.00721226	SELENON	11863	7820	7973	4667	5017	5698
ENSG00000162433.14	740.253	1.32895	0.438835	3.02837	0.00245876	0.0307575	AK4	1864	1347	961	430	604	441
ENSG00000162458.12	1323.02	-1.04558	0.229777	-4.5504	5.35451e-06	0.000266461	FBLIM1	123	786	932	1480	2685	1678
ENSG00000162490.6	2491.21	2.23168	0.330349	6.75551	1.42334e-11	2.6973e-09	DRAXIN	13484	5298	3789	719	994	1084
ENSG00000162493.16	1275.16	1.29587	0.272858	4.74926	2.04166e-06	0.000118587	PDPN	5198	2021	1905	817	793	695
ENSG00000162496.8	629.527	-1.10238	0.297305	-3.70792	0.000208971	0.00509818	DHRS3	230	193	184	380	449	428
ENSG00000162542.13	165.284	-1.0715	0.362668	-2.95448	0.00313193	0.0363378	TMCO4	26	123	123	330	212	255
ENSG00000162545.5	467.449	1.38062	0.269653	5.12	3.0553e-07	2.32067e-05	CAMK2N1	1712	896	708	304	265	318
ENSG00000162551.13	918.188	0.793125	0.270149	2.93588	0.00332608	0.0379566	ALPL	2207	974	994	588	666	473
ENSG00000162572.19	573.993	-1.20689	0.319064	-3.78259	0.000155203	0.00398871	SCNN1D	598	369	348	1044	675	743
ENSG00000162576.16	3938.29	-0.674799	0.180463	-3.73926	0.000184564	0.00459231	MXRA8	2851	3274	3549	5654	5092	5526
ENSG00000162591.15	4803.45	-1.64932	0.314179	-5.24964	1.52401e-07	1.27864e-05	MEGF6	2358	2181	2064	7490	6743	6839
ENSG00000162599.15	1673.94	-2.30146	0.378085	-6.08715	1.14937e-09	1.51854e-07	NFIA	29	133	108	655	337	525
ENSG00000162624.14	620.008	-3.02721	0.314442	-9.62726	6.13414e-22	4.6033e-19	LHX8	1	97	97	883	1609	520
ENSG00000162630.5	225.191	-1.34052	0.35125	-3.81643	0.000135395	0.00358532	B3GALT2	69	66	69	145	222	172
ENSG00000162650.16	871.875	-1.03484	0.331283	-3.12374	0.00178568	0.0252078	ATXN7L2	704	639	650	1622	916	1238
ENSG00000162734.12	3345.14	0.698942	0.234199	2.9844	0.00284135	0.0339749	PEA15	8494	4572	4444	2213	2620	3407
ENSG00000162738.5	5938.9	0.75123	0.190017	3.9535	7.70171e-05	0.00232932	VANGL2	17984	9455	7952	4676	5938	4974
ENSG00000162772.16	383.702	1.79304	0.395317	4.53572	5.74078e-06	0.000281208	ATF3	1238	1076	367	288	81	208
ENSG00000162804.13	1362.73	-1.13092	0.236426	-4.78339	1.72367e-06	0.000102986	SNED1	599	949	824	1760	1843	1867
ENSG00000162873.14	746.787	3.61752	0.413294	8.7529	2.07932e-18	1.05433e-15	KLHDC8A	4878	1217	1105	48	20	162
ENSG00000162878.12	5191.53	-0.990548	0.299647	-3.30571	0.000947356	0.0159117	PKDCC	1949	4130	5469	8574	6586	10881
ENSG00000162881.6	272.653	-1.44689	0.373548	-3.87336	0.000107343	0.0030421	OXER1	58	182	191	492	525	462
ENSG00000162889.10	1925.64	0.528976	0.138904	3.8082	0.000139979	0.00368397	MAPKAPK2	4212	2628	2726	1629	1823	1953
ENSG00000162910.18	985.162	-0.734452	0.2578	-2.84892	0.00438676	0.04621	MRPL55	1341	787	722	1220	1244	1370
ENSG00000163017.13	105.373	-1.511	0.443486	-3.4071	0.000656563	0.0121597	ACTG2	32	43	47	126	28	176
ENSG00000163075.12	100.136	1.71499	0.389711	4.40067	1.07917e-05	0.000466504	CFAP221	126	274	258	106	91	68
ENSG00000163110.14	1548.45	1.05654	0.239854	4.40492	1.05824e-05	0.000458512	PDLIM5	3319	2729	2220	1309	779	1121
ENSG00000163145.12	386.955	-2.44491	0.547179	-4.4682	7.88802e-06	0.000361827	C1QTNF7	1	50	45	237	116	314
ENSG00000163273.3	114.449	7.69287	1.04513	7.3607	1.82943e-13	4.63809e-11	NPPC	843	292	198	2	1	1
ENSG00000163297.16	1088.54	0.877709	0.222893	3.9378	8.22308e-05	0.0024295	ANTXR2	1655	1312	1641	554	1275	933
ENSG00000163328.13	212.865	1.84572	0.340086	5.42722	5.72385e-08	5.28991e-06	GPR155	54	352	497	109	57	156
ENSG00000163346.16	1993.71	-0.740222	0.176796	-4.18686	2.8284e-05	0.0010185	PBXIP1	1506	1325	1588	2493	2416	2324
ENSG00000163449.10	563.84	1.46413	0.331994	4.41009	1.03327e-05	0.000449773	TMEM169	1928	1009	1194	271	405	448
ENSG00000163462.17	643.087	-0.746677	0.240464	-3.10515	0.00190185	0.0262165	TRIM46	778	558	495	758	967	986
ENSG00000163520.13	4662.16	-1.00687	0.249714	-4.0321	5.52806e-05	0.00178199	FBLN2	862	2760	2585	3966	6033	6713
ENSG00000163531.15	1093.43	2.10143	0.384375	5.46714	4.57352e-08	4.31175e-06	NFASC	4871	1592	1479	380	61	507
ENSG00000163545.8	979.752	2.34717	0.384907	6.09802	1.0739e-09	1.4289e-07	NUAK2	4680	2081	899	284	223	299
ENSG00000163568.14	57.4055	1.47142	0.463649	3.17356	0.00150581	0.0222367	AIM2	148	135	130	33	38	43
ENSG00000163618.17	651.216	1.51133	0.274358	5.50858	3.61735e-08	3.44493e-06	CADPS	2225	728	760	249	153	289
ENSG00000163623.9	521.058	4.05866	1.13752	3.56799	0.000359723	0.00782407	NKX6-1	2802	1167	1400	21	0	228
ENSG00000163629.12	6232.17	0.711994	0.237371	2.9995	0.00270426	0.032954	PTPN13	7242	9626	10464	5645	7650	5875
ENSG00000163638.13	3623.1	-1.06556	0.272578	-3.9092	9.26036e-05	0.00268107	ADAMTS9	393	956	1486	2568	1899	2643
ENSG00000163655.15	3508.52	0.601787	0.174982	3.43913	0.000583576	0.0112639	GMPS	5170	5645	4712	3113	4361	3343
ENSG00000163659.12	862.613	0.928084	0.272557	3.40511	0.000661385	0.0122008	TIPARP	597	2041	1117	831	835	949
ENSG00000163864.15	138.581	-1.29667	0.389911	-3.32555	0.000882444	0.0151194	NMNAT3	110	64	42	152	162	95
ENSG00000163873.9	569.991	3.92673	0.519959	7.55199	4.28673e-14	1.34039e-11	GRIK3	2499	1228	1579	86	25	132
ENSG00000163945.15	923.582	-1.05738	0.321046	-3.29355	0.000989308	0.0164543	UVSSA	549	551	641	1474	1887	992
ENSG00000164039.14	2856.22	-0.712811	0.211352	-3.37263	0.000744551	0.0132781	BDH2	1565	2326	2736	4771	3923	3873
ENSG00000164050.12	6774.15	-0.827337	0.252771	-3.27307	0.00106387	0.017384	PLXNB1	11988	6058	6600	12761	9186	9661
ENSG00000164076.16	910.232	2.46084	0.402389	6.11558	9.62083e-10	1.30794e-07	CAMKV	4974	1514	1407	145	84	442
ENSG00000164088.17	357.665	-0.878093	0.27967	-3.13975	0.00169094	0.0242907	PPM1M	101	256	196	418	376	427
ENSG00000164099.3	492.872	-1.28333	0.309413	-4.14763	3.35936e-05	0.00118691	PRSS12	112	95	91	276	102	253
ENSG00000164100.8	484.725	-0.979774	0.34187	-2.86592	0.00415799	0.0443227	NDST3	211	270	182	424	296	560
ENSG00000164109.13	2035.17	0.672474	0.220153	3.05458	0.00225376	0.028941	MAD2L1	3486	4008	2899	2014	2661	2205
ENSG00000164199.15	2727.21	1.61434	0.305659	5.2815	1.28132e-07	1.09267e-05	ADGRV1	6106	4538	4517	1610	1637	1196
ENSG00000164287.12	95.993	3.89503	0.684007	5.69444	1.2378e-08	1.29734e-06	CDC20B	1	74	56	8	1	5
ENSG00000164303.10	98.6991	-1.58714	0.524099	-3.02832	0.00245916	0.0307575	ENPP6	3	18	20	81	32	46
ENSG00000164309.14	880.766	-1.39818	0.446208	-3.13348	0.00172749	0.024646	CMYA5	24	248	306	1191	660	428
ENSG00000164332.7	679.432	0.785026	0.249952	3.14071	0.00168539	0.0242482	UBLCP1	722	1282	1134	579	657	805
ENSG00000164434.11	431.876	2.84453	0.589955	4.8216	1.42411e-06	8.7887e-05	FABP7	1872	533	842	68	41	97
ENSG00000164488.11	245.938	-1.19846	0.373191	-3.21138	0.00132097	0.0203471	DACT2	18	172	139	490	328	258
ENSG00000164532.10	66.6323	3.10697	0.638573	4.8655	1.1417e-06	7.16369e-05	TBX20	324	105	187	21	30	10
ENSG00000164620.8	190.663	-0.930427	0.304535	-3.05524	0.00224881	0.0289171	RELL2	243	154	125	288	221	264
ENSG00000164651.16	318.821	7.10871	0.72985	9.73997	2.03618e-22	1.7364e-19	SP8	1361	633	424	6	2	3
ENSG00000164692.17	77558.7	-1.15203	0.340473	-3.38361	0.000715407	0.012918	COL1A2	417	23513	20660	42608	52871	50847
ENSG00000164796.17	297.822	-2.01968	0.507961	-3.97606	7.00664e-05	0.00215848	CSMD3	79	20	37	147	81	147
ENSG00000164853.8	79.2362	1.863	0.5831	3.19498	0.00139838	0.0210893	UNCX	433	101	57	22	3	27
ENSG00000164877.18	670.664	-1.01367	0.310028	-3.26961	0.00107697	0.0174935	MICALL2	477	525	499	1251	815	1055
ENSG00000164880.15	6048.43	-0.72236	0.219948	-3.28424	0.00102259	0.0167994	INTS1	7329	4662	5411	8667	9748	7456
ENSG00000164889.13	2979.37	-0.704274	0.206375	-3.4126	0.000643459	0.0120238	SLC4A2	2873	2374	2761	4005	4831	4051
ENSG00000164896.19	2107.55	-0.758465	0.247994	-3.0584	0.00222521	0.0288111	FASTK	2478	1656	1735	3128	2732	2814
ENSG00000164920.9	772.748	-2.1739	0.481498	-4.51486	6.336e-06	0.000304014	OSR2	1	23	44	111	103	216
ENSG00000164976.8	367.583	-0.808688	0.229594	-3.52225	0.000427907	0.0089498	MYORG	85	298	264	453	229	568
ENSG00000164985.14	5976.41	0.729853	0.24495	2.9796	0.00288621	0.0343144	PSIP1	5818	10315	11288	5998	6774	5845
ENSG00000165072.9	217.382	1.3741	0.366737	3.74683	0.000179082	0.00449768	MAMDC2	178	381	218	126	203	87
ENSG00000165164.13	56.8549	3.11674	0.669682	4.65406	3.25467e-06	0.000172977	CFAP47	60	125	58	18	9	7
ENSG00000165209.18	1677.53	0.7514	0.223481	3.36226	0.000773082	0.0137087	STRBP	2880	2818	2853	1492	1823	1580
ENSG00000165282.13	1069.41	-0.720304	0.225044	-3.20072	0.00137086	0.0208083	PIGO	1336	861	861	1459	1482	1379
ENSG00000165379.13	393.598	-0.968392	0.246898	-3.92224	8.77285e-05	0.00255968	LRFN5	69	136	120	229	291	274
ENSG00000165443.11	571.314	1.92972	0.285055	6.76962	1.29118e-11	2.49731e-09	PHYHIPL	2497	1245	869	366	123	241
ENSG00000165458.13	7767.19	-0.77152	0.227698	-3.38834	0.000703161	0.0127598	INPPL1	6292	6048	6985	11330	11954	10931
ENSG00000165462.5	193.215	1.9592	0.474997	4.12465	3.71293e-05	0.00128759	PHOX2A	845	377	402	164	29	85
ENSG00000165632.7	634.83	0.635453	0.20471	3.10416	0.00190821	0.0262849	TAF3	756	1122	1119	552	784	710
ENSG00000165675.16	596.109	0.942054	0.2416	3.89924	9.64967e-05	0.00276816	ENOX2	1236	977	1051	394	540	657
ENSG00000165684.4	1054.85	-0.810491	0.26725	-3.03271	0.00242371	0.0305185	SNAPC4	980	933	1033	1855	1568	1610
ENSG00000165716.10	2197.49	-0.874877	0.253274	-3.45427	0.000551778	0.010823	DIPK1B	2404	1726	1441	2875	3161	3009
ENSG00000165732.12	2641.97	0.807735	0.19919	4.0551	5.01121e-05	0.00164939	DDX21	3306	4873	4785	2383	3254	2831
ENSG00000165795.22	1466.35	-0.652943	0.185399	-3.52182	0.000428591	0.00895412	NDRG2	964	1195	1085	1739	1894	1686
ENSG00000165801.9	7065.67	-0.704767	0.186576	-3.77737	0.000158492	0.00405658	ARHGEF40	5312	5140	5498	7313	10002	9400
ENSG00000165816.12	141.769	-1.65986	0.422913	-3.92483	8.67905e-05	0.00253626	VWA2	2	87	79	413	201	187
ENSG00000165821.11	4166.55	1.14579	0.348758	3.28534	0.00101861	0.0167632	SALL2	11959	6282	6470	1871	3539	3005
ENSG00000165905.17	182.515	-1.2624	0.37212	-3.39246	0.000692692	0.0126048	LARGE2	17	126	160	461	154	355
ENSG00000165912.15	1028.12	-0.692056	0.215525	-3.21102	0.00132265	0.0203561	PACSIN3	156	961	1016	1452	2100	1518
ENSG00000165915.13	1381.56	-0.842244	0.251222	-3.35259	0.0008006	0.0140374	SLC39A13	1453	986	1009	1800	1579	1914
ENSG00000165959.11	1021.05	-0.688323	0.23663	-2.90886	0.0036275	0.0401745	CLMN	445	620	831	1062	2230	1064
ENSG00000166016.5	707.82	-1.35213	0.221288	-6.11026	9.94705e-10	1.34257e-07	ABTB2	513	355	314	729	992	851
ENSG00000166073.9	248.793	2.05903	0.438925	4.69108	2.71772e-06	0.000149523	GPR176	859	273	332	79	75	69
ENSG00000166086.12	5289.91	0.545299	0.177993	3.0636	0.00218689	0.0285315	JAM3	12579	6745	6289	3926	5051	4769
ENSG00000166111.9	172.744	1.7335	0.529808	3.27194	0.00106812	0.0174198	SVOP	846	175	225	34	6	117
ENSG00000166164.15	3076.24	0.606717	0.162418	3.73554	0.000187316	0.00464845	BRD7	4088	5278	5594	3108	3821	3537
ENSG00000166165.12	12181	2.07305	0.264668	7.83264	4.77738e-15	1.62961e-12	CKB	75613	15529	12731	3364	1569	3538
ENSG00000166181.12	3334.36	0.570143	0.178068	3.20183	0.00136558	0.0207643	API5	4509	5974	5692	3462	3869	3783
ENSG00000166197.16	3704.87	0.607667	0.206592	2.94139	0.00326745	0.037447	NOLC1	6158	5951	6504	2848	4840	4388
ENSG00000166206.14	541.073	1.06099	0.332323	3.19265	0.00140975	0.0212239	GABRB3	1507	771	603	251	127	417
ENSG00000166341.7	9676.2	-0.775887	0.269492	-2.87907	0.00398845	0.0430042	DCHS1	6491	4865	6055	5952	13602	11356
ENSG00000166387.11	1263.99	-0.768586	0.167056	-4.60078	4.20916e-06	0.00021576	PPFIBP2	99	1057	1204	1870	2186	1929
ENSG00000166450.12	5754.33	2.46483	0.321975	7.65536	1.92776e-14	6.34502e-12	PRTG	15217	19525	18800	3702	4286	2641
ENSG00000166482.11	3307.61	-1.54564	0.268524	-5.75605	8.61036e-09	9.61542e-07	MFAP4	46	989	1173	2478	4550	3467
ENSG00000166582.9	3684.51	0.633508	0.185011	3.42416	0.000616712	0.0117107	CENPV	11017	5802	5104	3063	4382	3712
ENSG00000166682.10	180.001	-1.20285	0.372581	-3.22843	0.0012447	0.0194275	TMPRSS5	68	140	137	262	123	440
ENSG00000166813.14	1437.45	-0.666701	0.180478	-3.69409	0.000220676	0.00533519	KIF7	1445	1271	1425	1908	2516	2071
ENSG00000166888.10	2347.26	-1.04472	0.235441	-4.4373	9.10929e-06	0.000405937	STAT6	468	1524	1736	3599	3461	3368
ENSG00000166913.12	5214.37	0.549031	0.186521	2.94354	0.00324483	0.0373017	YWHAB	8448	8075	8612	4381	5591	6095
ENSG00000166925.8	1206.18	-0.77241	0.214785	-3.5962	0.000322899	0.00720321	TSC22D4	627	924	849	1634	1614	1479
ENSG00000167100.14	1319.82	-1.0133	0.180182	-5.62377	1.86838e-08	1.90504e-06	SAMD14	1191	789	792	1292	1643	1791
ENSG00000167103.11	104.912	-1.01074	0.330041	-3.06247	0.0021952	0.0285982	PIP5KL1	59	79	82	170	124	163
ENSG00000167123.18	1660.46	1.66251	0.40585	4.09638	4.19664e-05	0.0014236	CERCAM	5865	3465	1671	1031	625	846
ENSG00000167178.15	652.931	-1.75717	0.480941	-3.6536	0.000258588	0.00603521	ISLR2	896	155	169	314	441	547
ENSG00000167191.11	2041.53	0.505263	0.163125	3.09739	0.00195233	0.0266358	GPRC5B	4221	2373	2501	1311	1912	1883
ENSG00000167280.16	1869.9	-1.12077	0.281869	-3.97622	7.00206e-05	0.00215848	ENGASE	1852	1424	1550	3665	2822	2783
ENSG00000167535.7	1701.38	-0.783376	0.188609	-4.15344	3.27516e-05	0.0011627	CACNB3	1813	1408	1302	2336	2299	2317
ENSG00000167549.18	241.252	-1.50974	0.405455	-3.72358	0.000196418	0.0048423	CORO6	43	122	148	547	254	365
ENSG00000167566.16	2002.31	-0.819079	0.222008	-3.68941	0.000224775	0.00540641	NCKAP5L	1672	1506	1760	3049	2822	2729
ENSG00000167614.13	3670.47	2.91181	0.637443	4.56796	4.92497e-06	0.00024838	TTYH1	23124	5561	4252	231	106	1344
ENSG00000167617.2	812.918	-1.23401	0.258074	-4.78164	1.73874e-06	0.000103557	CDC42EP5	8	410	403	877	860	959
ENSG00000167654.17	585.757	1.3815	0.424606	3.25361	0.00113948	0.0182455	ATCAY	2333	618	644	156	61	347
ENSG00000167723.14	120.605	1.21226	0.359118	3.37566	0.000736377	0.013195	TRPV3	335	191	175	79	81	98
ENSG00000167880.7	177.533	-5.07307	0.673256	-7.53512	4.87889e-14	1.50054e-11	EVPL	2	6	3	262	143	147
ENSG00000167941.2	191.405	2.32539	0.469272	4.95533	7.22088e-07	4.89065e-05	SOST	27	714	214	154	57	83
ENSG00000167962.13	1513.52	-0.726178	0.227275	-3.19515	0.00139759	0.0210893	ZNF598	2270	1343	1312	2014	2316	2223
ENSG00000167968.12	62.2937	-1.77803	0.557544	-3.18904	0.00142746	0.0214245	DNASE1L2	73	27	29	120	68	89
ENSG00000167972.13	560.716	1.29492	0.424657	3.04932	0.00229358	0.0293519	ABCA3	1942	539	544	166	31	337
ENSG00000168038.10	296.305	0.990082	0.264632	3.74135	0.000183033	0.00456632	ULK4	349	473	385	214	208	227
ENSG00000168056.15	2745.43	-1.79905	0.373569	-4.81586	1.4657e-06	8.98626e-05	LTBP3	512	858	949	3967	2347	2895
ENSG00000168060.15	196.408	-1.64896	0.348024	-4.73807	2.15758e-06	0.000123806	NAALADL1	32	82	64	201	201	287
ENSG00000168078.9	901.416	0.759572	0.254755	2.98157	0.0028677	0.0341593	PBK	1850	1576	1352	883	1012	762
ENSG00000168092.13	2409.93	0.671371	0.222998	3.01066	0.0026068	0.031985	PAFAH1B2	4213	3739	2839	1582	2439	2310
ENSG00000168140.4	1093.03	-0.871004	0.28983	-3.00523	0.00265384	0.0324358	VASN	162	651	446	669	1741	1173
ENSG00000168237.17	660.939	-0.686777	0.243422	-2.82135	0.00478226	0.0491744	GLYCTK	606	439	497	788	835	692
ENSG00000168243.10	792.364	1.04054	0.232515	4.47516	7.63559e-06	0.000352836	GNG4	3232	1245	961	450	341	631
ENSG00000168280.16	3153.23	1.18704	0.401231	2.95849	0.00309152	0.0360025	KIF5C	9829	4775	5215	1257	2150	2257
ENSG00000168487.17	3246.34	-0.951741	0.292055	-3.25878	0.00111894	0.0180192	BMP1	2064	1766	2010	3743	3314	4150
ENSG00000168528.11	1252.29	-1.57102	0.344469	-4.56071	5.09815e-06	0.000256425	SERINC2	827	340	612	1219	1610	1679
ENSG00000168675.18	437.388	-1.0615	0.283205	-3.74816	0.000178137	0.00447993	LDLRAD4	61	104	101	163	317	224
ENSG00000168724.14	1280.87	0.522409	0.181175	2.88345	0.00393349	0.0426321	DNAJC21	1545	1863	2029	1240	1495	1314
ENSG00000169085.11	273.825	2.9151	0.346461	8.41392	3.96528e-17	1.67296e-14	VXN	1638	445	673	83	56	67
ENSG00000169116.11	1096.42	-1.23494	0.253927	-4.86336	1.15411e-06	7.21745e-05	PARM1	196	579	473	1260	784	1546
ENSG00000169126.15	163.991	1.09887	0.380232	2.89	0.00385238	0.0419957	ARMC4	243	212	314	98	74	158
ENSG00000169139.11	1402.34	0.753819	0.249114	3.02601	0.00247808	0.0308604	UBE2V2	1595	2599	2537	1376	1587	1445
ENSG00000169213.6	877.111	0.76941	0.231971	3.31683	0.000910435	0.0154919	RAB3B	1409	1373	1487	665	906	934
ENSG00000169218.13	206.045	2.22288	0.704792	3.15395	0.00161075	0.0234076	RSPO1	237	322	129	71	17	23
ENSG00000169398.19	5160.62	0.492358	0.150437	3.27286	0.00106466	0.017384	PTK2	7146	7397	7586	4656	6096	5257
ENSG00000169418.9	214.732	-0.930111	0.245117	-3.79456	0.000147904	0.00385929	NPR1	14	159	165	294	245	323
ENSG00000169432.14	501.336	-1.14662	0.295816	-3.87613	0.000106131	0.00301685	SCN9A	130	129	192	333	195	390
ENSG00000169504.14	4727.71	0.68147	0.198759	3.42863	0.000606635	0.0115661	CLIC4	5684	8016	6966	4339	4898	4962
ENSG00000169507.9	233.737	-2.92227	0.573376	-5.0966	3.45813e-07	2.57007e-05	SLC38A11	2	112	40	814	182	454
ENSG00000169515.5	1476.06	-0.730314	0.234645	-3.11243	0.00185556	0.0258482	CCDC8	459	1039	956	1341	2311	1629
ENSG00000169554.17	5360.95	1.02473	0.262122	3.90936	9.25419e-05	0.00268107	ZEB2	7796	6746	5202	2701	2577	3224
ENSG00000169660.15	1454.29	-0.832265	0.267868	-3.107	0.00188998	0.0261638	HEXD	1675	1295	1140	2541	1812	2007
ENSG00000169683.7	1133.76	-0.927128	0.245393	-3.77814	0.000158003	0.00404958	LRRC45	1942	966	994	2094	1421	1730
ENSG00000169733.11	1654.54	-0.826265	0.278257	-2.96943	0.00298353	0.0350935	RFNG	1705	1383	1197	2716	1996	2033
ENSG00000169840.4	55.7576	8.32068	2.58913	3.21369	0.0013104	0.0202178	GSX1	509	64	62	0	0	0
ENSG00000169862.18	1803.95	0.965058	0.215073	4.48713	7.21904e-06	0.000338591	CTNND2	6862	3058	2310	1550	668	1318
ENSG00000169962.4	63.2711	-1.78496	0.507498	-3.51717	0.000436169	0.00907203	TAS1R3	41	16	16	50	45	60
ENSG00000170004.16	14887.9	-0.909038	0.175462	-5.18084	2.20889e-07	1.7461e-05	CHD3	8663	8605	10083	16094	19485	17591
ENSG00000170049.9	640.881	-1.19695	0.304956	-3.925	8.6729e-05	0.00253626	KCNAB3	490	404	343	936	784	852
ENSG00000170091.10	287.192	2.52157	0.436992	5.7703	7.91304e-09	8.88961e-07	NSG2	1581	266	192	27	3	71
ENSG00000170190.15	291.34	-0.848778	0.24831	-3.41822	0.000630311	0.0118728	SLC16A5	54	224	210	360	397	443
ENSG00000170290.3	63.7932	-3.09244	1.03633	-2.98403	0.00284482	0.0339947	SLN	3	8	8	259	1	20
ENSG00000170373.8	50.4823	-5.8649	1.52268	-3.8517	0.000117299	0.00322203	CST1	0	1	1	119	105	20
ENSG00000170374.5	105.134	1.45311	0.478094	3.03939	0.00237058	0.0300707	SP7	1	30	41	10	33	16
ENSG00000170456.15	1842.24	0.90872	0.219538	4.13924	3.48451e-05	0.00122192	DENND5B	3771	2580	3236	1216	2052	1526
ENSG00000170485.16	149.487	-2.0822	0.455277	-4.57349	4.79671e-06	0.000243118	NPAS2	21	29	70	267	129	208
ENSG00000170515.13	4507.29	0.68518	0.188623	3.63253	0.000280651	0.0064368	PA2G4	7566	7631	8020	3905	5511	5304
ENSG00000170522.9	1632.56	1.16237	0.241939	4.80439	1.55223e-06	9.34745e-05	ELOVL6	2955	3071	3902	1309	1636	1480
ENSG00000170540.14	6730.84	0.500451	0.168894	2.96311	0.00304548	0.0355809	ARL6IP1	11181	10452	9362	6190	6672	7267
ENSG00000170558.8	5747.22	1.30353	0.313282	4.16089	3.17006e-05	0.00113283	CDH2	17170	9898	8750	2896	2842	4235
ENSG00000170577.7	1939.19	-1.60986	0.458377	-3.51209	0.000444592	0.00918611	SIX2	17	923	826	1745	875	3440
ENSG00000170579.15	334.927	1.01375	0.344314	2.94427	0.00323718	0.0372365	DLGAP1	563	348	316	133	135	200
ENSG00000170745.11	156.408	-1.22339	0.424919	-2.87912	0.00398789	0.0430042	KCNS3	134	56	138	208	102	272
ENSG00000170835.13	121.396	-1.42056	0.429287	-3.30912	0.000935889	0.015795	CEL	41	78	89	274	193	186
ENSG00000170989.8	343.52	1.40469	0.313515	4.48046	7.44828e-06	0.000345884	S1PR1	1087	556	352	155	113	202
ENSG00000171033.12	1251.03	0.52151	0.177934	2.93092	0.00337962	0.0383603	PKIA	3539	1696	1508	1195	787	1141
ENSG00000171163.15	1749.55	-0.835856	0.241108	-3.46673	0.000526823	0.0104259	ZNF692	1375	1553	1392	3115	2321	2401
ENSG00000171208.9	1402.51	0.511346	0.157155	3.25378	0.00113882	0.0182455	NETO2	2594	2043	1947	1248	1222	1573
ENSG00000171219.8	475.124	-1.19021	0.34164	-3.4838	0.000494342	0.00993651	CDC42BPG	55	469	429	1476	777	843
ENSG00000171243.7	935.868	-1.05488	0.321946	-3.27656	0.00105078	0.0171872	SOSTDC1	34	394	225	691	652	624
ENSG00000171246.5	74.0214	1.58214	0.528426	2.99406	0.0027529	0.0333208	NPTX1	104	104	96	36	17	36
ENSG00000171262.11	1743.19	0.599592	0.193534	3.09812	0.00194752	0.0266358	FAM98B	2620	3038	2887	1509	2212	1933
ENSG00000171310.10	802.109	0.990702	0.236047	4.19705	2.70415e-05	0.000985097	CHST11	1836	1184	812	512	574	495
ENSG00000171320.14	471.471	0.790354	0.271023	2.91619	0.0035434	0.0396531	ESCO2	542	911	694	368	549	510
ENSG00000171365.15	2769.36	-0.862414	0.242673	-3.55381	0.000379695	0.00816351	CLCN5	572	1311	1518	2180	6413	2491
ENSG00000171385.9	71.8781	2.65297	0.776198	3.4179	0.000631061	0.011875	KCND3	176	94	109	31	2	7
ENSG00000171490.12	4204.42	0.650757	0.189843	3.42786	0.000608351	0.0115871	RSL1D1	4948	6687	6594	3910	4797	4362
ENSG00000171492.14	781.325	0.931527	0.252909	3.68325	0.000230276	0.00551048	LRRC8D	1343	1329	1530	575	653	839
ENSG00000171533.11	2173.85	2.92366	0.302706	9.65841	4.52827e-22	3.53979e-19	MAP6	11822	3106	3340	355	80	596
ENSG00000171540.7	169.549	8.63086	1.25122	6.89794	5.27616e-12	1.08776e-09	OTP	1301	270	197	0	1	0
ENSG00000171551.11	254.189	1.55398	0.484839	3.20515	0.00134992	0.0206245	ECEL1	968	357	344	144	31	176
ENSG00000171612.6	364.499	0.714043	0.230618	3.09622	0.00196007	0.0267051	SLC25A33	764	586	523	315	339	362
ENSG00000171680.20	2721.9	-1.42301	0.275513	-5.16495	2.40504e-07	1.87224e-05	PLEKHG5	2075	1457	1564	4219	4413	4253
ENSG00000171723.15	886.837	0.661988	0.216271	3.06092	0.00220659	0.0286887	GPHN	1435	1286	1296	631	1040	834
ENSG00000171793.13	2918.49	0.493324	0.163291	3.02113	0.00251836	0.0312067	CTPS1	6165	4612	4915	2919	3610	3357
ENSG00000171812.11	1595.64	-2.00608	0.46132	-4.34857	1.37026e-05	0.000566245	COL8A2	11	334	190	422	1524	1452
ENSG00000171848.13	3769.01	0.536708	0.17676	3.03636	0.00239455	0.0302724	RRM2	6633	6209	6013	3584	5222	4085
ENSG00000171864.4	236.207	-1.90381	0.501847	-3.7936	0.000148476	0.00386883	PRND	3	48	50	178	271	203
ENSG00000171956.6	225.542	5.0669	0.537717	9.42297	4.3851e-21	3.047e-18	FOXB1	1230	556	417	14	4	15
ENSG00000172020.12	1583.58	1.24083	0.315371	3.93451	8.33664e-05	0.00245532	GAP43	5113	1866	1882	586	204	1166
ENSG00000172037.13	5829.62	-0.986598	0.227854	-4.32995	1.49142e-05	0.000603028	LAMB2	3727	3812	3291	7748	5478	7529
ENSG00000172172.7	974.529	0.58389	0.199789	2.92253	0.00347196	0.0390982	MRPL13	1532	1627	1667	937	1137	1226
ENSG00000172197.10	293.799	-1.02676	0.261042	-3.9333	8.37876e-05	0.00246	MBOAT1	67	173	210	430	368	366
ENSG00000172238.4	117.234	9.33704	1.45513	6.41665	1.39303e-10	2.17789e-08	ATOH1	812	442	78	0	0	1
ENSG00000172260.14	269.633	1.6283	0.360642	4.51501	6.33145e-06	0.000304014	NEGR1	297	338	257	79	74	114
ENSG00000172350.9	66.2348	-1.26009	0.425503	-2.96142	0.00306226	0.0357283	ABCG4	50	26	42	69	90	76
ENSG00000172403.10	1702.23	-1.18187	0.417087	-2.83363	0.00460226	0.0479151	SYNPO2	6	956	864	1967	3523	1585
ENSG00000172493.20	1895.9	0.747945	0.243536	3.07119	0.00213205	0.0280894	AFF1	2575	2768	2977	1639	1934	1625
ENSG00000172575.11	205.817	1.08486	0.286352	3.78856	0.000151522	0.00391558	RASGRP1	202	349	303	140	39	192
ENSG00000172819.16	3488.69	-1.44522	0.335678	-4.30539	1.66692e-05	0.00065562	RARG	18	1617	1380	2907	6400	4104
ENSG00000172830.12	365.263	-0.936897	0.277602	-3.37496	0.000738254	0.0131954	SSH3	71	225	252	506	451	456
ENSG00000172932.14	1382.32	-0.947801	0.273107	-3.47043	0.000519619	0.010305	ANKRD13D	1356	1071	980	2486	1649	1761
ENSG00000172985.10	233.584	-0.889012	0.303085	-2.93321	0.00335478	0.0382143	SH3RF3	72	110	147	183	255	236
ENSG00000172986.12	665.173	-0.697596	0.246917	-2.82523	0.00472469	0.0487555	GXYLT2	34	172	194	241	453	326
ENSG00000173068.17	2506.95	-1.27674	0.310494	-4.11195	3.92328e-05	0.00135552	BNC2	54	1185	713	1880	3002	2305
ENSG00000173137.11	411.137	-1.06533	0.376818	-2.82717	0.00469607	0.0485684	ADCK5	448	324	273	743	569	593
ENSG00000173210.19	368.125	-1.50435	0.456803	-3.29322	0.000990473	0.016459	ABLIM3	52	86	98	424	74	262
ENSG00000173281.4	1081	-0.765117	0.221146	-3.45979	0.000540596	0.0106647	PPP1R3B	135	872	686	1366	1255	1286
ENSG00000173349.5	770.634	0.540676	0.18561	2.91296	0.00358019	0.0399334	SFT2D3	1707	937	1030	586	798	752
ENSG00000173376.13	1507.26	1.66141	0.374979	4.43067	9.39409e-06	0.000414688	NDNF	3410	1982	1609	314	2935	641
ENSG00000173531.15	793.226	-1.31464	0.296609	-4.43222	9.32676e-06	0.000412687	MST1	357	529	526	1692	915	1239
ENSG00000173546.7	2011.62	-1.05279	0.214255	-4.91371	8.93688e-07	5.86665e-05	CSPG4	202	626	689	1063	1815	1561
ENSG00000173706.12	2101.09	0.862897	0.296895	2.9064	0.00365611	0.0403959	HEG1	2816	2499	3542	1231	1818	1735
ENSG00000173926.5	116.487	-1.17787	0.382969	-3.07562	0.00210068	0.0277737	MARCHF3	52	63	48	158	62	115
ENSG00000173947.13	46.1426	2.01249	0.684722	2.93914	0.00329122	0.0376274	PIFO	62	50	66	21	7	22
ENSG00000174238.14	2156.41	0.538503	0.155824	3.45584	0.000548591	0.0107884	PITPNA	4478	3284	3361	1969	1900	2549
ENSG00000174332.5	136.78	-1.51698	0.443637	-3.41941	0.000627568	0.0118449	GLIS1	8	35	22	69	177	90
ENSG00000174348.13	189.411	-1.27036	0.393056	-3.232	0.00122925	0.0192665	PODN	36	47	64	162	112	139
ENSG00000174371.16	1233.87	0.590038	0.191044	3.08849	0.00201177	0.0270658	EXO1	1679	2323	2140	1356	1719	1502
ENSG00000174574.15	1748.1	0.753809	0.217038	3.47316	0.000514362	0.0102224	AKIRIN1	3395	2964	2575	1352	1853	1700
ENSG00000174640.12	375.306	-1.3774	0.317863	-4.33331	1.46882e-05	0.000599055	SLCO2A1	3	244	203	923	617	401
ENSG00000174672.15	891.444	2.20163	0.272227	8.08746	6.09206e-16	2.11654e-13	BRSK2	4701	1572	1200	233	64	420
ENSG00000174721.9	2939.44	3.4505	0.250537	13.7724	3.73658e-43	8.76275e-40	FGFBP3	16004	5770	5782	432	302	615
ENSG00000174871.10	536.023	0.731758	0.245041	2.98627	0.00282406	0.0338545	CNIH2	1907	699	647	364	385	414
ENSG00000175093.4	1414.78	0.855958	0.268894	3.18325	0.0014563	0.0216839	SPSB4	4004	2398	2768	953	1732	1696
ENSG00000175106.16	480.27	-0.797271	0.235899	-3.37972	0.000725598	0.0130517	TVP23C	262	309	254	526	396	464
ENSG00000175175.5	718.363	1.47701	0.38485	3.83788	0.0001241	0.00337916	PPM1E	2501	1375	948	294	299	441
ENSG00000175264.7	178.409	-1.34335	0.311975	-4.30597	1.66258e-05	0.000655286	CHST1	152	72	95	188	380	198
ENSG00000175265.17	5705.64	-1.05501	0.2824	-3.73589	0.000187055	0.00464813	GOLGA8A	2326	6187	5296	14004	8068	10720
ENSG00000175356.12	193.005	1.58074	0.493644	3.20219	0.00136389	0.0207643	SCUBE2	564	111	126	45	27	37
ENSG00000175497.16	434.557	1.0892	0.210252	5.18046	2.21334e-07	1.7461e-05	DPP10	827	602	607	279	233	283
ENSG00000175567.8	763.232	1.34738	0.325248	4.14263	3.43341e-05	0.00120852	UCP2	2251	1684	956	514	264	499
ENSG00000175662.17	1007.14	-0.63694	0.219653	-2.89975	0.00373457	0.0409493	TOM1L2	1087	640	771	1058	852	1175
ENSG00000175832.12	573.437	-1.00092	0.354275	-2.82525	0.00472431	0.0487555	ETV4	74	336	629	740	1539	825
ENSG00000175928.5	4471	1.11203	0.259545	4.28453	1.83122e-05	0.000708361	LRRN1	10353	7147	8536	3781	2709	3415
ENSG00000176020.8	232.943	-1.11033	0.374079	-2.96817	0.00299581	0.0352158	AMIGO3	259	126	179	339	291	334
ENSG00000176204.13	122.627	1.94756	0.546198	3.56566	0.000362936	0.00787173	LRRTM4	228	117	97	26	6	43
ENSG00000176244.6	166.408	1.18505	0.377386	3.14016	0.00168855	0.024275	ACBD7	506	324	333	138	106	125
ENSG00000176293.19	2996.61	-0.761321	0.22961	-3.31572	0.000914076	0.0155194	ZNF135	3019	2339	2436	4862	3854	3299
ENSG00000176438.12	262.029	-1.70788	0.29045	-5.88013	4.09952e-09	4.8988e-07	SYNE3	35	55	56	190	176	191
ENSG00000176678.5	221.019	-1.45733	0.430396	-3.38602	0.000709137	0.0128171	FOXL1	7	105	201	331	401	426
ENSG00000176771.15	485.189	2.04735	0.353876	5.7855	7.2297e-09	8.22039e-07	NCKAP5	1257	691	595	145	53	169
ENSG00000176826.15	241.402	0.804566	0.282364	2.84939	0.00438029	0.0461678	FKBP9P1	172	221	286	167	101	151
ENSG00000176868.2	5229.38	-0.474426	0.155263	-3.05562	0.00224595	0.0289171	NA	5640	4644	5166	5929	7374	6903
ENSG00000176890.15	4584.49	0.673062	0.189821	3.54577	0.00039147	0.00836968	TYMS	8968	8475	7437	4387	5738	4981
ENSG00000176909.11	136.721	-1.11507	0.393365	-2.8347	0.0045869	0.0478061	MAMSTR	33	64	58	164	84	117
ENSG00000176971.3	749.01	-2.80746	0.435356	-6.44865	1.12849e-10	1.77912e-08	FIBIN	17	24	27	204	54	229
ENSG00000176978.13	607.479	-1.06764	0.254445	-4.19595	2.7173e-05	0.00098797	DPP7	534	447	443	1021	922	784
ENSG00000177108.5	102.891	2.5919	0.411308	6.3016	2.94589e-10	4.35181e-08	ZDHHC22	620	140	140	23	17	28
ENSG00000177133.10	402.072	-2.07234	0.25132	-8.24583	1.64024e-16	6.03385e-14	PRDM16-DT	66	86	101	315	598	427
ENSG00000177169.9	3010.39	-0.985519	0.248013	-3.97366	7.07774e-05	0.00217325	ULK1	3625	2190	2841	4847	4442	4685
ENSG00000177181.14	171.69	1.58623	0.445876	3.55755	0.000374323	0.00809063	RIMKLA	661	272	223	68	43	87
ENSG00000177182.10	243.041	1.04802	0.358714	2.9216	0.00348243	0.0391925	CLVS1	438	400	272	174	117	146
ENSG00000177427.12	342.316	-0.876637	0.23653	-3.70623	0.000210364	0.00511886	MIEF2	307	218	186	285	362	434
ENSG00000177468.6	310.792	11.8565	1.34455	8.81821	1.16306e-18	6.23435e-16	OLIG3	1958	1349	545	0	0	0
ENSG00000177508.11	1402.85	0.78657	0.26759	2.93946	0.00328785	0.0376118	IRX3	3702	2087	1550	1019	1071	1180
ENSG00000177511.5	149.773	2.32976	0.44446	5.24177	1.5904e-07	1.32024e-05	ST8SIA3	598	268	239	34	13	68
ENSG00000177548.12	643.442	-0.932023	0.262992	-3.54393	0.000394216	0.00840442	RABEP2	591	410	510	973	742	888
ENSG00000177551.5	360.06	1.60322	0.475047	3.37487	0.000738512	0.0131954	NHLH2	1413	506	423	110	10	265
ENSG00000177595.17	1704.61	-0.998854	0.352689	-2.83211	0.00462422	0.0480904	PIDD1	1805	1664	1362	3904	2719	2063
ENSG00000177707.10	964.953	0.964458	0.222456	4.33549	1.45436e-05	0.000595747	NECTIN3	1450	1382	1294	644	608	748
ENSG00000177855.8	479.497	0.722033	0.21989	3.28361	0.00102487	0.016822	NA	723	845	932	455	511	625
ENSG00000177875.4	296.454	1.07573	0.315677	3.4077	0.000655118	0.012157	CCDC184	1170	340	234	97	88	152
ENSG00000177943.13	1000.72	-1.14027	0.311054	-3.66583	0.000246538	0.00582532	MAMDC4	964	647	676	1827	1113	1388
ENSG00000177990.11	531.452	-1.05343	0.359279	-2.93206	0.00336724	0.0382865	DPY19L2	111	289	316	784	546	580
ENSG00000178031.16	1849.2	-2.42619	0.341008	-7.11477	1.12103e-12	2.50377e-10	ADAMTSL1	114	241	236	1168	784	1631
ENSG00000178188.14	2041.37	-0.536017	0.172101	-3.11455	0.00184227	0.0258124	SH2B1	1909	1890	2129	2838	2923	2841
ENSG00000178252.17	7971.19	-0.826442	0.222355	-3.71677	0.000201784	0.00496155	WDR6	10200	6584	6987	11575	12975	11423
ENSG00000178297.12	121.075	-1.63659	0.529101	-3.09314	0.00198048	0.0268273	TMPRSS9	105	35	35	161	42	102
ENSG00000178445.8	769.232	2.92086	0.436837	6.68638	2.28756e-11	4.20753e-09	GLDC	4295	1610	1428	149	86	199
ENSG00000178537.9	286.796	0.702295	0.249213	2.81806	0.00483154	0.0494515	SLC25A20	487	404	409	204	205	318
ENSG00000178568.14	492.896	1.7688	0.437212	4.04563	5.21823e-05	0.00170259	ERBB4	1162	641	412	154	113	145
ENSG00000178573.6	1106.17	-0.877987	0.288398	-3.04436	0.00233179	0.0298002	MAF	370	414	276	613	522	664
ENSG00000178623.11	105.696	-1.37962	0.477874	-2.887	0.00388938	0.0423007	GPR35	88	37	75	139	123	167
ENSG00000178695.5	4204.39	-1.45246	0.37565	-3.86651	0.000110404	0.00309148	KCTD12	434	1136	958	1330	5711	3564
ENSG00000178715.8	258.605	2.61823	0.558834	4.68516	2.79739e-06	0.000152564	NA	426	407	175	38	305	40
ENSG00000178860.8	276.503	-1.49761	0.487905	-3.06946	0.00214443	0.0281537	MSC	7	36	75	69	242	216
ENSG00000178882.14	1338.04	-1.27772	0.324363	-3.93917	8.1764e-05	0.00241952	RFLNA	661	506	668	879	1704	1819
ENSG00000178950.16	2906.03	-0.757458	0.240398	-3.15086	0.00162793	0.0236161	GAK	3248	2289	2328	4260	3832	3528
ENSG00000179041.3	453.374	0.895958	0.275433	3.25291	0.00114231	0.018253	RRS1	993	801	980	327	558	528
ENSG00000179241.12	1449.49	0.574458	0.194422	2.95469	0.00312982	0.0363378	LDLRAD3	3080	1752	1999	1054	1274	1396
ENSG00000179242.15	470.151	2.68758	0.358779	7.49091	6.83968e-14	1.94423e-11	CDH4	2030	665	781	89	62	155
ENSG00000179314.13	1276.83	2.0364	0.344305	5.91451	3.32856e-09	4.02885e-07	WSCD1	6479	1771	1731	313	307	527
ENSG00000179364.13	4783.2	-0.662541	0.195921	-3.38167	0.00072047	0.0129944	PACS2	6321	3624	3776	6088	5683	5917
ENSG00000179455.7	192.635	4.07125	0.477567	8.52498	1.5284e-17	6.66845e-15	MKRN3	908	215	193	9	50	10
ENSG00000179603.17	112.836	1.56076	0.397176	3.92964	8.50737e-05	0.00249386	GRM8	311	175	124	47	29	62
ENSG00000179698.13	142.852	-1.42025	0.401019	-3.54161	0.000397689	0.00844966	WDR97	93	76	95	244	211	242
ENSG00000179796.11	132.363	-2.3945	0.535563	-4.47099	7.78572e-06	0.000358009	LRRC3B	71	44	9	97	178	170
ENSG00000179832.17	1134.14	-1.46788	0.276755	-5.30391	1.13351e-07	9.75493e-06	MROH1	495	769	637	2243	1631	1868
ENSG00000179899.8	2668.24	-0.708874	0.200884	-3.52877	0.000417496	0.00879085	NA	2598	2276	2572	4118	4143	3590
ENSG00000179954.15	125.664	-2.12547	0.400479	-5.3073	1.1126e-07	9.61913e-06	SSC5D	22	38	51	199	228	171
ENSG00000180089.5	138.689	-1.16413	0.344924	-3.37502	0.000738112	0.0131954	TMEM86B	171	89	125	198	266	214
ENSG00000180458.2	70.6164	-1.21049	0.388823	-3.11322	0.00185056	0.0258482	NA	34	42	44	96	111	96
ENSG00000180525.11	189.902	-2.12919	0.726689	-2.92999	0.00338974	0.038426	PRR26	1	4	5	16	8	20
ENSG00000180537.12	417.574	1.3298	0.398121	3.34018	0.000837252	0.014525	RNF182	1148	715	410	153	381	216
ENSG00000180596.7	1008.49	-1.3395	0.440471	-3.04105	0.00235753	0.0300065	H2BC4	18	16	14	52	25	43
ENSG00000180613.10	45.2054	7.72768	1.64649	4.69343	2.68659e-06	0.000148682	GSX2	157	172	91	1	0	0
ENSG00000180616.8	259.915	1.82112	0.321436	5.66559	1.46523e-08	1.5104e-06	SSTR2	1023	349	354	78	35	138
ENSG00000180660.7	1801.6	-0.982122	0.220024	-4.46371	8.05521e-06	0.000364964	MAB21L1	530	1067	1293	1838	4068	2419
ENSG00000180817.11	2116.02	0.875028	0.247581	3.53431	0.000408835	0.00864359	PPA1	4640	3297	3598	1629	2007	2141
ENSG00000180867.10	2854.44	0.584374	0.190341	3.07014	0.0021396	0.0281296	NA	3351	4077	4927	2663	2778	3567
ENSG00000180902.17	1183.07	-1.02872	0.269429	-3.81813	0.000134468	0.00357332	D2HGDH	910	726	1023	1978	1322	1711
ENSG00000181291.6	186.379	1.84931	0.494217	3.7419	0.000182635	0.00456246	TMEM132E	773	225	361	71	19	124
ENSG00000181444.12	492.441	-1.25424	0.253728	-4.94323	7.68371e-07	5.13004e-05	ZNF467	99	328	289	761	726	721
ENSG00000181449.3	3807.42	2.70316	0.327121	8.26347	1.41497e-16	5.30925e-14	SOX2	16067	8798	5541	1113	545	1294
ENSG00000181965.5	173.67	2.23811	0.657748	3.40268	0.00066728	0.0122854	NEUROG1	580	317	262	42	4	96
ENSG00000182087.12	5497.33	-0.897003	0.295268	-3.03793	0.00238209	0.0301555	TMEM259	6258	4511	4067	9462	7080	7429
ENSG00000182095.14	9172.42	-0.99724	0.212963	-4.68269	2.8313e-06	0.000153965	TNRC18	4849	5473	6880	9053	16227	12454
ENSG00000182103.4	160.876	1.96057	0.401536	4.88266	1.04665e-06	6.67899e-05	FAM181B	497	252	315	42	72	84
ENSG00000182134.15	370.227	0.865296	0.282149	3.06681	0.00216359	0.0283268	TDRKH	1085	647	560	287	194	375
ENSG00000182175.13	2686.48	1.23933	0.224148	5.52905	3.21975e-08	3.1137e-06	RGMA	12475	2991	3627	1094	873	1552
ENSG00000182179.11	271.249	-1.6407	0.332796	-4.93005	8.22066e-07	5.46907e-05	UBA7	106	140	104	420	347	333
ENSG00000182218.9	227.721	1.05379	0.330804	3.18554	0.00144486	0.0215821	HHIPL1	618	247	258	71	219	141
ENSG00000182272.11	5444.25	-1.20635	0.238492	-5.05822	4.23187e-07	3.05362e-05	B4GALNT4	5451	3545	3811	9348	6950	7957
ENSG00000182287.13	748.413	0.78354	0.254636	3.07709	0.00209029	0.0276559	AP1S2	943	1450	956	684	690	679
ENSG00000182310.13	702.86	-1.6809	0.339294	-4.95412	7.26591e-07	4.90344e-05	SPACA6	350	325	533	1689	1453	973
ENSG00000182481.8	7925.54	0.862332	0.204393	4.21899	2.45395e-05	0.000909209	KPNA2	19575	13673	14264	5599	8612	8216
ENSG00000182511.11	467.758	-1.01548	0.336879	-3.01437	0.00257518	0.0317319	FES	158	341	279	659	664	664
ENSG00000182533.6	57.7427	-3.07762	1.0885	-2.8274	0.00469283	0.0485684	CAV3	1	2	8	85	2	29
ENSG00000182534.13	1677.34	0.8494	0.191245	4.44142	8.93652e-06	0.000399186	MXRA7	2697	2682	3043	1840	1237	1572
ENSG00000182580.2	3336.73	-1.26191	0.170844	-7.38631	1.50956e-13	3.93345e-11	EPHB3	1096	1426	1369	2948	5827	3046
ENSG00000182601.6	71.1862	2.20364	0.467327	4.71541	2.41226e-06	0.000135498	HS3ST4	255	89	122	22	15	29
ENSG00000182606.14	2490.97	0.488311	0.160538	3.04172	0.0023523	0.0300011	TRAK1	5094	3132	2853	1894	2244	2146
ENSG00000182628.12	1783.93	0.712689	0.184151	3.87013	0.000108778	0.00305965	SKA2	2580	3252	3003	1881	1757	1928
ENSG00000182674.5	218.137	-1.43792	0.4628	-3.107	0.00188995	0.0261638	KCNB2	82	80	61	129	256	204
ENSG00000182704.7	1319.79	-0.781759	0.2373	-3.29439	0.000986367	0.0164345	TSKU	776	845	1030	1095	2145	1922
ENSG00000182853.11	51.0644	-3.88483	0.791534	-4.90798	9.2018e-07	5.99427e-05	VMO1	6	8	5	41	240	105
ENSG00000182952.4	1027.67	0.574763	0.185287	3.10202	0.00192205	0.0263979	HMGN4	1714	1612	1389	940	1006	1055
ENSG00000182957.15	1443.07	1.60306	0.287647	5.57301	2.50381e-08	2.45937e-06	SPATA13	4485	2065	2333	642	623	810
ENSG00000182968.4	832.923	8.24499	0.592242	13.9217	4.67914e-44	1.46309e-40	SOX1	4938	1618	1235	3	5	3
ENSG00000183023.18	681.052	0.782229	0.269346	2.90418	0.00368219	0.0405973	SLC8A1	627	711	803	394	817	380
ENSG00000183044.11	2280.54	1.09082	0.27387	3.98297	6.80587e-05	0.00210701	ABAT	8215	2873	2512	1302	1073	1197
ENSG00000183117.18	284.498	-1.40127	0.486334	-2.88129	0.00396052	0.0428014	CSMD1	40	62	48	225	52	148
ENSG00000183150.7	184.834	2.42036	0.36781	6.58045	4.69025e-11	8.14758e-09	GPR19	821	456	351	59	89	73
ENSG00000183166.10	334.917	-1.21249	0.417945	-2.90108	0.00371877	0.0408476	CALN1	161	76	159	151	363	323
ENSG00000183186.7	386.668	-1.15557	0.286657	-4.03121	5.54906e-05	0.00178569	C2CD4C	387	207	337	628	619	547
ENSG00000183307.3	254.75	0.948657	0.325318	2.91609	0.00354449	0.0396531	TMEM121B	1094	324	326	112	136	194
ENSG00000183426.16	3406.01	-1.06612	0.326729	-3.26301	0.00110235	0.0178594	NPIPA1	1868	2398	2330	5086	4710	4863
ENSG00000183454.15	151.77	1.30186	0.381667	3.41097	0.000647311	0.0120627	GRIN2A	173	158	175	53	64	80
ENSG00000183458.13	3814.23	-1.36991	0.307473	-4.45538	8.37437e-06	0.000376767	NA	2322	2275	2324	5706	6074	5894
ENSG00000183496.5	2082.87	-1.05698	0.204886	-5.15891	2.48397e-07	1.9257e-05	MEX3B	1963	1422	1344	2664	3305	2739
ENSG00000183598.3	125.321	-3.01246	0.714908	-4.21377	2.51142e-05	0.00092205	H3C13	12	4	3	37	25	34
ENSG00000183624.13	1333.36	0.563956	0.192418	2.9309	0.00337986	0.0383603	HMCES	2757	2072	2217	1132	1698	1537
ENSG00000183691.4	248.928	1.52867	0.455922	3.35292	0.00079963	0.0140335	NOG	291	568	181	130	107	147
ENSG00000183726.10	1354.63	0.782662	0.174675	4.48067	7.44087e-06	0.000345884	TMEM50A	2557	2122	2260	1069	1175	1408
ENSG00000183798.4	1485.2	-0.777439	0.272642	-2.8515	0.00435128	0.0459395	EMILIN3	1001	486	503	672	794	1154
ENSG00000183889.12	3682.33	-1.11989	0.310752	-3.60381	0.000313586	0.00705623	NA	1901	2467	2512	4937	4850	5949
ENSG00000183908.5	310.965	1.68959	0.427394	3.95323	7.71019e-05	0.00232932	LRRC55	1002	444	629	149	56	204
ENSG00000183963.18	1890.45	-0.721856	0.226694	-3.18428	0.00145115	0.0216573	SMTN	1097	1355	1391	2559	2599	2222
ENSG00000184007.18	2888.64	0.649455	0.199615	3.25353	0.0011398	0.0182455	PTP4A2	5362	4090	4558	2137	2567	3362
ENSG00000184100.6	754.294	0.708224	0.247236	2.86457	0.00417579	0.0444368	NA	1042	1266	1453	711	955	865
ENSG00000184144.10	5025.63	1.94305	0.394445	4.92605	8.391e-07	5.54308e-05	CNTN2	24704	5210	5513	1012	135	2163
ENSG00000184363.9	274.334	-1.52168	0.345166	-4.40855	1.04067e-05	0.000451944	PKP3	9	199	153	637	439	442
ENSG00000184486.9	2295.39	5.92889	0.29778	19.9103	3.31177e-88	4.8437e-84	POU3F2	13657	6141	3455	90	37	75
ENSG00000184564.8	1266.86	-1.14434	0.395412	-2.89405	0.00380304	0.0415544	SLITRK6	7	649	490	1176	1693	1214
ENSG00000184575.11	3108.81	0.49089	0.152698	3.21478	0.00130545	0.0201909	XPOT	4867	4964	4619	3269	3770	3383
ENSG00000184613.10	3753.83	1.24661	0.410202	3.03902	0.00237351	0.0300783	NELL2	9857	3831	3754	1234	1380	1765
ENSG00000184702.17	2903.03	-1.06654	0.202477	-5.26748	1.38312e-07	1.17415e-05	SEPTIN5	2414	1741	1760	3231	3634	4320
ENSG00000184916.8	994.486	-1.65047	0.395997	-4.16788	3.07449e-05	0.00110288	JAG2	383	627	396	2038	1251	1493
ENSG00000184922.13	117.003	-1.19439	0.396889	-3.00939	0.00261777	0.0320574	FMNL1	36	67	84	207	99	149
ENSG00000184985.16	965.607	-1.37111	0.379934	-3.60882	0.000307593	0.00695271	SORCS2	495	411	329	824	465	1049
ENSG00000185009.12	2282.49	0.516618	0.150496	3.43277	0.000597442	0.011449	AP3M1	3799	3348	3504	2077	2467	2448
ENSG00000185024.16	1759.05	-0.798224	0.204598	-3.90144	9.56237e-05	0.00274732	BRF1	1646	1177	1149	2045	1987	2086
ENSG00000185090.14	273.418	1.39352	0.339487	4.10479	4.04691e-05	0.00138548	MANEAL	1354	309	247	81	22	155
ENSG00000185101.12	297.877	-1.71589	0.362255	-4.73669	2.17236e-06	0.000124255	ANO9	2	212	179	1123	286	502
ENSG00000185187.12	376.468	-1.1662	0.398599	-2.92573	0.00343645	0.038768	SIGIRR	188	204	285	616	349	511
ENSG00000185215.8	668.864	-2.202	0.396148	-5.55852	2.72065e-08	2.65844e-06	TNFAIP2	183	176	273	1469	337	1099
ENSG00000185238.12	654.164	0.653601	0.213494	3.06145	0.00220269	0.0286579	PRMT3	838	1222	1023	690	787	678
ENSG00000185274.11	437.514	0.960318	0.221486	4.3358	1.45229e-05	0.000595747	GALNT17	1028	460	396	226	126	251
ENSG00000185324.21	2979.83	-1.04047	0.286781	-3.62811	0.000285503	0.0065162	CDK10	2312	2226	2538	6344	4007	3898
ENSG00000185359.12	3442.3	-0.616693	0.201552	-3.05972	0.00221542	0.0287239	HGS	4669	2863	3124	4467	4744	4792
ENSG00000185482.7	228.923	-1.90728	0.545695	-3.49514	0.000473817	0.00966227	STAC3	31	61	145	609	98	310
ENSG00000185561.9	119.285	-1.37191	0.383277	-3.57941	0.000344367	0.00757405	TLCD2	10	47	53	114	102	133
ENSG00000185596.16	1177.38	-1.04749	0.350629	-2.98745	0.00281312	0.0337881	NA	1099	1239	674	2726	1227	1617
ENSG00000185610.6	58.6082	7.07559	1.07456	6.58465	4.55953e-11	7.99452e-09	DBX2	337	223	133	1	2	1
ENSG00000185614.4	234.642	-1.48077	0.424762	-3.48611	0.000490095	0.00986552	INKA1	31	116	145	277	422	450
ENSG00000185652.11	434.267	-0.779552	0.232025	-3.35977	0.000780074	0.0137824	NTF3	121	350	291	531	616	583
ENSG00000185670.7	155.095	-0.954175	0.276311	-3.45327	0.000553835	0.0108255	ZBTB3	197	92	89	158	173	185
ENSG00000185737.12	160.505	1.52925	0.526054	2.90703	0.00364883	0.0403392	NRG3	352	172	111	50	6	67
ENSG00000185787.14	6368.07	0.532491	0.160844	3.31061	0.000930938	0.0157345	MORF4L1	10218	9487	9620	5763	6843	6497
ENSG00000185818.7	400.247	1.97521	0.443071	4.45799	8.27332e-06	0.000373115	NAT8L	2401	476	612	77	44	163
ENSG00000185909.14	1023.08	0.598494	0.19733	3.03296	0.00242165	0.0305185	KLHDC8B	2877	1159	1157	613	822	828
ENSG00000185960.13	153.732	-2.77706	0.626134	-4.43524	9.19692e-06	0.000408871	SHOX	40	11	41	194	273	220
ENSG00000185989.10	1071.16	0.842251	0.233265	3.61071	0.000305359	0.00691889	RASA3	2785	1597	1542	704	943	906
ENSG00000186047.9	147.546	1.24465	0.401641	3.09891	0.00194237	0.0265991	DLEU7	184	314	320	115	60	153
ENSG00000186081.11	400.733	-3.89813	1.28109	-3.04283	0.00234365	0.0299314	KRT5	0	4	1	71	7	55
ENSG00000186354.10	274.966	-1.11823	0.319712	-3.49763	0.000469411	0.00961422	NA	32	159	178	320	398	387
ENSG00000186432.8	2386.19	0.533995	0.177177	3.01391	0.00257907	0.0317493	KPNA4	3189	3725	3248	2094	2463	2481
ENSG00000186469.8	2143.45	1.28225	0.296442	4.32546	1.52214e-05	0.000614128	GNG2	5255	2879	2613	812	981	1325
ENSG00000186487.17	81.1274	2.34443	0.593758	3.94846	7.86564e-05	0.00235925	MYT1L	265	67	81	21	2	10
ENSG00000187122.16	1885.73	2.78362	0.276941	10.0513	9.06832e-24	8.50654e-21	SLIT1	11112	3310	3607	406	342	638
ENSG00000187260.15	1323.92	-0.790321	0.251873	-3.13778	0.00170231	0.0244354	WDR86	799	1088	1174	1962	2499	1852
ENSG00000187323.11	1274.75	4.39853	0.446322	9.85507	6.51733e-23	5.82246e-20	DCC	6187	2116	1254	93	42	87
ENSG00000187372.11	340.827	-0.817859	0.24615	-3.32261	0.000891789	0.0152515	PCDHB13	103	191	214	342	387	332
ENSG00000187446.11	1504.76	0.781943	0.214773	3.64079	0.000271805	0.00625684	CHP1	2532	2331	2500	1273	1389	1521
ENSG00000187522.14	889.325	0.63052	0.208124	3.02954	0.00244924	0.0307049	HSPA14	1460	1296	1691	795	995	1105
ENSG00000187583.10	135.022	-1.58246	0.504506	-3.13666	0.00170883	0.0244915	PLEKHN1	2	103	77	472	265	195
ENSG00000187624.8	97.405	-1.67906	0.513399	-3.27049	0.00107361	0.0174653	C17orf97	113	52	83	212	139	197
ENSG00000187634.11	1824.3	-1.00692	0.320275	-3.14393	0.00166695	0.0240198	SAMD11	753	1567	1405	3334	4524	2379
ENSG00000187772.7	2098.46	0.934586	0.312553	2.99016	0.00278829	0.0335974	LIN28B	2955	5629	4782	2135	2826	2449
ENSG00000187800.13	2022.88	-1.20606	0.276067	-4.36871	1.24982e-05	0.000528106	PEAR1	16	1469	1368	3081	3363	3039
ENSG00000187838.16	839.814	-0.808478	0.271	-2.98331	0.00285145	0.0340522	PLSCR3	570	616	619	1078	991	1124
ENSG00000187848.12	52.7201	-2.4923	0.805988	-3.09223	0.00198661	0.0268713	P2RX2	1	20	12	162	19	68
ENSG00000187957.7	515.224	2.25966	0.305714	7.39143	1.45255e-13	3.8382e-11	DNER	2331	640	363	93	60	136
ENSG00000187961.13	1237	-1.11093	0.339549	-3.27178	0.00106871	0.0174198	KLHL17	1292	1000	891	2438	2139	1784
ENSG00000188042.7	1569.47	1.2889	0.317342	4.06154	4.87501e-05	0.00160738	ARL4C	4168	3844	2261	1351	1264	972
ENSG00000188064.9	1176	1.11758	0.392537	2.84708	0.0044123	0.0464269	WNT7B	6784	1014	675	390	191	450
ENSG00000188086.12	98.8082	-1.18578	0.40778	-2.90789	0.00363881	0.040276	NA	60	91	54	204	133	121
ENSG00000188157.13	11112.4	-0.647539	0.230164	-2.81338	0.00490236	0.0499094	AGRN	16730	10245	10473	16967	11836	16186
ENSG00000188290.10	1161.83	1.37381	0.41721	3.29285	0.00099176	0.0164659	HES4	5675	1925	1315	776	310	631
ENSG00000188566.12	781.067	-0.753171	0.252056	-2.98811	0.0028071	0.033759	NDOR1	1006	667	831	1254	1262	1232
ENSG00000188573.7	135.534	2.09935	0.373814	5.61603	1.95389e-08	1.96697e-06	FBLL1	907	193	143	33	7	65
ENSG00000188662.6	69.0101	-1.77014	0.573493	-3.08659	0.0020247	0.027087	NA	1	29	43	67	77	160
ENSG00000188730.4	76.1495	-1.9179	0.627697	-3.05546	0.00224718	0.0289171	VWC2	8	7	19	60	19	55
ENSG00000188739.14	807.873	0.666775	0.185428	3.59588	0.000323301	0.00720362	RBM34	990	1312	1457	838	799	916
ENSG00000188763.4	189.153	1.55418	0.425388	3.65355	0.000258638	0.00603521	FZD9	808	219	148	60	20	74
ENSG00000188803.14	406.15	1.35993	0.329513	4.12709	3.67389e-05	0.00127877	SHISA6	878	597	630	199	70	335
ENSG00000188869.12	71.2132	-2.46627	0.676426	-3.64602	0.000266329	0.00616865	TMC3	25	21	18	133	29	94
ENSG00000188897.8	897.993	2.28974	0.378002	6.05748	1.38273e-09	1.80148e-07	LOC400499	5693	1029	1281	255	65	253
ENSG00000188985.6	869.139	1.00101	0.205181	4.87867	1.06802e-06	6.79221e-05	NA	1553	1926	1773	778	1059	876
ENSG00000189136.8	182.458	-1.56487	0.363898	-4.30029	1.70572e-05	0.000669475	UBE2Q2P1	40	96	72	278	279	196
ENSG00000189292.15	96.449	-2.31652	0.598494	-3.87058	0.000108578	0.0030586	ALKAL2	2	10	16	73	46	66
ENSG00000189367.14	855.958	2.22153	0.448782	4.95013	7.41651e-07	4.98184e-05	KIAA0408	2635	1599	1291	215	51	460
ENSG00000189409.13	65.2181	-1.37189	0.487636	-2.81335	0.00490288	0.0499094	MMP23B	8	28	42	114	85	82
ENSG00000196123.12	3145.54	-1.06685	0.311739	-3.42226	0.00062104	0.0117453	KIAA0895L	2895	2438	2387	5926	4522	4728
ENSG00000196132.11	422.282	1.46496	0.331463	4.41969	9.88427e-06	0.000433268	MYT1	1636	517	514	173	25	238
ENSG00000196155.12	739.071	-0.777042	0.259486	-2.99455	0.00274853	0.0332893	PLEKHG4	492	494	476	686	1162	969
ENSG00000196208.13	4109.42	1.22655	0.273255	4.48867	7.16684e-06	0.000338259	GREB1	13810	7712	7823	2517	4397	3033
ENSG00000196220.15	3087.1	0.938478	0.208595	4.49904	6.82622e-06	0.00032422	SRGAP3	9028	3572	3666	1738	2501	1693
ENSG00000196296.13	353.076	-1.41417	0.442372	-3.19678	0.00138969	0.0210089	ATP2A1	145	153	189	648	166	473
ENSG00000196337.11	147.935	-2.81439	0.521222	-5.39959	6.67916e-08	6.02441e-06	CGB7	2	72	27	567	167	216
ENSG00000196361.9	1105.36	1.95633	0.400127	4.88927	1.01208e-06	6.50262e-05	ELAVL3	5447	1545	1523	288	22	730
ENSG00000196368.4	1304.08	0.605262	0.196598	3.07868	0.00207921	0.0276303	NUDT11	2934	1954	1771	1028	1642	1358
ENSG00000196376.10	529.26	2.285	0.380147	6.01084	1.84559e-09	2.33953e-07	SLC35F1	2024	903	616	121	70	216
ENSG00000196411.9	4861.76	-0.513571	0.179531	-2.86062	0.00422816	0.0448922	EPHB4	2981	3858	4433	4594	7724	6539
ENSG00000196498.13	6214.71	-0.614619	0.217335	-2.82798	0.0046842	0.0485258	NCOR2	4312	4699	6077	7168	10686	6648
ENSG00000196557.11	3034.43	-1.13382	0.268813	-4.21788	2.46612e-05	0.000909209	CACNA1H	3140	1630	2195	4444	3209	4001
ENSG00000196569.11	1294.82	-1.95702	0.410014	-4.77305	1.81456e-06	0.000107391	LAMA2	50	320	186	576	777	1328
ENSG00000196576.14	10180.4	-0.674488	0.220199	-3.06309	0.00219067	0.0285609	PLXNB2	11057	8535	8907	12903	15393	14080
ENSG00000196581.10	161.871	1.51259	0.427701	3.53655	0.000405392	0.00859386	AJAP1	419	264	251	118	39	95
ENSG00000196715.5	1377.62	0.591478	0.18794	3.14716	0.00164864	0.0238475	VKORC1L1	2224	1965	2209	1189	1406	1430
ENSG00000196767.6	654.074	3.93386	1.01354	3.8813	0.0001039	0.00296241	POU3F4	3008	1078	891	10	5	115
ENSG00000196811.11	241.354	-2.41438	0.658354	-3.6673	0.000245128	0.0057993	CHRNG	7	48	36	451	22	242
ENSG00000196923.13	4662.05	-0.961611	0.286629	-3.3549	0.000793939	0.0139598	PDLIM7	2674	4076	3287	7838	7391	6598
ENSG00000197093.10	444.27	-1.1218	0.322426	-3.47925	0.000502827	0.0100357	GAL3ST4	325	303	287	708	447	758
ENSG00000197114.11	1270.41	-0.698088	0.210392	-3.31803	0.000906537	0.0154614	ZGPAT	1435	1079	1246	1913	1716	1845
ENSG00000197258.5	2197.55	0.719994	0.215198	3.34573	0.000820652	0.0143221	NA	2494	3388	3667	1884	2654	2359
ENSG00000197363.9	522.569	-0.719763	0.214492	-3.35567	0.000791731	0.013934	ZNF517	602	402	457	619	654	778
ENSG00000197415.11	586.677	1.56474	0.290558	5.3853	7.23221e-08	6.49203e-06	VEPH1	2231	1004	887	302	177	340
ENSG00000197461.13	580.649	-1.21785	0.321676	-3.78595	0.000153123	0.0039515	PDGFA	31	485	301	1105	1004	790
ENSG00000197498.12	735.299	0.765234	0.246352	3.10626	0.00189468	0.0261917	RPF2	733	1235	1363	732	795	748
ENSG00000197530.12	2127.44	-0.910457	0.314628	-2.89375	0.00380666	0.0415697	MIB2	2528	1681	1627	3450	2759	3131
ENSG00000197599.12	123.41	-1.8859	0.481205	-3.91912	8.88711e-05	0.00258498	CCDC154	63	61	79	249	134	323
ENSG00000197616.11	130.022	4.77716	0.824605	5.79327	6.90299e-09	7.89677e-07	MYH6	5	77	1577	61	28	24
ENSG00000197632.8	72.0643	-4.00415	1.07053	-3.74034	0.000183772	0.00457868	SERPINB2	0	0	3	53	12	26
ENSG00000197724.10	3147.12	-0.449807	0.14887	-3.02147	0.00251552	0.0311921	PHF2	3219	2536	2745	3437	4514	3489
ENSG00000197771.12	3030.02	0.556039	0.16781	3.3135	0.000921347	0.0156146	MCMBP	5084	4913	4512	2681	3722	3490
ENSG00000197774.12	2668.45	-0.917475	0.256875	-3.57168	0.000354693	0.00775571	EME2	3212	2133	1691	4094	3169	3524
ENSG00000197872.11	345.145	1.03747	0.352101	2.94652	0.00321376	0.0370352	FAM49A	1031	621	571	173	154	436
ENSG00000197915.5	142.266	-2.46181	0.704082	-3.49647	0.000471449	0.00964543	HRNR	6	5	19	49	117	77
ENSG00000197921.5	669.332	5.13335	0.406653	12.6234	1.56878e-36	2.94318e-33	HES5	3892	640	813	16	10	27
ENSG00000197933.12	190.013	0.931517	0.319623	2.91442	0.0035635	0.0398182	ZNF823	248	379	322	189	175	170
ENSG00000197948.10	749.525	-1.16836	0.242417	-4.81963	1.43822e-06	8.8467e-05	FCHSD1	462	546	483	1264	1063	1133
ENSG00000197965.11	2992.82	0.455702	0.154487	2.94977	0.00318011	0.0367377	MPZL1	3841	3376	3386	2079	3103	2700
ENSG00000197978.9	1139.51	-1.00638	0.317363	-3.17106	0.00151883	0.022361	GOLGA6L9	459	1023	1005	2385	2008	1516
ENSG00000198106.8	94.3739	-1.47914	0.473076	-3.12664	0.00176818	0.0250173	NA	13	29	41	76	142	117
ENSG00000198121.13	2141.05	-1.09814	0.28473	-3.85676	0.0001149	0.0031755	LPAR1	135	1279	1116	1769	2881	3205
ENSG00000198176.12	2580.41	0.55983	0.188175	2.97505	0.00292944	0.0346527	TFDP1	3960	3896	4717	2550	2873	3036
ENSG00000198198.14	3316.35	-0.632979	0.206158	-3.07036	0.00213801	0.0281285	SZT2	2778	2307	2673	4056	3724	3561
ENSG00000198208.11	272.114	0.989656	0.319743	3.09516	0.00196705	0.0267111	RPS6KL1	1044	313	262	115	36	195
ENSG00000198211.8	11563.5	1.25539	0.312631	4.01556	5.93057e-05	0.00188902	NA	67163	12709	10709	3051	2641	6862
ENSG00000198216.10	250.601	1.74128	0.402042	4.33107	1.48384e-05	0.000602727	CACNA1E	588	385	522	148	24	162
ENSG00000198300.12	7778.58	1.0821	0.33457	3.23431	0.00121939	0.0192182	PEG3	6855	12718	11391	4723	12444	4571
ENSG00000198301.11	978.718	0.794778	0.273484	2.90612	0.00365936	0.040408	SDAD1	1103	1593	1893	836	1019	1068
ENSG00000198435.3	497.753	2.1522	0.246847	8.71876	2.81256e-18	1.38859e-15	NRARP	2993	701	691	132	89	210
ENSG00000198648.10	1434.18	0.688909	0.231273	2.97877	0.00289404	0.0343857	STK39	2323	1905	1802	1068	1142	1083
ENSG00000198668.10	7016.75	0.511641	0.170953	2.99288	0.00276357	0.0333638	CALM1	14351	9063	10098	5646	6743	7630
ENSG00000198719.8	1291.36	1.3926	0.277103	5.02557	5.01931e-07	3.56276e-05	DLL1	6206	1884	1542	741	588	491
ENSG00000198729.4	261.66	2.00566	0.549125	3.65246	0.000259739	0.00605337	PPP1R14C	1069	499	473	206	16	139
ENSG00000198753.11	150.365	-1.22492	0.392482	-3.12095	0.0018027	0.0253879	PLXNB3	40	72	77	185	76	213
ENSG00000198756.10	514.575	1.15139	0.268798	4.28347	1.84004e-05	0.00071031	COLGALT2	1101	635	701	259	171	369
ENSG00000198759.11	948.661	-3.37806	0.529802	-6.37609	1.81672e-10	2.77101e-08	EGFL6	13	30	35	402	97	359
ENSG00000198791.11	2652.7	0.510843	0.158352	3.22599	0.00125538	0.0195778	CNOT7	3694	4212	3954	2769	2836	2985
ENSG00000198853.11	2122.67	-0.582316	0.177205	-3.28611	0.00101583	0.0167468	RUSC2	2334	1528	1242	1702	2163	2396
ENSG00000203618.5	715.114	-1.25601	0.271443	-4.62714	3.70741e-06	0.000193208	GP1BB	535	404	361	862	815	1072
ENSG00000203706.8	143.532	-0.998263	0.296662	-3.36498	0.000765485	0.0135868	NA	15	126	141	270	163	264
ENSG00000203896.9	573.005	-1.1116	0.341771	-3.25247	0.00114408	0.018253	LIME1	549	372	516	1185	614	898
ENSG00000203952.9	100.211	1.95264	0.478571	4.08014	4.50081e-05	0.00150981	CCDC160	153	389	227	52	22	94
ENSG00000204219.9	191.332	-1.63227	0.564711	-2.89045	0.00384689	0.0419601	TCEA3	14	22	33	133	46	62
ENSG00000204231.10	1856.25	-0.729582	0.171296	-4.25919	2.05173e-05	0.000777628	RXRB	1696	1567	1487	2439	2776	2396
ENSG00000204291.10	1798.53	-1.23555	0.268273	-4.60557	4.11333e-06	0.000212006	COL15A1	29	472	578	1199	1727	1208
ENSG00000204305.13	469.642	-1.0986	0.361511	-3.03891	0.00237439	0.0300783	AGER	222	324	518	943	637	905
ENSG00000204442.3	145.65	1.05931	0.357484	2.96324	0.00304423	0.0355809	FAM155A	276	217	198	91	56	106
ENSG00000204634.12	496.036	-0.923036	0.28553	-3.23272	0.0012262	0.0192508	TBC1D8	195	368	426	980	505	679
ENSG00000204682.5	609.242	0.622021	0.198325	3.13638	0.00171049	0.0244966	MIR1915HG	1211	798	836	484	488	579
ENSG00000204839.8	98.2859	-1.55875	0.454953	-3.42618	0.000612126	0.0116353	MROH6	58	69	45	179	97	200
ENSG00000205307.11	226.264	-1.57352	0.404761	-3.88753	0.00010127	0.00290064	SAP25	120	140	147	457	473	351
ENSG00000205339.9	5318.02	0.761247	0.200115	3.80404	0.000142356	0.00373531	IPO7	8805	8928	8388	4353	6021	5299
ENSG00000205356.9	1327.94	-0.662307	0.203811	-3.24962	0.0011556	0.0183976	TECPR1	1994	1071	1123	1747	1526	1692
ENSG00000205403.12	220.296	-5.35114	1.23935	-4.31768	1.57675e-05	0.000632083	CFI	0	3	2	149	46	35
ENSG00000205476.8	3496.17	0.668875	0.164267	4.07187	4.6638e-05	0.00154887	CCDC85C	10568	5110	5186	2961	3331	3007
ENSG00000205683.11	114.187	1.07004	0.364838	2.93291	0.00335796	0.0382274	DPF3	249	200	196	101	51	92
ENSG00000205702.10	159.739	-1.34533	0.459661	-2.92678	0.00342487	0.0387073	CYP2D7	110	115	85	333	217	257
ENSG00000205726.14	3837.51	0.998623	0.174215	5.73213	9.91799e-09	1.09454e-06	ITSN1	6809	6625	6812	3114	4046	3293
ENSG00000205746.9	2510.65	-1.22724	0.339755	-3.61213	0.000303695	0.00688952	NA	1608	1554	1512	3645	4201	3685
ENSG00000205885.7	389.188	-1.49715	0.35254	-4.24675	2.16897e-05	0.000815472	C1RL-AS1	97	229	229	835	468	643
ENSG00000205903.6	2107.61	-0.693431	0.217403	-3.18962	0.00142462	0.0213989	ZNF316	2474	1844	1904	2784	3163	2898
ENSG00000205922.4	247.044	1.89554	0.558668	3.39297	0.000691398	0.0125935	ONECUT3	1445	433	368	60	4	197
ENSG00000205927.4	82.2381	5.42761	1.06608	5.0912	3.55806e-07	2.61776e-05	OLIG2	162	126	148	1	1	6
ENSG00000205978.5	5870.28	-1.00095	0.190117	-5.26495	1.40229e-07	1.18506e-05	NYNRIN	1629	3204	3770	5315	9433	7245
ENSG00000206028.1	1387.46	3.15573	0.448303	7.03927	1.9325e-12	4.21576e-10	NA	4756	2555	2302	204	39	476
ENSG00000206053.12	5369.59	0.719406	0.192034	3.74624	0.000179507	0.00450233	JPT2	12888	8428	9229	4304	5504	5808
ENSG00000206228.4	1027.88	0.774332	0.260011	2.97807	0.00290067	0.0344257	NA	1332	1588	1813	1098	1184	1204
ENSG00000206549.12	180.978	-1.2753	0.37515	-3.39943	0.000675258	0.0123837	NA	80	143	119	431	253	246
ENSG00000206557.5	1631.11	1.45305	0.348964	4.1639	3.12859e-05	0.00112014	TRIM71	4078	3845	4996	1218	1266	1577
ENSG00000207955.4	63.7698	7.95383	1.23156	6.45835	1.0585e-10	1.68293e-08	NA	346	150	238	1	2	0
ENSG00000213160.9	2117.28	0.559304	0.187853	2.97735	0.00290752	0.0344586	KLHL23	3467	3484	3144	2069	2581	2216
ENSG00000213398.7	519.284	-1.23828	0.378573	-3.27092	0.001072	0.0174582	LCAT	282	349	324	1019	644	729
ENSG00000213402.2	67.1519	-1.64281	0.458515	-3.58289	0.000339809	0.00748577	PTPRCAP	78	37	36	98	78	124
ENSG00000213585.10	4228.52	0.597306	0.20361	2.93358	0.00335082	0.0381924	VDAC1	7263	6465	6556	3740	4851	4642
ENSG00000213658.10	110.364	-1.43959	0.408964	-3.52008	0.000431411	0.009003	LAT	61	77	63	216	142	177
ENSG00000213694.3	2454.03	-0.859752	0.270563	-3.17764	0.00148479	0.0219685	S1PR3	307	1329	1600	1841	3476	3015
ENSG00000213740.2	792.627	0.723881	0.226508	3.19582	0.00139433	0.021062	NA	1007	1344	1501	671	1206	925
ENSG00000213762.11	1333.68	0.655402	0.213857	3.06467	0.00217912	0.0284895	ZNF134	1808	2046	2080	1070	1547	1430
ENSG00000213866.3	1194.26	1.00539	0.295152	3.40634	0.000658408	0.0121698	NA	2345	1859	2069	1015	1261	1249
ENSG00000213918.10	3158.74	-0.533076	0.160297	-3.32555	0.000882457	0.0151194	DNASE1	3363	2793	2729	4031	4316	3781
ENSG00000213928.8	524.01	-0.873412	0.282986	-3.08641	0.00202587	0.027087	IRF9	312	377	525	942	690	781
ENSG00000213983.11	2241.72	-1.2462	0.28188	-4.42101	9.82422e-06	0.000431645	AP1G2	636	1592	1472	4664	3028	3236
ENSG00000214189.8	631.414	0.94924	0.277923	3.41548	0.000636695	0.011957	NA	898	1154	869	488	568	538
ENSG00000214193.9	890.345	-1.04391	0.327368	-3.1888	0.00142865	0.0214252	SH3D21	237	619	521	1245	1211	1221
ENSG00000214263.2	72.1663	-3.1185	0.757439	-4.11716	3.83564e-05	0.00132768	NA	31	15	7	137	12	101
ENSG00000214338.10	707.5	1.73899	0.456737	3.80742	0.000140426	0.00368982	SOGA3	3059	1076	880	161	106	392
ENSG00000214548.14	26674	-1.14793	0.363153	-3.16102	0.00157219	0.0229184	MEG3	8185	9139	9516	26876	20975	15896
ENSG00000214655.10	3353.87	-0.905991	0.256954	-3.52589	0.000422068	0.00885728	ZSWIM8	2934	2199	2368	4527	3901	4338
ENSG00000214967.5	877.024	-1.55462	0.393662	-3.94914	7.84336e-05	0.00235816	NPIPA7	228	420	548	1430	1058	1825
ENSG00000215039.6	620.619	-0.975716	0.285816	-3.41379	0.000640656	0.0119954	CD27-AS1	347	411	478	1022	880	783
ENSG00000215114.7	1020.49	0.610816	0.191208	3.19451	0.00140071	0.0211073	UBXN2B	1584	1460	1611	943	944	1042
ENSG00000215156.5	208.968	-2.02234	0.532626	-3.79693	0.0001465	0.00382799	NA	29	21	29	132	79	90
ENSG00000215196.4	74.9125	-1.29027	0.448331	-2.87795	0.0040027	0.0431083	BASP1-AS1	32	41	32	69	28	115
ENSG00000215218.3	255.543	2.33399	0.33734	6.91881	4.55461e-12	9.49435e-10	UBE2QL1	1344	395	405	58	59	108
ENSG00000215252.11	5349.78	-1.0581	0.276425	-3.82781	0.000129286	0.00348162	GOLGA8B	1971	5198	4592	12385	7263	8842
ENSG00000215397.3	176.61	2.40525	0.552199	4.35578	1.32596e-05	0.000552809	SCRT2	1076	279	245	27	6	86
ENSG00000215440.11	1928.58	-1.03972	0.333033	-3.12198	0.00179639	0.0253399	NPEPL1	1512	1511	1477	3722	2583	2706
ENSG00000215612.7	308.728	-2.87744	0.396914	-7.24953	4.18221e-13	9.80781e-11	HMX1	7	113	90	644	271	727
ENSG00000215788.9	932.713	-1.61722	0.341187	-4.73997	2.13748e-06	0.000123389	TNFRSF25	571	487	517	1909	1309	1484
ENSG00000215861.5	137.202	-2.14947	0.54641	-3.9338	8.36125e-05	0.00245871	NA	12	30	56	165	32	264
ENSG00000215908.9	1738.97	-1.17595	0.403673	-2.91312	0.00357835	0.0399334	CROCCP2	1660	1016	1601	1950	2958	4055
ENSG00000216819.1	785.558	1.52662	0.335019	4.55681	5.19365e-06	0.000259144	NA	3256	818	756	192	313	417
ENSG00000217236.1	103.409	3.42812	0.813038	4.21644	2.48191e-05	0.000913003	SP9	442	163	99	6	3	27
ENSG00000217416.4	153.574	1.27463	0.333107	3.8265	0.000129979	0.00348162	NA	304	295	323	114	121	124
ENSG00000218283.2	3577.56	0.71302	0.209091	3.4101	0.000649392	0.0120746	NA	6992	5265	6185	2457	4122	3997
ENSG00000220785.7	689.582	-1.17434	0.229605	-5.1146	3.14405e-07	2.37845e-05	NA	400	474	542	1285	883	1142
ENSG00000222009.8	187.804	-1.05513	0.366123	-2.8819	0.00395281	0.0427428	BTBD19	69	111	105	272	168	239
ENSG00000222012.1	151.38	4.04413	0.533974	7.57364	3.62914e-14	1.15401e-11	LOC105375614	962	371	203	21	12	15
ENSG00000223573.6	88.3837	-1.94651	0.469796	-4.14331	3.42329e-05	0.00120722	TINCR	48	37	29	149	159	96
ENSG00000223764.2	685.187	-1.42708	0.441068	-3.23551	0.00121425	0.0191755	LINC02593	199	468	468	1474	1411	1116
ENSG00000223865.10	282.101	-2.10275	0.458065	-4.59052	4.42148e-06	0.000225412	HLA-DPB1	133	114	175	564	502	635
ENSG00000224086.5	2143.57	-0.905965	0.307043	-2.95061	0.00317146	0.0367278	NA	2051	1685	1849	4244	3150	2643
ENSG00000224127.1	93.317	-4.07573	0.630007	-6.46934	9.84291e-11	1.60576e-08	NA	0	9	1	89	210	62
ENSG00000224149.1	308.138	-3.29765	0.492777	-6.69198	2.20171e-11	4.08973e-09	NA	0	47	16	256	942	229
ENSG00000224389.8	156.96	-1.19849	0.377964	-3.1709	0.00151966	0.022361	C4B	128	112	110	268	213	236
ENSG00000224520.2	88.7498	1.3904	0.460095	3.02198	0.00251128	0.0311601	NA	13	274	179	103	101	80
ENSG00000224660.1	1409.35	-0.628621	0.222516	-2.82506	0.00472716	0.0487555	SH3BP5-AS1	366	1110	1110	1976	1507	1459
ENSG00000224712.12	571.384	-2.7654	0.807914	-3.42288	0.000619603	0.0117299	NPIPA3	114	142	203	1472	1036	787
ENSG00000224861.1	3700.65	0.629261	0.212101	2.96679	0.00300925	0.0353295	NA	7265	5716	6113	3354	4046	4249
ENSG00000224888.4	109.572	-1.37617	0.452621	-3.04044	0.00236232	0.0300065	NA	21	59	29	136	112	112
ENSG00000225031.1	1527.64	0.676132	0.221054	3.05868	0.00222316	0.0288043	NA	1774	2186	2157	1245	1735	1545
ENSG00000225075.1	112.411	-1.23155	0.408573	-3.01427	0.00257597	0.0317319	NA	46	77	64	166	208	164
ENSG00000225630.1	3309.78	1.08203	0.294324	3.67632	0.000236618	0.00564783	NA	5879	6249	8646	2347	3041	4475
ENSG00000225674.1	213.293	0.917589	0.307626	2.98281	0.00285616	0.0340651	NA	350	347	296	152	249	204
ENSG00000225783.6	6373.01	3.3472	0.444619	7.52824	5.14277e-14	1.53148e-11	MIAT	21123	12860	11401	949	144	2060
ENSG00000225872.3	293.924	-0.987891	0.296814	-3.32831	0.000873735	0.0150111	LINC01529	397	241	269	507	440	497
ENSG00000225950.8	171.487	-1.64136	0.494114	-3.32183	0.000894302	0.0152666	NTF4	2	158	66	558	203	239
ENSG00000226380.8	120.815	-3.05671	0.709101	-4.31068	1.62753e-05	0.000645541	NA	0	5	4	28	105	44
ENSG00000226535.1	96.9146	1.19264	0.389264	3.06383	0.00218522	0.0285315	NA	218	188	213	77	92	99
ENSG00000226549.3	68.0919	1.65209	0.518928	3.18367	0.00145422	0.0216701	NA	188	113	122	37	73	61
ENSG00000226564.1	505.144	0.997864	0.332875	2.99772	0.00272011	0.0330518	NA	825	896	751	599	403	485
ENSG00000227220.1	226.772	1.92788	0.572163	3.36946	0.000753159	0.0134061	NA	345	689	255	118	36	183
ENSG00000227232.5	477.095	-1.06275	0.377253	-2.81707	0.00484637	0.0495337	NA	485	334	353	871	508	718
ENSG00000227279.1	213.952	1.26864	0.376104	3.3731	0.000743268	0.0132678	NA	643	418	295	112	114	171
ENSG00000227407.1	290.282	2.79629	0.532696	5.24932	1.52665e-07	1.27864e-05	NA	1984	404	292	13	10	103
ENSG00000227640.2	123.303	2.39291	0.476712	5.01963	5.17714e-07	3.65144e-05	SOX21-AS1	635	182	192	38	12	38
ENSG00000227775.3	871.299	-1.15133	0.319511	-3.60342	0.000314053	0.00705623	NA	647	560	681	1470	1353	1157
ENSG00000227827.3	2307.15	-1.49838	0.370609	-4.04303	5.27659e-05	0.00171567	NA	1476	1094	1592	4558	4055	3826
ENSG00000228716.6	2606.04	0.932169	0.217953	4.27692	1.89496e-05	0.000730007	DHFR	4004	5227	5610	2721	2801	2613
ENSG00000229107.2	46.3404	-1.70808	0.578927	-2.95042	0.00317338	0.0367278	NA	65	25	28	72	94	135
ENSG00000229204.3	113.842	1.33077	0.351251	3.78865	0.000151466	0.00391558	NA	172	242	217	89	109	100
ENSG00000229372.1	135.092	-1.20231	0.353883	-3.39748	0.000680084	0.0124357	SZT2-AS1	104	75	100	210	169	187
ENSG00000229619.3	73.6102	-1.43015	0.398328	-3.59038	0.000330195	0.00733243	MBNL1-AS1	33	28	32	81	86	83
ENSG00000229644.6	454.796	1.04138	0.312129	3.33638	0.000848772	0.0146763	NA	612	1081	593	390	547	425
ENSG00000229689.3	312.671	-0.87606	0.213303	-4.10712	4.00631e-05	0.00137467	NA	299	221	233	353	520	402
ENSG00000229807.10	18892.7	-9.8332	2.85373	-3.44573	0.000569514	0.0110607	XIST	33	27	7	101488	39	12
ENSG00000230269.6	43.6223	3.71465	0.710486	5.22833	1.71052e-07	1.40751e-05	LINC02525	257	105	50	5	2	8
ENSG00000230373.8	246.93	-1.24326	0.358448	-3.46846	0.000523459	0.0103702	NA	78	155	214	519	429	334
ENSG00000230409.3	1118.13	0.868771	0.228036	3.80979	0.000139083	0.00366995	NA	1953	1780	1901	759	1335	1096
ENSG00000230454.1	92.5698	-1.24934	0.424905	-2.94027	0.00327925	0.0375593	NA	25	40	51	127	107	101
ENSG00000230630.3	1236.77	-1.50302	0.456615	-3.29167	0.000995956	0.0164917	NA	3	296	670	2165	1042	896
ENSG00000230724.9	205.009	-0.992476	0.34179	-2.90376	0.00368712	0.0406189	NA	99	170	170	350	303	296
ENSG00000230937.10	612.778	-1.85007	0.459874	-4.02299	5.74637e-05	0.00183972	MIR205HG	1	208	195	1232	426	488
ENSG00000231160.9	670.439	-0.923409	0.327829	-2.81674	0.00485139	0.0495465	NA	258	564	443	1101	829	864
ENSG00000231167.3	1034.23	0.757462	0.245542	3.08485	0.00203652	0.0271634	NA	2053	1590	1750	948	1159	1166
ENSG00000231389.7	85.2854	-2.95388	0.589391	-5.01174	5.39401e-07	3.77601e-05	HLA-DPA1	36	11	35	159	104	223
ENSG00000231711.2	65.5819	-4.45028	0.771165	-5.77086	7.88699e-09	8.88961e-07	NA	1	4	2	97	27	71
ENSG00000231827.3	559.249	6.93053	0.563902	12.2903	1.02115e-34	1.47367e-31	LOC343052	3394	1391	1628	19	8	8
ENSG00000232044.6	136.866	1.57138	0.374054	4.20095	2.65801e-05	0.000973962	NA	506	208	199	48	75	84
ENSG00000232229.5	337.96	-1.47748	0.316031	-4.6751	2.93806e-06	0.000158394	LINC00865	68	122	159	364	528	379
ENSG00000232300.1	77.7693	-1.52765	0.509333	-2.99931	0.00270596	0.032954	NA	81	41	57	99	92	184
ENSG00000232320.6	173.068	1.0203	0.291694	3.49784	0.000469049	0.00961422	NA	322	324	362	165	143	147
ENSG00000232499.2	1109.3	0.914398	0.258442	3.53812	0.000402983	0.00855245	NA	1191	2082	2553	1107	1445	1195
ENSG00000232587.1	129.837	-1.33647	0.429542	-3.11137	0.00186219	0.0258977	NA	145	44	41	86	102	129
ENSG00000232653.8	139.477	-2.01404	0.45419	-4.43435	9.23524e-06	0.000409604	GOLGA8N	15	29	30	126	91	122
ENSG00000232815.1	113.068	-1.60221	0.440013	-3.64127	0.000271293	0.00625273	NA	17	72	44	109	117	192
ENSG00000232821.1	120.564	-1.54833	0.416105	-3.72102	0.000198423	0.00488531	NA	1	62	40	190	116	121
ENSG00000233588.1	119.904	1.23104	0.414175	2.97227	0.00295608	0.0348492	NA	243	191	156	66	108	89
ENSG00000233608.3	1003.59	-1.02264	0.285976	-3.57596	0.000348948	0.00765686	TWIST2	22	459	533	919	1366	1102
ENSG00000233728.1	97.5245	1.50163	0.415695	3.61233	0.000303455	0.00688952	NA	439	116	109	32	7	55
ENSG00000233974.3	102.402	-1.92689	0.57591	-3.34582	0.000820392	0.0143221	NA	16	15	18	63	34	45
ENSG00000233994.2	355.037	0.994212	0.308987	3.21765	0.00129246	0.020023	NA	601	489	565	235	359	338
ENSG00000234297.2	236.403	0.965732	0.319249	3.02501	0.00248627	0.0309112	NA	267	450	531	220	295	245
ENSG00000234432.4	67.6652	-1.55509	0.458109	-3.39458	0.000687332	0.0125316	LOC100129484	71	39	24	91	79	82
ENSG00000234456.7	1151.87	-0.732794	0.257913	-2.84124	0.00449385	0.0471829	MAGI2-AS3	346	826	950	1550	1531	1300
ENSG00000234558.1	209.181	0.957002	0.330106	2.89907	0.00374269	0.0409904	NA	285	453	404	198	233	244
ENSG00000234664.1	2088.99	0.591282	0.209413	2.82352	0.00475002	0.0489643	NA	3802	3032	4260	1741	2088	2403
ENSG00000234793.1	94.284	-1.32128	0.405665	-3.25709	0.00112563	0.0180959	NA	37	49	78	193	108	150
ENSG00000234964.4	1030.21	0.588125	0.199367	2.94996	0.00317818	0.0367377	NA	1523	1722	2060	1137	1037	1200
ENSG00000235016.1	1098.57	-0.712207	0.229498	-3.10332	0.0019136	0.0263204	SEMA3F-AS1	735	924	909	1712	1427	1408
ENSG00000235033.7	325.18	-1.0144	0.276924	-3.6631	0.000249184	0.00587304	DAAM2-AS1	90	161	174	286	716	303
ENSG00000235237.1	86.2231	-1.34796	0.407404	-3.30866	0.000937436	0.0158016	NA	42	46	42	120	130	119
ENSG00000235333.3	794.642	-1.12013	0.2826	-3.96367	7.3807e-05	0.002247	NA	481	608	714	1634	943	1601
ENSG00000235370.6	418.537	-1.67146	0.374494	-4.46324	8.07314e-06	0.000364964	NA	153	96	82	259	364	317
ENSG00000235531.9	97.1901	-1.43542	0.469034	-3.06037	0.00221062	0.0287091	MSC-AS1	8	16	41	60	57	95
ENSG00000235597.1	219.744	-1.16724	0.382112	-3.0547	0.00225285	0.028941	LINC01102	307	73	93	203	151	215
ENSG00000235605.1	339.314	-0.944365	0.293092	-3.22208	0.00127263	0.0197483	NA	570	219	196	382	431	517
ENSG00000235674.2	105.397	1.5017	0.47891	3.13567	0.00171462	0.024507	NA	128	223	275	89	109	84
ENSG00000235776.2	560.961	0.850392	0.205631	4.13553	3.54132e-05	0.00123722	NA	969	819	725	480	547	629
ENSG00000235865.2	211.898	-1.81231	0.398603	-4.54665	5.45061e-06	0.000269813	GSN-AS1	23	16	23	53	78	92
ENSG00000235954.6	1298.64	-0.634175	0.208167	-3.04647	0.00231546	0.0296117	TTC28-AS1	1107	1055	1062	1795	1671	1462
ENSG00000236017.8	303.201	-1.07101	0.316089	-3.38831	0.000703246	0.0127598	NA	404	240	246	455	350	621
ENSG00000236358.1	115.114	-1.41673	0.470161	-3.01328	0.00258439	0.031762	NA	195	59	59	128	151	179
ENSG00000236530.2	51.3626	1.49741	0.523653	2.85955	0.00424242	0.0450181	NA	122	98	122	33	48	44
ENSG00000236698.1	612.86	0.724266	0.256758	2.82081	0.00479028	0.0492022	NA	852	1017	1240	578	746	711
ENSG00000236886.2	609.65	-1.59731	0.395967	-4.03395	5.48476e-05	0.00177108	NA	145	223	327	965	550	868
ENSG00000237037.9	556.686	-1.11766	0.345485	-3.23504	0.00121626	0.0191911	NDUFA6-DT	347	333	200	570	600	683
ENSG00000237515.7	160.208	1.69409	0.521254	3.25003	0.00115394	0.0183935	SHISA9	424	280	336	134	28	105
ENSG00000237757.2	71.7222	-1.50358	0.465034	-3.23328	0.00122379	0.0192291	NA	98	25	27	64	72	90
ENSG00000237931.1	101.911	1.69814	0.551625	3.07842	0.002081	0.0276303	NA	131	167	261	73	88	90
ENSG00000238035.8	121.203	-1.2828	0.383632	-3.34383	0.000826302	0.0144073	NA	71	91	93	258	176	197
ENSG00000238113.6	170.639	-1.14706	0.389749	-2.94308	0.00324962	0.0373037	LINC01410	18	119	134	233	156	300
ENSG00000239791.1	366.864	-0.747081	0.246822	-3.0268	0.0024716	0.0308241	NA	411	254	318	478	569	482
ENSG00000240053.8	603.906	-1.11458	0.387465	-2.8766	0.00401979	0.0432179	LY6G5B	366	391	617	1378	909	982
ENSG00000240489.1	2013.75	0.805701	0.249143	3.23388	0.00122119	0.0192204	NA	3180	3317	3714	1806	2462	2219
ENSG00000240694.8	952.784	2.26781	0.509991	4.44677	8.71716e-06	0.000390317	PNMA2	4404	1411	1027	120	49	429
ENSG00000240720.7	1526.5	1.12129	0.248268	4.51645	6.2884e-06	0.000303386	LRRD1	2633	3086	2275	1356	1108	1077
ENSG00000240801.1	3521.27	-1.00165	0.354272	-2.82735	0.00469355	0.0485684	NA	57	1548	2163	4024	8581	3662
ENSG00000241158.5	257.589	-1.52106	0.433323	-3.51022	0.00044774	0.00924097	ADAMTS9-AS1	10	33	47	109	68	114
ENSG00000241404.6	1004.78	-0.691347	0.242549	-2.85033	0.00436732	0.046057	EGFL8	606	847	935	1581	1016	1508
ENSG00000241962.9	611.135	0.717126	0.250314	2.8649	0.00417138	0.044415	NA	903	1004	1096	621	731	657
ENSG00000241978.9	4336.02	0.860609	0.223173	3.85624	0.000115144	0.00317568	PALM2AKAP2	4190	7658	7451	2993	4055	4893
ENSG00000242252.1	217.209	-0.947447	0.303651	-3.12018	0.00180741	0.0254188	BGLAP	155	149	160	324	304	298
ENSG00000242516.1	155.461	-1.51452	0.506383	-2.99087	0.00278185	0.0335413	LINC00960	28	134	54	250	262	224
ENSG00000242802.6	968.201	-0.679575	0.22859	-2.9729	0.00295003	0.0348124	AP5Z1	1193	819	839	1179	1330	1409
ENSG00000242808.7	258.981	3.71102	0.444972	8.33988	7.43655e-17	2.90661e-14	SOX2-OT	923	575	722	42	37	56
ENSG00000243509.4	188.844	-1.70226	0.51365	-3.31405	0.000919555	0.0155983	TNFRSF6B	244	91	92	346	211	318
ENSG00000243554.1	83.6118	-1.35675	0.449938	-3.01541	0.00256631	0.0316962	NA	84	48	48	143	77	101
ENSG00000243679.1	410.448	-1.3872	0.469511	-2.95457	0.00313101	0.0363378	NA	244	305	250	1040	613	467
ENSG00000243708.10	1247.68	-1.02214	0.355009	-2.87918	0.00398712	0.0430042	PLA2G4B	1192	986	685	2227	1295	1490
ENSG00000243746.1	138.34	-1.10361	0.341312	-3.23343	0.00122314	0.0192291	NA	191	52	48	102	126	161
ENSG00000244151.1	659.524	-0.807942	0.261464	-3.09007	0.00200106	0.0269698	NA	620	507	587	984	1072	912
ENSG00000244161.1	477.7	-0.887342	0.235633	-3.76577	0.000166035	0.00422084	FLNB-AS1	133	306	307	496	669	594
ENSG00000244257.5	3169.58	-1.34119	0.289138	-4.63858	3.50803e-06	0.000183838	NA	1704	1916	1958	4331	4601	5439
ENSG00000244274.7	232.817	1.24204	0.322192	3.85498	0.000115738	0.00318382	DBNDD2	740	403	364	176	87	170
ENSG00000244486.8	1214.95	-1.49989	0.312876	-4.79388	1.63584e-06	9.80512e-05	SCARF2	281	571	704	1417	2156	2031
ENSG00000244560.6	452.412	-1.15338	0.406675	-2.83612	0.00456651	0.0477549	LOC155060	228	270	302	784	514	617
ENSG00000244625.5	276.378	0.970472	0.327448	2.96374	0.00303922	0.0355809	NA	490	400	374	195	110	220
ENSG00000245526.9	172.551	4.37126	0.707191	6.18116	6.36313e-10	8.84287e-08	LINC00461	548	257	106	12	1	7
ENSG00000246627.6	164.31	-1.15935	0.366394	-3.16421	0.00155505	0.0227924	CACNA1C-AS1	29	83	124	249	291	199
ENSG00000248019.2	400.15	-0.856631	0.275209	-3.11265	0.00185413	0.0258482	FAM13A-AS1	181	291	364	612	651	491
ENSG00000248590.2	108.105	2.57262	0.572443	4.49412	6.98594e-06	0.000330968	NA	597	193	185	21	15	38
ENSG00000248641.1	370.425	0.80485	0.283497	2.83901	0.00452538	0.0474305	NA	689	714	786	341	501	414
ENSG00000248873.1	774.775	0.788011	0.222986	3.53391	0.000409467	0.00864359	NA	937	1420	1613	709	1038	836
ENSG00000249082.2	78.9254	-3.06135	0.655602	-4.66953	3.01895e-06	0.000161824	C5orf66-AS1	0	13	5	56	276	55
ENSG00000249115.8	1834.09	-0.689191	0.241533	-2.8534	0.00432542	0.0457695	HAUS5	1984	1725	1993	3434	3129	2463
ENSG00000249565.2	1438.86	0.705054	0.218657	3.22447	0.00126207	0.0196332	NA	1943	2341	2726	1226	2174	1665
ENSG00000250091.2	339.986	-0.904617	0.311361	-2.90536	0.00366827	0.0404826	NA	226	202	175	367	351	304
ENSG00000250138.4	175.702	-2.76957	0.750619	-3.68971	0.000224512	0.00540641	NA	35	37	46	604	32	176
ENSG00000250251.6	2637.5	-1.39739	0.331305	-4.21782	2.46675e-05	0.000909209	NA	1791	1652	1595	4951	4030	3614
ENSG00000250366.2	138.311	2.81988	0.443157	6.36316	1.97649e-10	2.9904e-08	TUNAR	722	336	263	31	5	54
ENSG00000250379.1	196.919	-1.09143	0.375106	-2.90964	0.00361842	0.0401443	NA	158	90	111	240	228	221
ENSG00000250742.2	292.073	1.79588	0.544331	3.29925	0.000969426	0.0161953	LINC02381	619	1052	550	360	257	79
ENSG00000251143.1	6124.65	-0.522965	0.170313	-3.0706	0.00213626	0.0281251	LOC100128494	6137	4260	5170	5753	9812	6635
ENSG00000251349.3	2466.25	0.577222	0.202649	2.84838	0.00439418	0.0462622	MSANTD3-TMEFF1	5153	4093	3061	2233	2980	2349
ENSG00000251548.1	99.2889	0.974648	0.32764	2.97475	0.00293224	0.034664	NA	194	169	164	74	116	100
ENSG00000251569.1	544.33	-1.65117	0.534806	-3.08742	0.00201901	0.0270658	NA	108	202	243	1205	197	457
ENSG00000253230.7	344.263	2.30953	0.515117	4.4835	7.34276e-06	0.00034268	LINC00599	1208	503	668	113	16	203
ENSG00000253554.5	78.951	8.96201	1.34404	6.66795	2.59404e-11	4.6795e-09	LINC01414	430	212	182	1	0	0
ENSG00000253629.1	85.9625	1.59605	0.399399	3.99612	6.43892e-05	0.0020167	NA	179	133	172	45	40	55
ENSG00000253785.1	253.472	0.961168	0.282139	3.40672	0.000657484	0.0121647	NA	644	370	473	187	260	264
ENSG00000254244.1	194.862	1.02708	0.335632	3.06013	0.00221237	0.0287091	NA	294	367	376	159	269	194
ENSG00000254285.3	542.841	1.13122	0.322032	3.51275	0.000443491	0.00917346	NA	76	1634	956	723	682	564
ENSG00000254377.5	343.371	5.93969	0.94853	6.26199	3.80084e-10	5.40208e-08	MIR124-2HG	915	990	1214	22	1	18
ENSG00000254418.1	99.4181	1.87301	0.41749	4.48636	7.2452e-06	0.00033897	NA	436	160	182	33	23	55
ENSG00000254535.3	540.273	-1.18681	0.345149	-3.43854	0.000584857	0.0112743	PABPC4L	59	373	218	613	1307	590
ENSG00000254598.2	1221.07	0.72613	0.233189	3.11391	0.00184628	0.0258369	CSNK2A3	2030	1802	2087	957	1686	1204
ENSG00000254681.6	3057.23	-1.23317	0.319493	-3.85979	0.000113487	0.00315893	PKD1P5-LOC105376752	1996	1634	2094	4785	4468	4085
ENSG00000254806.5	309.007	0.809668	0.263889	3.06822	0.0021534	0.0282517	SYS1-DBNDD2	832	465	419	226	192	283
ENSG00000254852.8	216.468	-1.11279	0.36839	-3.02069	0.00252201	0.0312314	NPIPA2	107	147	161	462	258	324
ENSG00000255126.1	153.391	1.13342	0.347495	3.26168	0.00110754	0.0178971	NA	590	289	222	105	44	127
ENSG00000255182.2	722.737	-0.950625	0.272287	-3.49126	0.000480745	0.00973508	NA	1017	492	574	1171	881	1032
ENSG00000255248.7	6648.31	-2.24945	0.302183	-7.44398	9.76986e-14	2.61846e-11	MIR100HG	182	1871	1153	7481	8207	6232
ENSG00000255330.9	1544.3	2.02073	0.433686	4.65943	3.17083e-06	0.000169481	SOGA3	5651	2652	2166	368	150	839
ENSG00000255351.1	541.526	0.86231	0.261943	3.29198	0.00099485	0.016488	NA	953	808	974	376	770	532
ENSG00000255390.1	872.386	-0.866268	0.265553	-3.26213	0.00110579	0.01789	NA	468	481	595	800	1074	1110
ENSG00000255571.7	151.023	1.7925	0.513112	3.4934	0.00047692	0.00970444	MIR9-3HG	643	132	140	41	14	41
ENSG00000256238.1	526.499	0.85927	0.278302	3.08754	0.0020182	0.0270658	NA	705	859	1142	433	766	590
ENSG00000256463.8	407.842	2.61798	0.583346	4.48787	7.19394e-06	0.000338259	SALL3	1645	634	512	43	42	97
ENSG00000256500.5	4373.47	0.459602	0.159228	2.88644	0.00389631	0.042327	NA	10540	5467	5514	3298	3785	4324
ENSG00000256967.1	80.3198	-1.50076	0.521911	-2.87551	0.00403376	0.0433363	NA	25	60	53	195	105	161
ENSG00000257096.1	373.332	1.07504	0.372216	2.88822	0.00387432	0.0421858	NA	973	581	505	186	287	273
ENSG00000257179.1	298.553	1.50202	0.489759	3.06685	0.00216326	0.0283268	NA	364	472	1058	272	275	251
ENSG00000257851.2	242.533	1.09	0.312313	3.49007	0.000482888	0.00976235	NA	257	476	643	224	301	242
ENSG00000257907.2	87.6743	-1.14762	0.392057	-2.92717	0.00342066	0.0386829	NA	145	48	44	93	95	135
ENSG00000257918.1	115.105	5.53692	0.548951	10.0864	6.3478e-24	6.26795e-21	NA	702	294	243	5	3	9
ENSG00000257935.2	47.6202	6.98816	2.27487	3.07189	0.00212706	0.0280497	NA	245	28	29	0	0	0
ENSG00000258399.7	1226.09	-1.44366	0.432231	-3.34003	0.000837701	0.014525	NA	311	328	296	1262	561	523
ENSG00000258424.1	170.508	0.802742	0.284354	2.82304	0.0047571	0.0490104	NA	327	245	275	139	158	162
ENSG00000258634.3	1271.54	-0.796353	0.235795	-3.3773	0.000732	0.0131417	NA	617	955	1029	1531	3294	1412
ENSG00000258663.1	766.098	-1.47663	0.380786	-3.87785	0.000105383	0.00300012	NA	204	217	198	764	561	469
ENSG00000258727.1	928.603	-1.21348	0.283989	-4.27296	1.92892e-05	0.00073854	LOC102724814	266	687	604	1879	1299	1301
[truncated: 134 more rows]

## Sheet: CS13CS17_DE
ENS	baseMean	log2FoldChange	lfcSE	stat	pvalue	padj	Symbol	CS13.12690	CS13.13365	CS13.13472	CS17.12320	CS17.12421	CS17.12588
[truncated: 5,786 more rows]

[truncated: 4 more sheets: CS14CS15_DE, CS14CS17_DE, CS15CS17_DE, Cluster]
