# Supplementary material for: Integrative analysis of transcriptome dynamics during human craniofacial development identifies candidate disease genes
Source: Nat Commun. 2023 Aug 2;14:4623. doi: 10.1038/s41467-023-40363-1 (PMC10397224; doi:10.1038/s41467-023-40363-1)
Supplement: Supplementary file 8 — Supplementary Data 5 [file 41467_2023_40363_MOESM8_ESM.xlsx]

## Sheet: README
Gene ontology outputs of modules from Figure 5A. For column descriptions, see reference manual of RDAVIDWebService available at Bioconductor.org.

## Sheet: bisque4FuncAnnotChart
Category	Term	Count	%	PValue	Genes	List Total	Pop Hits	Pop Total	Fold Enrichment	Bonferroni	Benjamini	FDR
GOTERM_CC_ALL	GO:0030529~intracellular ribonucleoprotein complex	74	22.289156626506024	3.1270415616206837E-32	ENSG00000111639, ENSG00000142937, ENSG00000110700, ENSG00000157110, ENSG00000077312, ENSG00000129084, ENSG00000213988, ENSG00000241370, ENSG00000171863, ENSG00000204392, ENSG00000134597, ENSG00000100823, ENSG00000184220, ENSG00000167088, ENSG00000163923, ENSG00000147677, ENSG00000125691, ENSG00000184209, ENSG00000175110, ENSG00000138326, ENSG00000170860, ENSG00000168028, ENSG00000197958, ENSG0000…	288	743	14909	5.155834081052789	1.741762149822721E-29	7.928430037436097E-30	6.718525992225921E-28
GOTERM_CC_ALL	GO:1990904~ribonucleoprotein complex	74	22.289156626506024	3.4148631099626444E-32	ENSG00000111639, ENSG00000142937, ENSG00000110700, ENSG00000157110, ENSG00000077312, ENSG00000129084, ENSG00000213988, ENSG00000241370, ENSG00000171863, ENSG00000204392, ENSG00000134597, ENSG00000100823, ENSG00000184220, ENSG00000167088, ENSG00000163923, ENSG00000147677, ENSG00000125691, ENSG00000184209, ENSG00000175110, ENSG00000138326, ENSG00000170860, ENSG00000168028, ENSG00000197958, ENSG0000…	288	744	14909	5.148904196535245	1.9020787522491929E-29	7.928430037436097E-30	6.718525992225921E-28
GOTERM_CC_ALL	GO:0005840~ribosome	46	13.855421686746988	4.270249571330034E-32	ENSG00000149273, ENSG00000132676, ENSG00000111639, ENSG00000145592, ENSG00000142937, ENSG00000110700, ENSG00000213988, ENSG00000265681, ENSG00000171863, ENSG00000278845, ENSG00000116221, ENSG00000163584, ENSG00000174748, ENSG00000100823, ENSG00000089009, ENSG00000186468, ENSG00000163923, ENSG00000148303, ENSG00000188846, ENSG00000125691, ENSG00000183617, ENSG00000118181, ENSG00000175110, ENSG0000…	288	236	14909	10.090248352165723	2.378529011230829E-29	7.928430037436097E-30	6.718525992225921E-28
GOTERM_BP_ALL	GO:0006412~translation	67	20.180722891566266	7.003358539839423E-32	ENSG00000111639, ENSG00000142937, ENSG00000110700, ENSG00000114942, ENSG00000156508, ENSG00000213988, ENSG00000171863, ENSG00000163923, ENSG00000102882, ENSG00000254772, ENSG00000147677, ENSG00000125691, ENSG00000175110, ENSG00000138326, ENSG00000169032, ENSG00000065427, ENSG00000168028, ENSG00000197958, ENSG00000060138, ENSG00000167774, ENSG00000137154, ENSG00000232119, ENSG00000143947, ENSG0000…	273	598	13955	5.727179732196455	2.286596563257572E-28	1.4469762399326435E-28	1.3773759734898048E-26
GOTERM_BP_ALL	GO:0043043~peptide biosynthetic process	68	20.481927710843372	8.866275979979433E-32	ENSG00000111639, ENSG00000142937, ENSG00000110700, ENSG00000114942, ENSG00000156508, ENSG00000213988, ENSG00000171863, ENSG00000163923, ENSG00000102882, ENSG00000254772, ENSG00000147677, ENSG00000125691, ENSG00000175110, ENSG00000138326, ENSG00000169032, ENSG00000065427, ENSG00000168028, ENSG00000197958, ENSG00000060138, ENSG00000167774, ENSG00000137154, ENSG00000232119, ENSG00000143947, ENSG0000…	273	621	13955	5.597376322014004	2.8948391074632847E-28	1.4469762399326435E-28	1.3773759734898048E-26
GOTERM_CC_ALL	GO:0044391~ribosomal subunit	41	12.349397590361445	1.2386413080191218E-31	ENSG00000149273, ENSG00000132676, ENSG00000111639, ENSG00000145592, ENSG00000142937, ENSG00000110700, ENSG00000265681, ENSG00000171863, ENSG00000116221, ENSG00000163584, ENSG00000174748, ENSG00000089009, ENSG00000186468, ENSG00000163923, ENSG00000148303, ENSG00000188846, ENSG00000125691, ENSG00000183617, ENSG00000118181, ENSG00000175110, ENSG00000138326, ENSG00000174444, ENSG00000198755, ENSG0000…	288	177	14909	11.991309635907093	6.899232085666508E-29	1.724808021416627E-29	1.4615967434625638E-27
GOTERM_BP_ALL	GO:0006518~peptide metabolic process	71	21.385542168674696	1.4846826001892905E-29	ENSG00000176393, ENSG00000111639, ENSG00000142937, ENSG00000110700, ENSG00000114942, ENSG00000156508, ENSG00000213988, ENSG00000171863, ENSG00000163923, ENSG00000233276, ENSG00000102882, ENSG00000254772, ENSG00000147677, ENSG00000125691, ENSG00000175110, ENSG00000138326, ENSG00000169032, ENSG00000065427, ENSG00000168028, ENSG00000197958, ENSG00000060138, ENSG00000167774, ENSG00000137154, ENSG0000…	273	743	13955	4.884686869882025	4.8474886896180337E-26	1.615334669005948E-26	1.537636279596042E-24
GOTERM_MF_ALL	GO:0003735~structural constituent of ribosome	42	12.650602409638553	1.4887601654232288E-29	ENSG00000149273, ENSG00000132676, ENSG00000111639, ENSG00000145592, ENSG00000142937, ENSG00000110700, ENSG00000213988, ENSG00000265681, ENSG00000171863, ENSG00000116221, ENSG00000163584, ENSG00000174748, ENSG00000089009, ENSG00000186468, ENSG00000163923, ENSG00000148303, ENSG00000188846, ENSG00000125691, ENSG00000175110, ENSG00000138326, ENSG00000174444, ENSG00000198755, ENSG00000116898, ENSG0000…	280	206	14032	10.21747572815534	9.974693108335632E-27	9.989580709989865E-27	9.721603880213684E-25
GOTERM_BP_ALL	GO:0043604~amide biosynthetic process	68	20.481927710843372	2.81429125100834E-29	ENSG00000111639, ENSG00000142937, ENSG00000110700, ENSG00000114942, ENSG00000156508, ENSG00000213988, ENSG00000171863, ENSG00000163923, ENSG00000102882, ENSG00000254772, ENSG00000147677, ENSG00000125691, ENSG00000175110, ENSG00000138326, ENSG00000169032, ENSG00000065427, ENSG00000168028, ENSG00000197958, ENSG00000060138, ENSG00000167774, ENSG00000137154, ENSG00000232119, ENSG00000143947, ENSG0000…	273	683	13955	5.089268954569101	9.188660934542229E-26	2.2964616608228052E-26	2.1860007292207278E-24
GOTERM_BP_ALL	GO:0045047~protein targeting to ER	31	9.33734939759036	5.942673463194938E-28	ENSG00000149273, ENSG00000145592, ENSG00000142937, ENSG00000110700, ENSG00000265681, ENSG00000171863, ENSG00000132432, ENSG00000174748, ENSG00000089009, ENSG00000186468, ENSG00000148303, ENSG00000188846, ENSG00000125691, ENSG00000118181, ENSG00000138326, ENSG00000174444, ENSG00000198755, ENSG00000071082, ENSG00000168028, ENSG00000197958, ENSG00000145425, ENSG00000114391, ENSG00000137154, ENSG0000…	273	99	13955	16.006401006401006	1.9402828857331472E-24	3.879377236773655E-25	3.6927772900293345E-23
GOTERM_CC_ALL	GO:0022626~cytosolic ribosome	32	9.63855421686747	1.276447864512136E-27	ENSG00000149273, ENSG00000145592, ENSG00000142937, ENSG00000110700, ENSG00000265681, ENSG00000171863, ENSG00000163584, ENSG00000174748, ENSG00000089009, ENSG00000186468, ENSG00000163923, ENSG00000148303, ENSG00000188846, ENSG00000125691, ENSG00000118181, ENSG00000138326, ENSG00000174444, ENSG00000198755, ENSG00000071082, ENSG00000168028, ENSG00000197958, ENSG00000145425, ENSG00000114391, ENSG0000…	288	112	14909	14.790674603174603	7.109814605332597E-25	1.4219629210665196E-25	1.2049667840994564E-23
GOTERM_BP_ALL	GO:0070972~protein localization to endoplasmic reticulum	33	9.939759036144578	2.0404836141596925E-27	ENSG00000149273, ENSG00000105438, ENSG00000145592, ENSG00000142937, ENSG00000110700, ENSG00000265681, ENSG00000171863, ENSG00000132432, ENSG00000174748, ENSG00000089009, ENSG00000186468, ENSG00000148303, ENSG00000188846, ENSG00000125691, ENSG00000118181, ENSG00000138326, ENSG00000174444, ENSG00000198755, ENSG00000071082, ENSG00000168028, ENSG00000197958, ENSG00000145425, ENSG00000114391, ENSG0000…	273	123	13955	13.71437505583847	6.662179000231396E-24	1.0489846793953697E-24	9.985280021082763E-23
GOTERM_BP_ALL	GO:0072599~establishment of protein localization to endoplasmic reticulum	31	9.33734939759036	2.2496607707621286E-27	ENSG00000149273, ENSG00000145592, ENSG00000142937, ENSG00000110700, ENSG00000265681, ENSG00000171863, ENSG00000132432, ENSG00000174748, ENSG00000089009, ENSG00000186468, ENSG00000148303, ENSG00000188846, ENSG00000125691, ENSG00000118181, ENSG00000138326, ENSG00000174444, ENSG00000198755, ENSG00000071082, ENSG00000168028, ENSG00000197958, ENSG00000145425, ENSG00000114391, ENSG00000137154, ENSG0000…	273	103	13955	15.38479320032718	7.34514241653835E-24	1.0489846793953697E-24	9.985280021082763E-23
GOTERM_BP_ALL	GO:0006614~SRP-dependent cotranslational protein targeting to membrane	29	8.734939759036145	2.3291393183157436E-26	ENSG00000149273, ENSG00000145592, ENSG00000142937, ENSG00000110700, ENSG00000265681, ENSG00000171863, ENSG00000174748, ENSG00000089009, ENSG00000186468, ENSG00000148303, ENSG00000188846, ENSG00000125691, ENSG00000118181, ENSG00000138326, ENSG00000174444, ENSG00000198755, ENSG00000071082, ENSG00000168028, ENSG00000197958, ENSG00000145425, ENSG00000114391, ENSG00000137154, ENSG00000143947, ENSG0000…	273	91	13955	16.29010183955239	7.604639874300903E-23	9.502888418728234E-24	9.04579482750877E-22
GOTERM_BP_ALL	GO:0006413~translational initiation	36	10.843373493975903	7.059509008598671E-26	ENSG00000149273, ENSG00000197111, ENSG00000145592, ENSG00000142937, ENSG00000110700, ENSG00000265681, ENSG00000171863, ENSG00000174748, ENSG00000100129, ENSG00000089009, ENSG00000186468, ENSG00000148303, ENSG00000188846, ENSG00000147677, ENSG00000125691, ENSG00000118181, ENSG00000138326, ENSG00000174444, ENSG00000198755, ENSG00000071082, ENSG00000168028, ENSG00000197958, ENSG00000145425, ENSG0000…	273	173	13955	10.637108556183701	2.3049296913074657E-22	2.5602486004517848E-23	2.43709938774623E-21
GOTERM_BP_ALL	GO:0006613~cotranslational protein targeting to membrane	29	8.734939759036145	2.373705022403947E-25	ENSG00000149273, ENSG00000145592, ENSG00000142937, ENSG00000110700, ENSG00000265681, ENSG00000171863, ENSG00000174748, ENSG00000089009, ENSG00000186468, ENSG00000148303, ENSG00000188846, ENSG00000125691, ENSG00000118181, ENSG00000138326, ENSG00000174444, ENSG00000198755, ENSG00000071082, ENSG00000168028, ENSG00000197958, ENSG00000145425, ENSG00000114391, ENSG00000137154, ENSG00000143947, ENSG0000…	273	98	13955	15.126523136727217	7.750146898148887E-22	7.110853210724294E-23	6.768817685576097E-21
GOTERM_BP_ALL	GO:0019080~viral gene expression	36	10.843373493975903	2.396427246261251E-25	ENSG00000149273, ENSG00000213246, ENSG00000197111, ENSG00000145592, ENSG00000142937, ENSG00000110700, ENSG00000265681, ENSG00000171863, ENSG00000174748, ENSG00000163882, ENSG00000100129, ENSG00000100603, ENSG00000089009, ENSG00000186468, ENSG00000148303, ENSG00000188846, ENSG00000125691, ENSG00000108518, ENSG00000118181, ENSG00000138326, ENSG00000064995, ENSG00000174444, ENSG00000198755, ENSG0000…	273	179	13955	10.28055743139542	7.824334959042984E-22	7.110853210724294E-23	6.768817685576097E-21
GOTERM_BP_ALL	GO:0044033~multi-organism metabolic process	37	11.144578313253012	1.1575913048246727E-24	ENSG00000149273, ENSG00000213246, ENSG00000197111, ENSG00000145592, ENSG00000142937, ENSG00000110700, ENSG00000265681, ENSG00000171863, ENSG00000174748, ENSG00000163882, ENSG00000100129, ENSG00000100603, ENSG00000089009, ENSG00000186468, ENSG00000148303, ENSG00000188846, ENSG00000125691, ENSG00000108518, ENSG00000118181, ENSG00000138326, ENSG00000169032, ENSG00000064995, ENSG00000174444, ENSG0000…	273	201	13955	9.4096367976965	3.779535610252556E-21	3.1486483491231096E-22	2.9971968200752153E-20
GOTERM_BP_ALL	GO:0043603~cellular amide metabolic process	71	21.385542168674696	1.4976146622395952E-24	ENSG00000176393, ENSG00000111639, ENSG00000142937, ENSG00000110700, ENSG00000114942, ENSG00000156508, ENSG00000213988, ENSG00000171863, ENSG00000163923, ENSG00000233276, ENSG00000102882, ENSG00000254772, ENSG00000147677, ENSG00000125691, ENSG00000175110, ENSG00000138326, ENSG00000169032, ENSG00000065427, ENSG00000168028, ENSG00000197958, ENSG00000060138, ENSG00000167774, ENSG00000137154, ENSG0000…	273	899	13955	4.03706601148203	4.889711872212278E-21	3.7601648135000295E-22	3.5792990427526325E-20
GOTERM_BP_ALL	GO:0019083~viral transcription	34	10.240963855421686	6.350918433438374E-24	ENSG00000149273, ENSG00000213246, ENSG00000145592, ENSG00000142937, ENSG00000110700, ENSG00000265681, ENSG00000171863, ENSG00000174748, ENSG00000163882, ENSG00000100603, ENSG00000089009, ENSG00000186468, ENSG00000148303, ENSG00000188846, ENSG00000125691, ENSG00000108518, ENSG00000118181, ENSG00000138326, ENSG00000064995, ENSG00000174444, ENSG00000198755, ENSG00000071082, ENSG00000168028, ENSG0000…	273	169	13955	10.283936970327503	2.0735748685176293E-20	1.4806712690530608E-21	1.4094502551923591E-19
GOTERM_BP_ALL	GO:0000184~nuclear-transcribed mRNA catabolic process, nonsense-mediated decay	29	8.734939759036145	4.006776284327752E-23	ENSG00000149273, ENSG00000145592, ENSG00000142937, ENSG00000110700, ENSG00000265681, ENSG00000171863, ENSG00000174748, ENSG00000089009, ENSG00000186468, ENSG00000148303, ENSG00000188846, ENSG00000125691, ENSG00000118181, ENSG00000138326, ENSG00000174444, ENSG00000198755, ENSG00000071082, ENSG00000168028, ENSG00000197958, ENSG00000145425, ENSG00000114391, ENSG00000137154, ENSG00000143947, ENSG0000…	273	116	13955	12.779304029304027	1.3082124568330111E-19	8.718745194697189E-21	8.29936927693755E-19
GOTERM_BP_ALL	GO:1901566~organonitrogen compound biosynthetic process	81	24.397590361445783	1.3379471812350115E-22	ENSG00000111639, ENSG00000142937, ENSG00000110700, ENSG00000114942, ENSG00000156508, ENSG00000213988, ENSG00000104904, ENSG00000171863, ENSG00000100938, ENSG00000102967, ENSG00000163923, ENSG00000102882, ENSG00000254772, ENSG00000147677, ENSG00000125691, ENSG00000241468, ENSG00000175110, ENSG00000133275, ENSG00000138326, ENSG00000169032, ENSG00000198931, ENSG00000065427, ENSG00000168028, ENSG0000…	273	1254	13955	3.3018297491981703	4.368397546732313E-19	2.729412249719423E-20	2.598126182560738E-18
GOTERM_BP_ALL	GO:0000956~nuclear-transcribed mRNA catabolic process	34	10.240963855421686	5.1970805480617945E-22	ENSG00000149273, ENSG00000145592, ENSG00000142937, ENSG00000110700, ENSG00000175324, ENSG00000265681, ENSG00000204392, ENSG00000171863, ENSG00000174748, ENSG00000089009, ENSG00000186468, ENSG00000148303, ENSG00000188846, ENSG00000125691, ENSG00000118181, ENSG00000138326, ENSG00000171311, ENSG00000174444, ENSG00000170860, ENSG00000198755, ENSG00000071082, ENSG00000168028, ENSG00000197958, ENSG0000…	273	193	13955	9.005105429975895	1.6968467989421759E-18	9.966485272789732E-20	9.48709244563655E-18
GOTERM_BP_ALL	GO:0006612~protein targeting to membrane	33	9.939759036144578	5.496223496023749E-22	ENSG00000149273, ENSG00000130734, ENSG00000145592, ENSG00000142937, ENSG00000110700, ENSG00000265681, ENSG00000171863, ENSG00000174748, ENSG00000089009, ENSG00000186468, ENSG00000168958, ENSG00000162735, ENSG00000148303, ENSG00000188846, ENSG00000125691, ENSG00000118181, ENSG00000138326, ENSG00000174444, ENSG00000198755, ENSG00000071082, ENSG00000168028, ENSG00000197958, ENSG00000145425, ENSG0000…	273	179	13955	9.423844312112468	1.794516971451754E-18	9.966485272789732E-20	9.48709244563655E-18
GOTERM_BP_ALL	GO:0006401~RNA catabolic process	36	10.843373493975903	1.9702630127803536E-21	ENSG00000149273, ENSG00000145592, ENSG00000142937, ENSG00000110700, ENSG00000175324, ENSG00000265681, ENSG00000204392, ENSG00000171863, ENSG00000174748, ENSG00000089009, ENSG00000119705, ENSG00000186468, ENSG00000148303, ENSG00000188846, ENSG00000125691, ENSG00000118181, ENSG00000138326, ENSG00000138668, ENSG00000171311, ENSG00000174444, ENSG00000170860, ENSG00000198755, ENSG00000071082, ENSG0000…	273	232	13955	7.931981811292156	6.432908736727854E-18	3.384704459850039E-19	3.221898516162399E-17
GOTERM_BP_ALL	GO:0006402~mRNA catabolic process	34	10.240963855421686	4.318277495952161E-21	ENSG00000149273, ENSG00000145592, ENSG00000142937, ENSG00000110700, ENSG00000175324, ENSG00000265681, ENSG00000204392, ENSG00000171863, ENSG00000174748, ENSG00000089009, ENSG00000186468, ENSG00000148303, ENSG00000188846, ENSG00000125691, ENSG00000118181, ENSG00000138326, ENSG00000171311, ENSG00000174444, ENSG00000170860, ENSG00000198755, ENSG00000071082, ENSG00000168028, ENSG00000197958, ENSG0000…	273	206	13955	8.436822077598777	1.4099176024283806E-17	6.807472148502172E-19	6.480029401163067E-17
GOTERM_BP_ALL	GO:0006364~rRNA processing	37	11.144578313253012	4.3798074484848535E-21	ENSG00000149273, ENSG00000145592, ENSG00000142937, ENSG00000110700, ENSG00000265681, ENSG00000241370, ENSG00000171863, ENSG00000145337, ENSG00000174748, ENSG00000089009, ENSG00000186468, ENSG00000148303, ENSG00000272047, ENSG00000188846, ENSG00000125691, ENSG00000118181, ENSG00000138326, ENSG00000171311, ENSG00000174444, ENSG00000198755, ENSG00000071082, ENSG00000133773, ENSG00000168028, ENSG0000…	273	254	13955	7.446208646996048	1.4300071319303047E-17	6.807472148502172E-19	6.480029401163067E-17
GOTERM_BP_ALL	GO:0016072~rRNA metabolic process	37	11.144578313253012	9.741198483814377E-21	ENSG00000149273, ENSG00000145592, ENSG00000142937, ENSG00000110700, ENSG00000265681, ENSG00000241370, ENSG00000171863, ENSG00000145337, ENSG00000174748, ENSG00000089009, ENSG00000186468, ENSG00000148303, ENSG00000272047, ENSG00000188846, ENSG00000125691, ENSG00000118181, ENSG00000138326, ENSG00000171311, ENSG00000174444, ENSG00000198755, ENSG00000071082, ENSG00000133773, ENSG00000168028, ENSG0000…	273	260	13955	7.274373062834601	3.1805013049653945E-17	1.4452396295986422E-18	1.3757228949641486E-16
GOTERM_CC_ALL	GO:0044445~cytosolic part	34	10.240963855421686	1.99657000315086E-20	ENSG00000149273, ENSG00000145592, ENSG00000142937, ENSG00000110700, ENSG00000265681, ENSG00000171863, ENSG00000163584, ENSG00000174748, ENSG00000089009, ENSG00000186468, ENSG00000163923, ENSG00000143553, ENSG00000148303, ENSG00000188846, ENSG00000125691, ENSG00000105700, ENSG00000118181, ENSG00000138326, ENSG00000174444, ENSG00000198755, ENSG00000071082, ENSG00000168028, ENSG00000197958, ENSG0000…	288	218	14909	8.07380861365953	1.112089491755029E-17	1.8534824862583815E-18	1.5706350691453432E-16
GOTERM_BP_ALL	GO:1901564~organonitrogen compound metabolic process	99	29.819277108433734	4.3630202682510136E-20	ENSG00000111639, ENSG00000004779, ENSG00000176393, ENSG00000142937, ENSG00000110700, ENSG00000109390, ENSG00000165264, ENSG00000163923, ENSG00000233276, ENSG00000102882, ENSG00000254772, ENSG00000147677, ENSG00000241468, ENSG00000175110, ENSG00000138326, ENSG00000133275, ENSG00000119013, ENSG00000065427, ENSG00000168028, ENSG00000060138, ENSG00000232119, ENSG00000164587, ENSG00000149273, ENSG0000…	273	1971	13955	2.5675314031478416	1.4245261175839559E-16	6.191694850248395E-18	5.893871292806913E-16
GOTERM_MF_ALL	GO:0003723~RNA binding	86	25.903614457831324	2.2596755245081517E-19	ENSG00000142937, ENSG00000110700, ENSG00000114942, ENSG00000157110, ENSG00000077312, ENSG00000129084, ENSG00000156508, ENSG00000171863, ENSG00000204392, ENSG00000134597, ENSG00000100823, ENSG00000184220, ENSG00000167088, ENSG00000163923, ENSG00000089220, ENSG00000254772, ENSG00000106244, ENSG00000147677, ENSG00000125691, ENSG00000184209, ENSG00000138326, ENSG00000171311, ENSG00000170860, ENSG0000…	280	1539	14032	2.800408428478604	1.5139826014204616E-16	7.581211384724849E-17	7.377840587519114E-15
GOTERM_BP_ALL	GO:0019058~viral life cycle	43	12.951807228915662	4.514798459873678E-19	ENSG00000149273, ENSG00000213246, ENSG00000196262, ENSG00000197111, ENSG00000145592, ENSG00000142937, ENSG00000110700, ENSG00000265681, ENSG00000171863, ENSG00000174748, ENSG00000163882, ENSG00000100129, ENSG00000100603, ENSG00000089009, ENSG00000186468, ENSG00000146425, ENSG00000148303, ENSG00000074319, ENSG00000188846, ENSG00000125691, ENSG00000108518, ENSG00000118181, ENSG00000138326, ENSG0000…	273	409	13955	5.374181645575288	1.4740816971487557E-15	6.140125905428202E-17	5.844782839511465E-15
GOTERM_CC_ALL	GO:0032991~macromolecular complex	158	47.59036144578313	5.232078761851499E-19	ENSG00000076944, ENSG00000111639, ENSG00000004779, ENSG00000106328, ENSG00000142937, ENSG00000110700, ENSG00000157110, ENSG00000196169, ENSG00000204392, ENSG00000134597, ENSG00000109390, ENSG00000163882, ENSG00000165264, ENSG00000184220, ENSG00000163923, ENSG00000102882, ENSG00000147677, ENSG00000184209, ENSG00000106554, ENSG00000241468, ENSG00000111229, ENSG00000174021, ENSG00000175110, ENSG0000…	288	4451	14909	1.8376191991812079	2.9142678703512853E-16	4.16323981478755E-17	3.527915965134154E-15
GOTERM_BP_ALL	GO:0022613~ribonucleoprotein complex biogenesis	45	13.55421686746988	8.523141409082825E-19	ENSG00000149273, ENSG00000145592, ENSG00000142937, ENSG00000110700, ENSG00000265681, ENSG00000241370, ENSG00000171863, ENSG00000145337, ENSG00000139343, ENSG00000174748, ENSG00000100129, ENSG00000089009, ENSG00000167088, ENSG00000186468, ENSG00000125743, ENSG00000148303, ENSG00000272047, ENSG00000188846, ENSG00000147677, ENSG00000125691, ENSG00000118181, ENSG00000138326, ENSG00000171311, ENSG0000…	273	459	13955	5.0114917761976585	2.7828056700655425E-15	1.1127813423698535E-16	1.0592560143208133E-14
GOTERM_MF_ALL	GO:0044822~poly(A) RNA binding	71	21.385542168674696	3.6656435664647E-18	ENSG00000142937, ENSG00000110700, ENSG00000157110, ENSG00000077312, ENSG00000156508, ENSG00000171863, ENSG00000204392, ENSG00000134597, ENSG00000100823, ENSG00000184220, ENSG00000167088, ENSG00000089220, ENSG00000106244, ENSG00000147677, ENSG00000125691, ENSG00000184209, ENSG00000138326, ENSG00000170860, ENSG00000133112, ENSG00000168028, ENSG00000197958, ENSG00000060138, ENSG00000137154, ENSG0000…	280	1142	14032	3.115686765073805	2.455981189531349E-15	8.198822776992712E-16	7.978884163004829E-14
GOTERM_BP_ALL	GO:0034655~nucleobase-containing compound catabolic process	39	11.74698795180723	5.139961522797894E-18	ENSG00000149273, ENSG00000145592, ENSG00000142937, ENSG00000110700, ENSG00000175324, ENSG00000265681, ENSG00000204392, ENSG00000171863, ENSG00000169567, ENSG00000174748, ENSG00000089009, ENSG00000119705, ENSG00000186468, ENSG00000233276, ENSG00000148303, ENSG00000188846, ENSG00000125691, ENSG00000118181, ENSG00000138326, ENSG00000138668, ENSG00000171311, ENSG00000174444, ENSG00000170860, ENSG0000…	273	353	13955	5.647511129097531	1.6781974371935122E-14	6.452628619389355E-16	6.142254019743483E-14
GOTERM_BP_ALL	GO:0042254~ribosome biogenesis	37	11.144578313253012	5.9335069841853854E-18	ENSG00000149273, ENSG00000145592, ENSG00000142937, ENSG00000110700, ENSG00000265681, ENSG00000241370, ENSG00000171863, ENSG00000145337, ENSG00000174748, ENSG00000089009, ENSG00000186468, ENSG00000148303, ENSG00000272047, ENSG00000188846, ENSG00000125691, ENSG00000118181, ENSG00000138326, ENSG00000171311, ENSG00000174444, ENSG00000198755, ENSG00000071082, ENSG00000133773, ENSG00000168028, ENSG0000…	273	315	13955	6.004244432815861	1.9372900303365283E-14	7.172950665326332E-16	6.82792822217185E-14
GOTERM_BP_ALL	GO:0016071~mRNA metabolic process	51	15.36144578313253	6.360515965498968E-18	ENSG00000142937, ENSG00000110700, ENSG00000157110, ENSG00000077312, ENSG00000171863, ENSG00000204392, ENSG00000134597, ENSG00000163882, ENSG00000167088, ENSG00000272047, ENSG00000125691, ENSG00000184209, ENSG00000138326, ENSG00000171311, ENSG00000170860, ENSG00000168028, ENSG00000197958, ENSG00000137154, ENSG00000143947, ENSG00000100410, ENSG00000162244, ENSG00000121774, ENSG00000164587, ENSG0000…	273	626	13955	4.164501632552751	2.076708462735413E-14	7.414544325495939E-16	7.057901108859032E-14
GOTERM_BP_ALL	GO:0044270~cellular nitrogen compound catabolic process	40	12.048192771084338	1.0374308496529024E-17	ENSG00000149273, ENSG00000145592, ENSG00000142937, ENSG00000110700, ENSG00000175324, ENSG00000265681, ENSG00000204392, ENSG00000171863, ENSG00000169567, ENSG00000174748, ENSG00000089009, ENSG00000119705, ENSG00000186468, ENSG00000233276, ENSG00000148303, ENSG00000188846, ENSG00000125691, ENSG00000118181, ENSG00000138326, ENSG00000138668, ENSG00000171311, ENSG00000174444, ENSG00000170860, ENSG0000…	273	381	13955	5.366636862699855	3.3872117241167264E-14	1.1676463080231288E-15	1.1114819482315752E-13
GOTERM_BP_ALL	GO:0006396~RNA processing	59	17.771084337349397	2.1308736036980982E-17	ENSG00000142937, ENSG00000110700, ENSG00000157110, ENSG00000077312, ENSG00000241370, ENSG00000171863, ENSG00000204392, ENSG00000134597, ENSG00000145337, ENSG00000163882, ENSG00000167088, ENSG00000272047, ENSG00000125691, ENSG00000184209, ENSG00000138326, ENSG00000169032, ENSG00000171311, ENSG00000170860, ENSG00000065427, ENSG00000168028, ENSG00000197958, ENSG00000137154, ENSG00000143947, ENSG0000…	273	856	13955	3.5232660641539146	6.957302316074291E-14	2.3183904808235307E-15	2.2068747622299969E-13
GOTERM_BP_ALL	GO:0046700~heterocycle catabolic process	39	11.74698795180723	3.9564312650679597E-17	ENSG00000149273, ENSG00000145592, ENSG00000142937, ENSG00000110700, ENSG00000175324, ENSG00000265681, ENSG00000204392, ENSG00000171863, ENSG00000169567, ENSG00000174748, ENSG00000089009, ENSG00000119705, ENSG00000186468, ENSG00000233276, ENSG00000148303, ENSG00000188846, ENSG00000125691, ENSG00000118181, ENSG00000138326, ENSG00000138668, ENSG00000171311, ENSG00000174444, ENSG00000170860, ENSG0000…	273	375	13955	5.316190476190476	1.2917748080446888E-13	4.165739241671555E-15	3.965365142118113E-13
GOTERM_BP_ALL	GO:0019439~aromatic compound catabolic process	39	11.74698795180723	8.733416395870959E-17	ENSG00000149273, ENSG00000145592, ENSG00000142937, ENSG00000110700, ENSG00000175324, ENSG00000265681, ENSG00000204392, ENSG00000171863, ENSG00000169567, ENSG00000174748, ENSG00000089009, ENSG00000119705, ENSG00000186468, ENSG00000233276, ENSG00000148303, ENSG00000188846, ENSG00000125691, ENSG00000118181, ENSG00000138326, ENSG00000138668, ENSG00000171311, ENSG00000174444, ENSG00000170860, ENSG0000…	273	384	13955	5.191592261904762	3.624878175401136E-13	8.908084723788378E-15	8.479601481865959E-13
GOTERM_CC_ALL	GO:0015934~large ribosomal subunit	23	6.927710843373494	1.538534389137484E-16	ENSG00000125691, ENSG00000111639, ENSG00000183617, ENSG00000145592, ENSG00000174444, ENSG00000198755, ENSG00000243147, ENSG00000265681, ENSG00000071082, ENSG00000197958, ENSG00000116221, ENSG00000163584, ENSG00000174748, ENSG00000114391, ENSG00000089009, ENSG00000122406, ENSG00000161970, ENSG00000163923, ENSG00000162244, ENSG00000148303, ENSG00000142676, ENSG00000215472, ENSG00000188846	288	111	14909	10.72657032032032	6.183942247162122E-14	1.0712045684369731E-14	9.077352895911154E-13
GOTERM_BP_ALL	GO:0034470~ncRNA processing	39	11.74698795180723	1.7313172875970987E-16	ENSG00000149273, ENSG00000145592, ENSG00000142937, ENSG00000110700, ENSG00000265681, ENSG00000241370, ENSG00000171863, ENSG00000145337, ENSG00000174748, ENSG00000113272, ENSG00000089009, ENSG00000186468, ENSG00000148303, ENSG00000272047, ENSG00000188846, ENSG00000125691, ENSG00000118181, ENSG00000138326, ENSG00000171311, ENSG00000174444, ENSG00000198755, ENSG00000065427, ENSG00000071082, ENSG0000…	273	392	13955	5.085641399416909	7.249756350802272E-13	1.712430189914221E-14	1.6300614583527836E-12
GOTERM_CC_ALL	GO:0044444~cytoplasmic part	210	63.25301204819277	2.4568369783356984E-16	ENSG00000076944, ENSG00000004779, ENSG00000110700, ENSG00000157110, ENSG00000109390, ENSG00000163923, ENSG00000111906, ENSG00000089220, ENSG00000102882, ENSG00000147677, ENSG00000106554, ENSG00000154079, ENSG00000174021, ENSG00000111229, ENSG00000175110, ENSG00000133275, ENSG00000171311, ENSG00000168028, ENSG00000060138, ENSG00000169599, ENSG00000122705, ENSG00000232119, ENSG00000203697, ENSG0000…	288	7345	14909	1.4800743135920127	1.2367884494324244E-13	1.5205091077033153E-14	1.288474504193833E-12
GOTERM_BP_ALL	GO:1901361~organic cyclic compound catabolic process	39	11.74698795180723	2.8592172665173807E-16	ENSG00000149273, ENSG00000145592, ENSG00000142937, ENSG00000110700, ENSG00000175324, ENSG00000265681, ENSG00000204392, ENSG00000171863, ENSG00000169567, ENSG00000174748, ENSG00000089009, ENSG00000119705, ENSG00000186468, ENSG00000233276, ENSG00000148303, ENSG00000188846, ENSG00000125691, ENSG00000118181, ENSG00000138326, ENSG00000138668, ENSG00000171311, ENSG00000174444, ENSG00000170860, ENSG0000…	273	398	13955	5.0089734386216795	1.0874634526203408E-12	2.7448485758566855E-14	2.6128200138439708E-12
GOTERM_BP_ALL	GO:0034660~ncRNA metabolic process	45	13.55421686746988	5.439207196561127E-16	ENSG00000149273, ENSG00000145592, ENSG00000142937, ENSG00000110700, ENSG00000265681, ENSG00000241370, ENSG00000171863, ENSG00000145337, ENSG00000174748, ENSG00000163882, ENSG00000113272, ENSG00000089009, ENSG00000186468, ENSG00000125821, ENSG00000148303, ENSG00000272047, ENSG00000188846, ENSG00000125691, ENSG00000118181, ENSG00000138326, ENSG00000171311, ENSG00000064995, ENSG00000174444, ENSG0000…	273	542	13955	4.244049308624954	1.812439087700568E-12	5.072449225593005E-14	4.828461931347264E-12
GOTERM_BP_ALL	GO:0090150~establishment of protein localization to membrane	36	10.843373493975903	9.882243102600947E-16	ENSG00000149273, ENSG00000130734, ENSG00000145592, ENSG00000142937, ENSG00000110700, ENSG00000265681, ENSG00000171863, ENSG00000174748, ENSG00000089009, ENSG00000186468, ENSG00000168958, ENSG00000162735, ENSG00000148303, ENSG00000188846, ENSG00000125691, ENSG00000108953, ENSG00000118181, ENSG00000138326, ENSG00000174444, ENSG00000198755, ENSG00000071082, ENSG00000168028, ENSG00000197958, ENSG0000…	273	347	13955	5.303227032333661	3.2623903578610225E-12	8.959900413024859E-14	8.528924811050317E-12
GOTERM_CC_ALL	GO:0022625~cytosolic large ribosomal subunit	18	5.421686746987952	1.021322280388114E-15	ENSG00000125691, ENSG00000145592, ENSG00000174444, ENSG00000198755, ENSG00000265681, ENSG00000071082, ENSG00000197958, ENSG00000163584, ENSG00000174748, ENSG00000114391, ENSG00000089009, ENSG00000122406, ENSG00000161970, ENSG00000163923, ENSG00000162244, ENSG00000148303, ENSG00000142676, ENSG00000188846	288	61	14909	15.27561475409836	5.56554802244591E-13	5.688765101761795E-14	4.820641163431898E-12
GOTERM_CC_ALL	GO:0015935~small ribosomal subunit	18	5.421686746987952	6.0782435091753265E-15	ENSG00000149273, ENSG00000132676, ENSG00000118181, ENSG00000142937, ENSG00000110700, ENSG00000175110, ENSG00000138326, ENSG00000116898, ENSG00000171863, ENSG00000168028, ENSG00000145425, ENSG00000102738, ENSG00000137154, ENSG00000232119, ENSG00000143947, ENSG00000186468, ENSG00000164587, ENSG00000182774	288	67	14909	13.907649253731343	3.401168235939167E-12	3.0567629042085996E-13	2.5902910067979517E-11
GOTERM_MF_ALL	GO:0005198~structural molecule activity	47	14.156626506024098	6.264943458405143E-15	ENSG00000149273, ENSG00000132676, ENSG00000111639, ENSG00000170293, ENSG00000145592, ENSG00000142937, ENSG00000110700, ENSG00000213988, ENSG00000241553, ENSG00000265681, ENSG00000171863, ENSG00000116221, ENSG00000163584, ENSG00000174748, ENSG00000089009, ENSG00000186468, ENSG00000163923, ENSG00000148303, ENSG00000188846, ENSG00000125691, ENSG00000106554, ENSG00000111229, ENSG00000175110, ENSG0000…	280	618	14032	3.8112806287563563	4.165556788393587E-12	1.0509442651474628E-12	1.0227520195846396E-10
GOTERM_CC_ALL	GO:0005739~mitochondrion	78	23.49397590361446	6.585485610503267E-15	ENSG00000156467, ENSG00000111639, ENSG00000004779, ENSG00000133983, ENSG00000145337, ENSG00000109390, ENSG00000102967, ENSG00000100823, ENSG00000165264, ENSG00000111906, ENSG00000175061, ENSG00000233276, ENSG00000102882, ENSG00000106554, ENSG00000154079, ENSG00000241468, ENSG00000174021, ENSG00000175110, ENSG00000169032, ENSG00000164182, ENSG00000119013, ENSG00000065427, ENSG00000167774, ENSG0000…	288	1584	14909	2.5491503577441073	3.648525925825652E-12	3.0567629042085996E-13	2.5902910067979517E-11
GOTERM_BP_ALL	GO:0044419~interspecies interaction between organisms	55	16.566265060240966	1.0699689179443483E-14	ENSG00000142937, ENSG00000110700, ENSG00000171863, ENSG00000163882, ENSG00000100387, ENSG00000233276, ENSG00000102882, ENSG00000143553, ENSG00000146425, ENSG00000254772, ENSG00000074319, ENSG00000125691, ENSG00000138326, ENSG00000065427, ENSG00000133112, ENSG00000168028, ENSG00000197958, ENSG00000137154, ENSG00000143947, ENSG00000086065, ENSG00000162244, ENSG00000164587, ENSG00000149273, ENSG0000…	273	860	13955	3.2691242865661474	3.4798830483850907E-11	9.190469863606192E-13	8.748403758034447E-11
GOTERM_BP_ALL	GO:0044403~symbiosis, encompassing mutualism through parasitism	55	16.566265060240966	1.0699689179443483E-14	ENSG00000142937, ENSG00000110700, ENSG00000171863, ENSG00000163882, ENSG00000100387, ENSG00000233276, ENSG00000102882, ENSG00000143553, ENSG00000146425, ENSG00000254772, ENSG00000074319, ENSG00000125691, ENSG00000138326, ENSG00000065427, ENSG00000133112, ENSG00000168028, ENSG00000197958, ENSG00000137154, ENSG00000143947, ENSG00000086065, ENSG00000162244, ENSG00000164587, ENSG00000149273, ENSG0000…	273	860	13955	3.2691242865661474	3.4798830483850907E-11	9.190469863606192E-13	8.748403758034447E-11
GOTERM_BP_ALL	GO:0016032~viral process	54	16.265060240963855	1.542582209268732E-14	ENSG00000142937, ENSG00000110700, ENSG00000171863, ENSG00000163882, ENSG00000100387, ENSG00000102882, ENSG00000143553, ENSG00000146425, ENSG00000254772, ENSG00000074319, ENSG00000125691, ENSG00000138326, ENSG00000065427, ENSG00000133112, ENSG00000168028, ENSG00000197958, ENSG00000137154, ENSG00000143947, ENSG00000086065, ENSG00000162244, ENSG00000164587, ENSG00000149273, ENSG00000213246, ENSG0000…	273	839	13955	3.2900234449698096	5.038580663807579E-11	1.2910226489879851E-12	1.2289238267174233E-10
GOTERM_BP_ALL	GO:0044764~multi-organism cellular process	54	16.265060240963855	2.0659099038017424E-14	ENSG00000142937, ENSG00000110700, ENSG00000171863, ENSG00000163882, ENSG00000100387, ENSG00000102882, ENSG00000143553, ENSG00000146425, ENSG00000254772, ENSG00000074319, ENSG00000125691, ENSG00000138326, ENSG00000065427, ENSG00000133112, ENSG00000168028, ENSG00000197958, ENSG00000137154, ENSG00000143947, ENSG00000086065, ENSG00000162244, ENSG00000164587, ENSG00000149273, ENSG00000213246, ENSG0000…	273	845	13955	3.266662331751089	6.742273406246113E-11	1.6857824815022218E-12	1.6046955177780033E-10
GOTERM_BP_ALL	GO:1902582~single-organism intracellular transport	46	13.855421686746988	5.283141522576201E-14	ENSG00000149273, ENSG00000130734, ENSG00000145592, ENSG00000142937, ENSG00000110700, ENSG00000157110, ENSG00000265681, ENSG00000171863, ENSG00000166037, ENSG00000174748, ENSG00000089009, ENSG00000186468, ENSG00000183255, ENSG00000168958, ENSG00000162735, ENSG00000126756, ENSG00000102882, ENSG00000143553, ENSG00000168734, ENSG00000148303, ENSG00000188846, ENSG00000125691, ENSG00000110955, ENSG0000…	273	642	13955	3.662604270080906	1.7254420114909408E-10	4.205896080411883E-12	4.0035904172303067E-10
GOTERM_CC_ALL	GO:0043226~organelle	270	81.32530120481928	5.689165825317246E-14	ENSG00000076944, ENSG00000004779, ENSG00000106328, ENSG00000110700, ENSG00000157110, ENSG00000196169, ENSG00000119640, ENSG00000134597, ENSG00000109390, ENSG00000163923, ENSG00000111906, ENSG00000089220, ENSG00000126970, ENSG00000102882, ENSG00000147677, ENSG00000106554, ENSG00000154079, ENSG00000174021, ENSG00000111229, ENSG00000175110, ENSG00000133275, ENSG00000171311, ENSG00000145919, ENSG0000…	288	11563	14909	1.2087855660295772	3.1661784305470064E-11	2.4375887420782355E-12	2.0656048227305694E-10
GOTERM_CC_ALL	GO:0043229~intracellular organelle	258	77.71084337349397	2.6481108105337757E-13	ENSG00000076944, ENSG00000004779, ENSG00000106328, ENSG00000110700, ENSG00000157110, ENSG00000196169, ENSG00000134597, ENSG00000109390, ENSG00000163923, ENSG00000111906, ENSG00000089220, ENSG00000126970, ENSG00000102882, ENSG00000106554, ENSG00000154079, ENSG00000174021, ENSG00000111229, ENSG00000175110, ENSG00000133275, ENSG00000171311, ENSG00000145919, ENSG00000168028, ENSG00000060138, ENSG0000…	288	10745	14909	1.242994803784706	1.474870225948166E-10	1.0535698010480808E-11	8.927916446942444E-10
GOTERM_CC_ALL	GO:0005737~cytoplasm	241	72.59036144578313	6.595292482094631E-13	ENSG00000076944, ENSG00000004779, ENSG00000106328, ENSG00000110700, ENSG00000157110, ENSG00000196169, ENSG00000109390, ENSG00000163923, ENSG00000111906, ENSG00000089220, ENSG00000126970, ENSG00000102882, ENSG00000147677, ENSG00000106554, ENSG00000154079, ENSG00000174021, ENSG00000111229, ENSG00000175110, ENSG00000133275, ENSG00000171311, ENSG00000145919, ENSG00000136425, ENSG00000168028, ENSG0000…	288	9658	14909	1.2917720053611284	3.6738800890390166E-10	2.4490519416844732E-11	2.075318701032444E-9
GOTERM_CC_ALL	GO:0022627~cytosolic small ribosomal subunit	14	4.216867469879518	8.297316762687253E-13	ENSG00000149273, ENSG00000118181, ENSG00000142937, ENSG00000110700, ENSG00000138326, ENSG00000171863, ENSG00000168028, ENSG00000145425, ENSG00000137154, ENSG00000232119, ENSG00000143947, ENSG00000186468, ENSG00000164587, ENSG00000182774	288	43	14909	16.85448966408269	4.62187843552897E-10	2.784889139317534E-11	2.3599060570159354E-9
GOTERM_CC_ALL	GO:0005829~cytosol	115	34.63855421686747	8.49966164603197E-13	ENSG00000076944, ENSG00000142937, ENSG00000110700, ENSG00000130956, ENSG00000204392, ENSG00000163882, ENSG00000163923, ENSG00000089220, ENSG00000233276, ENSG00000102882, ENSG00000164611, ENSG00000254772, ENSG00000147677, ENSG00000111229, ENSG00000138326, ENSG00000133275, ENSG00000171311, ENSG00000170860, ENSG00000065427, ENSG00000168028, ENSG00000169599, ENSG00000232119, ENSG00000122705, ENSG0000…	288	3185	14909	1.869151186115472	4.734426184427321E-10	2.784889139317534E-11	2.3599060570159354E-9
GOTERM_BP_ALL	GO:0072594~establishment of protein localization to organelle	43	12.951807228915662	9.282858134927515E-13	ENSG00000149273, ENSG00000145592, ENSG00000142937, ENSG00000110700, ENSG00000157110, ENSG00000265681, ENSG00000171863, ENSG00000175768, ENSG00000132432, ENSG00000166037, ENSG00000174748, ENSG00000089009, ENSG00000186468, ENSG00000183255, ENSG00000168958, ENSG00000162735, ENSG00000102882, ENSG00000168734, ENSG00000148303, ENSG00000188846, ENSG00000125691, ENSG00000108953, ENSG00000118181, ENSG0000…	273	614	13955	3.5798701841047116	3.03076064245289E-9	7.214106893429382E-11	6.867104815528521E-9
GOTERM_BP_ALL	GO:0072657~protein localization to membrane	37	11.144578313253012	1.0833783967912966E-12	ENSG00000149273, ENSG00000130734, ENSG00000145592, ENSG00000142937, ENSG00000110700, ENSG00000265681, ENSG00000171863, ENSG00000136238, ENSG00000174748, ENSG00000089009, ENSG00000186468, ENSG00000168958, ENSG00000162735, ENSG00000148303, ENSG00000188846, ENSG00000125691, ENSG00000108953, ENSG00000118181, ENSG00000138326, ENSG00000174444, ENSG00000198755, ENSG00000071082, ENSG00000168028, ENSG0000…	273	462	13955	4.09380302237445	3.5371561235564286E-9	8.223597877039052E-11	7.828038787978043E-9
GOTERM_CC_ALL	GO:0044446~intracellular organelle part	202	60.8433734939759	3.2848414039610973E-12	ENSG00000076944, ENSG00000004779, ENSG00000106328, ENSG00000110700, ENSG00000157110, ENSG00000196169, ENSG00000134597, ENSG00000109390, ENSG00000163923, ENSG00000102882, ENSG00000106554, ENSG00000154079, ENSG00000111229, ENSG00000175110, ENSG00000171311, ENSG00000145919, ENSG00000168028, ENSG00000169599, ENSG00000122705, ENSG00000232119, ENSG00000100216, ENSG00000086065, ENSG00000125898, ENSG0000…	288	7463	14909	1.4011800809921537	1.829642992667857E-9	1.0164759233368506E-10	8.613584125942432E-9
GOTERM_CC_ALL	GO:0005743~mitochondrial inner membrane	36	10.843373493975903	3.685612843696762E-12	ENSG00000149273, ENSG00000132676, ENSG00000156467, ENSG00000004779, ENSG00000111639, ENSG00000173660, ENSG00000105819, ENSG00000278845, ENSG00000109390, ENSG00000116221, ENSG00000102967, ENSG00000250317, ENSG00000165264, ENSG00000167186, ENSG00000110955, ENSG00000106554, ENSG00000183617, ENSG00000241468, ENSG00000175110, ENSG00000172586, ENSG00000110871, ENSG00000116898, ENSG00000243147, ENSG0000…	288	461	14909	4.042570498915401	2.0528833077904096E-9	1.0804665020732086E-10	9.155838222236167E-9
GOTERM_BP_ALL	GO:0006605~protein targeting	43	12.951807228915662	4.895127864149468E-12	ENSG00000149273, ENSG00000130734, ENSG00000145592, ENSG00000142937, ENSG00000110700, ENSG00000157110, ENSG00000265681, ENSG00000171863, ENSG00000175768, ENSG00000132432, ENSG00000166037, ENSG00000174748, ENSG00000089009, ENSG00000186468, ENSG00000183255, ENSG00000168958, ENSG00000162735, ENSG00000102882, ENSG00000168734, ENSG00000148303, ENSG00000188846, ENSG00000125691, ENSG00000108953, ENSG0000…	273	646	13955	3.4025391533131466	1.5982450252138847E-8	3.631294851950878E-10	3.4566277895255445E-8
GOTERM_CC_ALL	GO:0044422~organelle part	204	61.44578313253012	5.9696815214720385E-12	ENSG00000076944, ENSG00000004779, ENSG00000106328, ENSG00000110700, ENSG00000157110, ENSG00000196169, ENSG00000134597, ENSG00000109390, ENSG00000163923, ENSG00000102882, ENSG00000106554, ENSG00000154079, ENSG00000111229, ENSG00000175110, ENSG00000171311, ENSG00000145919, ENSG00000136425, ENSG00000168028, ENSG00000169599, ENSG00000122705, ENSG00000232119, ENSG00000100216, ENSG00000086065, ENSG0000…	288	7611	14909	1.387536679367582	3.325105746299073E-9	1.662556303729963E-10	1.4088448390674013E-8
GOTERM_CC_ALL	GO:0031966~mitochondrial membrane	42	12.650602409638553	9.94997489769068E-12	ENSG00000149273, ENSG00000132676, ENSG00000156467, ENSG00000004779, ENSG00000111639, ENSG00000173660, ENSG00000214736, ENSG00000133983, ENSG00000105819, ENSG00000175768, ENSG00000278845, ENSG00000109390, ENSG00000116221, ENSG00000102967, ENSG00000250317, ENSG00000165264, ENSG00000167186, ENSG00000011052, ENSG00000168958, ENSG00000110955, ENSG00000106554, ENSG00000183617, ENSG00000241468, ENSG0000…	288	638	14909	3.4078827063740857	5.542110881329165E-9	2.639112389530338E-10	2.2363753103380955E-8
GOTERM_CC_ALL	GO:0044429~mitochondrial part	51	15.36144578313253	1.8758711771496004E-11	ENSG00000156467, ENSG00000111639, ENSG00000004779, ENSG00000133983, ENSG00000109390, ENSG00000102967, ENSG00000165264, ENSG00000233276, ENSG00000106554, ENSG00000154079, ENSG00000241468, ENSG00000175110, ENSG00000164182, ENSG00000119013, ENSG00000065427, ENSG00000167774, ENSG00000100216, ENSG00000100575, ENSG00000087074, ENSG00000149273, ENSG00000132676, ENSG00000173660, ENSG00000148187, ENSG0000…	288	919	14909	2.87283505622053	1.0448574339072536E-8	4.749364753056034E-10	4.024596343702779E-8
GOTERM_CC_ALL	GO:0070062~extracellular exosome	93	28.012048192771083	2.100665999085182E-11	ENSG00000076944, ENSG00000176393, ENSG00000136938, ENSG00000142937, ENSG00000110700, ENSG00000129084, ENSG00000156508, ENSG00000171863, ENSG00000119640, ENSG00000163041, ENSG00000183255, ENSG00000089220, ENSG00000111906, ENSG00000169627, ENSG00000233276, ENSG00000102882, ENSG00000254772, ENSG00000074319, ENSG00000147677, ENSG00000125691, ENSG00000106554, ENSG00000112514, ENSG00000241468, ENSG0000…	288	2428	14909	1.9828519700713896	1.170069885425562E-8	5.087265049958462E-10	4.310931963340025E-8
GOTERM_CC_ALL	GO:1903561~extracellular vesicle	93	28.012048192771083	2.771557597163894E-11	ENSG00000076944, ENSG00000176393, ENSG00000136938, ENSG00000142937, ENSG00000110700, ENSG00000129084, ENSG00000156508, ENSG00000171863, ENSG00000119640, ENSG00000163041, ENSG00000183255, ENSG00000089220, ENSG00000111906, ENSG00000169627, ENSG00000233276, ENSG00000102882, ENSG00000254772, ENSG00000074319, ENSG00000147677, ENSG00000125691, ENSG00000106554, ENSG00000112514, ENSG00000241468, ENSG0000…	288	2440	14909	1.9731002390710382	1.543759331479322E-8	6.318591523873656E-10	5.3543540381837806E-8
GOTERM_CC_ALL	GO:0043230~extracellular organelle	93	28.012048192771083	2.8359926049702228E-11	ENSG00000076944, ENSG00000176393, ENSG00000136938, ENSG00000142937, ENSG00000110700, ENSG00000129084, ENSG00000156508, ENSG00000171863, ENSG00000119640, ENSG00000163041, ENSG00000183255, ENSG00000089220, ENSG00000111906, ENSG00000169627, ENSG00000233276, ENSG00000102882, ENSG00000254772, ENSG00000074319, ENSG00000147677, ENSG00000125691, ENSG00000106554, ENSG00000112514, ENSG00000241468, ENSG0000…	288	2441	14909	1.9722919227092723	1.5796509322818508E-8	6.318591523873656E-10	5.3543540381837806E-8
GOTERM_BP_ALL	GO:0046907~intracellular transport	68	20.481927710843372	3.170163756833008E-11	ENSG00000076944, ENSG00000136938, ENSG00000142937, ENSG00000110700, ENSG00000105438, ENSG00000157110, ENSG00000104904, ENSG00000171863, ENSG00000134597, ENSG00000166037, ENSG00000167088, ENSG00000183255, ENSG00000102882, ENSG00000143553, ENSG00000168734, ENSG00000146425, ENSG00000074319, ENSG00000125691, ENSG00000241468, ENSG00000138326, ENSG00000169032, ENSG00000168028, ENSG00000197958, ENSG0000…	273	1490	13955	2.332866238906507	1.0350585355478614E-7	2.2994254449562083E-9	2.1888219538844791E-7
GOTERM_CC_ALL	GO:0044455~mitochondrial membrane part	22	6.626506024096386	3.8792797223513354E-11	ENSG00000110955, ENSG00000106554, ENSG00000156467, ENSG00000004779, ENSG00000173660, ENSG00000241468, ENSG00000110871, ENSG00000214736, ENSG00000119013, ENSG00000105819, ENSG00000175768, ENSG00000135390, ENSG00000109390, ENSG00000189043, ENSG00000167774, ENSG00000165264, ENSG00000167186, ENSG00000100216, ENSG00000168958, ENSG00000100575, ENSG00000241837, ENSG00000125356	288	180	14909	6.327121913580248	2.1607559741454452E-8	8.310610789806515E-10	7.042384726730116E-8
GOTERM_BP_ALL	GO:0034641~cellular nitrogen compound metabolic process	168	50.602409638554214	4.6876593578505914E-11	ENSG00000111639, ENSG00000004779, ENSG00000176393, ENSG00000142937, ENSG00000110700, ENSG00000130956, ENSG00000157110, ENSG00000204392, ENSG00000134597, ENSG00000109390, ENSG00000163882, ENSG00000165264, ENSG00000163923, ENSG00000233276, ENSG00000102882, ENSG00000164611, ENSG00000254772, ENSG00000147677, ENSG00000184209, ENSG00000106554, ENSG00000241468, ENSG00000175110, ENSG00000138326, ENSG0000…	273	5843	13955	1.4697402546110403	1.530521320791678E-7	3.3262000313096373E-9	3.166208179313432E-7
GOTERM_CC_ALL	GO:0043227~membrane-bounded organelle	254	76.50602409638554	6.359604575163046E-11	ENSG00000076944, ENSG00000004779, ENSG00000110700, ENSG00000157110, ENSG00000119640, ENSG00000134597, ENSG00000109390, ENSG00000111906, ENSG00000089220, ENSG00000126970, ENSG00000102882, ENSG00000147677, ENSG00000106554, ENSG00000154079, ENSG00000174021, ENSG00000111229, ENSG00000175110, ENSG00000133275, ENSG00000171311, ENSG00000168028, ENSG00000060138, ENSG00000169599, ENSG00000122705, ENSG0000…	288	10802	14909	1.2172662212758953	3.5422980992905195E-8	1.3055141804849284E-9	1.1062884976461153E-7
GOTERM_CC_ALL	GO:0005740~mitochondrial envelope	42	12.650602409638553	6.562728375866785E-11	ENSG00000149273, ENSG00000132676, ENSG00000156467, ENSG00000004779, ENSG00000111639, ENSG00000173660, ENSG00000214736, ENSG00000133983, ENSG00000105819, ENSG00000175768, ENSG00000278845, ENSG00000109390, ENSG00000116221, ENSG00000102967, ENSG00000250317, ENSG00000165264, ENSG00000167186, ENSG00000011052, ENSG00000168958, ENSG00000110955, ENSG00000106554, ENSG00000183617, ENSG00000241468, ENSG0000…	288	678	14909	3.206827679449361	3.655439506644598E-8	1.3055141804849284E-9	1.1062884976461153E-7
GOTERM_CC_ALL	GO:0019866~organelle inner membrane	36	10.843373493975903	7.382873874643186E-11	ENSG00000149273, ENSG00000132676, ENSG00000156467, ENSG00000004779, ENSG00000111639, ENSG00000173660, ENSG00000105819, ENSG00000278845, ENSG00000109390, ENSG00000116221, ENSG00000102967, ENSG00000250317, ENSG00000165264, ENSG00000167186, ENSG00000110955, ENSG00000106554, ENSG00000183617, ENSG00000241468, ENSG00000175110, ENSG00000172586, ENSG00000110871, ENSG00000116898, ENSG00000243147, ENSG0000…	288	513	14909	3.632797270955166	4.1122596661224975E-8	1.4180209476469844E-9	1.201626368562615E-7
GOTERM_BP_ALL	GO:0044265~cellular macromolecule catabolic process	49	14.759036144578314	9.788944726008034E-11	ENSG00000142937, ENSG00000110700, ENSG00000129084, ENSG00000171863, ENSG00000204392, ENSG00000183255, ENSG00000100387, ENSG00000233276, ENSG00000164611, ENSG00000034713, ENSG00000164897, ENSG00000074319, ENSG00000125691, ENSG00000138326, ENSG00000171311, ENSG00000170860, ENSG00000168028, ENSG00000197958, ENSG00000137154, ENSG00000143947, ENSG00000162244, ENSG00000164587, ENSG00000149273, ENSG0000…	273	891	13955	2.8111600333822553	3.1960908253303444E-7	6.798109699083026E-9	6.471117290150417E-7
GOTERM_BP_ALL	GO:0006886~intracellular protein transport	51	15.36144578313253	1.0990820624095567E-10	ENSG00000136938, ENSG00000142937, ENSG00000110700, ENSG00000105438, ENSG00000157110, ENSG00000104904, ENSG00000171863, ENSG00000166037, ENSG00000183255, ENSG00000102882, ENSG00000143553, ENSG00000168734, ENSG00000146425, ENSG00000125691, ENSG00000138326, ENSG00000168028, ENSG00000197958, ENSG00000137154, ENSG00000122705, ENSG00000100216, ENSG00000143947, ENSG00000100575, ENSG00000162244, ENSG0000…	273	957	13955	2.724114965494276	3.5885018789816314E-7	7.473758024384985E-9	7.114266599805193E-7
GOTERM_BP_ALL	GO:1902580~single-organism cellular localization	52	15.66265060240964	3.946081832073493E-10	ENSG00000170293, ENSG00000142937, ENSG00000110700, ENSG00000157110, ENSG00000171863, ENSG00000166037, ENSG00000183255, ENSG00000102882, ENSG00000143553, ENSG00000168734, ENSG00000146425, ENSG00000125691, ENSG00000241468, ENSG00000138326, ENSG00000149927, ENSG00000168028, ENSG00000197958, ENSG00000137154, ENSG00000100216, ENSG00000143947, ENSG00000100575, ENSG00000162244, ENSG00000164587, ENSG0000…	273	1025	13955	2.5932636469221837	1.2883950574194003E-6	2.6285736938546698E-8	2.5021380106637432E-6
GOTERM_BP_ALL	GO:0033365~protein localization to organelle	46	13.855421686746988	5.013064024269E-10	ENSG00000149273, ENSG00000105438, ENSG00000145592, ENSG00000142937, ENSG00000110700, ENSG00000157110, ENSG00000175203, ENSG00000265681, ENSG00000171863, ENSG00000175768, ENSG00000132432, ENSG00000166037, ENSG00000174748, ENSG00000089009, ENSG00000186468, ENSG00000183255, ENSG00000168958, ENSG00000162735, ENSG00000102882, ENSG00000168734, ENSG00000148303, ENSG00000188846, ENSG00000125691, ENSG0000…	273	840	13955	2.7992761207046923	1.6367641901826602E-6	3.272528195042803E-8	3.115117984680757E-6
GOTERM_BP_ALL	GO:0010467~gene expression	143	43.07228915662651	6.191404768554796E-10	ENSG00000111639, ENSG00000142937, ENSG00000110700, ENSG00000130956, ENSG00000157110, ENSG00000204392, ENSG00000134597, ENSG00000163882, ENSG00000163923, ENSG00000233276, ENSG00000102882, ENSG00000164611, ENSG00000254772, ENSG00000147677, ENSG00000184209, ENSG00000106554, ENSG00000175110, ENSG00000138326, ENSG00000171311, ENSG00000170860, ENSG00000130165, ENSG00000065427, ENSG00000168028, ENSG0000…	273	4778	13955	1.52987900894975	2.0214917442196167E-6	3.9624990518750693E-8	3.7719009050783824E-6
GOTERM_CC_ALL	GO:0098798~mitochondrial protein complex	19	5.72289156626506	6.303465119318873E-10	ENSG00000110955, ENSG00000106554, ENSG00000156467, ENSG00000004779, ENSG00000173660, ENSG00000241468, ENSG00000214736, ENSG00000119013, ENSG00000105819, ENSG00000175768, ENSG00000135390, ENSG00000109390, ENSG00000189043, ENSG00000167774, ENSG00000165264, ENSG00000100216, ENSG00000100575, ENSG00000241837, ENSG00000125356	288	150	14909	6.557199074074074	3.5110296836560195E-7	1.1703433571535375E-8	9.91745178772836E-7
GOTERM_BP_ALL	GO:0006807~nitrogen compound metabolic process	172	51.80722891566265	7.482593450679156E-10	ENSG00000111639, ENSG00000004779, ENSG00000176393, ENSG00000142937, ENSG00000110700, ENSG00000130956, ENSG00000157110, ENSG00000204392, ENSG00000134597, ENSG00000109390, ENSG00000163882, ENSG00000165264, ENSG00000163923, ENSG00000233276, ENSG00000102882, ENSG00000164611, ENSG00000254772, ENSG00000147677, ENSG00000184209, ENSG00000106554, ENSG00000241468, ENSG00000175110, ENSG00000138326, ENSG0000…	273	6225	13955	1.412395369021875	2.4430637727279603E-6	4.696766350580147E-8	4.470849586780796E-6
GOTERM_CC_ALL	GO:0043231~intracellular membrane-bounded organelle	237	71.3855421686747	8.727411738956794E-10	ENSG00000076944, ENSG00000004779, ENSG00000110700, ENSG00000157110, ENSG00000134597, ENSG00000109390, ENSG00000111906, ENSG00000089220, ENSG00000126970, ENSG00000102882, ENSG00000106554, ENSG00000154079, ENSG00000174021, ENSG00000175110, ENSG00000133275, ENSG00000171311, ENSG00000168028, ENSG00000060138, ENSG00000169599, ENSG00000122705, ENSG00000203697, ENSG00000100216, ENSG00000086065, ENSG0000…	288	9877	14909	1.242165088927137	4.861167375302955E-7	1.5681188189028823E-8	1.3288188196089056E-6
GOTERM_CC_ALL	GO:0031988~membrane-bounded vesicle	105	31.626506024096386	1.4359189413499678E-9	ENSG00000076944, ENSG00000176393, ENSG00000136938, ENSG00000142937, ENSG00000110700, ENSG00000119640, ENSG00000183255, ENSG00000111906, ENSG00000089220, ENSG00000233276, ENSG00000169627, ENSG00000102882, ENSG00000254772, ENSG00000147677, ENSG00000106554, ENSG00000241468, ENSG00000111229, ENSG00000174021, ENSG00000119013, ENSG00000168028, ENSG00000188010, ENSG00000122705, ENSG00000086065, ENSG0000…	288	3129	14909	1.7371597688292317	7.998065298941981E-7	2.499396407287288E-8	2.1179804384912027E-6
GOTERM_BP_ALL	GO:0015031~protein transport	70	21.084337349397593	1.4759950562961679E-9	ENSG00000076944, ENSG00000162627, ENSG00000136938, ENSG00000142937, ENSG00000110700, ENSG00000105438, ENSG00000157110, ENSG00000104904, ENSG00000171863, ENSG00000166313, ENSG00000166037, ENSG00000183255, ENSG00000102882, ENSG00000143553, ENSG00000168734, ENSG00000034713, ENSG00000146425, ENSG00000074319, ENSG00000125691, ENSG00000138326, ENSG00000164182, ENSG00000168028, ENSG00000197958, ENSG0000…	273	1703	13955	2.101118689492148	4.8191124059071555E-6	9.089901629718286E-8	8.652672905494705E-6
GOTERM_BP_ALL	GO:0044802~single-organism membrane organization	44	13.253012048192772	2.218509782104074E-9	ENSG00000149273, ENSG00000170293, ENSG00000130734, ENSG00000145592, ENSG00000142937, ENSG00000110700, ENSG00000265681, ENSG00000171863, ENSG00000136238, ENSG00000006453, ENSG00000174748, ENSG00000089009, ENSG00000186468, ENSG00000168958, ENSG00000162735, ENSG00000143553, ENSG00000148303, ENSG00000188846, ENSG00000125691, ENSG00000106554, ENSG00000108953, ENSG00000118181, ENSG00000138326, ENSG0000…	273	817	13955	2.75294676763465	7.243408337687107E-6	1.3409659127384624E-7	1.2764647949995108E-5
GOTERM_BP_ALL	GO:0009057~macromolecule catabolic process	52	15.66265060240964	2.6360866222321498E-9	ENSG00000142937, ENSG00000110700, ENSG00000129084, ENSG00000104904, ENSG00000171863, ENSG00000204392, ENSG00000183255, ENSG00000100387, ENSG00000233276, ENSG00000164611, ENSG00000034713, ENSG00000164897, ENSG00000074319, ENSG00000125691, ENSG00000138326, ENSG00000171311, ENSG00000170860, ENSG00000168028, ENSG00000197958, ENSG00000116670, ENSG00000137154, ENSG00000143947, ENSG00000162244, ENSG0000…	273	1083	13955	2.454381567954975	8.606785627862656E-6	1.5643975881755886E-7	1.48914929732278E-5
GOTERM_BP_ALL	GO:0061024~membrane organization	48	14.457831325301203	2.71300469213849E-9	ENSG00000149273, ENSG00000196262, ENSG00000170293, ENSG00000130734, ENSG00000145592, ENSG00000142937, ENSG00000110700, ENSG00000265681, ENSG00000171863, ENSG00000136238, ENSG00000006453, ENSG00000174748, ENSG00000089009, ENSG00000186468, ENSG00000168958, ENSG00000162735, ENSG00000184840, ENSG00000143553, ENSG00000148303, ENSG00000074319, ENSG00000188846, ENSG00000125691, ENSG00000106554, ENSG0000…	273	951	13955	2.5800487630140627	8.857921157789939E-6	1.5812941634178626E-7	1.5052331390132657E-5
GOTERM_BP_ALL	GO:0044271~cellular nitrogen compound biosynthetic process	133	40.06024096385542	5.517459661932523E-9	ENSG00000111639, ENSG00000142937, ENSG00000110700, ENSG00000130956, ENSG00000157110, ENSG00000163882, ENSG00000163923, ENSG00000102882, ENSG00000164611, ENSG00000254772, ENSG00000147677, ENSG00000106554, ENSG00000241468, ENSG00000175110, ENSG00000138326, ENSG00000130165, ENSG00000065427, ENSG00000168028, ENSG00000060138, ENSG00000232119, ENSG00000121851, ENSG00000164587, ENSG00000162961, ENSG0000…	273	4444	13955	1.5298356758752798	1.801434374693045E-5	3.159471637990834E-7	3.0074995034428683E-5
GOTERM_CC_ALL	GO:0031982~vesicle	106	31.92771084337349	6.785474080044526E-9	ENSG00000076944, ENSG00000176393, ENSG00000136938, ENSG00000142937, ENSG00000110700, ENSG00000119640, ENSG00000183255, ENSG00000111906, ENSG00000089220, ENSG00000233276, ENSG00000169627, ENSG00000102882, ENSG00000254772, ENSG00000147677, ENSG00000106554, ENSG00000241468, ENSG00000111229, ENSG00000174021, ENSG00000119013, ENSG00000168028, ENSG00000188010, ENSG00000122705, ENSG00000086065, ENSG0000…	288	3259	14909	1.6837497016808156	3.7795019283137776E-6	1.1404205068439617E-7	9.663886521191203E-6
GOTERM_CC_ALL	GO:0098800~inner mitochondrial membrane protein complex	16	4.819277108433735	6.961274188993662E-9	ENSG00000110955, ENSG00000106554, ENSG00000156467, ENSG00000004779, ENSG00000173660, ENSG00000241468, ENSG00000119013, ENSG00000105819, ENSG00000135390, ENSG00000109390, ENSG00000189043, ENSG00000167774, ENSG00000165264, ENSG00000100575, ENSG00000241837, ENSG00000125356	288	117	14909	7.079297245963913	3.877422238840467E-6	1.1404205068439617E-7	9.663886521191203E-6
GOTERM_BP_ALL	GO:0071840~cellular component organization or biogenesis	159	47.89156626506024	1.0248708694473368E-8	ENSG00000111639, ENSG00000004779, ENSG00000106328, ENSG00000170293, ENSG00000136938, ENSG00000142937, ENSG00000110700, ENSG00000196169, ENSG00000109390, ENSG00000165264, ENSG00000233276, ENSG00000126970, ENSG00000102882, ENSG00000164611, ENSG00000147677, ENSG00000106554, ENSG00000111229, ENSG00000175110, ENSG00000172361, ENSG00000138326, ENSG00000133275, ENSG00000171311, ENSG00000170860, ENSG0000…	273	5745	13955	1.4147323520691668	3.346147409710731E-5	5.767549168751908E-7	5.490127226504957E-5
GOTERM_CC_ALL	GO:0044424~intracellular part	269	81.02409638554217	1.2472405100423428E-8	ENSG00000076944, ENSG00000004779, ENSG00000106328, ENSG00000110700, ENSG00000157110, ENSG00000196169, ENSG00000134597, ENSG00000109390, ENSG00000163923, ENSG00000111906, ENSG00000089220, ENSG00000126970, ENSG00000102882, ENSG00000147677, ENSG00000106554, ENSG00000154079, ENSG00000174021, ENSG00000111229, ENSG00000175110, ENSG00000133275, ENSG00000171311, ENSG00000145919, ENSG00000136425, ENSG0000…	288	12216	14909	1.1399328862875646	6.947105557597588E-6	1.9848941831245283E-7	1.6819929163999596E-5
GOTERM_BP_ALL	GO:0007005~mitochondrion organization	36	10.843373493975903	1.547461876012868E-8	ENSG00000132676, ENSG00000156467, ENSG00000004779, ENSG00000111639, ENSG00000148187, ENSG00000130734, ENSG00000175768, ENSG00000278845, ENSG00000109390, ENSG00000116221, ENSG00000102967, ENSG00000250317, ENSG00000155906, ENSG00000119705, ENSG00000165264, ENSG00000168958, ENSG00000233276, ENSG00000034713, ENSG00000110955, ENSG00000106554, ENSG00000108953, ENSG00000183617, ENSG00000175110, ENSG0000…	273	622	13955	2.958552701317975	5.052335445321354E-5	8.560873836111866E-7	8.149091608088103E-5
GOTERM_BP_ALL	GO:0051704~multi-organism process	70	21.084337349397593	1.8723134077697807E-8	ENSG00000106328, ENSG00000142937, ENSG00000110700, ENSG00000171863, ENSG00000163882, ENSG00000166037, ENSG00000102967, ENSG00000163041, ENSG00000100387, ENSG00000163923, ENSG00000233276, ENSG00000102882, ENSG00000143553, ENSG00000164611, ENSG00000146425, ENSG00000254772, ENSG00000074319, ENSG00000125691, ENSG00000138326, ENSG00000169032, ENSG00000065427, ENSG00000133112, ENSG00000168028, ENSG0000…	273	1810	13955	1.976908910610568	6.112916475964347E-5	1.0156398418754635E-6	9.66787067618586E-5
GOTERM_BP_ALL	GO:0044085~cellular component biogenesis	92	27.710843373493976	1.898101420171669E-8	ENSG00000156467, ENSG00000004779, ENSG00000106328, ENSG00000136938, ENSG00000142937, ENSG00000110700, ENSG00000241370, ENSG00000171863, ENSG00000145337, ENSG00000109390, ENSG00000166037, ENSG00000163041, ENSG00000165264, ENSG00000167088, ENSG00000100387, ENSG00000102882, ENSG00000034713, ENSG00000272047, ENSG00000074319, ENSG00000147677, ENSG00000125691, ENSG00000111229, ENSG00000172361, ENSG0000…	273	2697	13955	1.7437092631753368	6.197109167949133E-5	1.0156398418754635E-6	9.66787067618586E-5
GOTERM_BP_ALL	GO:0006996~organelle organization	110	33.13253012048193	2.00887942830186E-8	ENSG00000111639, ENSG00000004779, ENSG00000106328, ENSG00000136938, ENSG00000196169, ENSG00000109390, ENSG00000165264, ENSG00000233276, ENSG00000102882, ENSG00000164611, ENSG00000106554, ENSG00000111229, ENSG00000175110, ENSG00000172361, ENSG00000170860, ENSG00000164182, ENSG00000145919, ENSG00000119013, ENSG00000130165, ENSG00000168028, ENSG00000232119, ENSG00000122705, ENSG00000100216, ENSG0000…	273	3477	13955	1.61716818317336	6.558776305964908E-5	1.0575778151576243E-6	1.0067078038280449E-4
GOTERM_BP_ALL	GO:0045184~establishment of protein localization	71	21.385542168674696	2.1578974160664815E-8	ENSG00000076944, ENSG00000162627, ENSG00000136938, ENSG00000142937, ENSG00000110700, ENSG00000105438, ENSG00000157110, ENSG00000104904, ENSG00000171863, ENSG00000166313, ENSG00000166037, ENSG00000183255, ENSG00000102882, ENSG00000143553, ENSG00000168734, ENSG00000034713, ENSG00000146425, ENSG00000074319, ENSG00000125691, ENSG00000138326, ENSG00000164182, ENSG00000139579, ENSG00000168028, ENSG0000…	273	1855	13955	1.956508002330105	7.045286948270668E-5	1.1179963755620627E-6	1.0642202018600885E-4
GOTERM_BP_ALL	GO:0034622~cellular macromolecular complex assembly	45	13.55421686746988	2.2050474578569297E-8	ENSG00000149273, ENSG00000156467, ENSG00000004779, ENSG00000198003, ENSG00000136938, ENSG00000241553, ENSG00000136238, ENSG00000120656, ENSG00000109390, ENSG00000139343, ENSG00000006453, ENSG00000100129, ENSG00000089009, ENSG00000163041, ENSG00000250317, ENSG00000165264, ENSG00000167088, ENSG00000125743, ENSG00000100387, ENSG00000272047, ENSG00000147677, ENSG00000108518, ENSG00000111229, ENSG0000…	273	916	13955	2.511216948989875	7.199220866016542E-5	1.124574203507034E-6	1.0704816330564813E-4
GOTERM_CC_ALL	GO:0005924~cell-substrate adherens junction	27	8.132530120481928	2.2438110537789898E-8	ENSG00000149273, ENSG00000196262, ENSG00000147010, ENSG00000107438, ENSG00000197111, ENSG00000142937, ENSG00000110700, ENSG00000171863, ENSG00000136238, ENSG00000089009, ENSG00000102882, ENSG00000148303, ENSG00000125691, ENSG00000108953, ENSG00000108518, ENSG00000111229, ENSG00000169032, ENSG00000174444, ENSG00000198755, ENSG00000136425, ENSG00000071082, ENSG00000197958, ENSG00000145425, ENSG0000…	288	380	14909	3.678207236842105	1.2497949639755923E-5	3.4716743248747144E-7	2.941885603843564E-5
GOTERM_CC_ALL	GO:0005622~intracellular	272	81.92771084337349	2.5342150277228726E-8	ENSG00000076944, ENSG00000004779, ENSG00000106328, ENSG00000110700, ENSG00000157110, ENSG00000196169, ENSG00000134597, ENSG00000109390, ENSG00000163923, ENSG00000111906, ENSG00000089220, ENSG00000126970, ENSG00000102882, ENSG00000147677, ENSG00000106554, ENSG00000154079, ENSG00000174021, ENSG00000111229, ENSG00000175110, ENSG00000133275, ENSG00000171311, ENSG00000145919, ENSG00000136425, ENSG0000…	288	12491	14909	1.1272694117542408	1.4115478253362568E-5	3.815021001193622E-7	3.2328364677978265E-5
GOTERM_CC_ALL	GO:0030055~cell-substrate junction	27	8.132530120481928	2.7728707803706473E-8	ENSG00000149273, ENSG00000196262, ENSG00000147010, ENSG00000107438, ENSG00000197111, ENSG00000142937, ENSG00000110700, ENSG00000171863, ENSG00000136238, ENSG00000089009, ENSG00000102882, ENSG00000148303, ENSG00000125691, ENSG00000108953, ENSG00000108518, ENSG00000111229, ENSG00000169032, ENSG00000174444, ENSG00000198755, ENSG00000136425, ENSG00000071082, ENSG00000197958, ENSG00000145425, ENSG0000…	288	384	14909	3.6398925781249996	1.544477117276788E-5	4.064444801753817E-7	3.44419739035512E-5
GOTERM_BP_ALL	GO:0051649~establishment of localization in cell	70	21.084337349397593	5.595673060973293E-8	ENSG00000076944, ENSG00000136938, ENSG00000142937, ENSG00000110700, ENSG00000105438, ENSG00000157110, ENSG00000104904, ENSG00000171863, ENSG00000134597, ENSG00000166037, ENSG00000167088, ENSG00000183255, ENSG00000102882, ENSG00000143553, ENSG00000168734, ENSG00000146425, ENSG00000074319, ENSG00000125691, ENSG00000241468, ENSG00000138326, ENSG00000169032, ENSG00000164182, ENSG00000149927, ENSG0000…	273	1860	13955	1.923766197959746	1.8268204206661753E-4	2.8098887493872043E-6	2.674731723145234E-4
GOTERM_CC_ALL	GO:0005912~adherens junction	36	10.843373493975903	7.411595507078125E-8	ENSG00000149273, ENSG00000196262, ENSG00000147010, ENSG00000107438, ENSG00000197111, ENSG00000142937, ENSG00000110700, ENSG00000171863, ENSG00000136238, ENSG00000006453, ENSG00000174748, ENSG00000089009, ENSG00000102882, ENSG00000148303, ENSG00000254772, ENSG00000188846, ENSG00000125691, ENSG00000131037, ENSG00000108953, ENSG00000108518, ENSG00000111229, ENSG00000169032, ENSG00000174444, ENSG0000…	288	669	14909	2.7856875934230194	4.128173637274468E-5	1.0585278711391066E-6	8.96993097266891E-5
GOTERM_BP_ALL	GO:0016043~cellular component organization	153	46.08433734939759	8.030921570073643E-8	ENSG00000111639, ENSG00000004779, ENSG00000106328, ENSG00000170293, ENSG00000136938, ENSG00000142937, ENSG00000110700, ENSG00000196169, ENSG00000109390, ENSG00000165264, ENSG00000233276, ENSG00000126970, ENSG00000102882, ENSG00000164611, ENSG00000147677, ENSG00000106554, ENSG00000111229, ENSG00000175110, ENSG00000172361, ENSG00000138326, ENSG00000133275, ENSG00000170860, ENSG00000164182, ENSG0000…	273	5595	13955	1.397843443419851	2.6217522592852927E-4	3.971655758290965E-6	3.7806171694270926E-4
GOTERM_CC_ALL	GO:0005925~focal adhesion	26	7.83132530120482	8.172177791855928E-8	ENSG00000149273, ENSG00000196262, ENSG00000147010, ENSG00000107438, ENSG00000197111, ENSG00000142937, ENSG00000110700, ENSG00000171863, ENSG00000136238, ENSG00000089009, ENSG00000102882, ENSG00000148303, ENSG00000125691, ENSG00000108953, ENSG00000108518, ENSG00000111229, ENSG00000169032, ENSG00000174444, ENSG00000198755, ENSG00000071082, ENSG00000197958, ENSG00000145425, ENSG00000122406, ENSG0000…	288	378	14909	3.5607179600235157	4.5517996175026276E-5	1.11044594862573E-6	9.409883083507082E-5
GOTERM_CC_ALL	GO:0043232~intracellular non-membrane-bounded organelle	111	33.433734939759034	8.373201048883421E-8	ENSG00000111639, ENSG00000106328, ENSG00000136938, ENSG00000142937, ENSG00000110700, ENSG00000130956, ENSG00000157110, ENSG00000196169, ENSG00000204392, ENSG00000163882, ENSG00000163923, ENSG00000102882, ENSG00000111229, ENSG00000175110, ENSG00000138326, ENSG00000171311, ENSG00000170860, ENSG00000145919, ENSG00000065427, ENSG00000168028, ENSG00000232119, ENSG00000122705, ENSG00000125898, ENSG0000…	288	3635	14909	1.5807914947271893	4.663764419687855E-5	1.11044594862573E-6	9.409883083507082E-5
GOTERM_CC_ALL	GO:0043228~non-membrane-bounded organelle	111	33.433734939759034	8.373201048883421E-8	ENSG00000111639, ENSG00000106328, ENSG00000136938, ENSG00000142937, ENSG00000110700, ENSG00000130956, ENSG00000157110, ENSG00000196169, ENSG00000204392, ENSG00000163882, ENSG00000163923, ENSG00000102882, ENSG00000111229, ENSG00000175110, ENSG00000138326, ENSG00000171311, ENSG00000170860, ENSG00000145919, ENSG00000065427, ENSG00000168028, ENSG00000232119, ENSG00000122705, ENSG00000125898, ENSG0000…	288	3635	14909	1.5807914947271893	4.663764419687855E-5	1.11044594862573E-6	9.409883083507082E-5
GOTERM_CC_ALL	GO:0070161~anchoring junction	36	10.843373493975903	1.2758882829453758E-7	ENSG00000149273, ENSG00000196262, ENSG00000147010, ENSG00000107438, ENSG00000197111, ENSG00000142937, ENSG00000110700, ENSG00000171863, ENSG00000136238, ENSG00000006453, ENSG00000174748, ENSG00000089009, ENSG00000102882, ENSG00000148303, ENSG00000254772, ENSG00000188846, ENSG00000125691, ENSG00000131037, ENSG00000108953, ENSG00000108518, ENSG00000111229, ENSG00000169032, ENSG00000174444, ENSG0000…	288	684	14909	2.7245979532163744	7.106445668769723E-5	1.652720403722266E-6	1.4005099291865522E-4
GOTERM_CC_ALL	GO:0070013~intracellular organelle lumen	119	35.8433734939759	1.3954809821381037E-7	ENSG00000111639, ENSG00000004779, ENSG00000170293, ENSG00000136938, ENSG00000142937, ENSG00000110700, ENSG00000130956, ENSG00000157110, ENSG00000204392, ENSG00000163882, ENSG00000165264, ENSG00000233276, ENSG00000102882, ENSG00000184209, ENSG00000154079, ENSG00000175110, ENSG00000138326, ENSG00000171311, ENSG00000170860, ENSG00000130165, ENSG00000065427, ENSG00000168028, ENSG00000169599, ENSG0000…	288	4034	14909	1.5270986544923701	7.77252753484392E-5	1.7665520614793722E-6	1.4969705081117839E-4
GOTERM_BP_ALL	GO:0044248~cellular catabolic process	57	17.16867469879518	2.9199999777502325E-7	ENSG00000176393, ENSG00000142937, ENSG00000110700, ENSG00000129084, ENSG00000171863, ENSG00000204392, ENSG00000183255, ENSG00000100387, ENSG00000233276, ENSG00000164611, ENSG00000034713, ENSG00000164897, ENSG00000074319, ENSG00000125691, ENSG00000138326, ENSG00000171311, ENSG00000170860, ENSG00000168028, ENSG00000197958, ENSG00000137154, ENSG00000143947, ENSG00000125458, ENSG00000162244, ENSG0000…	273	1437	13955	2.027614000474126	9.529258093586845E-4	1.4225193921457848E-5	0.001354095512070145
GOTERM_BP_ALL	GO:0034645~cellular macromolecule biosynthetic process	129	38.855421686746986	2.9933944916678205E-7	ENSG00000111639, ENSG00000142937, ENSG00000110700, ENSG00000130956, ENSG00000157110, ENSG00000163882, ENSG00000163923, ENSG00000102882, ENSG00000164611, ENSG00000254772, ENSG00000147677, ENSG00000106554, ENSG00000175110, ENSG00000138326, ENSG00000130165, ENSG00000065427, ENSG00000168028, ENSG00000060138, ENSG00000232119, ENSG00000121851, ENSG00000164587, ENSG00000162961, ENSG00000149273, ENSG0000…	273	4529	13955	1.4559772309827508	9.76866003093102E-4	1.4368293560005538E-5	0.0013677171596488114
GOTERM_CC_ALL	GO:0043233~organelle lumen	119	35.8433734939759	3.0796261903930274E-7	ENSG00000111639, ENSG00000004779, ENSG00000170293, ENSG00000136938, ENSG00000142937, ENSG00000110700, ENSG00000130956, ENSG00000157110, ENSG00000204392, ENSG00000163882, ENSG00000165264, ENSG00000233276, ENSG00000102882, ENSG00000184209, ENSG00000154079, ENSG00000175110, ENSG00000138326, ENSG00000171311, ENSG00000170860, ENSG00000130165, ENSG00000065427, ENSG00000168028, ENSG00000169599, ENSG0000…	288	4090	14909	1.506189724259712	1.7152049391455648E-4	3.8118928623309252E-6	3.230185693034464E-4
GOTERM_CC_ALL	GO:0031974~membrane-enclosed lumen	120	36.144578313253014	3.374097954098769E-7	ENSG00000111639, ENSG00000004779, ENSG00000170293, ENSG00000136938, ENSG00000142937, ENSG00000110700, ENSG00000130956, ENSG00000157110, ENSG00000204392, ENSG00000163882, ENSG00000165264, ENSG00000233276, ENSG00000102882, ENSG00000184209, ENSG00000154079, ENSG00000175110, ENSG00000138326, ENSG00000171311, ENSG00000170860, ENSG00000130165, ENSG00000065427, ENSG00000168028, ENSG00000169599, ENSG0000…	288	4143	14909	1.4994166867809156	1.8791962865838396E-4	4.085592522680466E-6	3.4621179007274325E-4
GOTERM_CC_ALL	GO:0031967~organelle envelope	46	13.855421686746988	4.295236077513035E-7	ENSG00000149273, ENSG00000132676, ENSG00000156467, ENSG00000004779, ENSG00000111639, ENSG00000173660, ENSG00000214736, ENSG00000133983, ENSG00000105819, ENSG00000175768, ENSG00000278845, ENSG00000109390, ENSG00000116221, ENSG00000120533, ENSG00000102967, ENSG00000250317, ENSG00000165264, ENSG00000167186, ENSG00000011052, ENSG00000168958, ENSG00000102882, ENSG00000110955, ENSG00000106554, ENSG0000…	288	1062	14909	2.242277411592383	2.392160841896418E-4	5.090311691861193E-6	4.3135136778428774E-4
GOTERM_BP_ALL	GO:0044249~cellular biosynthetic process	148	44.57831325301205	4.89166272515654E-7	ENSG00000111639, ENSG00000004779, ENSG00000142937, ENSG00000110700, ENSG00000130956, ENSG00000157110, ENSG00000163882, ENSG00000163923, ENSG00000102882, ENSG00000164611, ENSG00000254772, ENSG00000147677, ENSG00000106554, ENSG00000241468, ENSG00000175110, ENSG00000138326, ENSG00000133275, ENSG00000130165, ENSG00000065427, ENSG00000168028, ENSG00000060138, ENSG00000169599, ENSG00000232119, ENSG0000…	273	5486	13955	1.3790280687838106	0.0015958535396750628	2.3139691499870937E-5	0.0022026660995741114
GOTERM_CC_ALL	GO:0031975~envelope	46	13.855421686746988	4.923738134446746E-7	ENSG00000149273, ENSG00000132676, ENSG00000156467, ENSG00000004779, ENSG00000111639, ENSG00000173660, ENSG00000214736, ENSG00000133983, ENSG00000105819, ENSG00000175768, ENSG00000278845, ENSG00000109390, ENSG00000116221, ENSG00000120533, ENSG00000102967, ENSG00000250317, ENSG00000165264, ENSG00000167186, ENSG00000011052, ENSG00000168958, ENSG00000102882, ENSG00000110955, ENSG00000106554, ENSG0000…	288	1067	14909	2.2317700197854835	2.7421467791688414E-4	5.713587793514245E-6	4.8416758322059674E-4
GOTERM_BP_ALL	GO:0008104~protein localization	77	23.19277108433735	5.065342566873983E-7	ENSG00000076944, ENSG00000170293, ENSG00000162627, ENSG00000136938, ENSG00000142937, ENSG00000110700, ENSG00000105438, ENSG00000157110, ENSG00000104904, ENSG00000171863, ENSG00000166313, ENSG00000166037, ENSG00000183255, ENSG00000102882, ENSG00000143553, ENSG00000168734, ENSG00000034713, ENSG00000146425, ENSG00000074319, ENSG00000125691, ENSG00000112514, ENSG00000138326, ENSG00000164182, ENSG0000…	273	2254	13955	1.7462403021409234	0.0016524679357148297	2.3618968768966682E-5	0.002248288479325352
GOTERM_BP_ALL	GO:0009123~nucleoside monophosphate metabolic process	21	6.325301204819277	5.370877887309391E-7	ENSG00000110955, ENSG00000156467, ENSG00000004779, ENSG00000173660, ENSG00000241468, ENSG00000114956, ENSG00000111640, ENSG00000198931, ENSG00000119013, ENSG00000105819, ENSG00000100938, ENSG00000135390, ENSG00000109390, ENSG00000189043, ENSG00000167774, ENSG00000102967, ENSG00000165264, ENSG00000146729, ENSG00000241837, ENSG00000125356, ENSG00000147853	273	278	13955	3.8613724405091316	0.001752055456701096	2.4690909048137823E-5	0.0023503264219535604
GOTERM_BP_ALL	GO:0043933~macromolecular complex subunit organization	77	23.19277108433735	5.945635926509352E-7	ENSG00000156467, ENSG00000111639, ENSG00000004779, ENSG00000136938, ENSG00000196169, ENSG00000109390, ENSG00000166313, ENSG00000166037, ENSG00000163041, ENSG00000165264, ENSG00000167088, ENSG00000100387, ENSG00000102882, ENSG00000272047, ENSG00000147677, ENSG00000111229, ENSG00000175110, ENSG00000170860, ENSG00000164182, ENSG00000175279, ENSG00000119013, ENSG00000130165, ENSG00000168028, ENSG0000…	273	2263	13955	1.7392954666485378	0.001939367698747807	2.6953549533509065E-5	0.0025657070588423
GOTERM_BP_ALL	GO:0009059~macromolecule biosynthetic process	130	39.1566265060241	9.674671143312847E-7	ENSG00000111639, ENSG00000142937, ENSG00000110700, ENSG00000130956, ENSG00000157110, ENSG00000163882, ENSG00000163923, ENSG00000102882, ENSG00000164611, ENSG00000254772, ENSG00000147677, ENSG00000106554, ENSG00000175110, ENSG00000138326, ENSG00000130165, ENSG00000065427, ENSG00000168028, ENSG00000060138, ENSG00000232119, ENSG00000121851, ENSG00000164587, ENSG00000162961, ENSG00000149273, ENSG0000…	273	4665	13955	1.4244883376716173	0.00315379795431181	4.325770768736046E-5	0.004117699074283975
GOTERM_BP_ALL	GO:0009058~biosynthetic process	150	45.18072289156627	1.026096016469035E-6	ENSG00000111639, ENSG00000004779, ENSG00000142937, ENSG00000110700, ENSG00000130956, ENSG00000157110, ENSG00000163882, ENSG00000163923, ENSG00000102882, ENSG00000164611, ENSG00000254772, ENSG00000147677, ENSG00000106554, ENSG00000241468, ENSG00000175110, ENSG00000138326, ENSG00000133275, ENSG00000130165, ENSG00000065427, ENSG00000168028, ENSG00000060138, ENSG00000169599, ENSG00000232119, ENSG0000…	273	5645	13955	1.3582962652936081	0.0033445995369669745	4.5259154023715265E-5	0.004308216652931475
GOTERM_CC_ALL	GO:0097525~spliceosomal snRNP complex	10	3.0120481927710845	1.0981362117614393E-6	ENSG00000164167, ENSG00000139343, ENSG00000167088, ENSG00000077312, ENSG00000125743, ENSG00000170860, ENSG00000100410, ENSG00000204392, ENSG00000125870, ENSG00000134597	288	56	14909	9.244171626984127	6.114751785916139E-4	1.2482895305124932E-5	0.0010577965141865292
GOTERM_BP_ALL	GO:0009161~ribonucleoside monophosphate metabolic process	20	6.024096385542169	1.1598555361360218E-6	ENSG00000110955, ENSG00000156467, ENSG00000004779, ENSG00000173660, ENSG00000241468, ENSG00000111640, ENSG00000198931, ENSG00000119013, ENSG00000105819, ENSG00000100938, ENSG00000135390, ENSG00000109390, ENSG00000189043, ENSG00000167774, ENSG00000102967, ENSG00000165264, ENSG00000146729, ENSG00000241837, ENSG00000125356, ENSG00000147853	273	266	13955	3.8433997080613627	0.003779769143087419	5.047691293263967E-5	0.004804894867699493
GOTERM_BP_ALL	GO:0009144~purine nucleoside triphosphate metabolic process	19	5.72289156626506	1.5764577059525363E-6	ENSG00000110955, ENSG00000156467, ENSG00000004779, ENSG00000173660, ENSG00000241468, ENSG00000114956, ENSG00000111640, ENSG00000119013, ENSG00000105819, ENSG00000135390, ENSG00000109390, ENSG00000189043, ENSG00000167774, ENSG00000165264, ENSG00000146729, ENSG00000011052, ENSG00000241837, ENSG00000125356, ENSG00000147853	273	246	13955	3.9480776675898626	0.005133914647796889	6.770470989775103E-5	0.006444808016308591
GOTERM_BP_ALL	GO:0022904~respiratory electron transport chain	12	3.614457831325301	1.8678348145370799E-6	ENSG00000156467, ENSG00000109390, ENSG00000004779, ENSG00000189043, ENSG00000167774, ENSG00000256525, ENSG00000173660, ENSG00000165264, ENSG00000164182, ENSG00000119013, ENSG00000105819, ENSG00000125356	273	93	13955	6.595769821576274	0.006079928341253038	7.9176790060377E-5	0.007536834764632087
GOTERM_BP_ALL	GO:0006414~translational elongation	14	4.216867469879518	1.9564483121970744E-6	ENSG00000132676, ENSG00000111639, ENSG00000183617, ENSG00000175110, ENSG00000114942, ENSG00000172586, ENSG00000156508, ENSG00000116898, ENSG00000243147, ENSG00000278845, ENSG00000116221, ENSG00000102738, ENSG00000125821, ENSG00000254772	273	133	13955	5.380759591285907	0.006367451302177085	8.186983706424681E-5	0.007793185776918347
GOTERM_CC_ALL	GO:0044421~extracellular region part	96	28.915662650602407	1.9893945838112186E-6	ENSG00000076944, ENSG00000176393, ENSG00000170293, ENSG00000136938, ENSG00000142937, ENSG00000110700, ENSG00000129084, ENSG00000156508, ENSG00000171863, ENSG00000119640, ENSG00000163041, ENSG00000183255, ENSG00000089220, ENSG00000111906, ENSG00000169627, ENSG00000233276, ENSG00000102882, ENSG00000254772, ENSG00000074319, ENSG00000147677, ENSG00000125691, ENSG00000106554, ENSG00000112514, ENSG0000…	288	3178	14909	1.5637717642122928	0.0011074801760944109	2.2161855663656978E-5	0.0018779884871177903
GOTERM_BP_ALL	GO:0022900~electron transport chain	12	3.614457831325301	2.3114656183162713E-6	ENSG00000156467, ENSG00000109390, ENSG00000004779, ENSG00000189043, ENSG00000167774, ENSG00000256525, ENSG00000173660, ENSG00000165264, ENSG00000164182, ENSG00000119013, ENSG00000105819, ENSG00000125356	273	95	13955	6.4569115095430885	0.0075185372906827475	9.550156681245962E-5	0.009090789463428676
GOTERM_BP_ALL	GO:1901576~organic substance biosynthetic process	147	44.27710843373494	2.3815127307741765E-6	ENSG00000111639, ENSG00000004779, ENSG00000142937, ENSG00000110700, ENSG00000130956, ENSG00000157110, ENSG00000163882, ENSG00000163923, ENSG00000102882, ENSG00000164611, ENSG00000254772, ENSG00000147677, ENSG00000106554, ENSG00000241468, ENSG00000175110, ENSG00000138326, ENSG00000133275, ENSG00000130165, ENSG00000065427, ENSG00000168028, ENSG00000060138, ENSG00000232119, ENSG00000221988, ENSG0000…	273	5566	13955	1.3500234942922689	0.007745496172981703	9.71657194155864E-5	0.009249200068144208
GOTERM_BP_ALL	GO:0034613~cellular protein localization	56	16.867469879518072	2.8184315347053606E-6	ENSG00000136938, ENSG00000142937, ENSG00000110700, ENSG00000105438, ENSG00000157110, ENSG00000104904, ENSG00000171863, ENSG00000166037, ENSG00000183255, ENSG00000102882, ENSG00000143553, ENSG00000168734, ENSG00000146425, ENSG00000125691, ENSG00000138326, ENSG00000139579, ENSG00000168028, ENSG00000197958, ENSG00000137154, ENSG00000122705, ENSG00000100216, ENSG00000143947, ENSG00000100575, ENSG0000…	273	1504	13955	1.9033006001091106	0.009159981336454792	1.1357235221331231E-4	0.01081094663991303
GOTERM_BP_ALL	GO:0032543~mitochondrial translation	13	3.91566265060241	2.9368782033232926E-6	ENSG00000132676, ENSG00000111639, ENSG00000183617, ENSG00000148187, ENSG00000175110, ENSG00000172586, ENSG00000116898, ENSG00000243147, ENSG00000278845, ENSG00000116221, ENSG00000102738, ENSG00000167774, ENSG00000155906	273	117	13955	5.679690679690679	0.009543094302069788	1.1460859435471303E-4	0.010909586478556783
GOTERM_BP_ALL	GO:0009167~purine ribonucleoside monophosphate metabolic process	19	5.72289156626506	2.9494858841286443E-6	ENSG00000110955, ENSG00000156467, ENSG00000004779, ENSG00000173660, ENSG00000241468, ENSG00000111640, ENSG00000198931, ENSG00000119013, ENSG00000105819, ENSG00000100938, ENSG00000135390, ENSG00000109390, ENSG00000189043, ENSG00000167774, ENSG00000165264, ENSG00000146729, ENSG00000241837, ENSG00000125356, ENSG00000147853	273	257	13955	3.779093798549052	0.009583864828016098	1.1460859435471303E-4	0.010909586478556783
GOTERM_BP_ALL	GO:0009126~purine nucleoside monophosphate metabolic process	19	5.72289156626506	2.9494858841286443E-6	ENSG00000110955, ENSG00000156467, ENSG00000004779, ENSG00000173660, ENSG00000241468, ENSG00000111640, ENSG00000198931, ENSG00000119013, ENSG00000105819, ENSG00000100938, ENSG00000135390, ENSG00000109390, ENSG00000189043, ENSG00000167774, ENSG00000165264, ENSG00000146729, ENSG00000241837, ENSG00000125356, ENSG00000147853	273	257	13955	3.779093798549052	0.009583864828016098	1.1460859435471303E-4	0.010909586478556783
GOTERM_CC_ALL	GO:0030532~small nuclear ribonucleoprotein complex	10	3.0120481927710845	3.049399347555298E-6	ENSG00000164167, ENSG00000139343, ENSG00000167088, ENSG00000077312, ENSG00000125743, ENSG00000170860, ENSG00000100410, ENSG00000204392, ENSG00000125870, ENSG00000134597	288	63	14909	8.217041446208114	0.0016970763609417405	3.330422424682943E-5	0.002822189200090394
GOTERM_CC_ALL	GO:0005730~nucleolus	37	11.144578313253012	3.1755373187310318E-6	ENSG00000149273, ENSG00000136938, ENSG00000110700, ENSG00000077312, ENSG00000156508, ENSG00000241370, ENSG00000171863, ENSG00000142684, ENSG00000163882, ENSG00000100129, ENSG00000100823, ENSG00000186468, ENSG00000143553, ENSG00000148303, ENSG00000272047, ENSG00000129347, ENSG00000164897, ENSG00000074319, ENSG00000125691, ENSG00000118181, ENSG00000172586, ENSG00000171311, ENSG00000174444, ENSG0000…	288	820	14909	2.335844342818428	0.0017672137306412594	3.4014890125638165E-5	0.002882410797002013
GOTERM_BP_ALL	GO:1901575~organic substance catabolic process	60	18.072289156626507	3.196215357426872E-6	ENSG00000176393, ENSG00000142937, ENSG00000110700, ENSG00000129084, ENSG00000104904, ENSG00000171863, ENSG00000204392, ENSG00000183255, ENSG00000100387, ENSG00000233276, ENSG00000164611, ENSG00000034713, ENSG00000164897, ENSG00000074319, ENSG00000125691, ENSG00000138326, ENSG00000171311, ENSG00000170860, ENSG00000168028, ENSG00000197958, ENSG00000116670, ENSG00000137154, ENSG00000143947, ENSG0000…	273	1667	13955	1.8398518098578085	0.010381397240542434	1.2261178410005212E-4	0.011671409718102387
GOTERM_BP_ALL	GO:0051641~cellular localization	77	23.19277108433735	3.230580095773432E-6	ENSG00000076944, ENSG00000170293, ENSG00000136938, ENSG00000142937, ENSG00000110700, ENSG00000105438, ENSG00000157110, ENSG00000104904, ENSG00000171863, ENSG00000134597, ENSG00000166037, ENSG00000167088, ENSG00000183255, ENSG00000102882, ENSG00000143553, ENSG00000168734, ENSG00000146425, ENSG00000074319, ENSG00000125691, ENSG00000105700, ENSG00000241468, ENSG00000138326, ENSG00000169032, ENSG0000…	273	2363	13955	1.6656900723764878	0.010492427437394536	1.2261178410005212E-4	0.011671409718102387
GOTERM_BP_ALL	GO:0070727~cellular macromolecule localization	56	16.867469879518072	3.5170883928877117E-6	ENSG00000136938, ENSG00000142937, ENSG00000110700, ENSG00000105438, ENSG00000157110, ENSG00000104904, ENSG00000171863, ENSG00000166037, ENSG00000183255, ENSG00000102882, ENSG00000143553, ENSG00000168734, ENSG00000146425, ENSG00000125691, ENSG00000138326, ENSG00000139579, ENSG00000168028, ENSG00000197958, ENSG00000137154, ENSG00000122705, ENSG00000100216, ENSG00000143947, ENSG00000100575, ENSG0000…	273	1515	13955	1.8894812558178895	0.01141763220324954	1.3195145418833895E-4	0.01256045245597945
GOTERM_BP_ALL	GO:0009116~nucleoside metabolic process	23	6.927710843373494	3.692396352572861E-6	ENSG00000110955, ENSG00000156467, ENSG00000004779, ENSG00000173660, ENSG00000241468, ENSG00000114956, ENSG00000111640, ENSG00000198931, ENSG00000119013, ENSG00000105819, ENSG00000100938, ENSG00000135390, ENSG00000109390, ENSG00000189043, ENSG00000167774, ENSG00000102967, ENSG00000165264, ENSG00000146729, ENSG00000011052, ENSG00000125458, ENSG00000241837, ENSG00000125356, ENSG00000147853	273	371	13955	3.1689918347600288	0.01198331759185367	1.367893744632235E-4	0.013020973849792752
GOTERM_BP_ALL	GO:0019538~protein metabolic process	129	38.855421686746986	3.7298573306454942E-6	ENSG00000111639, ENSG00000004779, ENSG00000176393, ENSG00000136938, ENSG00000142937, ENSG00000110700, ENSG00000157110, ENSG00000011478, ENSG00000183255, ENSG00000163923, ENSG00000089220, ENSG00000233276, ENSG00000102882, ENSG00000164611, ENSG00000254772, ENSG00000147677, ENSG00000175110, ENSG00000138326, ENSG00000133275, ENSG00000065427, ENSG00000168028, ENSG00000060138, ENSG00000232119, ENSG0000…	273	4725	13955	1.3955811384382812	0.012104155063117794	1.367893744632235E-4	0.013020973849792752
GOTERM_BP_ALL	GO:0009119~ribonucleoside metabolic process	22	6.626506024096386	3.945483288657924E-6	ENSG00000110955, ENSG00000156467, ENSG00000004779, ENSG00000173660, ENSG00000241468, ENSG00000114956, ENSG00000111640, ENSG00000198931, ENSG00000119013, ENSG00000105819, ENSG00000100938, ENSG00000135390, ENSG00000109390, ENSG00000189043, ENSG00000167774, ENSG00000102967, ENSG00000165264, ENSG00000146729, ENSG00000011052, ENSG00000241837, ENSG00000125356, ENSG00000147853	273	344	13955	3.269124286566147	0.012799410166891678	1.409481669751391E-4	0.013416849105139617
GOTERM_BP_ALL	GO:0044267~cellular protein metabolic process	121	36.44578313253012	3.9513144499310205E-6	ENSG00000111639, ENSG00000004779, ENSG00000136938, ENSG00000142937, ENSG00000110700, ENSG00000157110, ENSG00000011478, ENSG00000183255, ENSG00000163923, ENSG00000089220, ENSG00000233276, ENSG00000102882, ENSG00000164611, ENSG00000254772, ENSG00000147677, ENSG00000175110, ENSG00000138326, ENSG00000133275, ENSG00000065427, ENSG00000168028, ENSG00000060138, ENSG00000232119, ENSG00000164587, ENSG0000…	273	4349	13955	1.4222081283474706	0.01281820511926779	1.409481669751391E-4	0.013416849105139617
GOTERM_BP_ALL	GO:0006139~nucleobase-containing compound metabolic process	139	41.86746987951807	3.97280372601495E-6	ENSG00000004779, ENSG00000142937, ENSG00000110700, ENSG00000130956, ENSG00000157110, ENSG00000204392, ENSG00000134597, ENSG00000109390, ENSG00000163882, ENSG00000165264, ENSG00000233276, ENSG00000102882, ENSG00000164611, ENSG00000184209, ENSG00000106554, ENSG00000241468, ENSG00000138326, ENSG00000171311, ENSG00000170860, ENSG00000119013, ENSG00000130165, ENSG00000065427, ENSG00000168028, ENSG0000…	273	5215	13955	1.3624722991932963	0.012887466092976974	1.409481669751391E-4	0.013416849105139617
GOTERM_MF_ALL	GO:0003676~nucleic acid binding	108	32.53012048192771	4.400142864324127E-6	ENSG00000142937, ENSG00000110700, ENSG00000157110, ENSG00000204392, ENSG00000134597, ENSG00000163882, ENSG00000184220, ENSG00000163923, ENSG00000089220, ENSG00000254772, ENSG00000147677, ENSG00000184209, ENSG00000138326, ENSG00000171311, ENSG00000170860, ENSG00000130165, ENSG00000065427, ENSG00000168028, ENSG00000060138, ENSG00000232119, ENSG00000164587, ENSG00000149273, ENSG00000105136, ENSG0000…	280	3670	14032	1.4747528221097705	0.002943760819140717	5.904991723922979E-4	0.0574658658080731
GOTERM_BP_ALL	GO:0009141~nucleoside triphosphate metabolic process	19	5.72289156626506	4.538376888972267E-6	ENSG00000110955, ENSG00000156467, ENSG00000004779, ENSG00000173660, ENSG00000241468, ENSG00000114956, ENSG00000111640, ENSG00000119013, ENSG00000105819, ENSG00000135390, ENSG00000109390, ENSG00000189043, ENSG00000167774, ENSG00000165264, ENSG00000146729, ENSG00000011052, ENSG00000241837, ENSG00000125356, ENSG00000147853	273	265	13955	3.665007948026816	0.014708590313647019	1.5772864469275674E-4	0.015014181956507206
GOTERM_BP_ALL	GO:0009205~purine ribonucleoside triphosphate metabolic process	18	5.421686746987952	4.542430331225225E-6	ENSG00000110955, ENSG00000156467, ENSG00000004779, ENSG00000173660, ENSG00000241468, ENSG00000111640, ENSG00000119013, ENSG00000105819, ENSG00000135390, ENSG00000109390, ENSG00000189043, ENSG00000167774, ENSG00000165264, ENSG00000146729, ENSG00000011052, ENSG00000241837, ENSG00000125356, ENSG00000147853	273	239	13955	3.849832176192009	0.014721630114830742	1.5772864469275674E-4	0.015014181956507206
GOTERM_CC_ALL	GO:0071011~precatalytic spliceosome	7	2.108433734939759	4.854768137525405E-6	ENSG00000184209, ENSG00000167088, ENSG00000125743, ENSG00000170860, ENSG00000100410, ENSG00000204392, ENSG00000134597	288	24	14909	15.098813657407407	0.0027004595978157298	5.1020865143427366E-5	0.004323491624362247
GOTERM_BP_ALL	GO:0002181~cytoplasmic translation	9	2.710843373493976	4.964028825105712E-6	ENSG00000060138, ENSG00000163584, ENSG00000174748, ENSG00000089009, ENSG00000197111, ENSG00000232119, ENSG00000161970, ENSG00000162244, ENSG00000071082	273	50	13955	9.201098901098902	0.016076958003440334	1.679316133748767E-4	0.015985402045212684
GOTERM_BP_ALL	GO:0042274~ribosomal small subunit biogenesis	10	3.0120481927710845	4.984420382089235E-6	ENSG00000168028, ENSG00000141101, ENSG00000164167, ENSG00000137154, ENSG00000142937, ENSG00000138326, ENSG00000164587, ENSG00000171863, ENSG00000182774, ENSG00000133773	273	66	13955	7.745032745032745	0.01614246420352783	1.679316133748767E-4	0.015985402045212684
GOTERM_BP_ALL	GO:0046128~purine ribonucleoside metabolic process	21	6.325301204819277	4.990614735711716E-6	ENSG00000110955, ENSG00000156467, ENSG00000004779, ENSG00000173660, ENSG00000241468, ENSG00000114956, ENSG00000111640, ENSG00000198931, ENSG00000119013, ENSG00000105819, ENSG00000100938, ENSG00000135390, ENSG00000109390, ENSG00000189043, ENSG00000167774, ENSG00000165264, ENSG00000146729, ENSG00000011052, ENSG00000241837, ENSG00000125356, ENSG00000147853	273	321	13955	3.3441169422477834	0.01616236219170397	1.679316133748767E-4	0.015985402045212684
GOTERM_CC_ALL	GO:0098803~respiratory chain complex	10	3.0120481927710845	5.150642782123507E-6	ENSG00000156467, ENSG00000109390, ENSG00000004779, ENSG00000189043, ENSG00000167774, ENSG00000173660, ENSG00000165264, ENSG00000119013, ENSG00000105819, ENSG00000125356	288	67	14909	7.726471807628524	0.002864804012914113	5.3127926474866546E-5	0.004502043320670918
GOTERM_BP_ALL	GO:0009199~ribonucleoside triphosphate metabolic process	18	5.421686746987952	5.667366157295215E-6	ENSG00000110955, ENSG00000156467, ENSG00000004779, ENSG00000173660, ENSG00000241468, ENSG00000111640, ENSG00000119013, ENSG00000105819, ENSG00000135390, ENSG00000109390, ENSG00000189043, ENSG00000167774, ENSG00000165264, ENSG00000146729, ENSG00000011052, ENSG00000241837, ENSG00000125356, ENSG00000147853	273	243	13955	3.7864604531271198	0.01833385496476647	1.8776307932286796E-4	0.017873158316671287
GOTERM_BP_ALL	GO:0042278~purine nucleoside metabolic process	21	6.325301204819277	5.6950198691678706E-6	ENSG00000110955, ENSG00000156467, ENSG00000004779, ENSG00000173660, ENSG00000241468, ENSG00000114956, ENSG00000111640, ENSG00000198931, ENSG00000119013, ENSG00000105819, ENSG00000100938, ENSG00000135390, ENSG00000109390, ENSG00000189043, ENSG00000167774, ENSG00000165264, ENSG00000146729, ENSG00000011052, ENSG00000241837, ENSG00000125356, ENSG00000147853	273	324	13955	3.3131528964862302	0.018422485484110407	1.8776307932286796E-4	0.017873158316671287
GOTERM_BP_ALL	GO:0071826~ribonucleoprotein complex subunit organization	17	5.120481927710843	5.838200355342705E-6	ENSG00000148187, ENSG00000170860, ENSG00000168028, ENSG00000197958, ENSG00000139343, ENSG00000084623, ENSG00000114391, ENSG00000100129, ENSG00000089009, ENSG00000232119, ENSG00000167088, ENSG00000122406, ENSG00000125743, ENSG00000164587, ENSG00000182774, ENSG00000142676, ENSG00000147677	273	218	13955	3.986204926571899	0.018881252953084737	1.905588595983859E-4	0.018139288504049788
GOTERM_BP_ALL	GO:0070126~mitochondrial translational termination	11	3.313253012048193	6.449184789798602E-6	ENSG00000278845, ENSG00000116221, ENSG00000132676, ENSG00000102738, ENSG00000111639, ENSG00000183617, ENSG00000148187, ENSG00000175110, ENSG00000172586, ENSG00000116898, ENSG00000243147	273	86	13955	6.538248573132294	0.020836512721442046	2.0841721934557067E-4	0.01983922489297451
GOTERM_BP_ALL	GO:0046483~heterocycle metabolic process	140	42.168674698795186	6.761393494431681E-6	ENSG00000004779, ENSG00000142937, ENSG00000110700, ENSG00000130956, ENSG00000157110, ENSG00000204392, ENSG00000134597, ENSG00000109390, ENSG00000163882, ENSG00000165264, ENSG00000233276, ENSG00000102882, ENSG00000164611, ENSG00000184209, ENSG00000106554, ENSG00000241468, ENSG00000138326, ENSG00000171311, ENSG00000170860, ENSG00000119013, ENSG00000130165, ENSG00000065427, ENSG00000168028, ENSG0000…	273	5310	13955	1.3477232121299918	0.021834132240722948	2.1636459182181378E-4	0.020595734889411015
GOTERM_BP_ALL	GO:1901657~glycosyl compound metabolic process	23	6.927710843373494	7.536368577073047E-6	ENSG00000110955, ENSG00000156467, ENSG00000004779, ENSG00000173660, ENSG00000241468, ENSG00000114956, ENSG00000111640, ENSG00000198931, ENSG00000119013, ENSG00000105819, ENSG00000100938, ENSG00000135390, ENSG00000109390, ENSG00000189043, ENSG00000167774, ENSG00000102967, ENSG00000165264, ENSG00000146729, ENSG00000011052, ENSG00000125458, ENSG00000241837, ENSG00000125356, ENSG00000147853	273	388	13955	3.030144254371059	0.02430606811046343	2.388223984035575E-4	0.022733492397054328
GOTERM_BP_ALL	GO:0033036~macromolecule localization	80	24.096385542168676	9.536277929637375E-6	ENSG00000076944, ENSG00000170293, ENSG00000162627, ENSG00000136938, ENSG00000142937, ENSG00000110700, ENSG00000105438, ENSG00000157110, ENSG00000104904, ENSG00000171863, ENSG00000134597, ENSG00000166313, ENSG00000166037, ENSG00000183255, ENSG00000102882, ENSG00000143553, ENSG00000168734, ENSG00000034713, ENSG00000146425, ENSG00000074319, ENSG00000125691, ENSG00000112514, ENSG00000138326, ENSG0000…	273	2561	13955	1.5967892578591525	0.030656359598407956	2.992924150224653E-4	0.028489630314791656
GOTERM_MF_ALL	GO:0050136~NADH dehydrogenase (quinone) activity	8	2.4096385542168677	1.0163386497095312E-5	ENSG00000109390, ENSG00000004779, ENSG00000189043, ENSG00000167774, ENSG00000165264, ENSG00000164182, ENSG00000119013, ENSG00000125356	280	39	14032	10.27985347985348	0.006786371423450621	8.524540424438693E-4	0.08295864228254049
GOTERM_MF_ALL	GO:0008137~NADH dehydrogenase (ubiquinone) activity	8	2.4096385542168677	1.0163386497095312E-5	ENSG00000109390, ENSG00000004779, ENSG00000189043, ENSG00000167774, ENSG00000165264, ENSG00000164182, ENSG00000119013, ENSG00000125356	280	39	14032	10.27985347985348	0.006786371423450621	8.524540424438693E-4	0.08295864228254049
GOTERM_MF_ALL	GO:0003954~NADH dehydrogenase activity	8	2.4096385542168677	1.0163386497095312E-5	ENSG00000109390, ENSG00000004779, ENSG00000189043, ENSG00000167774, ENSG00000165264, ENSG00000164182, ENSG00000119013, ENSG00000125356	280	39	14032	10.27985347985348	0.006786371423450621	8.524540424438693E-4	0.08295864228254049
GOTERM_CC_ALL	GO:0005759~mitochondrial matrix	23	6.927710843373494	1.0692593674225752E-5	ENSG00000149273, ENSG00000110955, ENSG00000132676, ENSG00000004779, ENSG00000154079, ENSG00000111639, ENSG00000183617, ENSG00000148187, ENSG00000130734, ENSG00000175110, ENSG00000114956, ENSG00000172586, ENSG00000116898, ENSG00000243147, ENSG00000105819, ENSG00000065427, ENSG00000116221, ENSG00000063854, ENSG00000102738, ENSG00000167774, ENSG00000256525, ENSG00000233276, ENSG00000147853	288	401	14909	2.9692002632308117	0.005938105860483822	1.0828681230079534E-4	0.009176189480426464
GOTERM_BP_ALL	GO:0006725~cellular aromatic compound metabolic process	140	42.168674698795186	1.0855032425319959E-5	ENSG00000004779, ENSG00000142937, ENSG00000110700, ENSG00000130956, ENSG00000157110, ENSG00000204392, ENSG00000134597, ENSG00000109390, ENSG00000163882, ENSG00000165264, ENSG00000233276, ENSG00000102882, ENSG00000164611, ENSG00000184209, ENSG00000106554, ENSG00000241468, ENSG00000138326, ENSG00000171311, ENSG00000170860, ENSG00000119013, ENSG00000130165, ENSG00000065427, ENSG00000168028, ENSG0000…	273	5352	13955	1.3371469088957877	0.03482116467284391	3.374364365356604E-4	0.032120557852827726
GOTERM_CC_ALL	GO:0005576~extracellular region	103	31.024096385542173	1.1292849469148814E-5	ENSG00000076944, ENSG00000176393, ENSG00000170293, ENSG00000136938, ENSG00000142937, ENSG00000110700, ENSG00000130956, ENSG00000119640, ENSG00000204954, ENSG00000183255, ENSG00000111906, ENSG00000089220, ENSG00000233276, ENSG00000169627, ENSG00000102882, ENSG00000254772, ENSG00000147677, ENSG00000106554, ENSG00000241468, ENSG00000111229, ENSG00000174021, ENSG00000119013, ENSG00000136425, ENSG0000…	288	3625	14909	1.4709070881226054	0.006270411075155802	1.1232352061278373E-4	0.009518258838282572
GOTERM_CC_ALL	GO:0005746~mitochondrial respiratory chain	10	3.0120481927710845	1.183654720619507E-5	ENSG00000156467, ENSG00000109390, ENSG00000004779, ENSG00000189043, ENSG00000167774, ENSG00000173660, ENSG00000165264, ENSG00000119013, ENSG00000105819, ENSG00000125356	288	74	14909	6.99558933933934	0.0065713097011518284	1.1566590866404656E-4	0.00980149172162118
GOTERM_BP_ALL	GO:0006119~oxidative phosphorylation	11	3.313253012048193	1.1852669787222588E-5	ENSG00000156467, ENSG00000109390, ENSG00000004779, ENSG00000189043, ENSG00000167774, ENSG00000173660, ENSG00000165264, ENSG00000146729, ENSG00000119013, ENSG00000105819, ENSG00000125356	273	92	13955	6.111841057493232	0.03795994907036704	3.64972775334854E-4	0.034741740593302435
GOTERM_BP_ALL	GO:0071702~organic substance transport	75	22.590361445783135	1.1971411402511217E-5	ENSG00000076944, ENSG00000162627, ENSG00000136938, ENSG00000142937, ENSG00000110700, ENSG00000105438, ENSG00000157110, ENSG00000104904, ENSG00000171863, ENSG00000134597, ENSG00000166313, ENSG00000166037, ENSG00000183255, ENSG00000102882, ENSG00000143553, ENSG00000168734, ENSG00000034713, ENSG00000146425, ENSG00000074319, ENSG00000125691, ENSG00000138326, ENSG00000164182, ENSG00000168028, ENSG0000…	273	2362	13955	1.6231122814526713	0.03833285585060697	3.651839889513702E-4	0.034761846007105
GOTERM_BP_ALL	GO:0022618~ribonucleoprotein complex assembly	16	4.819277108433735	1.3347833698780336E-5	ENSG00000170860, ENSG00000168028, ENSG00000197958, ENSG00000139343, ENSG00000084623, ENSG00000114391, ENSG00000100129, ENSG00000089009, ENSG00000232119, ENSG00000167088, ENSG00000122406, ENSG00000125743, ENSG00000164587, ENSG00000182774, ENSG00000142676, ENSG00000147677	273	207	13955	3.9510891684804728	0.042644964057673485	4.034011962298057E-4	0.03839974009454677
GOTERM_CC_ALL	GO:1990204~oxidoreductase complex	11	3.313253012048193	1.4273905975044548E-5	ENSG00000156467, ENSG00000109390, ENSG00000004779, ENSG00000189043, ENSG00000167774, ENSG00000173660, ENSG00000165264, ENSG00000119013, ENSG00000105819, ENSG00000125356, ENSG00000100938	288	95	14909	5.994115497076024	0.007919099770180904	1.3707871772585887E-4	0.01161600624176039
GOTERM_CC_ALL	GO:0031981~nuclear lumen	97	29.21686746987952	1.5741281979957495E-5	ENSG00000170293, ENSG00000136938, ENSG00000142937, ENSG00000110700, ENSG00000130956, ENSG00000157110, ENSG00000204392, ENSG00000163882, ENSG00000165264, ENSG00000102882, ENSG00000184209, ENSG00000138326, ENSG00000171311, ENSG00000170860, ENSG00000130165, ENSG00000168028, ENSG00000169599, ENSG00000121851, ENSG00000164587, ENSG00000162961, ENSG00000149273, ENSG00000132676, ENSG00000213246, ENSG0000…	288	3377	14909	1.486951148290725	0.008729636581199074	1.486083739463784E-4	0.012593025583965996
GOTERM_BP_ALL	GO:0042775~mitochondrial ATP synthesis coupled electron transport	10	3.0120481927710845	1.6188081442667323E-5	ENSG00000156467, ENSG00000109390, ENSG00000004779, ENSG00000189043, ENSG00000167774, ENSG00000173660, ENSG00000165264, ENSG00000119013, ENSG00000105819, ENSG00000125356	273	76	13955	6.725949489107384	0.05148200119846724	4.8475135622812974E-4	0.04614345783703429
GOTERM_BP_ALL	GO:0006415~translational termination	11	3.313253012048193	1.7316644945606037E-5	ENSG00000278845, ENSG00000116221, ENSG00000132676, ENSG00000102738, ENSG00000111639, ENSG00000183617, ENSG00000148187, ENSG00000175110, ENSG00000172586, ENSG00000116898, ENSG00000243147	273	96	13955	5.857181013431014	0.05497068923298609	5.138320827496191E-4	0.04891165076908906
GOTERM_BP_ALL	GO:0009056~catabolic process	60	18.072289156626507	1.749819365265326E-5	ENSG00000176393, ENSG00000142937, ENSG00000110700, ENSG00000129084, ENSG00000104904, ENSG00000171863, ENSG00000204392, ENSG00000183255, ENSG00000100387, ENSG00000233276, ENSG00000164611, ENSG00000034713, ENSG00000164897, ENSG00000074319, ENSG00000125691, ENSG00000138326, ENSG00000171311, ENSG00000170860, ENSG00000168028, ENSG00000197958, ENSG00000116670, ENSG00000137154, ENSG00000143947, ENSG0000…	273	1761	13955	1.7416427978608557	0.05553070528174886	5.145414782185608E-4	0.04897917808900332
GOTERM_MF_ALL	GO:0019843~rRNA binding	9	2.710843373493976	1.789150901758464E-5	ENSG00000125691, ENSG00000197958, ENSG00000149273, ENSG00000145592, ENSG00000110700, ENSG00000122406, ENSG00000116898, ENSG00000164587, ENSG00000142676	280	58	14032	7.776354679802956	0.011915855416823606	0.0013339113945332547	0.12981283764980855
GOTERM_BP_ALL	GO:0042773~ATP synthesis coupled electron transport	10	3.0120481927710845	1.802215162508612E-5	ENSG00000156467, ENSG00000109390, ENSG00000004779, ENSG00000189043, ENSG00000167774, ENSG00000173660, ENSG00000165264, ENSG00000119013, ENSG00000105819, ENSG00000125356	273	77	13955	6.638599495742354	0.057145077825162094	5.252169902167955E-4	0.04999537955280587
GOTERM_CC_ALL	GO:0070469~respiratory chain	10	3.0120481927710845	2.026678247259397E-5	ENSG00000156467, ENSG00000109390, ENSG00000004779, ENSG00000189043, ENSG00000167774, ENSG00000173660, ENSG00000165264, ENSG00000119013, ENSG00000105819, ENSG00000125356	288	79	14909	6.552830520393812	0.011225233806394286	1.8814329728724735E-4	0.01594320221177392
GOTERM_CC_ALL	GO:0005761~mitochondrial ribosome	10	3.0120481927710845	2.245583454289485E-5	ENSG00000116221, ENSG00000132676, ENSG00000102738, ENSG00000111639, ENSG00000183617, ENSG00000167774, ENSG00000175110, ENSG00000172586, ENSG00000116898, ENSG00000243147	288	80	14909	6.470920138888889	0.012430139876371094	2.0174032000632954E-4	0.017095409522978017
GOTERM_CC_ALL	GO:0000313~organellar ribosome	10	3.0120481927710845	2.245583454289485E-5	ENSG00000116221, ENSG00000132676, ENSG00000102738, ENSG00000111639, ENSG00000183617, ENSG00000167774, ENSG00000175110, ENSG00000172586, ENSG00000116898, ENSG00000243147	288	80	14909	6.470920138888889	0.012430139876371094	2.0174032000632954E-4	0.017095409522978017
GOTERM_BP_ALL	GO:0046034~ATP metabolic process	16	4.819277108433735	2.3335171925673533E-5	ENSG00000110955, ENSG00000156467, ENSG00000004779, ENSG00000173660, ENSG00000241468, ENSG00000111640, ENSG00000119013, ENSG00000105819, ENSG00000135390, ENSG00000109390, ENSG00000189043, ENSG00000167774, ENSG00000165264, ENSG00000146729, ENSG00000241837, ENSG00000125356	273	217	13955	3.769011326615013	0.07336008056084853	6.740354085433487E-4	0.06416139749828997
GOTERM_BP_ALL	GO:0042273~ribosomal large subunit biogenesis	9	2.710843373493976	2.877129938320025E-5	ENSG00000197958, ENSG00000114391, ENSG00000089009, ENSG00000122406, ENSG00000161970, ENSG00000198755, ENSG00000148303, ENSG00000142676, ENSG00000188846	273	63	13955	7.302459445316588	0.08966229496130207	8.237677297084703E-4	0.07841440981017823
GOTERM_CC_ALL	GO:0005634~nucleus	157	47.28915662650602	3.200456695082958E-5	ENSG00000170293, ENSG00000136938, ENSG00000142937, ENSG00000110700, ENSG00000130956, ENSG00000157110, ENSG00000204392, ENSG00000134597, ENSG00000163882, ENSG00000165264, ENSG00000184220, ENSG00000183255, ENSG00000089220, ENSG00000126970, ENSG00000102882, ENSG00000164611, ENSG00000254772, ENSG00000184209, ENSG00000106554, ENSG00000241468, ENSG00000138326, ENSG00000133275, ENSG00000171311, ENSG0000…	288	6344	14909	1.2811279467913688	0.01766887116809801	2.8296101256527107E-4	0.02397802476316121
GOTERM_BP_ALL	GO:0070125~mitochondrial translational elongation	10	3.0120481927710845	3.652228376820946E-5	ENSG00000278845, ENSG00000116221, ENSG00000132676, ENSG00000102738, ENSG00000111639, ENSG00000183617, ENSG00000175110, ENSG00000172586, ENSG00000116898, ENSG00000243147	273	84	13955	6.085382871097157	0.11241184599645138	0.001036597688864658	0.09867368318941461
GOTERM_BP_ALL	GO:0065003~macromolecular complex assembly	54	16.265060240963855	3.96261483785967E-5	ENSG00000156467, ENSG00000004779, ENSG00000136938, ENSG00000109390, ENSG00000166037, ENSG00000163041, ENSG00000165264, ENSG00000167088, ENSG00000100387, ENSG00000102882, ENSG00000272047, ENSG00000147677, ENSG00000111229, ENSG00000170860, ENSG00000164182, ENSG00000175279, ENSG00000119013, ENSG00000168028, ENSG00000197958, ENSG00000167774, ENSG00000232119, ENSG00000143947, ENSG00000130638, ENSG0000…	273	1566	13955	1.7626626247315902	0.1213616838460082	0.0011149978302391346	0.10613658880370684
GOTERM_BP_ALL	GO:1901360~organic cyclic compound metabolic process	140	42.168674698795186	4.6460898057572764E-5	ENSG00000004779, ENSG00000142937, ENSG00000110700, ENSG00000130956, ENSG00000157110, ENSG00000204392, ENSG00000134597, ENSG00000109390, ENSG00000163882, ENSG00000165264, ENSG00000233276, ENSG00000102882, ENSG00000164611, ENSG00000184209, ENSG00000106554, ENSG00000241468, ENSG00000138326, ENSG00000171311, ENSG00000170860, ENSG00000119013, ENSG00000130165, ENSG00000065427, ENSG00000168028, ENSG0000…	273	5488	13955	1.304010615235105	0.1407525716919502	0.0012961399252984403	0.12337949595288768
GOTERM_BP_ALL	GO:0008380~RNA splicing	21	6.325301204819277	4.9189478115053367E-5	ENSG00000184209, ENSG00000197111, ENSG00000110700, ENSG00000077312, ENSG00000157110, ENSG00000138668, ENSG00000150459, ENSG00000175324, ENSG00000170860, ENSG00000204392, ENSG00000263465, ENSG00000134597, ENSG00000139343, ENSG00000164167, ENSG00000163882, ENSG00000100603, ENSG00000167088, ENSG00000125743, ENSG00000100410, ENSG00000121774, ENSG00000125870	273	376	13955	2.8549509001636664	0.14837381308229536	0.0013606309878604593	0.12951839703683965
GOTERM_BP_ALL	GO:0000375~RNA splicing, via transesterification reactions	18	5.421686746987952	5.087990539519967E-5	ENSG00000184209, ENSG00000197111, ENSG00000077312, ENSG00000157110, ENSG00000138668, ENSG00000150459, ENSG00000175324, ENSG00000170860, ENSG00000204392, ENSG00000134597, ENSG00000139343, ENSG00000164167, ENSG00000163882, ENSG00000100603, ENSG00000167088, ENSG00000125743, ENSG00000100410, ENSG00000125870	273	288	13955	3.1948260073260073	0.15306143329678734	0.0013955631194111908	0.13284358492679443
GOTERM_BP_ALL	GO:0006163~purine nucleotide metabolic process	24	7.228915662650602	6.140505463137042E-5	ENSG00000110955, ENSG00000156467, ENSG00000004779, ENSG00000173660, ENSG00000241468, ENSG00000114956, ENSG00000111640, ENSG00000198931, ENSG00000119013, ENSG00000105819, ENSG00000100938, ENSG00000135390, ENSG00000109390, ENSG00000169567, ENSG00000189043, ENSG00000167774, ENSG00000165264, ENSG00000146729, ENSG00000011052, ENSG00000125458, ENSG00000241837, ENSG00000233276, ENSG00000125356, ENSG0000…	273	477	13955	2.5719354021240814	0.18167332106018852	0.0016702174859732754	0.15898792061638992
GOTERM_MF_ALL	GO:0016651~oxidoreductase activity, acting on NAD(P)H	10	3.0120481927710845	6.18057596504763E-5	ENSG00000109390, ENSG00000091164, ENSG00000004779, ENSG00000189043, ENSG00000167774, ENSG00000165264, ENSG00000164182, ENSG00000119013, ENSG00000125356, ENSG00000100938	280	88	14032	5.694805194805194	0.040565411843965005	0.004147166472546959	0.40359161051761017
GOTERM_MF_ALL	GO:0016655~oxidoreductase activity, acting on NAD(P)H, quinone or similar compound as acceptor	8	2.4096385542168677	7.090495301008825E-5	ENSG00000109390, ENSG00000004779, ENSG00000189043, ENSG00000167774, ENSG00000165264, ENSG00000164182, ENSG00000119013, ENSG00000125356	280	52	14032	7.709890109890109	0.04639715840315084	0.004325202133615384	0.42091758468716034
GOTERM_BP_ALL	GO:0042255~ribosome assembly	8	2.4096385542168677	1.0143878636796522E-4	ENSG00000168028, ENSG00000197958, ENSG00000114391, ENSG00000089009, ENSG00000122406, ENSG00000164587, ENSG00000182774, ENSG00000142676	273	56	13955	7.302459445316589	0.28194882404498833	0.0027363322207027974	0.2604713299547669
GOTERM_CC_ALL	GO:0044428~nuclear part	101	30.42168674698795	1.177342188874199E-4	ENSG00000170293, ENSG00000136938, ENSG00000142937, ENSG00000110700, ENSG00000130956, ENSG00000157110, ENSG00000204392, ENSG00000134597, ENSG00000163882, ENSG00000165264, ENSG00000102882, ENSG00000184209, ENSG00000138326, ENSG00000171311, ENSG00000170860, ENSG00000130165, ENSG00000168028, ENSG00000169599, ENSG00000121851, ENSG00000164587, ENSG00000162961, ENSG00000149273, ENSG00000132676, ENSG0000…	288	3734	14909	1.400241958281259	0.06347758320906216	0.0010246556237545764	0.08682898642947218
GOTERM_BP_ALL	GO:0072521~purine-containing compound metabolic process	24	7.228915662650602	1.3149131581552677E-4	ENSG00000110955, ENSG00000156467, ENSG00000004779, ENSG00000173660, ENSG00000241468, ENSG00000114956, ENSG00000111640, ENSG00000198931, ENSG00000119013, ENSG00000105819, ENSG00000100938, ENSG00000135390, ENSG00000109390, ENSG00000169567, ENSG00000189043, ENSG00000167774, ENSG00000165264, ENSG00000146729, ENSG00000011052, ENSG00000125458, ENSG00000241837, ENSG00000233276, ENSG00000125356, ENSG0000…	273	502	13955	2.4438509697473845	0.3490662278792811	0.0035179315969006506	0.33487173626134564
GOTERM_BP_ALL	GO:0034654~nucleobase-containing compound biosynthetic process	105	31.626506024096386	1.3259496804744148E-4	ENSG00000142937, ENSG00000110700, ENSG00000130956, ENSG00000157110, ENSG00000163882, ENSG00000102882, ENSG00000164611, ENSG00000106554, ENSG00000241468, ENSG00000138326, ENSG00000130165, ENSG00000065427, ENSG00000168028, ENSG00000060138, ENSG00000232119, ENSG00000121851, ENSG00000164587, ENSG00000162961, ENSG00000149273, ENSG00000105136, ENSG00000213246, ENSG00000107438, ENSG00000145592, ENSG0000…	273	3900	13955	1.376232741617357	0.3514079062434172	0.003518617688673569	0.3349370453035778
GOTERM_BP_ALL	GO:0018130~heterocycle biosynthetic process	106	31.92771084337349	1.369432336398399E-4	ENSG00000142937, ENSG00000110700, ENSG00000130956, ENSG00000157110, ENSG00000163882, ENSG00000102882, ENSG00000164611, ENSG00000106554, ENSG00000241468, ENSG00000138326, ENSG00000130165, ENSG00000065427, ENSG00000168028, ENSG00000060138, ENSG00000232119, ENSG00000121851, ENSG00000164587, ENSG00000162961, ENSG00000149273, ENSG00000105136, ENSG00000213246, ENSG00000107438, ENSG00000145592, ENSG0000…	273	3950	13955	1.3717531413733945	0.3605521923714139	0.0036046993112938503	0.34313115074111494
GOTERM_CC_ALL	GO:0030964~NADH dehydrogenase complex	7	2.108433734939759	1.4144657956837245E-4	ENSG00000109390, ENSG00000004779, ENSG00000189043, ENSG00000167774, ENSG00000165264, ENSG00000119013, ENSG00000125356	288	42	14909	8.627893518518519	0.0757672243166082	0.0011759066390982606	0.09964594859145044
GOTERM_CC_ALL	GO:0045271~respiratory chain complex I	7	2.108433734939759	1.4144657956837245E-4	ENSG00000109390, ENSG00000004779, ENSG00000189043, ENSG00000167774, ENSG00000165264, ENSG00000119013, ENSG00000125356	288	42	14909	8.627893518518519	0.0757672243166082	0.0011759066390982606	0.09964594859145044
GOTERM_CC_ALL	GO:0005747~mitochondrial respiratory chain complex I	7	2.108433734939759	1.4144657956837245E-4	ENSG00000109390, ENSG00000004779, ENSG00000189043, ENSG00000167774, ENSG00000165264, ENSG00000119013, ENSG00000125356	288	42	14909	8.627893518518519	0.0757672243166082	0.0011759066390982606	0.09964594859145044
GOTERM_BP_ALL	GO:0016070~RNA metabolic process	111	33.433734939759034	1.4246237773799195E-4	ENSG00000142937, ENSG00000110700, ENSG00000130956, ENSG00000157110, ENSG00000204392, ENSG00000134597, ENSG00000163882, ENSG00000102882, ENSG00000164611, ENSG00000184209, ENSG00000106554, ENSG00000138326, ENSG00000171311, ENSG00000170860, ENSG00000130165, ENSG00000065427, ENSG00000168028, ENSG00000060138, ENSG00000232119, ENSG00000121851, ENSG00000164587, ENSG00000162961, ENSG00000149273, ENSG0000…	273	4190	13955	1.354179233654174	0.3719734264962421	0.0037199776074944456	0.35410448610555284
GOTERM_BP_ALL	GO:0000377~RNA splicing, via transesterification reactions with bulged adenosine as nucleophile	17	5.120481927710843	1.5156053306862537E-4	ENSG00000184209, ENSG00000197111, ENSG00000077312, ENSG00000157110, ENSG00000138668, ENSG00000150459, ENSG00000170860, ENSG00000204392, ENSG00000134597, ENSG00000139343, ENSG00000164167, ENSG00000163882, ENSG00000100603, ENSG00000167088, ENSG00000125743, ENSG00000100410, ENSG00000125870	273	285	13955	3.0490971017286808	0.3903575515532164	0.0038952250388660883	0.3707862805072591
GOTERM_BP_ALL	GO:0000398~mRNA splicing, via spliceosome	17	5.120481927710843	1.5156053306862537E-4	ENSG00000184209, ENSG00000197111, ENSG00000077312, ENSG00000157110, ENSG00000138668, ENSG00000150459, ENSG00000170860, ENSG00000204392, ENSG00000134597, ENSG00000139343, ENSG00000164167, ENSG00000163882, ENSG00000100603, ENSG00000167088, ENSG00000125743, ENSG00000100410, ENSG00000125870	273	285	13955	3.0490971017286808	0.3903575515532164	0.0038952250388660883	0.3707862805072591
GOTERM_BP_ALL	GO:0006810~transport	108	32.53012048192771	1.5334481048089561E-4	ENSG00000076944, ENSG00000136938, ENSG00000142937, ENSG00000110700, ENSG00000113811, ENSG00000130956, ENSG00000157110, ENSG00000134597, ENSG00000183255, ENSG00000102882, ENSG00000241468, ENSG00000111229, ENSG00000138326, ENSG00000133275, ENSG00000164182, ENSG00000168028, ENSG00000122705, ENSG00000100216, ENSG00000086065, ENSG00000146574, ENSG00000100575, ENSG00000164587, ENSG00000162961, ENSG0000…	273	4055	13955	1.3614449668703674	0.3938993379899536	0.003910292667262838	0.37222056731573644
GOTERM_BP_ALL	GO:0019438~aromatic compound biosynthetic process	106	31.92771084337349	1.571229643765808E-4	ENSG00000142937, ENSG00000110700, ENSG00000130956, ENSG00000157110, ENSG00000163882, ENSG00000102882, ENSG00000164611, ENSG00000106554, ENSG00000241468, ENSG00000138326, ENSG00000130165, ENSG00000065427, ENSG00000168028, ENSG00000060138, ENSG00000232119, ENSG00000121851, ENSG00000164587, ENSG00000162961, ENSG00000149273, ENSG00000105136, ENSG00000213246, ENSG00000107438, ENSG00000145592, ENSG0000…	273	3963	13955	1.3672533203191797	0.40133121804434935	0.003975576400970231	0.3784349227271601
GOTERM_CC_ALL	GO:0005654~nucleoplasm	81	24.397590361445783	1.7321881443094743E-4	ENSG00000170293, ENSG00000142937, ENSG00000110700, ENSG00000130956, ENSG00000157110, ENSG00000077312, ENSG00000129084, ENSG00000241370, ENSG00000171863, ENSG00000204392, ENSG00000166313, ENSG00000163882, ENSG00000166037, ENSG00000102967, ENSG00000100823, ENSG00000163041, ENSG00000165264, ENSG00000167088, ENSG00000100387, ENSG00000102882, ENSG00000164897, ENSG00000272047, ENSG00000184209, ENSG0000…	288	2849	14909	1.4717993155493154	0.09198214540944472	0.0014188658770299665	0.12023423589912821
GOTERM_BP_ALL	GO:0006120~mitochondrial electron transport, NADH to ubiquinone	7	2.108433734939759	1.9663863771175147E-4	ENSG00000109390, ENSG00000004779, ENSG00000189043, ENSG00000167774, ENSG00000165264, ENSG00000119013, ENSG00000125356	273	44	13955	8.132284382284382	0.4738075632839517	0.004937142411470437	0.469966344131086
GOTERM_BP_ALL	GO:0044237~cellular metabolic process	203	61.14457831325302	2.0100346095394396E-4	ENSG00000004779, ENSG00000110700, ENSG00000157110, ENSG00000119640, ENSG00000134597, ENSG00000109390, ENSG00000163923, ENSG00000089220, ENSG00000102882, ENSG00000147677, ENSG00000106554, ENSG00000175110, ENSG00000133275, ENSG00000171311, ENSG00000168028, ENSG00000060138, ENSG00000169599, ENSG00000232119, ENSG00000086065, ENSG00000164587, ENSG00000121851, ENSG00000162961, ENSG00000149273, ENSG0000…	273	8948	13955	1.1596775672546795	0.4812546989827521	0.0050082083706387255	0.47673110930068996
GOTERM_BP_ALL	GO:0033108~mitochondrial respiratory chain complex assembly	9	2.710843373493976	2.0948580326410029E-4	ENSG00000156467, ENSG00000109390, ENSG00000004779, ENSG00000167774, ENSG00000250317, ENSG00000165264, ENSG00000164182, ENSG00000119013, ENSG00000125356	273	83	13955	5.542830663312591	0.49542702363972513	0.005165235256474356	0.49167849086598736
GOTERM_BP_ALL	GO:0009117~nucleotide metabolic process	26	7.83132530120482	2.1047067681099555E-4	ENSG00000156467, ENSG00000004779, ENSG00000173660, ENSG00000105819, ENSG00000100938, ENSG00000109390, ENSG00000169567, ENSG00000102967, ENSG00000165264, ENSG00000146729, ENSG00000011052, ENSG00000233276, ENSG00000147853, ENSG00000110955, ENSG00000241468, ENSG00000114956, ENSG00000111640, ENSG00000198931, ENSG00000119013, ENSG00000065427, ENSG00000135390, ENSG00000189043, ENSG00000167774, ENSG0000…	273	587	13955	2.264135637219112	0.4970472684037198	0.005165235256474356	0.49167849086598736
GOTERM_BP_ALL	GO:0045333~cellular respiration	12	3.614457831325301	2.4177566663089253E-4	ENSG00000156467, ENSG00000109390, ENSG00000004779, ENSG00000189043, ENSG00000167774, ENSG00000256525, ENSG00000173660, ENSG00000165264, ENSG00000164182, ENSG00000119013, ENSG00000105819, ENSG00000125356	273	156	13955	3.9320935474781633	0.5459250450202122	0.00588922220808383	0.5605947733001367
GOTERM_BP_ALL	GO:0006753~nucleoside phosphate metabolic process	26	7.83132530120482	2.5194466520238437E-4	ENSG00000156467, ENSG00000004779, ENSG00000173660, ENSG00000105819, ENSG00000100938, ENSG00000109390, ENSG00000169567, ENSG00000102967, ENSG00000165264, ENSG00000146729, ENSG00000011052, ENSG00000233276, ENSG00000147853, ENSG00000110955, ENSG00000241468, ENSG00000114956, ENSG00000111640, ENSG00000198931, ENSG00000119013, ENSG00000065427, ENSG00000135390, ENSG00000189043, ENSG00000167774, ENSG0000…	273	594	13955	2.2374539041205708	0.5607572133639891	0.006091462127559871	0.5798459813213395
GOTERM_BP_ALL	GO:0009124~nucleoside monophosphate biosynthetic process	9	2.710843373493976	2.6800454056274736E-4	ENSG00000110955, ENSG00000135390, ENSG00000102967, ENSG00000241468, ENSG00000114956, ENSG00000146729, ENSG00000198931, ENSG00000241837, ENSG00000147853	273	86	13955	5.349476105290059	0.5832013812737185	0.006432108973505936	0.6122721378885706
GOTERM_BP_ALL	GO:0030490~maturation of SSU-rRNA	7	2.108433734939759	2.848496427142213E-4	ENSG00000168028, ENSG00000141101, ENSG00000164167, ENSG00000142937, ENSG00000138326, ENSG00000164587, ENSG00000133773	273	47	13955	7.6132024004364425	0.6055120043984982	0.006786490757804514	0.6460057225642961
GOTERM_BP_ALL	GO:0051234~establishment of localization	109	32.831325301204814	3.077720128262023E-4	ENSG00000076944, ENSG00000136938, ENSG00000142937, ENSG00000110700, ENSG00000113811, ENSG00000130956, ENSG00000157110, ENSG00000134597, ENSG00000183255, ENSG00000102882, ENSG00000241468, ENSG00000111229, ENSG00000138326, ENSG00000133275, ENSG00000164182, ENSG00000168028, ENSG00000122705, ENSG00000100216, ENSG00000086065, ENSG00000146574, ENSG00000100575, ENSG00000164587, ENSG00000162961, ENSG0000…	273	4171	13955	1.3358371030392129	0.6339664524869801	0.007279477172932784	0.6929330752543553
GOTERM_CC_ALL	GO:0071013~catalytic step 2 spliceosome	9	2.710843373493976	3.134191222870217E-4	ENSG00000139343, ENSG00000100603, ENSG00000167088, ENSG00000125743, ENSG00000170860, ENSG00000100410, ENSG00000204392, ENSG00000125870, ENSG00000134597	288	89	14909	5.234901685393258	0.16020865290611885	0.0025300645088966824	0.21439684886880328
GOTERM_BP_ALL	GO:0009259~ribonucleotide metabolic process	22	6.626506024096386	3.1631243639974123E-4	ENSG00000110955, ENSG00000156467, ENSG00000004779, ENSG00000173660, ENSG00000241468, ENSG00000111640, ENSG00000198931, ENSG00000119013, ENSG00000105819, ENSG00000100938, ENSG00000135390, ENSG00000109390, ENSG00000169567, ENSG00000189043, ENSG00000167774, ENSG00000102967, ENSG00000165264, ENSG00000146729, ENSG00000011052, ENSG00000241837, ENSG00000125356, ENSG00000147853	273	465	13955	2.4184489345779667	0.6440352168394047	0.007427653182796801	0.7070379423697812
GOTERM_BP_ALL	GO:0071822~protein complex subunit organization	50	15.060240963855422	3.307676380088381E-4	ENSG00000156467, ENSG00000111639, ENSG00000004779, ENSG00000136938, ENSG00000196169, ENSG00000109390, ENSG00000166037, ENSG00000163041, ENSG00000165264, ENSG00000100387, ENSG00000102882, ENSG00000272047, ENSG00000111229, ENSG00000175110, ENSG00000164182, ENSG00000175279, ENSG00000119013, ENSG00000167774, ENSG00000130638, ENSG00000078369, ENSG00000086065, ENSG00000149273, ENSG00000132676, ENSG0000…	273	1534	13955	1.6661413336771875	0.6604503114945333	0.007711611217577481	0.7340678937810428
GOTERM_BP_ALL	GO:0006368~transcription elongation from RNA polymerase II promoter	9	2.710843373493976	3.392622912358278E-4	ENSG00000120656, ENSG00000213246, ENSG00000112130, ENSG00000163882, ENSG00000120533, ENSG00000064995, ENSG00000130165, ENSG00000272047, ENSG00000090061	273	89	13955	5.169156686010618	0.6697414090197198	0.007853561124778311	0.7475800984891608
GOTERM_CC_ALL	GO:0031090~organelle membrane	70	21.084337349397593	3.585312453397004E-4	ENSG00000156467, ENSG00000076944, ENSG00000111639, ENSG00000004779, ENSG00000162627, ENSG00000105438, ENSG00000156508, ENSG00000133983, ENSG00000011478, ENSG00000109390, ENSG00000102967, ENSG00000165264, ENSG00000143553, ENSG00000034713, ENSG00000074319, ENSG00000106554, ENSG00000105700, ENSG00000241468, ENSG00000175110, ENSG00000164182, ENSG00000119013, ENSG00000149927, ENSG00000167774, ENSG0000…	288	2418	14909	1.4986415540851024	0.18105447542318764	0.0028528843379173304	0.24175249685762656
GOTERM_BP_ALL	GO:0006397~mRNA processing	21	6.325301204819277	3.638650372160266E-4	ENSG00000184209, ENSG00000197111, ENSG00000077312, ENSG00000157110, ENSG00000138668, ENSG00000150459, ENSG00000175324, ENSG00000170860, ENSG00000204392, ENSG00000263465, ENSG00000134597, ENSG00000139343, ENSG00000164167, ENSG00000163882, ENSG00000100603, ENSG00000167088, ENSG00000125743, ENSG00000100410, ENSG00000121774, ENSG00000125870, ENSG00000272047	273	437	13955	2.45643372645661	0.6952414753180622	0.008363770996289514	0.7961469511480244
GOTERM_BP_ALL	GO:1901362~organic cyclic compound biosynthetic process	106	31.92771084337349	3.9188933006188616E-4	ENSG00000142937, ENSG00000110700, ENSG00000130956, ENSG00000157110, ENSG00000163882, ENSG00000102882, ENSG00000164611, ENSG00000106554, ENSG00000241468, ENSG00000138326, ENSG00000130165, ENSG00000065427, ENSG00000168028, ENSG00000060138, ENSG00000232119, ENSG00000121851, ENSG00000164587, ENSG00000162961, ENSG00000149273, ENSG00000105136, ENSG00000213246, ENSG00000107438, ENSG00000145592, ENSG0000…	273	4053	13955	1.336892402769531	0.7218985887185587	0.008944942470783193	0.85146863531628
GOTERM_BP_ALL	GO:0044765~single-organism transport	81	24.397590361445783	4.2673087550667747E-4	ENSG00000156467, ENSG00000076944, ENSG00000113811, ENSG00000142937, ENSG00000110700, ENSG00000130956, ENSG00000157110, ENSG00000104904, ENSG00000171863, ENSG00000166313, ENSG00000166037, ENSG00000102967, ENSG00000183255, ENSG00000102882, ENSG00000143553, ENSG00000168734, ENSG00000074319, ENSG00000125691, ENSG00000241468, ENSG00000111229, ENSG00000138326, ENSG00000164182, ENSG00000198931, ENSG0000…	273	2901	13955	1.4272645658374719	0.751813219754325	0.00967256651148469	0.9207311320828103
GOTERM_BP_ALL	GO:0019693~ribose phosphate metabolic process	22	6.626506024096386	4.5460120540837456E-4	ENSG00000110955, ENSG00000156467, ENSG00000004779, ENSG00000173660, ENSG00000241468, ENSG00000111640, ENSG00000198931, ENSG00000119013, ENSG00000105819, ENSG00000100938, ENSG00000135390, ENSG00000109390, ENSG00000169567, ENSG00000189043, ENSG00000167774, ENSG00000102967, ENSG00000165264, ENSG00000146729, ENSG00000011052, ENSG00000241837, ENSG00000125356, ENSG00000147853	273	478	13955	2.3526752187840057	0.7734094000082026	0.010233229892778858	0.9741006518647033
GOTERM_BP_ALL	GO:1902600~hydrogen ion transmembrane transport	9	2.710843373493976	4.918506984119418E-4	ENSG00000110955, ENSG00000135390, ENSG00000156467, ENSG00000189043, ENSG00000173660, ENSG00000241468, ENSG00000185883, ENSG00000241837, ENSG00000136888	273	94	13955	4.894201543137713	0.799368941925094	0.010995895065866974	1.0466987123054132
GOTERM_CC_ALL	GO:0005681~spliceosomal complex	12	3.614457831325301	5.058648601801775E-4	ENSG00000184209, ENSG00000164167, ENSG00000139343, ENSG00000100603, ENSG00000167088, ENSG00000077312, ENSG00000125743, ENSG00000170860, ENSG00000100410, ENSG00000204392, ENSG00000125870, ENSG00000134597	288	172	14909	3.611676356589147	0.24560412764625827	0.003951220586569928	0.3348251556303422
GOTERM_CC_ALL	GO:0005686~U2 snRNP	5	1.5060240963855422	5.107502374022169E-4	ENSG00000167088, ENSG00000125743, ENSG00000100410, ENSG00000125870, ENSG00000134597	288	20	14909	12.941840277777779	0.24765520649201733	0.003951220586569928	0.3348251556303422
GOTERM_BP_ALL	GO:0009150~purine ribonucleotide metabolic process	21	6.325301204819277	5.629966444758358E-4	ENSG00000110955, ENSG00000156467, ENSG00000004779, ENSG00000173660, ENSG00000241468, ENSG00000111640, ENSG00000198931, ENSG00000119013, ENSG00000105819, ENSG00000100938, ENSG00000135390, ENSG00000109390, ENSG00000169567, ENSG00000189043, ENSG00000167774, ENSG00000165264, ENSG00000146729, ENSG00000011052, ENSG00000241837, ENSG00000125356, ENSG00000147853	273	452	13955	2.3749149081007492	0.8409762448135839	0.012500823452851213	1.1899527716914435
GOTERM_MF_ALL	GO:0070990~snRNP binding	4	1.2048192771084338	5.977224324188747E-4	ENSG00000167088, ENSG00000077312, ENSG00000125743, ENSG00000125870	280	9	14032	22.273015873015872	0.3300778474625411	0.03342264601275541	3.252606236412709
GOTERM_CC_ALL	GO:0043234~protein complex	98	29.518072289156628	6.497218188473443E-4	ENSG00000076944, ENSG00000004779, ENSG00000106328, ENSG00000196169, ENSG00000204392, ENSG00000134597, ENSG00000109390, ENSG00000163882, ENSG00000165264, ENSG00000102882, ENSG00000147677, ENSG00000106554, ENSG00000241468, ENSG00000111229, ENSG00000174021, ENSG00000171311, ENSG00000170860, ENSG00000145919, ENSG00000119013, ENSG00000130165, ENSG00000065427, ENSG00000122705, ENSG00000100216, ENSG0000…	288	3761	14909	1.3488969393482821	0.3037264537229304	0.0049574664807941204	0.42009410752869386
GOTERM_CC_ALL	GO:0030054~cell junction	43	12.951807228915662	6.701122488083244E-4	ENSG00000149273, ENSG00000196262, ENSG00000147010, ENSG00000107438, ENSG00000197111, ENSG00000142937, ENSG00000110700, ENSG00000171863, ENSG00000136238, ENSG00000006453, ENSG00000174748, ENSG00000089009, ENSG00000168958, ENSG00000102882, ENSG00000126970, ENSG00000143553, ENSG00000148303, ENSG00000164897, ENSG00000254772, ENSG00000188846, ENSG00000125691, ENSG00000131037, ENSG00000108953, ENSG0000…	288	1307	14909	1.7031342982232422	0.3115947849254661	0.005043953007922117	0.42742294788855284
GOTERM_CC_ALL	GO:0044464~cell part	279	84.03614457831326	6.810903272520714E-4	ENSG00000076944, ENSG00000004779, ENSG00000106328, ENSG00000110700, ENSG00000157110, ENSG00000196169, ENSG00000134597, ENSG00000109390, ENSG00000163923, ENSG00000111906, ENSG00000089220, ENSG00000126970, ENSG00000102882, ENSG00000147677, ENSG00000106554, ENSG00000154079, ENSG00000174021, ENSG00000111229, ENSG00000175110, ENSG00000133275, ENSG00000171311, ENSG00000145919, ENSG00000136425, ENSG0000…	288	13737	14909	1.0514008699133728	0.3157942227515895	0.005058230830392051	0.42863284595063694
GOTERM_BP_ALL	GO:1902578~single-organism localization	84	25.301204819277107	7.37884541408058E-4	ENSG00000156467, ENSG00000076944, ENSG00000170293, ENSG00000113811, ENSG00000142937, ENSG00000110700, ENSG00000105438, ENSG00000130956, ENSG00000157110, ENSG00000104904, ENSG00000171863, ENSG00000166313, ENSG00000166037, ENSG00000102967, ENSG00000183255, ENSG00000102882, ENSG00000143553, ENSG00000168734, ENSG00000146425, ENSG00000074319, ENSG00000125691, ENSG00000241468, ENSG00000111229, ENSG0000…	273	3089	13955	1.3900440769977838	0.9101920985687909	0.016085564622261038	1.5311841078849586
GOTERM_BP_ALL	GO:0010257~NADH dehydrogenase complex assembly	7	2.108433734939759	7.441544907970027E-4	ENSG00000109390, ENSG00000004779, ENSG00000167774, ENSG00000165264, ENSG00000164182, ENSG00000119013, ENSG00000125356	273	56	13955	6.389652014652015	0.9120132359230594	0.016085564622261038	1.5311841078849586
GOTERM_BP_ALL	GO:0032981~mitochondrial respiratory chain complex I assembly	7	2.108433734939759	7.441544907970027E-4	ENSG00000109390, ENSG00000004779, ENSG00000167774, ENSG00000165264, ENSG00000164182, ENSG00000119013, ENSG00000125356	273	56	13955	6.389652014652015	0.9120132359230594	0.016085564622261038	1.5311841078849586
GOTERM_BP_ALL	GO:0097031~mitochondrial respiratory chain complex I biogenesis	7	2.108433734939759	7.441544907970027E-4	ENSG00000109390, ENSG00000004779, ENSG00000167774, ENSG00000165264, ENSG00000164182, ENSG00000119013, ENSG00000125356	273	56	13955	6.389652014652015	0.9120132359230594	0.016085564622261038	1.5311841078849586
GOTERM_BP_ALL	GO:0055086~nucleobase-containing small molecule metabolic process	26	7.83132530120482	7.70429087326855E-4	ENSG00000156467, ENSG00000004779, ENSG00000173660, ENSG00000105819, ENSG00000100938, ENSG00000109390, ENSG00000169567, ENSG00000102967, ENSG00000165264, ENSG00000146729, ENSG00000011052, ENSG00000233276, ENSG00000147853, ENSG00000110955, ENSG00000241468, ENSG00000114956, ENSG00000111640, ENSG00000198931, ENSG00000119013, ENSG00000065427, ENSG00000135390, ENSG00000189043, ENSG00000167774, ENSG0000…	273	641	13955	2.0733972216031495	0.9192518684945592	0.016543950927860887	1.574817877845091
GOTERM_BP_ALL	GO:0009156~ribonucleoside monophosphate biosynthetic process	8	2.4096385542168677	8.032397059061467E-4	ENSG00000110955, ENSG00000135390, ENSG00000102967, ENSG00000241468, ENSG00000146729, ENSG00000198931, ENSG00000241837, ENSG00000147853	273	78	13955	5.242791396637551	0.9274610400903568	0.01703965676717348	1.622004092389951
GOTERM_BP_ALL	GO:0019068~virion assembly	6	1.8072289156626504	8.03954394039435E-4	ENSG00000196262, ENSG00000143947, ENSG00000254505, ENSG00000086065, ENSG00000249884, ENSG00000074319	273	38	13955	8.071139386928861	0.9276302450959074	0.01703965676717348	1.622004092389951
GOTERM_CC_ALL	GO:0005623~cell	279	84.03614457831326	8.29612853963911E-4	ENSG00000076944, ENSG00000004779, ENSG00000106328, ENSG00000110700, ENSG00000157110, ENSG00000196169, ENSG00000134597, ENSG00000109390, ENSG00000163923, ENSG00000111906, ENSG00000089220, ENSG00000126970, ENSG00000102882, ENSG00000147677, ENSG00000106554, ENSG00000154079, ENSG00000174021, ENSG00000111229, ENSG00000175110, ENSG00000133275, ENSG00000171311, ENSG00000145919, ENSG00000136425, ENSG0000…	288	13752	14909	1.0502540539557883	0.37015791229204353	0.006080188942867084	0.5152332461460079
GOTERM_BP_ALL	GO:0000027~ribosomal large subunit assembly	5	1.5060240963855422	9.33286427138432E-4	ENSG00000197958, ENSG00000114391, ENSG00000089009, ENSG00000122406, ENSG00000142676	273	23	13955	11.11243828635133	0.9525748697110712	0.01965320579470866	1.8707876962058765
GOTERM_BP_ALL	GO:0042455~ribonucleoside biosynthetic process	9	2.710843373493976	0.001090770268359343	ENSG00000110955, ENSG00000135390, ENSG00000102967, ENSG00000241468, ENSG00000146729, ENSG00000011052, ENSG00000198931, ENSG00000241837, ENSG00000147853	273	106	13955	4.340140991084388	0.971655114061336	0.02282227023028779	2.172450784482358
GOTERM_BP_ALL	GO:0090304~nucleic acid metabolic process	116	34.93975903614458	0.001211799357495853	ENSG00000142937, ENSG00000110700, ENSG00000130956, ENSG00000157110, ENSG00000204392, ENSG00000134597, ENSG00000163882, ENSG00000102882, ENSG00000164611, ENSG00000184209, ENSG00000106554, ENSG00000138326, ENSG00000171311, ENSG00000170860, ENSG00000130165, ENSG00000065427, ENSG00000168028, ENSG00000060138, ENSG00000232119, ENSG00000121851, ENSG00000164587, ENSG00000162961, ENSG00000149273, ENSG0000…	273	4657	13955	1.273265421858937	0.9809163646247294	0.025193077088321424	2.398127773082557
GOTERM_BP_ALL	GO:0043623~cellular protein complex assembly	22	6.626506024096386	0.0012639893976637124	ENSG00000149273, ENSG00000156467, ENSG00000004779, ENSG00000108518, ENSG00000198003, ENSG00000111229, ENSG00000148450, ENSG00000164182, ENSG00000241553, ENSG00000175279, ENSG00000171530, ENSG00000119013, ENSG00000136238, ENSG00000249884, ENSG00000109390, ENSG00000006453, ENSG00000167774, ENSG00000165264, ENSG00000250317, ENSG00000254505, ENSG00000128789, ENSG00000125356	273	518	13955	2.1710014567157425	0.983909653421932	0.025957224701119698	2.4708669468866087
GOTERM_BP_ALL	GO:0043624~cellular protein complex disassembly	12	3.614457831325301	0.0012644603944479266	ENSG00000278845, ENSG00000116221, ENSG00000132676, ENSG00000102738, ENSG00000111639, ENSG00000183617, ENSG00000148187, ENSG00000175110, ENSG00000172586, ENSG00000196169, ENSG00000116898, ENSG00000243147	273	190	13955	3.2284557547715442	0.9839344094866698	0.025957224701119698	2.4708669468866087
GOTERM_BP_ALL	GO:0032984~macromolecular complex disassembly	14	4.216867469879518	0.001313845371919935	ENSG00000132676, ENSG00000111639, ENSG00000183617, ENSG00000148187, ENSG00000175110, ENSG00000172586, ENSG00000196169, ENSG00000116898, ENSG00000243147, ENSG00000278845, ENSG00000116221, ENSG00000102738, ENSG00000232119, ENSG00000086065	273	251	13955	2.8511594647052814	0.9863296443896086	0.026802445587166674	2.551323481597024
GOTERM_BP_ALL	GO:0007067~mitotic nuclear division	19	5.72289156626506	0.0013281690985042212	ENSG00000149273, ENSG00000175203, ENSG00000145919, ENSG00000175279, ENSG00000090061, ENSG00000084764, ENSG00000112130, ENSG00000166037, ENSG00000116670, ENSG00000114391, ENSG00000166295, ENSG00000137154, ENSG00000122705, ENSG00000254505, ENSG00000086065, ENSG00000128789, ENSG00000143420, ENSG00000164611, ENSG00000146425	273	415	13955	2.3403062800653163	0.9869550532597989	0.026926359860358868	2.5631188751879597
GOTERM_BP_ALL	GO:0006354~DNA-templated transcription, elongation	9	2.710843373493976	0.0013863508542125088	ENSG00000120656, ENSG00000213246, ENSG00000112130, ENSG00000163882, ENSG00000120533, ENSG00000064995, ENSG00000130165, ENSG00000272047, ENSG00000090061	273	110	13955	4.182317682317683	0.9892147525532218	0.027932402395985365	2.6588840148384354
GOTERM_CC_ALL	GO:0005689~U12-type spliceosomal complex	5	1.5060240963855422	0.0014392079084589494	ENSG00000184209, ENSG00000139343, ENSG00000167088, ENSG00000125743, ENSG00000100410	288	26	14909	9.955261752136753	0.5516657457589037	0.010410893571579673	0.8822157568735379
GOTERM_CC_ALL	GO:0016469~proton-transporting two-sector ATPase complex	6	1.8072289156626504	0.001499879282766977	ENSG00000110955, ENSG00000135390, ENSG00000241468, ENSG00000185883, ENSG00000241837, ENSG00000136888	288	44	14909	7.0591856060606055	0.5665851436365246	0.01071067641668213	0.9076192582897604
GOTERM_BP_ALL	GO:1903902~positive regulation of viral life cycle	8	2.4096385542168677	0.0015319767402766568	ENSG00000213246, ENSG00000196262, ENSG00000163882, ENSG00000108518, ENSG00000100603, ENSG00000064995, ENSG00000249884, ENSG00000074319	273	87	13955	4.700433665950907	0.9933006138415109	0.030677129326766923	2.9201544368340935
GOTERM_BP_ALL	GO:0016236~macroautophagy	12	3.614457831325301	0.0015573276321615389	ENSG00000130734, ENSG00000141580, ENSG00000100216, ENSG00000143947, ENSG00000254505, ENSG00000214736, ENSG00000102882, ENSG00000034713, ENSG00000143553, ENSG00000175768, ENSG00000249884, ENSG00000074319	273	195	13955	3.1456748379825306	0.993833587709484	0.030994618240093065	2.950376190930428
GOTERM_CC_ALL	GO:0097526~spliceosomal tri-snRNP complex	5	1.5060240963855422	0.001912476100934309	ENSG00000164167, ENSG00000167088, ENSG00000125743, ENSG00000170860, ENSG00000204392	288	28	14909	9.244171626984127	0.6557093689623221	0.013484166939498863	1.1426439489126505
GOTERM_BP_ALL	GO:0009163~nucleoside biosynthetic process	9	2.710843373493976	0.001945519392261629	ENSG00000110955, ENSG00000135390, ENSG00000102967, ENSG00000241468, ENSG00000146729, ENSG00000011052, ENSG00000198931, ENSG00000241837, ENSG00000147853	273	116	13955	3.965990905646078	0.9982677045996617	0.03848591088692095	3.663471970761746
GOTERM_BP_ALL	GO:0042451~purine nucleoside biosynthetic process	8	2.4096385542168677	0.001987060285615643	ENSG00000110955, ENSG00000135390, ENSG00000241468, ENSG00000146729, ENSG00000011052, ENSG00000198931, ENSG00000241837, ENSG00000147853	273	91	13955	4.4938211971179	0.9984878248395113	0.038836914803888976	3.6968840164118575
GOTERM_BP_ALL	GO:0046129~purine ribonucleoside biosynthetic process	8	2.4096385542168677	0.001987060285615643	ENSG00000110955, ENSG00000135390, ENSG00000241468, ENSG00000146729, ENSG00000011052, ENSG00000198931, ENSG00000241837, ENSG00000147853	273	91	13955	4.4938211971179	0.9984878248395113	0.038836914803888976	3.6968840164118575
GOTERM_MF_ALL	GO:0015078~hydrogen ion transmembrane transporter activity	8	2.4096385542168677	0.002087312584672981	ENSG00000110955, ENSG00000135390, ENSG00000156467, ENSG00000189043, ENSG00000173660, ENSG00000185883, ENSG00000241837, ENSG00000136888	280	90	14032	4.454603174603174	0.7533934231948947	0.10773744187042848	10.484731675318898
GOTERM_BP_ALL	GO:1901659~glycosyl compound biosynthetic process	9	2.710843373493976	0.002166954720138098	ENSG00000110955, ENSG00000135390, ENSG00000102967, ENSG00000241468, ENSG00000146729, ENSG00000011052, ENSG00000198931, ENSG00000241837, ENSG00000147853	273	118	13955	3.8987707208046194	0.9991605670653446	0.04210083456268304	4.0075763782554
GOTERM_BP_ALL	GO:0009168~purine ribonucleoside monophosphate biosynthetic process	7	2.108433734939759	0.0022262003047769786	ENSG00000110955, ENSG00000135390, ENSG00000241468, ENSG00000146729, ENSG00000198931, ENSG00000241837, ENSG00000147853	273	69	13955	5.185804533630621	0.9993084994698314	0.04274304585171799	4.06870843937769
GOTERM_BP_ALL	GO:0009127~purine nucleoside monophosphate biosynthetic process	7	2.108433734939759	0.0022262003047769786	ENSG00000110955, ENSG00000135390, ENSG00000241468, ENSG00000146729, ENSG00000198931, ENSG00000241837, ENSG00000147853	273	69	13955	5.185804533630621	0.9993084994698314	0.04274304585171799	4.06870843937769
GOTERM_BP_ALL	GO:0043928~exonucleolytic nuclear-transcribed mRNA catabolic process involved in deadenylation-dependent decay	5	1.5060240963855422	0.002283967474846371	ENSG00000164167, ENSG00000171311, ENSG00000175324, ENSG00000170860, ENSG00000204392	273	29	13955	8.81331312365795	0.9994276058570434	0.04359573004619038	4.1498754060512715
GOTERM_BP_ALL	GO:0010608~posttranscriptional regulation of gene expression	19	5.72289156626506	0.002307628520752132	ENSG00000149273, ENSG00000169032, ENSG00000111640, ENSG00000138668, ENSG00000129084, ENSG00000171311, ENSG00000060138, ENSG00000084623, ENSG00000100129, ENSG00000100823, ENSG00000155906, ENSG00000143947, ENSG00000277791, ENSG00000125821, ENSG00000164587, ENSG00000121774, ENSG00000087074, ENSG00000102882, ENSG00000147677	273	437	13955	2.2224876572702663	0.999470254483232	0.04379127611473813	4.168489426730741
GOTERM_BP_ALL	GO:0032774~RNA biosynthetic process	90	27.10843373493976	0.0026163225706117964	ENSG00000142937, ENSG00000110700, ENSG00000130956, ENSG00000157110, ENSG00000156508, ENSG00000213988, ENSG00000171863, ENSG00000171469, ENSG00000166313, ENSG00000163882, ENSG00000100823, ENSG00000163041, ENSG00000100387, ENSG00000102882, ENSG00000168734, ENSG00000164611, ENSG00000272047, ENSG00000074319, ENSG00000125691, ENSG00000106554, ENSG00000138326, ENSG00000169032, ENSG00000130165, ENSG0000…	273	3501	13955	1.3140672523705943	0.9998071286978434	0.049362294048999444	4.6987943508039605
GOTERM_BP_ALL	GO:0043241~protein complex disassembly	13	3.91566265060241	0.002763506243898434	ENSG00000132676, ENSG00000111639, ENSG00000183617, ENSG00000148187, ENSG00000175110, ENSG00000172586, ENSG00000196169, ENSG00000116898, ENSG00000243147, ENSG00000278845, ENSG00000116221, ENSG00000102738, ENSG00000086065	273	241	13955	2.757360205492985	0.9998808751257184	0.051839565402784414	4.934605689535883
GOTERM_BP_ALL	GO:0008152~metabolic process	209	62.951807228915655	0.002821484585506325	ENSG00000004779, ENSG00000110700, ENSG00000157110, ENSG00000119640, ENSG00000134597, ENSG00000109390, ENSG00000163923, ENSG00000089220, ENSG00000102882, ENSG00000147677, ENSG00000106554, ENSG00000175110, ENSG00000133275, ENSG00000171311, ENSG00000168028, ENSG00000060138, ENSG00000169599, ENSG00000232119, ENSG00000203697, ENSG00000086065, ENSG00000164587, ENSG00000121851, ENSG00000162961, ENSG0000…	273	9594	13955	1.113560367781756	0.9999014717879874	0.052624718211957966	5.009344346953229
GOTERM_BP_ALL	GO:0000291~nuclear-transcribed mRNA catabolic process, exonucleolytic	5	1.5060240963855422	0.002934931434862246	ENSG00000164167, ENSG00000171311, ENSG00000175324, ENSG00000170860, ENSG00000204392	273	31	13955	8.244712276970342	0.9999320433648731	0.054429637519263475	5.181154527339203
GOTERM_BP_ALL	GO:0044238~primary metabolic process	196	59.036144578313255	0.0030473798803654765	ENSG00000004779, ENSG00000110700, ENSG00000157110, ENSG00000134597, ENSG00000109390, ENSG00000163923, ENSG00000089220, ENSG00000102882, ENSG00000147677, ENSG00000106554, ENSG00000175110, ENSG00000133275, ENSG00000171311, ENSG00000168028, ENSG00000060138, ENSG00000232119, ENSG00000203697, ENSG00000164587, ENSG00000121851, ENSG00000162961, ENSG00000149273, ENSG00000213246, ENSG00000105136, ENSG0000…	273	8891	13955	1.1268669844758026	0.9999529775979276	0.056034100419208366	5.333883272134816
GOTERM_BP_ALL	GO:0015980~energy derivation by oxidation of organic compounds	13	3.91566265060241	0.003055781211586731	ENSG00000156467, ENSG00000004779, ENSG00000173660, ENSG00000164182, ENSG00000119013, ENSG00000105819, ENSG00000109390, ENSG00000189043, ENSG00000167774, ENSG00000256525, ENSG00000165264, ENSG00000143947, ENSG00000125356	273	244	13955	2.7234582357533172	0.9999542537500787	0.056034100419208366	5.333883272134816
GOTERM_BP_ALL	GO:0006091~generation of precursor metabolites and energy	16	4.819277108433735	0.003138687509510159	ENSG00000110955, ENSG00000156467, ENSG00000004779, ENSG00000173660, ENSG00000111640, ENSG00000164182, ENSG00000119013, ENSG00000105819, ENSG00000109390, ENSG00000189043, ENSG00000167774, ENSG00000256525, ENSG00000165264, ENSG00000146729, ENSG00000143947, ENSG00000125356	273	344	13955	2.3775449356844702	0.9999651316422111	0.057232826989056754	5.4479899955575775
GOTERM_BP_ALL	GO:0048524~positive regulation of viral process	8	2.4096385542168677	0.0033906196287117212	ENSG00000213246, ENSG00000196262, ENSG00000163882, ENSG00000108518, ENSG00000100603, ENSG00000064995, ENSG00000249884, ENSG00000074319	273	100	13955	4.089377289377289	0.9999847233239035	0.06148323593397254	5.852586214670732
GOTERM_MF_ALL	GO:1901363~heterocyclic compound binding	130	39.1566265060241	0.0035523217281443844	ENSG00000142937, ENSG00000110700, ENSG00000157110, ENSG00000196169, ENSG00000204392, ENSG00000134597, ENSG00000163882, ENSG00000184220, ENSG00000163923, ENSG00000089220, ENSG00000102882, ENSG00000254772, ENSG00000147677, ENSG00000184209, ENSG00000138326, ENSG00000133275, ENSG00000171311, ENSG00000170860, ENSG00000130165, ENSG00000065427, ENSG00000168028, ENSG00000060138, ENSG00000232119, ENSG0000…	280	5365	14032	1.214325655704966	0.9078458865693843	0.16078324426718246	15.647013190234002
GOTERM_MF_ALL	GO:0046933~proton-transporting ATP synthase activity, rotational mechanism	4	1.2048192771084338	0.0035942603040353756	ENSG00000110955, ENSG00000135390, ENSG00000185883, ENSG00000241837	280	16	14032	12.528571428571428	0.9104082974455993	0.16078324426718246	15.647013190234002
GOTERM_BP_ALL	GO:0044803~multi-organism membrane organization	5	1.5060240963855422	0.003702420819209379	ENSG00000196262, ENSG00000254505, ENSG00000086065, ENSG00000249884, ENSG00000074319	273	33	13955	7.745032745032745	0.9999945004129119	0.06676630692762106	6.355481483582066
GOTERM_BP_ALL	GO:0015992~proton transport	9	2.710843373493976	0.003761915340850144	ENSG00000110955, ENSG00000135390, ENSG00000156467, ENSG00000189043, ENSG00000173660, ENSG00000241468, ENSG00000185883, ENSG00000241837, ENSG00000136888	273	129	13955	3.566317403526706	0.9999954746464204	0.06746643776118061	6.4221269033084605
GOTERM_CC_ALL	GO:0098796~membrane protein complex	32	9.63855421686747	0.003873809739155602	ENSG00000156467, ENSG00000076944, ENSG00000004779, ENSG00000173660, ENSG00000214736, ENSG00000105819, ENSG00000175768, ENSG00000109390, ENSG00000165264, ENSG00000074319, ENSG00000110955, ENSG00000106554, ENSG00000241468, ENSG00000174021, ENSG00000136888, ENSG00000119013, ENSG00000213719, ENSG00000249884, ENSG00000167995, ENSG00000135390, ENSG00000111481, ENSG00000189043, ENSG00000167774, ENSG0000…	288	971	14909	1.7060304382652478	0.8848940340976711	0.02697140030887088	2.2855477461018054
GOTERM_BP_ALL	GO:0009206~purine ribonucleoside triphosphate biosynthetic process	6	1.8072289156626504	0.003934356843384643	ENSG00000110955, ENSG00000135390, ENSG00000241468, ENSG00000146729, ENSG00000011052, ENSG00000241837	273	54	13955	5.67969067969068	0.999997428474627	0.07017344664922118	6.679806946664528
GOTERM_BP_ALL	GO:0044260~cellular macromolecule metabolic process	168	50.602409638554214	0.003972283680831117	ENSG00000111639, ENSG00000004779, ENSG00000136938, ENSG00000142937, ENSG00000110700, ENSG00000130956, ENSG00000157110, ENSG00000204392, ENSG00000134597, ENSG00000011478, ENSG00000163882, ENSG00000183255, ENSG00000163923, ENSG00000089220, ENSG00000233276, ENSG00000102882, ENSG00000164611, ENSG00000254772, ENSG00000147677, ENSG00000184209, ENSG00000106554, ENSG00000175110, ENSG00000138326, ENSG0000…	273	7438	13955	1.154570087078826	0.9999977290990619	0.07046485833822157	6.707546411055587
GOTERM_MF_ALL	GO:0098641~cadherin binding involved in cell-cell adhesion	14	4.216867469879518	0.004036038808792422	ENSG00000131037, ENSG00000108953, ENSG00000108518, ENSG00000107438, ENSG00000213719, ENSG00000006453, ENSG00000174748, ENSG00000114391, ENSG00000089009, ENSG00000086065, ENSG00000162244, ENSG00000148303, ENSG00000254772, ENSG00000188846	280	280	14032	2.505714285714286	0.9334377546455137	0.16926137754373222	16.472083388384075
GOTERM_BP_ALL	GO:0006818~hydrogen transport	9	2.710843373493976	0.004130194726254211	ENSG00000110955, ENSG00000135390, ENSG00000156467, ENSG00000189043, ENSG00000173660, ENSG00000241468, ENSG00000185883, ENSG00000241837, ENSG00000136888	273	131	13955	3.511869809579733	0.9999986467625335	0.07287003019726349	6.936494602417207
GOTERM_BP_ALL	GO:0009145~purine nucleoside triphosphate biosynthetic process	6	1.8072289156626504	0.004260263318415598	ENSG00000110955, ENSG00000135390, ENSG00000241468, ENSG00000146729, ENSG00000011052, ENSG00000241837	273	55	13955	5.576423576423577	0.9999991165876673	0.07476074984574468	7.1164721130737965
GOTERM_MF_ALL	GO:0017069~snRNA binding	5	1.5060240963855422	0.004435872147932335	ENSG00000184209, ENSG00000077312, ENSG00000157110, ENSG00000204392, ENSG00000125870	280	34	14032	7.369747899159663	0.9491383297769506	0.17506036581599338	17.036426062271783
GOTERM_MF_ALL	GO:0008135~translation factor activity, RNA binding	8	2.4096385542168677	0.00469610519327553	ENSG00000084623, ENSG00000100129, ENSG00000232119, ENSG00000114942, ENSG00000156508, ENSG00000130165, ENSG00000254772, ENSG00000147677	280	104	14032	3.8549450549450546	0.9573104697124639	0.17506036581599338	17.036426062271783
GOTERM_BP_ALL	GO:0071704~organic substance metabolic process	202	60.8433734939759	0.004766896124820454	ENSG00000004779, ENSG00000110700, ENSG00000157110, ENSG00000134597, ENSG00000109390, ENSG00000163923, ENSG00000089220, ENSG00000102882, ENSG00000147677, ENSG00000106554, ENSG00000175110, ENSG00000133275, ENSG00000171311, ENSG00000168028, ENSG00000060138, ENSG00000232119, ENSG00000203697, ENSG00000086065, ENSG00000164587, ENSG00000121851, ENSG00000162961, ENSG00000149273, ENSG00000213246, ENSG0000…	273	9279	13955	1.1128006957298906	0.9999998323068379	0.08320400508777519	7.920185165677619
GOTERM_BP_ALL	GO:0000462~maturation of SSU-rRNA from tricistronic rRNA transcript (SSU-rRNA, 5.8S rRNA, LSU-rRNA)	5	1.5060240963855422	0.0050922033032020485	ENSG00000168028, ENSG00000142937, ENSG00000138326, ENSG00000164587, ENSG00000133773	273	36	13955	7.0996133496133496	0.9999999423294759	0.08840931692367811	8.415678544174874
GOTERM_MF_ALL	GO:0005515~protein binding	212	63.85542168674698	0.005133660610955119	ENSG00000076944, ENSG00000004779, ENSG00000106328, ENSG00000110700, ENSG00000157110, ENSG00000196169, ENSG00000134597, ENSG00000163923, ENSG00000111906, ENSG00000089220, ENSG00000126970, ENSG00000102882, ENSG00000147677, ENSG00000106554, ENSG00000174021, ENSG00000111229, ENSG00000133275, ENSG00000171311, ENSG00000197006, ENSG00000136425, ENSG00000168028, ENSG00000060138, ENSG00000169599, ENSG0000…	280	9614	14032	1.1050789027905734	0.968203901642909	0.17822000458385578	17.343914007937084
GOTERM_BP_ALL	GO:0022607~cellular component assembly	65	19.57831325301205	0.005163075399757077	ENSG00000156467, ENSG00000004779, ENSG00000106328, ENSG00000136938, ENSG00000109390, ENSG00000166037, ENSG00000163041, ENSG00000165264, ENSG00000167088, ENSG00000100387, ENSG00000102882, ENSG00000034713, ENSG00000272047, ENSG00000074319, ENSG00000147677, ENSG00000111229, ENSG00000172361, ENSG00000170860, ENSG00000164182, ENSG00000175279, ENSG00000119013, ENSG00000168028, ENSG00000197958, ENSG0000…	273	2417	13955	1.374687235258191	0.9999999542973554	0.08916549261802698	8.487658871452506
GOTERM_CC_ALL	GO:0034715~pICln-Sm protein complex	3	0.9036144578313252	0.005263082170472039	ENSG00000139343, ENSG00000167088, ENSG00000125743	288	6	14909	25.883680555555554	0.9470961097746322	0.036191811962381804	3.066882449954077
GOTERM_BP_ALL	GO:0009201~ribonucleoside triphosphate biosynthetic process	6	1.8072289156626504	0.005353140058374205	ENSG00000110955, ENSG00000135390, ENSG00000241468, ENSG00000146729, ENSG00000011052, ENSG00000241837	273	58	13955	5.287987874194771	0.9999999755087766	0.09196131131859688	8.753792716509817
GOTERM_CC_ALL	GO:0005685~U1 snRNP	4	1.2048192771084338	0.005443143128660751	ENSG00000139343, ENSG00000167088, ENSG00000077312, ENSG00000125743	288	19	14909	10.898391812865498	0.9521704740212377	0.03697354539834193	3.1331262886925297
GOTERM_MF_ALL	GO:0097159~organic cyclic compound binding	130	39.1566265060241	0.005473776716195043	ENSG00000142937, ENSG00000110700, ENSG00000157110, ENSG00000196169, ENSG00000204392, ENSG00000134597, ENSG00000163882, ENSG00000184220, ENSG00000163923, ENSG00000089220, ENSG00000102882, ENSG00000254772, ENSG00000147677, ENSG00000184209, ENSG00000138326, ENSG00000133275, ENSG00000171311, ENSG00000170860, ENSG00000130165, ENSG00000065427, ENSG00000168028, ENSG00000060138, ENSG00000232119, ENSG0000…	280	5424	14032	1.2011167298777918	0.9747140032995409	0.17822000458385578	17.343914007937084
GOTERM_MF_ALL	GO:0098632~protein binding involved in cell-cell adhesion	14	4.216867469879518	0.005577675255232446	ENSG00000131037, ENSG00000108953, ENSG00000108518, ENSG00000107438, ENSG00000213719, ENSG00000006453, ENSG00000174748, ENSG00000114391, ENSG00000089009, ENSG00000086065, ENSG00000162244, ENSG00000148303, ENSG00000254772, ENSG00000188846	280	291	14032	2.4109965635738835	0.9764234650197541	0.17822000458385578	17.343914007937084
GOTERM_BP_ALL	GO:0042776~mitochondrial ATP synthesis coupled proton transport	4	1.2048192771084338	0.005631604883996461	ENSG00000110955, ENSG00000135390, ENSG00000241468, ENSG00000241837	273	19	13955	10.761519182571814	0.9999999901830942	0.09623852534745785	9.160940510249741
GOTERM_BP_ALL	GO:0050792~regulation of viral process	12	3.614457831325301	0.005704276452879657	ENSG00000213246, ENSG00000196262, ENSG00000163882, ENSG00000108518, ENSG00000197111, ENSG00000100603, ENSG00000064995, ENSG00000136238, ENSG00000146425, ENSG00000249884, ENSG00000074319, ENSG00000090061	273	231	13955	2.6554397982969413	0.9999999922671243	0.09697269969895417	9.230826530779737
GOTERM_BP_ALL	GO:0043902~positive regulation of multi-organism process	9	2.710843373493976	0.005888283534906645	ENSG00000213246, ENSG00000196262, ENSG00000163882, ENSG00000108518, ENSG00000100603, ENSG00000064995, ENSG00000102882, ENSG00000249884, ENSG00000074319	273	139	13955	3.309747806150684	0.9999999957742571	0.09958216299448337	9.479221213966294
GOTERM_MF_ALL	GO:0070064~proline-rich region binding	4	1.2048192771084338	0.0059517048565021265	ENSG00000166313, ENSG00000006453, ENSG00000108518, ENSG00000109686	280	19	14032	10.550375939849623	0.9816762305407752	0.18152699812331485	17.66574214225404
GOTERM_BP_ALL	GO:0043170~macromolecule metabolic process	177	53.31325301204819	0.0059898093489469395	ENSG00000111639, ENSG00000004779, ENSG00000176393, ENSG00000136938, ENSG00000142937, ENSG00000110700, ENSG00000130956, ENSG00000157110, ENSG00000204392, ENSG00000134597, ENSG00000011478, ENSG00000163882, ENSG00000183255, ENSG00000163923, ENSG00000089220, ENSG00000233276, ENSG00000102882, ENSG00000164611, ENSG00000254772, ENSG00000147677, ENSG00000184209, ENSG00000106554, ENSG00000175110, ENSG0000…	273	7970	13955	1.135225502226757	0.9999999969725132	0.10077699853073614	9.592957550091826
GOTERM_BP_ALL	GO:0050434~positive regulation of viral transcription	5	1.5060240963855422	0.006190461458793157	ENSG00000213246, ENSG00000163882, ENSG00000108518, ENSG00000100603, ENSG00000064995	273	38	13955	6.725949489107384	0.9999999984338985	0.10361880103333776	9.86346859101043
GOTERM_CC_ALL	GO:0005753~mitochondrial proton-transporting ATP synthase complex	4	1.2048192771084338	0.006313565403543104	ENSG00000110955, ENSG00000135390, ENSG00000241468, ENSG00000241837	288	20	14909	10.353472222222223	0.9706306656024777	0.04236934855148806	3.5903649041835477
GOTERM_MF_ALL	GO:0098631~protein binding involved in cell adhesion	14	4.216867469879518	0.006378313132834657	ENSG00000131037, ENSG00000108953, ENSG00000108518, ENSG00000107438, ENSG00000213719, ENSG00000006453, ENSG00000174748, ENSG00000114391, ENSG00000089009, ENSG00000086065, ENSG00000162244, ENSG00000148303, ENSG00000254772, ENSG00000188846	280	296	14032	2.3702702702702707	0.9862560533339206	0.18416406665382057	17.92237489194409
GOTERM_MF_ALL	GO:0045296~cadherin binding	14	4.216867469879518	0.00658709031250625	ENSG00000131037, ENSG00000108953, ENSG00000108518, ENSG00000107438, ENSG00000213719, ENSG00000006453, ENSG00000174748, ENSG00000114391, ENSG00000089009, ENSG00000086065, ENSG00000162244, ENSG00000148303, ENSG00000254772, ENSG00000188846	280	297	14032	2.3622895622895626	0.9880610632810258	0.18416406665382057	17.92237489194409
GOTERM_CC_ALL	GO:0045259~proton-transporting ATP synthase complex	4	1.2048192771084338	0.007262253646818373	ENSG00000110955, ENSG00000135390, ENSG00000241468, ENSG00000241837	288	21	14909	9.860449735449736	0.9827481339594887	0.04767258643407374	4.039759568560647
GOTERM_CC_ALL	GO:0005688~U6 snRNP	3	0.9036144578313252	0.007274990748467267	ENSG00000164167, ENSG00000170860, ENSG00000204392	288	7	14909	22.1860119047619	0.9828709851069096	0.04767258643407374	4.039759568560647
GOTERM_MF_ALL	GO:1990446~U1 snRNP binding	3	0.9036144578313252	0.007744307544886861	ENSG00000167088, ENSG00000077312, ENSG00000125743	280	7	14032	21.477551020408164	0.9945322155483939	0.20785721450476335	20.22813130724448
GOTERM_CC_ALL	GO:1902494~catalytic complex	32	9.63855421686747	0.007824013437781732	ENSG00000156467, ENSG00000004779, ENSG00000173660, ENSG00000175203, ENSG00000105819, ENSG00000100938, ENSG00000120656, ENSG00000109390, ENSG00000169567, ENSG00000120533, ENSG00000163882, ENSG00000166295, ENSG00000100603, ENSG00000165264, ENSG00000100387, ENSG00000146425, ENSG00000272047, ENSG00000174021, ENSG00000064995, ENSG00000150459, ENSG00000119013, ENSG00000090061, ENSG00000112130, ENSG0000…	288	1021	14909	1.6224834040700837	0.9874132847198608	0.05067413354470261	4.294109700736021
GOTERM_CC_ALL	GO:0005844~polysome	5	1.5060240963855422	0.00847295539486254	ENSG00000149273, ENSG00000060138, ENSG00000137154, ENSG00000129084, ENSG00000148303	288	42	14909	6.162781084656085	0.9912573645964284	0.05424639258549925	4.596821777442664
GOTERM_BP_ALL	GO:0048285~organelle fission	21	6.325301204819277	0.008907171451945715	ENSG00000149273, ENSG00000175203, ENSG00000145919, ENSG00000175279, ENSG00000090061, ENSG00000084764, ENSG00000112130, ENSG00000166037, ENSG00000116670, ENSG00000114391, ENSG00000166295, ENSG00000137154, ENSG00000122705, ENSG00000254505, ENSG00000086065, ENSG00000168958, ENSG00000128789, ENSG00000162735, ENSG00000143420, ENSG00000164611, ENSG00000146425	273	574	13955	1.8701420530688826	0.9999999999997943	0.14795839113254555	14.0841519990447
GOTERM_BP_ALL	GO:0043903~regulation of symbiosis, encompassing mutualism through parasitism	12	3.614457831325301	0.00893008671970327	ENSG00000213246, ENSG00000196262, ENSG00000163882, ENSG00000108518, ENSG00000197111, ENSG00000100603, ENSG00000064995, ENSG00000136238, ENSG00000146425, ENSG00000249884, ENSG00000074319, ENSG00000090061	273	246	13955	2.4935227374251765	0.9999999999998093	0.14795839113254555	14.0841519990447
GOTERM_CC_ALL	GO:0005913~cell-cell adherens junction	14	4.216867469879518	0.009073678684989676	ENSG00000131037, ENSG00000108953, ENSG00000108518, ENSG00000107438, ENSG00000213719, ENSG00000006453, ENSG00000174748, ENSG00000114391, ENSG00000089009, ENSG00000086065, ENSG00000162244, ENSG00000148303, ENSG00000254772, ENSG00000188846	288	318	14909	2.279066212438854	0.993762077245301	0.05743226167658238	4.866791294676281
GOTERM_CC_ALL	GO:0046540~U4/U6 x U5 tri-snRNP complex	4	1.2048192771084338	0.009400621175289087	ENSG00000164167, ENSG00000125743, ENSG00000170860, ENSG00000204392	288	23	14909	9.003019323671497	0.9948094356260967	0.058833101063326086	4.985497971613987
GOTERM_BP_ALL	GO:1903047~mitotic cell cycle process	28	8.433734939759036	0.009430152096729295	ENSG00000149273, ENSG00000099804, ENSG00000129084, ENSG00000175203, ENSG00000166037, ENSG00000100823, ENSG00000166295, ENSG00000277791, ENSG00000164611, ENSG00000146425, ENSG00000108953, ENSG00000145919, ENSG00000175279, ENSG00000090061, ENSG00000139579, ENSG00000084764, ENSG00000112130, ENSG00000116670, ENSG00000114391, ENSG00000137154, ENSG00000122705, ENSG00000143947, ENSG00000254505, ENSG0000…	273	858	13955	1.6681608989301295	0.9999999999999633	0.15478752264394224	14.734216692853202
GOTERM_BP_ALL	GO:0019637~organophosphate metabolic process	31	9.33734939759036	0.009437106925902116	ENSG00000156467, ENSG00000004779, ENSG00000173660, ENSG00000105819, ENSG00000136238, ENSG00000100938, ENSG00000145337, ENSG00000109390, ENSG00000167468, ENSG00000169567, ENSG00000102967, ENSG00000165264, ENSG00000146729, ENSG00000011052, ENSG00000163624, ENSG00000233276, ENSG00000147853, ENSG00000255072, ENSG00000110955, ENSG00000241468, ENSG00000114956, ENSG00000111640, ENSG00000198931, ENSG0000…	273	981	13955	1.6153248722056062	0.9999999999999641	0.15478752264394224	14.734216692853202
GOTERM_CC_ALL	GO:0005742~mitochondrial outer membrane translocase complex	3	0.9036144578313252	0.009577326830760808	ENSG00000100216, ENSG00000214736, ENSG00000175768	288	8	14909	19.412760416666664	0.9953004136999617	0.059273011608153	5.022775849021223
GOTERM_BP_ALL	GO:0006754~ATP biosynthetic process	5	1.5060240963855422	0.009595568719465663	ENSG00000110955, ENSG00000135390, ENSG00000241468, ENSG00000146729, ENSG00000241837	273	43	13955	5.943862339211177	0.9999999999999787	0.15659968150167963	14.906716005689907
GOTERM_BP_ALL	GO:0001731~formation of translation preinitiation complex	4	1.2048192771084338	0.009719569138493167	ENSG00000084623, ENSG00000100129, ENSG00000232119, ENSG00000147677	273	23	13955	8.889950629081063	0.9999999999999859	0.15783419735344129	15.024229509103618
GOTERM_MF_ALL	GO:0070181~small ribosomal subunit rRNA binding	3	0.9036144578313252	0.01019093652715267	ENSG00000149273, ENSG00000110700, ENSG00000164587	280	8	14032	18.79285714285714	0.9989541832860129	0.2630045542199785	25.59492904704113
GOTERM_BP_ALL	GO:1990542~mitochondrial transmembrane transport	6	1.8072289156626504	0.01041307190070063	ENSG00000110955, ENSG00000135390, ENSG00000241468, ENSG00000100216, ENSG00000100575, ENSG00000241837	273	68	13955	4.5103425985778935	0.9999999999999986	0.16825874595983592	16.01654177993904
GOTERM_BP_ALL	GO:0006417~regulation of translation	14	4.216867469879518	0.010526030556401198	ENSG00000149273, ENSG00000169032, ENSG00000111640, ENSG00000138668, ENSG00000060138, ENSG00000084623, ENSG00000100129, ENSG00000155906, ENSG00000125821, ENSG00000164587, ENSG00000121774, ENSG00000087074, ENSG00000102882, ENSG00000147677	273	321	13955	2.2294112948318556	0.999999999999999	0.16924612677878578	16.110530511693852
GOTERM_CC_ALL	GO:0070069~cytochrome complex	4	1.2048192771084338	0.010592947490623698	ENSG00000156467, ENSG00000189043, ENSG00000173660, ENSG00000105819	288	24	14909	8.627893518518517	0.9973461526081328	0.06483815112392746	5.4943639731586655
GOTERM_BP_ALL	GO:0006914~autophagy	16	4.819277108433735	0.010934699144825975	ENSG00000130734, ENSG00000111640, ENSG00000156508, ENSG00000214736, ENSG00000136888, ENSG00000175768, ENSG00000249884, ENSG00000141580, ENSG00000100216, ENSG00000143947, ENSG00000254505, ENSG00000185883, ENSG00000102882, ENSG00000143553, ENSG00000034713, ENSG00000074319	273	396	13955	2.0653420653420653	0.9999999999999998	0.1749551863172156	16.65397560930113
GOTERM_BP_ALL	GO:1903900~regulation of viral life cycle	9	2.710843373493976	0.011455141349662499	ENSG00000213246, ENSG00000196262, ENSG00000163882, ENSG00000108518, ENSG00000100603, ENSG00000064995, ENSG00000249884, ENSG00000074319, ENSG00000090061	273	156	13955	2.9490701606086223	1.0	0.1823882017819434	17.361523987025066
GOTERM_BP_ALL	GO:0009142~nucleoside triphosphate biosynthetic process	6	1.8072289156626504	0.011718575518331746	ENSG00000110955, ENSG00000135390, ENSG00000241468, ENSG00000146729, ENSG00000011052, ENSG00000241837	273	70	13955	4.381475667189953	1.0	0.18567684704774184	17.674569968668315
GOTERM_CC_ALL	GO:0000314~organellar small ribosomal subunit	4	1.2048192771084338	0.011868849883451984	ENSG00000132676, ENSG00000102738, ENSG00000175110, ENSG00000116898	288	25	14909	8.282777777777778	0.9987066179989856	0.07108547725895435	6.023760370956276
GOTERM_CC_ALL	GO:0005763~mitochondrial small ribosomal subunit	4	1.2048192771084338	0.011868849883451984	ENSG00000132676, ENSG00000102738, ENSG00000175110, ENSG00000116898	288	25	14909	8.282777777777778	0.9987066179989856	0.07108547725895435	6.023760370956276
GOTERM_BP_ALL	GO:0046755~viral budding	4	1.2048192771084338	0.012267439924834448	ENSG00000254505, ENSG00000086065, ENSG00000249884, ENSG00000074319	273	25	13955	8.178754578754578	1.0	0.1897674119178182	18.063950638133
GOTERM_BP_ALL	GO:0015986~ATP synthesis coupled proton transport	4	1.2048192771084338	0.012267439924834448	ENSG00000110955, ENSG00000135390, ENSG00000241468, ENSG00000241837	273	25	13955	8.178754578754578	1.0	0.1897674119178182	18.063950638133
GOTERM_BP_ALL	GO:1902592~multi-organism membrane budding	4	1.2048192771084338	0.012267439924834448	ENSG00000254505, ENSG00000086065, ENSG00000249884, ENSG00000074319	273	25	13955	8.178754578754578	1.0	0.1897674119178182	18.063950638133
GOTERM_BP_ALL	GO:0015985~energy coupled proton transport, down electrochemical gradient	4	1.2048192771084338	0.012267439924834448	ENSG00000110955, ENSG00000135390, ENSG00000241468, ENSG00000241837	273	25	13955	8.178754578754578	1.0	0.1897674119178182	18.063950638133
GOTERM_BP_ALL	GO:1902590~multi-organism organelle organization	4	1.2048192771084338	0.012267439924834448	ENSG00000254505, ENSG00000086065, ENSG00000249884, ENSG00000074319	273	25	13955	8.178754578754578	1.0	0.1897674119178182	18.063950638133
GOTERM_BP_ALL	GO:0051179~localization	119	35.8433734939759	0.012933716459097268	ENSG00000076944, ENSG00000106328, ENSG00000170293, ENSG00000136938, ENSG00000142937, ENSG00000110700, ENSG00000113811, ENSG00000130956, ENSG00000157110, ENSG00000134597, ENSG00000183255, ENSG00000233276, ENSG00000102882, ENSG00000241468, ENSG00000111229, ENSG00000138326, ENSG00000133275, ENSG00000164182, ENSG00000168028, ENSG00000122705, ENSG00000100216, ENSG00000086065, ENSG00000146574, ENSG0000…	273	5121	13955	1.1878439207085956	1.0	0.1991304269928938	18.95521558415812
GOTERM_BP_ALL	GO:1903008~organelle disassembly	6	1.8072289156626504	0.013878783100668144	ENSG00000148187, ENSG00000232119, ENSG00000130734, ENSG00000141580, ENSG00000196169, ENSG00000034713	273	73	13955	4.201415023332832	1.0	0.21267769033136535	20.24477891726569
GOTERM_CC_ALL	GO:0098799~outer mitochondrial membrane protein complex	3	0.9036144578313252	0.015006234957758881	ENSG00000100216, ENSG00000214736, ENSG00000175768	288	10	14909	15.530208333333333	0.9997799865834592	0.08891992416459252	7.535045638364034
GOTERM_CC_ALL	GO:0036464~cytoplasmic ribonucleoprotein granule	8	2.4096385542168677	0.01681112734171454	ENSG00000164167, ENSG00000089009, ENSG00000137154, ENSG00000157110, ENSG00000175324, ENSG00000170860, ENSG00000204392, ENSG00000136238	288	137	14909	3.022911597729116	0.9999207893117975	0.09856629399299999	8.352475900304489
GOTERM_BP_ALL	GO:0070925~organelle assembly	21	6.325301204819277	0.017519107580782692	ENSG00000149273, ENSG00000130734, ENSG00000198003, ENSG00000172361, ENSG00000170860, ENSG00000175279, ENSG00000249884, ENSG00000168028, ENSG00000197958, ENSG00000114391, ENSG00000141580, ENSG00000089009, ENSG00000122406, ENSG00000254505, ENSG00000130638, ENSG00000086065, ENSG00000164587, ENSG00000182774, ENSG00000034713, ENSG00000142676, ENSG00000074319	273	615	13955	1.7454659161976236	1.0	0.26720732310128364	25.435451987613
GOTERM_BP_ALL	GO:0000280~nuclear division	19	5.72289156626506	0.017920745398640733	ENSG00000149273, ENSG00000175203, ENSG00000145919, ENSG00000175279, ENSG00000090061, ENSG00000084764, ENSG00000112130, ENSG00000166037, ENSG00000116670, ENSG00000114391, ENSG00000166295, ENSG00000137154, ENSG00000122705, ENSG00000254505, ENSG00000086065, ENSG00000128789, ENSG00000143420, ENSG00000164611, ENSG00000146425	273	537	13955	1.8086165851528981	1.0	0.27206192084262026	25.897560908640354
GOTERM_CC_ALL	GO:0005687~U4 snRNP	3	0.9036144578313252	0.018110139336759052	ENSG00000139343, ENSG00000167088, ENSG00000125743	288	11	14909	14.118371212121211	0.9999620714811194	0.10507653761015408	8.904151840573201
GOTERM_BP_ALL	GO:0034248~regulation of cellular amide metabolic process	14	4.216867469879518	0.018768548251323725	ENSG00000149273, ENSG00000169032, ENSG00000111640, ENSG00000138668, ENSG00000060138, ENSG00000084623, ENSG00000100129, ENSG00000155906, ENSG00000125821, ENSG00000164587, ENSG00000121774, ENSG00000087074, ENSG00000102882, ENSG00000147677	273	347	13955	2.062366068129757	1.0	0.28361361802000296	26.99716639669575
GOTERM_MF_ALL	GO:0003746~translation elongation factor activity	4	1.2048192771084338	0.019401298313584277	ENSG00000114942, ENSG00000156508, ENSG00000130165, ENSG00000254772	280	29	14032	6.912315270935961	0.9999980084999767	0.4821581914227796	46.92239925470568
GOTERM_BP_ALL	GO:0022411~cellular component disassembly	17	5.120481927710843	0.0204250627080352	ENSG00000132676, ENSG00000111639, ENSG00000183617, ENSG00000148187, ENSG00000130734, ENSG00000175110, ENSG00000172586, ENSG00000196169, ENSG00000116898, ENSG00000243147, ENSG00000278845, ENSG00000116221, ENSG00000102738, ENSG00000141580, ENSG00000232119, ENSG00000086065, ENSG00000034713	273	466	13955	1.8647911459070259	1.0	0.3072230630369903	29.244548310537038
GOTERM_CC_ALL	GO:0005750~mitochondrial respiratory chain complex III	3	0.9036144578313252	0.021459118404427192	ENSG00000156467, ENSG00000173660, ENSG00000105819	288	12	14909	12.941840277777777	0.9999943442692113	0.12073463587137319	10.231014027161246
GOTERM_CC_ALL	GO:0045275~respiratory chain complex III	3	0.9036144578313252	0.021459118404427192	ENSG00000156467, ENSG00000173660, ENSG00000105819	288	12	14909	12.941840277777777	0.9999943442692113	0.12073463587137319	10.231014027161246
GOTERM_CC_ALL	GO:0034709~methylosome	3	0.9036144578313252	0.021459118404427192	ENSG00000139343, ENSG00000167088, ENSG00000125743	288	12	14909	12.941840277777777	0.9999943442692113	0.12073463587137319	10.231014027161246
GOTERM_BP_ALL	GO:1903335~regulation of vacuolar transport	4	1.2048192771084338	0.02201412164941541	ENSG00000169032, ENSG00000102882, ENSG00000143553, ENSG00000249884	273	31	13955	6.5957698215762735	1.0	0.3281008815693694	31.23190683321173
GOTERM_BP_ALL	GO:0036258~multivesicular body assembly	4	1.2048192771084338	0.02201412164941541	ENSG00000254505, ENSG00000086065, ENSG00000249884, ENSG00000074319	273	31	13955	6.5957698215762735	1.0	0.3281008815693694	31.23190683321173
GOTERM_BP_ALL	GO:0043900~regulation of multi-organism process	13	3.91566265060241	0.022289840050548772	ENSG00000213246, ENSG00000196262, ENSG00000108518, ENSG00000197111, ENSG00000064995, ENSG00000136238, ENSG00000090061, ENSG00000249884, ENSG00000163882, ENSG00000100603, ENSG00000102882, ENSG00000146425, ENSG00000074319	273	318	13955	2.089697514225816	1.0	0.3307001723863236	31.47933319866138
GOTERM_MF_ALL	GO:0044769~ATPase activity, coupled to transmembrane movement of ions, rotational mechanism	4	1.2048192771084338	0.023185720584200042	ENSG00000110955, ENSG00000135390, ENSG00000185883, ENSG00000241837	280	31	14032	6.466359447004608	0.9999998507068891	0.5556292325713653	54.072412648152245
GOTERM_CC_ALL	GO:0035770~ribonucleoprotein granule	8	2.4096385542168677	0.023718676629410296	ENSG00000164167, ENSG00000089009, ENSG00000137154, ENSG00000157110, ENSG00000175324, ENSG00000170860, ENSG00000204392, ENSG00000136238	288	147	14909	2.8172713529856384	0.9999984394973388	0.13211302882581535	11.195215369081659
GOTERM_BP_ALL	GO:0036257~multivesicular body organization	4	1.2048192771084338	0.023949700573112218	ENSG00000254505, ENSG00000086065, ENSG00000249884, ENSG00000074319	273	32	13955	6.389652014652015	1.0	0.3537186546182728	33.67046139396365
GOTERM_BP_ALL	GO:0000278~mitotic cell cycle	28	8.433734939759036	0.024978110908033476	ENSG00000149273, ENSG00000099804, ENSG00000129084, ENSG00000175203, ENSG00000166037, ENSG00000100823, ENSG00000166295, ENSG00000277791, ENSG00000164611, ENSG00000146425, ENSG00000108953, ENSG00000145919, ENSG00000175279, ENSG00000090061, ENSG00000139579, ENSG00000084764, ENSG00000112130, ENSG00000116670, ENSG00000114391, ENSG00000137154, ENSG00000122705, ENSG00000143947, ENSG00000254505, ENSG0000…	273	932	13955	1.5357103554528446	1.0	0.3672457387559517	34.95810386993694
GOTERM_BP_ALL	GO:0046782~regulation of viral transcription	5	1.5060240963855422	0.027828863077731036	ENSG00000213246, ENSG00000163882, ENSG00000108518, ENSG00000100603, ENSG00000064995	273	59	13955	4.3319674675606885	1.0	0.4073247044202426	38.773218646865615
GOTERM_BP_ALL	GO:0009987~cellular process	263	79.21686746987952	0.02917357121453979	ENSG00000076944, ENSG00000004779, ENSG00000106328, ENSG00000110700, ENSG00000157110, ENSG00000196169, ENSG00000119640, ENSG00000134597, ENSG00000109390, ENSG00000163923, ENSG00000089220, ENSG00000126970, ENSG00000102882, ENSG00000147677, ENSG00000106554, ENSG00000174021, ENSG00000111229, ENSG00000175110, ENSG00000133275, ENSG00000171311, ENSG00000145919, ENSG00000136425, ENSG00000168028, ENSG0000…	273	13045	13955	1.0305732340994893	1.0	0.4251006091261512	40.46530614445318
GOTERM_BP_ALL	GO:0006122~mitochondrial electron transport, ubiquinol to cytochrome c	3	0.9036144578313252	0.029517534846848607	ENSG00000156467, ENSG00000173660, ENSG00000105819	273	14	13955	10.953689167974883	1.0	0.4282010388449504	40.76043589740384
GOTERM_BP_ALL	GO:0045727~positive regulation of translation	6	1.8072289156626504	0.029926090731082284	ENSG00000060138, ENSG00000155906, ENSG00000138668, ENSG00000121774, ENSG00000087074, ENSG00000102882	273	89	13955	3.4461044573404127	1.0	0.4322069033020025	41.14175393870471
GOTERM_BP_ALL	GO:0072522~purine-containing compound biosynthetic process	10	3.0120481927710845	0.03089947251892331	ENSG00000110955, ENSG00000135390, ENSG00000241468, ENSG00000114956, ENSG00000146729, ENSG00000011052, ENSG00000198931, ENSG00000241837, ENSG00000100938, ENSG00000147853	273	223	13955	2.292251843821351	1.0	0.44429902335579596	42.29280225387433
GOTERM_BP_ALL	GO:0051054~positive regulation of DNA metabolic process	9	2.710843373493976	0.031214962659427015	ENSG00000149273, ENSG00000112130, ENSG00000166313, ENSG00000108518, ENSG00000100823, ENSG00000181085, ENSG00000136238, ENSG00000102882, ENSG00000139579	273	188	13955	2.4471007715688566	1.0	0.44686683386127096	42.537232010017426
GOTERM_MF_ALL	GO:0019829~cation-transporting ATPase activity	5	1.5060240963855422	0.03128436115170766	ENSG00000110955, ENSG00000135390, ENSG00000185883, ENSG00000241837, ENSG00000136888	280	60	14032	4.176190476190476	0.9999999994356762	0.7238553907860633	70.44375114505208
GOTERM_BP_ALL	GO:0007286~spermatid development	6	1.8072289156626504	0.0325099810990263	ENSG00000112053, ENSG00000112130, ENSG00000166037, ENSG00000106328, ENSG00000119705, ENSG00000163041	273	91	13955	3.3703658978384254	1.0	0.4633737043983487	44.10852020728153
GOTERM_CC_ALL	GO:0033290~eukaryotic 48S preinitiation complex	3	0.9036144578313252	0.032872881956096764	ENSG00000084623, ENSG00000100129, ENSG00000147677	288	15	14909	10.353472222222223	0.9999999917899941	0.17951171813280292	15.211764983605564
GOTERM_CC_ALL	GO:0016282~eukaryotic 43S preinitiation complex	3	0.9036144578313252	0.032872881956096764	ENSG00000084623, ENSG00000100129, ENSG00000147677	288	15	14909	10.353472222222223	0.9999999917899941	0.17951171813280292	15.211764983605564
GOTERM_BP_ALL	GO:0043101~purine-containing compound salvage	3	0.9036144578313252	0.03362778506706662	ENSG00000114956, ENSG00000198931, ENSG00000100938	273	15	13955	10.223443223443224	1.0	0.4772221324300237	45.426751392772175
GOTERM_CC_ALL	GO:0070993~translation preinitiation complex	3	0.9036144578313252	0.03710006425917057	ENSG00000084623, ENSG00000100129, ENSG00000147677	288	16	14909	9.706380208333332	0.9999999992843431	0.20062850283842726	17.00119449546457
GOTERM_BP_ALL	GO:0009165~nucleotide biosynthetic process	11	3.313253012048193	0.037392312683819304	ENSG00000110955, ENSG00000135390, ENSG00000102967, ENSG00000241468, ENSG00000114956, ENSG00000146729, ENSG00000011052, ENSG00000198931, ENSG00000241837, ENSG00000065427, ENSG00000147853	273	268	13955	2.0980946913782734	1.0	0.5283485220778623	50.29346991715437
GOTERM_BP_ALL	GO:1904355~positive regulation of telomere capping	3	0.9036144578313252	0.03794632783902032	ENSG00000181085, ENSG00000102882, ENSG00000139579	273	16	13955	9.584478021978022	1.0	0.5338655778731135	50.81863818786041
GOTERM_BP_ALL	GO:0071824~protein-DNA complex subunit organization	10	3.0120481927710845	0.03922322401412441	ENSG00000120656, ENSG00000112130, ENSG00000163041, ENSG00000136938, ENSG00000143947, ENSG00000064995, ENSG00000100387, ENSG00000175279, ENSG00000163159, ENSG00000272047	273	233	13955	2.193871936361207	1.0	0.5494618162321978	52.30324335274015
GOTERM_MF_ALL	GO:0035614~snRNA stem-loop binding	2	0.6024096385542169	0.03937229885278308	ENSG00000077312, ENSG00000125870	280	2	14032	50.114285714285714	0.9999999999979492	0.844215228128379	82.15686199222526
GOTERM_MF_ALL	GO:0022853~active ion transmembrane transporter activity	6	1.8072289156626504	0.03938109010532577	ENSG00000110955, ENSG00000135390, ENSG00000124140, ENSG00000185883, ENSG00000241837, ENSG00000136888	280	94	14032	3.1987841945288755	0.9999999999979617	0.844215228128379	82.15686199222526
GOTERM_BP_ALL	GO:0048515~spermatid differentiation	6	1.8072289156626504	0.0395643254447097	ENSG00000112053, ENSG00000112130, ENSG00000166037, ENSG00000106328, ENSG00000119705, ENSG00000163041	273	96	13955	3.1948260073260077	1.0	0.5518716164595404	52.53263211825343
GOTERM_BP_ALL	GO:1901293~nucleoside phosphate biosynthetic process	11	3.313253012048193	0.040021367540070525	ENSG00000110955, ENSG00000135390, ENSG00000102967, ENSG00000241468, ENSG00000114956, ENSG00000146729, ENSG00000011052, ENSG00000198931, ENSG00000241837, ENSG00000065427, ENSG00000147853	273	271	13955	2.074868550883311	1.0	0.5558712495778306	52.91335699872304
GOTERM_MF_ALL	GO:0051117~ATPase binding	5	1.5060240963855422	0.0402606368108914	ENSG00000254505, ENSG00000162735, ENSG00000136888, ENSG00000034713, ENSG00000168118	280	65	14032	3.8549450549450546	0.9999999999988967	0.844215228128379	82.15686199222526
GOTERM_CC_ALL	GO:0005732~small nucleolar ribonucleoprotein complex	3	0.9036144578313252	0.04152277231272764	ENSG00000164167, ENSG00000139343, ENSG00000182117	288	17	14909	9.135416666666666	0.9999999999449114	0.2181904167753707	18.489385407176837
GOTERM_CC_ALL	GO:0005852~eukaryotic translation initiation factor 3 complex	3	0.9036144578313252	0.04152277231272764	ENSG00000084623, ENSG00000100129, ENSG00000147677	288	17	14909	9.135416666666666	0.9999999999449114	0.2181904167753707	18.489385407176837
GOTERM_CC_ALL	GO:0034719~SMN-Sm protein complex	3	0.9036144578313252	0.04152277231272764	ENSG00000139343, ENSG00000167088, ENSG00000125743	288	17	14909	9.135416666666666	0.9999999999449114	0.2181904167753707	18.489385407176837
GOTERM_BP_ALL	GO:0000288~nuclear-transcribed mRNA catabolic process, deadenylation-dependent decay	5	1.5060240963855422	0.04160575348942182	ENSG00000164167, ENSG00000171311, ENSG00000175324, ENSG00000170860, ENSG00000204392	273	67	13955	3.81471762068777	1.0	0.5754287262265797	54.77503224221761
GOTERM_BP_ALL	GO:0043488~regulation of mRNA stability	7	2.108433734939759	0.04186630932973412	ENSG00000060138, ENSG00000100823, ENSG00000143947, ENSG00000138668, ENSG00000129084, ENSG00000277791, ENSG00000171311	273	130	13955	2.752465483234714	1.0	0.5765891715284902	54.88549497362191
GOTERM_BP_ALL	GO:0051169~nuclear transport	15	4.518072289156627	0.043801722421342004	ENSG00000125691, ENSG00000136938, ENSG00000157110, ENSG00000134597, ENSG00000168028, ENSG00000139343, ENSG00000166037, ENSG00000120533, ENSG00000167088, ENSG00000125743, ENSG00000183255, ENSG00000121774, ENSG00000102882, ENSG00000168734, ENSG00000146425	273	431	13955	1.7790214425945283	1.0	0.6007093360641189	57.1814922534074
GOTERM_BP_ALL	GO:0006220~pyrimidine nucleotide metabolic process	4	1.2048192771084338	0.04534095576647261	ENSG00000102967, ENSG00000011052, ENSG00000125458, ENSG00000147853	273	41	13955	4.987045474850353	1.0	0.6192170695471406	58.94324249641439
GOTERM_BP_ALL	GO:0007033~vacuole organization	9	2.710843373493976	0.04555186939366812	ENSG00000130734, ENSG00000141580, ENSG00000254505, ENSG00000086065, ENSG00000185883, ENSG00000034713, ENSG00000143553, ENSG00000249884, ENSG00000074319	273	203	13955	2.266280517512045	1.0	0.6195054237538864	58.970690919219514
GOTERM_BP_ALL	GO:0000920~cell separation after cytokinesis	3	0.9036144578313252	0.04717011610457066	ENSG00000254505, ENSG00000086065, ENSG00000249884	273	18	13955	8.51953601953602	1.0	0.6351762737339588	60.462398360643675
GOTERM_BP_ALL	GO:2000641~regulation of early endosome to late endosome transport	3	0.9036144578313252	0.04717011610457066	ENSG00000169032, ENSG00000102882, ENSG00000249884	273	18	13955	8.51953601953602	1.0	0.6351762737339588	60.462398360643675
GOTERM_BP_ALL	GO:0043487~regulation of RNA stability	7	2.108433734939759	0.047322755114693055	ENSG00000060138, ENSG00000100823, ENSG00000143947, ENSG00000138668, ENSG00000129084, ENSG00000277791, ENSG00000171311	273	134	13955	2.6703023344814385	1.0	0.6351762737339588	60.462398360643675
GOTERM_BP_ALL	GO:0032273~positive regulation of protein polymerization	6	1.8072289156626504	0.047482540070798385	ENSG00000149273, ENSG00000006453, ENSG00000108518, ENSG00000111229, ENSG00000241553, ENSG00000136238	273	101	13955	3.036666303993037	1.0	0.6351762737339588	60.462398360643675
GOTERM_BP_ALL	GO:0008333~endosome to lysosome transport	4	1.2048192771084338	0.0481490706502267	ENSG00000086065, ENSG00000143553, ENSG00000249884, ENSG00000074319	273	42	13955	4.8683062968777255	1.0	0.641463537152408	61.06088265724669
GOTERM_BP_ALL	GO:1904667~negative regulation of ubiquitin protein ligase activity	5	1.5060240963855422	0.049707367063109166	ENSG00000116670, ENSG00000166295, ENSG00000143947, ENSG00000129084, ENSG00000277791	273	71	13955	3.5998039519166283	1.0	0.6595318946910094	62.78080872564236
GOTERM_BP_ALL	GO:0034250~positive regulation of cellular amide metabolic process	6	1.8072289156626504	0.050894352715648676	ENSG00000060138, ENSG00000155906, ENSG00000138668, ENSG00000121774, ENSG00000087074, ENSG00000102882	273	103	13955	2.977701909740745	1.0	0.671759934976069	63.94479528096342
GOTERM_CC_ALL	GO:0033177~proton-transporting two-sector ATPase complex, proton-transporting domain	3	0.9036144578313252	0.05091888935227631	ENSG00000135390, ENSG00000241468, ENSG00000185883	288	19	14909	8.173793859649123	0.999999999999772	0.265063751114186	22.461416611471417
GOTERM_BP_ALL	GO:0045739~positive regulation of DNA repair	4	1.2048192771084338	0.051040583294750336	ENSG00000149273, ENSG00000112130, ENSG00000166313, ENSG00000100823	273	43	13955	4.7550898713689405	1.0	0.671759934976069	63.94479528096342
GOTERM_MF_ALL	GO:0016491~oxidoreductase activity	20	6.024096385542169	0.05129115426498668	ENSG00000156467, ENSG00000091164, ENSG00000004779, ENSG00000173660, ENSG00000148450, ENSG00000111640, ENSG00000164182, ENSG00000119013, ENSG00000100938, ENSG00000109390, ENSG00000167468, ENSG00000167996, ENSG00000189043, ENSG00000167774, ENSG00000100823, ENSG00000102967, ENSG00000165264, ENSG00000167186, ENSG00000233276, ENSG00000125356	280	637	14032	1.573446961202063	0.9999999999999996	1.0	97.46268656716418
GOTERM_BP_ALL	GO:0097178~ruffle assembly	3	0.9036144578313252	0.052056999775770135	ENSG00000131037, ENSG00000108518, ENSG00000136238	273	19	13955	8.071139386928861	1.0	0.6796561890724548	64.69643932132712
GOTERM_BP_ALL	GO:0070584~mitochondrion morphogenesis	3	0.9036144578313252	0.052056999775770135	ENSG00000256525, ENSG00000119705, ENSG00000168958	273	19	13955	8.071139386928861	1.0	0.6796561890724548	64.69643932132712
GOTERM_BP_ALL	GO:0006461~protein complex assembly	35	10.542168674698797	0.053298026041433244	ENSG00000149273, ENSG00000156467, ENSG00000004779, ENSG00000198003, ENSG00000136938, ENSG00000241553, ENSG00000130175, ENSG00000136238, ENSG00000109390, ENSG00000006453, ENSG00000168676, ENSG00000166037, ENSG00000113272, ENSG00000163041, ENSG00000250317, ENSG00000165264, ENSG00000011052, ENSG00000168958, ENSG00000100387, ENSG00000102882, ENSG00000272047, ENSG00000108518, ENSG00000111229, ENSG0000…	273	1314	13955	1.3615696834874915	1.0	0.693086681271865	65.97488721543151
GOTERM_BP_ALL	GO:0070271~protein complex biogenesis	35	10.542168674698797	0.053763649017684455	ENSG00000149273, ENSG00000156467, ENSG00000004779, ENSG00000198003, ENSG00000136938, ENSG00000241553, ENSG00000130175, ENSG00000136238, ENSG00000109390, ENSG00000006453, ENSG00000168676, ENSG00000166037, ENSG00000113272, ENSG00000163041, ENSG00000250317, ENSG00000165264, ENSG00000011052, ENSG00000168958, ENSG00000100387, ENSG00000102882, ENSG00000272047, ENSG00000108518, ENSG00000111229, ENSG0000…	273	1315	13955	1.3605342692795164	1.0	0.6941076965373244	66.07207760850082
GOTERM_BP_ALL	GO:0042059~negative regulation of epidermal growth factor receptor signaling pathway	4	1.2048192771084338	0.0540145082476962	ENSG00000147010, ENSG00000122705, ENSG00000143947, ENSG00000074319	273	44	13955	4.647019647019647	1.0	0.6941076965373244	66.07207760850082
GOTERM_BP_ALL	GO:1901068~guanosine-containing compound metabolic process	4	1.2048192771084338	0.0540145082476962	ENSG00000114956, ENSG00000011052, ENSG00000100938, ENSG00000147853	273	44	13955	4.647019647019647	1.0	0.6941076965373244	66.07207760850082
GOTERM_MF_ALL	GO:0042625~ATPase coupled ion transmembrane transporter activity	5	1.5060240963855422	0.05503790077657834	ENSG00000110955, ENSG00000135390, ENSG00000185883, ENSG00000241837, ENSG00000136888	280	72	14032	3.48015873015873	1.0	1.0	97.46268656716418
GOTERM_MF_ALL	GO:0050839~cell adhesion molecule binding	15	4.518072289156627	0.05532902040585162	ENSG00000131037, ENSG00000108953, ENSG00000108518, ENSG00000107438, ENSG00000213719, ENSG00000136425, ENSG00000006453, ENSG00000174748, ENSG00000114391, ENSG00000089009, ENSG00000086065, ENSG00000162244, ENSG00000148303, ENSG00000254772, ENSG00000188846	280	438	14032	1.7162426614481407	1.0	1.0	97.46268656716418
GOTERM_CC_ALL	GO:0000932~cytoplasmic mRNA processing body	5	1.5060240963855422	0.05652538846813369	ENSG00000164167, ENSG00000157110, ENSG00000175324, ENSG00000170860, ENSG00000204392	288	75	14909	3.4511574074074076	0.9999999999999916	0.29152445719213393	24.703688293480646
GOTERM_BP_ALL	GO:1901185~negative regulation of ERBB signaling pathway	4	1.2048192771084338	0.05706980279651245	ENSG00000147010, ENSG00000122705, ENSG00000143947, ENSG00000074319	273	45	13955	4.543752543752544	1.0	0.7253882754519861	69.04967438202576
GOTERM_BP_ALL	GO:0006213~pyrimidine nucleoside metabolic process	4	1.2048192771084338	0.05706980279651245	ENSG00000102967, ENSG00000011052, ENSG00000125458, ENSG00000147853	273	45	13955	4.543752543752544	1.0	0.7253882754519861	69.04967438202576
GOTERM_BP_ALL	GO:0000028~ribosomal small subunit assembly	3	0.9036144578313252	0.057115437129644744	ENSG00000168028, ENSG00000164587, ENSG00000182774	273	20	13955	7.667582417582419	1.0	0.7253882754519861	69.04967438202576
GOTERM_BP_ALL	GO:0031145~anaphase-promoting complex-dependent catabolic process	5	1.5060240963855422	0.05861404618012907	ENSG00000166295, ENSG00000143947, ENSG00000129084, ENSG00000277791, ENSG00000164611	273	75	13955	3.407814407814408	1.0	0.741535840046284	70.58676026420969
GOTERM_BP_ALL	GO:0051301~cell division	17	5.120481927710843	0.05955372062430108	ENSG00000149273, ENSG00000099804, ENSG00000145919, ENSG00000175279, ENSG00000090061, ENSG00000249884, ENSG00000084764, ENSG00000112130, ENSG00000116670, ENSG00000166295, ENSG00000122705, ENSG00000254505, ENSG00000086065, ENSG00000143420, ENSG00000164611, ENSG00000146425, ENSG00000074319	273	535	13955	1.6242853719489234	1.0	0.7505148421533542	71.44147103463455
GOTERM_BP_ALL	GO:1903649~regulation of cytoplasmic transport	3	0.9036144578313252	0.06233693894573708	ENSG00000169032, ENSG00000102882, ENSG00000249884	273	21	13955	7.302459445316589	1.0	0.7775418229197932	74.01416800893989
GOTERM_BP_ALL	GO:0009260~ribonucleotide biosynthetic process	9	2.710843373493976	0.06259294411583108	ENSG00000110955, ENSG00000135390, ENSG00000102967, ENSG00000241468, ENSG00000146729, ENSG00000011052, ENSG00000198931, ENSG00000241837, ENSG00000147853	273	217	13955	2.120068871220945	1.0	0.7775418229197932	74.01416800893989
GOTERM_BP_ALL	GO:0044772~mitotic cell cycle phase transition	16	4.819277108433735	0.06269877013748441	ENSG00000099804, ENSG00000108953, ENSG00000129084, ENSG00000175203, ENSG00000166037, ENSG00000116670, ENSG00000114391, ENSG00000100823, ENSG00000166295, ENSG00000137154, ENSG00000143947, ENSG00000277791, ENSG00000128789, ENSG00000121774, ENSG00000143420, ENSG00000167513	273	497	13955	1.6456246637333154	1.0	0.7775418229197932	74.01416800893989
GOTERM_BP_ALL	GO:1902589~single-organism organelle organization	39	11.74698795180723	0.06302366139328705	ENSG00000149273, ENSG00000148187, ENSG00000106328, ENSG00000130734, ENSG00000198003, ENSG00000196169, ENSG00000241553, ENSG00000136238, ENSG00000006453, ENSG00000166037, ENSG00000119705, ENSG00000168958, ENSG00000162735, ENSG00000126756, ENSG00000143553, ENSG00000034713, ENSG00000146425, ENSG00000074319, ENSG00000106554, ENSG00000108953, ENSG00000108518, ENSG00000111229, ENSG00000148450, ENSG0000…	273	1517	13955	1.3141538751294848	1.0	0.7775418229197932	74.01416800893989
GOTERM_BP_ALL	GO:0006446~regulation of translational initiation	5	1.5060240963855422	0.06336584708843904	ENSG00000084623, ENSG00000100129, ENSG00000121774, ENSG00000087074, ENSG00000147677	273	77	13955	3.319299747871177	1.0	0.7775418229197932	74.01416800893989
GOTERM_BP_ALL	GO:0051444~negative regulation of ubiquitin-protein transferase activity	5	1.5060240963855422	0.06336584708843904	ENSG00000116670, ENSG00000166295, ENSG00000143947, ENSG00000129084, ENSG00000277791	273	77	13955	3.319299747871177	1.0	0.7775418229197932	74.01416800893989
GOTERM_BP_ALL	GO:0051453~regulation of intracellular pH	5	1.5060240963855422	0.06336584708843904	ENSG00000110955, ENSG00000112053, ENSG00000185883, ENSG00000136888, ENSG00000143553	273	77	13955	3.319299747871177	1.0	0.7775418229197932	74.01416800893989
GOTERM_CC_ALL	GO:0031012~extracellular matrix	15	4.518072289156627	0.06375203733682458	ENSG00000125691, ENSG00000149273, ENSG00000110955, ENSG00000118181, ENSG00000110700, ENSG00000111640, ENSG00000171863, ENSG00000136238, ENSG00000168028, ENSG00000197958, ENSG00000145425, ENSG00000164587, ENSG00000182774, ENSG00000241837, ENSG00000142676	288	462	14909	1.6807584776334779	0.9999999999999999	0.32510446318792796	27.549247149856736
GOTERM_MF_ALL	GO:0043021~ribonucleoprotein complex binding	6	1.8072289156626504	0.06426210557809092	ENSG00000168028, ENSG00000148187, ENSG00000167088, ENSG00000077312, ENSG00000125743, ENSG00000125870	280	108	14032	2.784126984126984	1.0	1.0	97.46268656716418
GOTERM_CC_ALL	GO:0005762~mitochondrial large ribosomal subunit	4	1.2048192771084338	0.06478742444140037	ENSG00000116221, ENSG00000111639, ENSG00000183617, ENSG00000243147	288	48	14909	4.313946759259259	0.9999999999999999	0.32510446318792796	27.549247149856736
GOTERM_CC_ALL	GO:0000315~organellar large ribosomal subunit	4	1.2048192771084338	0.06478742444140037	ENSG00000116221, ENSG00000111639, ENSG00000183617, ENSG00000243147	288	48	14909	4.313946759259259	0.9999999999999999	0.32510446318792796	27.549247149856736
GOTERM_BP_ALL	GO:0046390~ribose phosphate biosynthetic process	9	2.710843373493976	0.0648172013605353	ENSG00000110955, ENSG00000135390, ENSG00000102967, ENSG00000241468, ENSG00000146729, ENSG00000011052, ENSG00000198931, ENSG00000241837, ENSG00000147853	273	219	13955	2.100707511666416	1.0	0.7923720795535102	75.42585941093003
GOTERM_BP_ALL	GO:0051702~interaction with symbiont	4	1.2048192771084338	0.0667126970516929	ENSG00000100603, ENSG00000064995, ENSG00000233276, ENSG00000090061	273	48	13955	4.25976800976801	1.0	0.8036950715143429	76.50369446063307
GOTERM_BP_ALL	GO:0071897~DNA biosynthetic process	8	2.4096385542168677	0.06728341520357187	ENSG00000196262, ENSG00000116670, ENSG00000256525, ENSG00000143947, ENSG00000181085, ENSG00000102882, ENSG00000182117, ENSG00000139579	273	183	13955	2.234632398566825	1.0	0.8036950715143429	76.50369446063307
GOTERM_BP_ALL	GO:0044281~small molecule metabolic process	42	12.650602409638553	0.0675977852609296	ENSG00000156467, ENSG00000091164, ENSG00000004779, ENSG00000173660, ENSG00000129084, ENSG00000104904, ENSG00000105819, ENSG00000100938, ENSG00000109390, ENSG00000167468, ENSG00000063854, ENSG00000169567, ENSG00000008196, ENSG00000102967, ENSG00000165264, ENSG00000167186, ENSG00000146729, ENSG00000011052, ENSG00000277791, ENSG00000125821, ENSG00000102882, ENSG00000233276, ENSG00000147853, ENSG0000…	273	1665	13955	1.2894432894432895	1.0	0.8036950715143429	76.50369446063307
GOTERM_BP_ALL	GO:0039702~viral budding via host ESCRT complex	3	0.9036144578313252	0.06771327961594495	ENSG00000254505, ENSG00000249884, ENSG00000074319	273	22	13955	6.970529470529471	1.0	0.8036950715143429	76.50369446063307
GOTERM_BP_ALL	GO:0035308~negative regulation of protein dephosphorylation	3	0.9036144578313252	0.06771327961594495	ENSG00000108953, ENSG00000087074, ENSG00000143420	273	22	13955	6.970529470529471	1.0	0.8036950715143429	76.50369446063307
GOTERM_BP_ALL	GO:0009218~pyrimidine ribonucleotide metabolic process	3	0.9036144578313252	0.06771327961594495	ENSG00000102967, ENSG00000011052, ENSG00000147853	273	22	13955	6.970529470529471	1.0	0.8036950715143429	76.50369446063307
GOTERM_BP_ALL	GO:1904353~regulation of telomere capping	3	0.9036144578313252	0.06771327961594495	ENSG00000181085, ENSG00000102882, ENSG00000139579	273	22	13955	6.970529470529471	1.0	0.8036950715143429	76.50369446063307
GOTERM_BP_ALL	GO:0000717~nucleotide-excision repair, DNA duplex unwinding	3	0.9036144578313252	0.06771327961594495	ENSG00000143947, ENSG00000100387, ENSG00000272047	273	22	13955	6.970529470529471	1.0	0.8036950715143429	76.50369446063307
GOTERM_BP_ALL	GO:0030641~regulation of cellular pH	5	1.5060240963855422	0.06831395816292071	ENSG00000110955, ENSG00000112053, ENSG00000185883, ENSG00000136888, ENSG00000143553	273	79	13955	3.2352668428617797	1.0	0.8078868095788884	76.9027058015198
GOTERM_BP_ALL	GO:0006839~mitochondrial transport	10	3.0120481927710845	0.07005887400309266	ENSG00000110955, ENSG00000135390, ENSG00000108953, ENSG00000241468, ENSG00000100216, ENSG00000168958, ENSG00000100575, ENSG00000051620, ENSG00000241837, ENSG00000175768	273	261	13955	1.9585140274795447	1.0	0.8255312806718211	78.58228213993101
GOTERM_BP_ALL	GO:0051258~protein polymerization	9	2.710843373493976	0.07082473557637767	ENSG00000149273, ENSG00000006453, ENSG00000108518, ENSG00000111229, ENSG00000148450, ENSG00000254505, ENSG00000241553, ENSG00000136238, ENSG00000249884	273	223	13955	2.063026659439216	1.0	0.8289959786509089	78.91208657072222
GOTERM_BP_ALL	GO:0016073~snRNA metabolic process	5	1.5060240963855422	0.07086086949865306	ENSG00000163882, ENSG00000064995, ENSG00000182117, ENSG00000139579, ENSG00000090061	273	80	13955	3.1948260073260077	1.0	0.8289959786509089	78.91208657072222
GOTERM_MF_ALL	GO:0015399~primary active transmembrane transporter activity	6	1.8072289156626504	0.0726808243697657	ENSG00000110955, ENSG00000135390, ENSG00000185883, ENSG00000241837, ENSG00000136888, ENSG00000132432	280	112	14032	2.6846938775510205	1.0	1.0	97.46268656716418
GOTERM_MF_ALL	GO:0015405~P-P-bond-hydrolysis-driven transmembrane transporter activity	6	1.8072289156626504	0.0726808243697657	ENSG00000110955, ENSG00000135390, ENSG00000185883, ENSG00000241837, ENSG00000136888, ENSG00000132432	280	112	14032	2.6846938775510205	1.0	1.0	97.46268656716418
GOTERM_BP_ALL	GO:0006913~nucleocytoplasmic transport	14	4.216867469879518	0.07343615819433147	ENSG00000125691, ENSG00000136938, ENSG00000157110, ENSG00000134597, ENSG00000168028, ENSG00000139343, ENSG00000166037, ENSG00000120533, ENSG00000167088, ENSG00000125743, ENSG00000183255, ENSG00000121774, ENSG00000102882, ENSG00000168734	273	424	13955	1.6878326076439283	1.0	0.853238640153017	81.21974433074215
GOTERM_BP_ALL	GO:1904666~regulation of ubiquitin protein ligase activity	5	1.5060240963855422	0.07345590008670275	ENSG00000116670, ENSG00000166295, ENSG00000143947, ENSG00000129084, ENSG00000277791	273	81	13955	3.1553837109392666	1.0	0.853238640153017	81.21974433074215
GOTERM_BP_ALL	GO:0022402~cell cycle process	33	9.939759036144578	0.07472435440251146	ENSG00000149273, ENSG00000099804, ENSG00000129084, ENSG00000175203, ENSG00000166313, ENSG00000166037, ENSG00000100823, ENSG00000166295, ENSG00000277791, ENSG00000164611, ENSG00000146425, ENSG00000074319, ENSG00000108953, ENSG00000169032, ENSG00000145919, ENSG00000175279, ENSG00000249884, ENSG00000090061, ENSG00000139579, ENSG00000084764, ENSG00000112130, ENSG00000116670, ENSG00000114391, ENSG0000…	273	1263	13955	1.33560422158997	1.0	0.8648946552120476	82.32927983283798
GOTERM_CC_ALL	GO:0005853~eukaryotic translation elongation factor 1 complex	2	0.6024096385542169	0.07481277324826174	ENSG00000114942, ENSG00000156508	288	4	14909	25.883680555555554	1.0	0.36876738671930787	31.249229179804907
GOTERM_CC_ALL	GO:1990726~Lsm1-7-Pat1 complex	2	0.6024096385542169	0.07481277324826174	ENSG00000170860, ENSG00000204392	288	4	14909	25.883680555555554	1.0	0.36876738671930787	31.249229179804907
GOTERM_BP_ALL	GO:0090170~regulation of Golgi inheritance	2	0.6024096385542169	0.07572281699071497	ENSG00000169032, ENSG00000102882	273	4	13955	25.55860805860806	1.0	0.8733543274123451	83.1345556148945
GOTERM_BP_ALL	GO:2001020~regulation of response to DNA damage stimulus	7	2.108433734939759	0.07713039498271426	ENSG00000149273, ENSG00000112130, ENSG00000166313, ENSG00000100823, ENSG00000183255, ENSG00000133112, ENSG00000143499	273	152	13955	2.354082321187584	1.0	0.8864563705055611	84.38173845468071
GOTERM_BP_ALL	GO:0030838~positive regulation of actin filament polymerization	5	1.5060240963855422	0.084309587035675	ENSG00000006453, ENSG00000108518, ENSG00000111229, ENSG00000241553, ENSG00000136238	273	85	13955	3.006895065718595	1.0	0.9655666388927832	91.91224102450603
GOTERM_BP_ALL	GO:0010939~regulation of necrotic cell death	3	0.9036144578313252	0.08469288708311387	ENSG00000060138, ENSG00000143947, ENSG00000051620	273	25	13955	6.1340659340659345	1.0	0.965844209165136	91.93866292512493
GOTERM_BP_ALL	GO:0006338~chromatin remodeling	7	2.108433734939759	0.08492563971519425	ENSG00000213246, ENSG00000112130, ENSG00000163041, ENSG00000136938, ENSG00000175279, ENSG00000130165, ENSG00000163159	273	156	13955	2.2937212360289285	1.0	0.965844209165136	91.93866292512493
GOTERM_BP_ALL	GO:0006885~regulation of pH	5	1.5060240963855422	0.0871393158655821	ENSG00000110955, ENSG00000112053, ENSG00000185883, ENSG00000136888, ENSG00000143553	273	86	13955	2.9719311696055883	1.0	0.987425626619819	93.99299699472358
GOTERM_BP_ALL	GO:0006979~response to oxidative stress	12	3.614457831325301	0.08755413796561295	ENSG00000149273, ENSG00000167468, ENSG00000091164, ENSG00000107438, ENSG00000100823, ENSG00000113811, ENSG00000148450, ENSG00000011052, ENSG00000157110, ENSG00000138668, ENSG00000051620, ENSG00000233276	273	355	13955	1.7279058969199816	1.0	0.987425626619819	93.99299699472358
GOTERM_BP_ALL	GO:0055067~monovalent inorganic cation homeostasis	6	1.8072289156626504	0.08787645201646409	ENSG00000110955, ENSG00000112053, ENSG00000008196, ENSG00000185883, ENSG00000136888, ENSG00000143553	273	121	13955	2.5347379892834443	1.0	0.987425626619819	93.99299699472358
GOTERM_BP_ALL	GO:0043486~histone exchange	4	1.2048192771084338	0.08803335090268607	ENSG00000112130, ENSG00000136938, ENSG00000175279, ENSG00000163159	273	54	13955	3.7864604531271198	1.0	0.987425626619819	93.99299699472358
GOTERM_BP_ALL	GO:0044770~cell cycle phase transition	16	4.819277108433735	0.08971568520724105	ENSG00000099804, ENSG00000108953, ENSG00000129084, ENSG00000175203, ENSG00000166037, ENSG00000116670, ENSG00000114391, ENSG00000100823, ENSG00000166295, ENSG00000137154, ENSG00000143947, ENSG00000277791, ENSG00000128789, ENSG00000121774, ENSG00000143420, ENSG00000167513	273	525	13955	1.557858015000872	1.0	1.0	95.2191235059761
GOTERM_BP_ALL	GO:0031334~positive regulation of protein complex assembly	8	2.4096385542168677	0.09118148495424232	ENSG00000149273, ENSG00000006453, ENSG00000108518, ENSG00000111229, ENSG00000100387, ENSG00000241553, ENSG00000136238, ENSG00000272047	273	197	13955	2.075826035216898	1.0	1.0	95.2191235059761
GOTERM_BP_ALL	GO:0007034~vacuolar transport	10	3.0120481927710845	0.0915558528602809	ENSG00000143947, ENSG00000254505, ENSG00000169032, ENSG00000086065, ENSG00000184840, ENSG00000102882, ENSG00000162961, ENSG00000143553, ENSG00000249884, ENSG00000074319	273	276	13955	1.8520730477252216	1.0	1.0	95.2191235059761
GOTERM_BP_ALL	GO:0006360~transcription from RNA polymerase I promoter	4	1.2048192771084338	0.09183493544700085	ENSG00000163882, ENSG00000087074, ENSG00000102882, ENSG00000272047	273	55	13955	3.717615717615718	1.0	1.0	95.2191235059761
GOTERM_BP_ALL	GO:0006278~RNA-dependent DNA biosynthetic process	4	1.2048192771084338	0.09183493544700085	ENSG00000196262, ENSG00000181085, ENSG00000102882, ENSG00000182117	273	55	13955	3.717615717615718	1.0	1.0	95.2191235059761
GOTERM_MF_ALL	GO:0051219~phosphoprotein binding	4	1.2048192771084338	0.09213609220956133	ENSG00000108953, ENSG00000133275, ENSG00000130175, ENSG00000102882	280	54	14032	3.712169312169312	1.0	1.0	97.46268656716418
GOTERM_MF_ALL	GO:0003729~mRNA binding	7	2.108433734939759	0.09345975244847181	ENSG00000184209, ENSG00000149273, ENSG00000060138, ENSG00000110700, ENSG00000138668, ENSG00000175324, ENSG00000164587	280	157	14032	2.2343949044585987	1.0	1.0	97.46268656716418
GOTERM_MF_ALL	GO:0036442~hydrogen-exporting ATPase activity	3	0.9036144578313252	0.09372532393012496	ENSG00000110955, ENSG00000185883, ENSG00000136888	280	26	14032	5.782417582417582	1.0	1.0	97.46268656716418
GOTERM_BP_ALL	GO:1902308~regulation of peptidyl-serine dephosphorylation	2	0.6024096385542169	0.09374327385851747	ENSG00000108953, ENSG00000087074	273	5	13955	20.44688644688645	1.0	1.0	95.2191235059761
GOTERM_CC_ALL	GO:0019013~viral nucleocapsid	3	0.9036144578313252	0.09464536848829191	ENSG00000167088, ENSG00000138668, ENSG00000125870	288	27	14909	5.751929012345679	1.0	0.46243394954367195	39.18650344427525
GOTERM_MF_ALL	GO:0046790~virion binding	2	0.6024096385542169	0.09555314121160802	ENSG00000196262, ENSG00000074319	280	5	14032	20.045714285714283	1.0	1.0	97.46268656716418
GOTERM_BP_ALL	GO:0006749~glutathione metabolic process	4	1.2048192771084338	0.09570362954536513	ENSG00000063854, ENSG00000213719, ENSG00000233276, ENSG00000254772	273	56	13955	3.6512297226582944	1.0	1.0	95.2191235059761
GOTERM_MF_ALL	GO:0000149~SNARE binding	6	1.8072289156626504	0.0962159472594526	ENSG00000149927, ENSG00000076944, ENSG00000184840, ENSG00000034713, ENSG00000143553, ENSG00000168118	280	122	14032	2.4646370023419206	1.0	1.0	97.46268656716418

## Sheet: darkgreenFuncAnnotChart
Category	Term	Count	%	PValue	Genes	List Total	Pop Hits	Pop Total	Fold Enrichment	Bonferroni	Benjamini	FDR
GOTERM_CC_ALL	GO:0031974~membrane-enclosed lumen	465	39.87993138936535	4.316046350593419E-39	ENSG00000204673, ENSG00000171421, ENSG00000198901, ENSG00000135446, ENSG00000076382, ENSG00000168259, ENSG00000204316, ENSG00000146109, ENSG00000099381, ENSG00000100348, ENSG00000100227, ENSG00000177084, ENSG00000161981, ENSG00000184967, ENSG00000065268, ENSG00000169592, ENSG00000133398, ENSG00000172757, ENSG00000108298, ENSG00000090316, ENSG00000125651, ENSG00000124562, ENSG00000094914, ENSG0000…	1000	4143	14909	1.6733490224475018	3.759276371366868E-36	3.759276371366868E-36	3.3794642925146466E-34
GOTERM_CC_ALL	GO:0070013~intracellular organelle lumen	454	38.93653516295026	4.1504156783805064E-38	ENSG00000204673, ENSG00000171421, ENSG00000198901, ENSG00000135446, ENSG00000076382, ENSG00000168259, ENSG00000204316, ENSG00000146109, ENSG00000099381, ENSG00000100348, ENSG00000100227, ENSG00000177084, ENSG00000161981, ENSG00000184967, ENSG00000065268, ENSG00000169592, ENSG00000133398, ENSG00000172757, ENSG00000108298, ENSG00000090316, ENSG00000125651, ENSG00000124562, ENSG00000094914, ENSG0000…	1000	4034	14909	1.6779092711948438	3.615012055869421E-35	1.8075060279347106E-35	1.6248877380859683E-33
GOTERM_CC_ALL	GO:0043233~organelle lumen	455	39.02229845626072	7.355973350415082E-37	ENSG00000204673, ENSG00000171421, ENSG00000198901, ENSG00000135446, ENSG00000076382, ENSG00000168259, ENSG00000204316, ENSG00000146109, ENSG00000099381, ENSG00000100348, ENSG00000100227, ENSG00000177084, ENSG00000161981, ENSG00000184967, ENSG00000065268, ENSG00000169592, ENSG00000133398, ENSG00000172757, ENSG00000108298, ENSG00000090316, ENSG00000125651, ENSG00000124562, ENSG00000094914, ENSG0000…	1000	4090	14909	1.6585806845965771	6.407052788211537E-34	1.8277705800371343E-34	1.6431048957165054E-32
GOTERM_CC_ALL	GO:0044428~nuclear part	427	36.62092624356775	9.155914530769013E-37	ENSG00000204673, ENSG00000198901, ENSG00000135446, ENSG00000076382, ENSG00000168259, ENSG00000146109, ENSG00000099381, ENSG00000101439, ENSG00000100348, ENSG00000100227, ENSG00000177084, ENSG00000161981, ENSG00000144045, ENSG00000184967, ENSG00000065268, ENSG00000169592, ENSG00000133398, ENSG00000172757, ENSG00000108298, ENSG00000101421, ENSG00000090316, ENSG00000125651, ENSG00000124562, ENSG0000…	1000	3734	14909	1.704912426352437	7.97480155629981E-34	1.8277705800371343E-34	1.6431048957165054E-32
GOTERM_CC_ALL	GO:0044446~intracellular organelle part	691	59.262435677530014	1.0492368427308464E-36	ENSG00000183648, ENSG00000144040, ENSG00000167283, ENSG00000114745, ENSG00000204673, ENSG00000171421, ENSG00000198901, ENSG00000135446, ENSG00000076382, ENSG00000168259, ENSG00000204316, ENSG00000013810, ENSG00000146109, ENSG00000099381, ENSG00000101439, ENSG00000100348, ENSG00000169100, ENSG00000100227, ENSG00000177084, ENSG00000161981, ENSG00000184983, ENSG00000144045, ENSG00000184967, ENSG0000…	1000	7463	14909	1.3804259681093394	9.138852900185672E-34	1.8277705800371343E-34	1.6431048957165054E-32
GOTERM_CC_ALL	GO:0031981~nuclear lumen	397	34.04802744425386	3.4207360107849846E-36	ENSG00000204673, ENSG00000198901, ENSG00000135446, ENSG00000076382, ENSG00000168259, ENSG00000146109, ENSG00000099381, ENSG00000100348, ENSG00000100227, ENSG00000177084, ENSG00000161981, ENSG00000184967, ENSG00000065268, ENSG00000169592, ENSG00000133398, ENSG00000172757, ENSG00000108298, ENSG00000090316, ENSG00000125651, ENSG00000124562, ENSG00000094914, ENSG00000163930, ENSG00000103995, ENSG0000…	1000	3377	14909	1.7527015102161685	2.9794610653937216E-33	4.965768442322869E-34	4.464060494074405E-32
GOTERM_BP_ALL	GO:0006396~RNA processing	164	14.065180102915953	2.0787970343249534E-35	ENSG00000123064, ENSG00000101391, ENSG00000198585, ENSG00000165819, ENSG00000099783, ENSG00000006712, ENSG00000142541, ENSG00000166477, ENSG00000146109, ENSG00000100227, ENSG00000105193, ENSG00000161981, ENSG00000144045, ENSG00000183258, ENSG00000099817, ENSG00000141456, ENSG00000164610, ENSG00000126698, ENSG00000100461, ENSG00000179950, ENSG00000184967, ENSG00000181991, ENSG00000065268, ENSG0000…	954	856	13955	2.802538255059856	1.2264902502517225E-31	1.22628237054829E-31	1.1678681738837589E-29
GOTERM_CC_ALL	GO:0032991~macromolecular complex	475	40.737564322469986	3.707378180320068E-34	ENSG00000183648, ENSG00000167283, ENSG00000204673, ENSG00000171421, ENSG00000135446, ENSG00000076382, ENSG00000204316, ENSG00000146109, ENSG00000099381, ENSG00000123349, ENSG00000169100, ENSG00000100227, ENSG00000177084, ENSG00000161981, ENSG00000184983, ENSG00000144045, ENSG00000184967, ENSG00000169592, ENSG00000133398, ENSG00000127837, ENSG00000179151, ENSG00000108298, ENSG00000101421, ENSG0000…	1000	4451	14909	1.591052572455628	3.2291263950587795E-31	4.613037707226828E-32	4.146967307415163E-30
GOTERM_CC_ALL	GO:0044422~organelle part	693	59.43396226415094	5.370888111106677E-34	ENSG00000183648, ENSG00000144040, ENSG00000167283, ENSG00000114745, ENSG00000204673, ENSG00000171421, ENSG00000198901, ENSG00000135446, ENSG00000076382, ENSG00000168259, ENSG00000204316, ENSG00000013810, ENSG00000146109, ENSG00000099381, ENSG00000101439, ENSG00000100348, ENSG00000169100, ENSG00000100227, ENSG00000177084, ENSG00000161981, ENSG00000184983, ENSG00000144045, ENSG00000184967, ENSG0000…	1000	7611	14909	1.3575005912495073	4.678043544773916E-31	5.847554430967395E-32	5.25675673874566E-30
GOTERM_CC_ALL	GO:0005654~nucleoplasm	342	29.331046312178387	8.840637219543089E-32	ENSG00000198585, ENSG00000242028, ENSG00000006712, ENSG00000204673, ENSG00000116128, ENSG00000119760, ENSG00000198901, ENSG00000154767, ENSG00000135446, ENSG00000076382, ENSG00000168259, ENSG00000099381, ENSG00000085662, ENSG00000115392, ENSG00000100227, ENSG00000161981, ENSG00000177084, ENSG00000099817, ENSG00000141456, ENSG00000167965, ENSG00000184967, ENSG00000179950, ENSG00000130204, ENSG0000…	1000	2849	14909	1.789707967707968	7.700195018222031E-29	8.555772242468923E-30	7.691354381002487E-28
GOTERM_MF_ALL	GO:0003723~RNA binding	231	19.81132075471698	2.8986463233058525E-31	ENSG00000198585, ENSG00000099821, ENSG00000266472, ENSG00000133142, ENSG00000142541, ENSG00000099381, ENSG00000146109, ENSG00000100227, ENSG00000144045, ENSG00000141456, ENSG00000100461, ENSG00000178982, ENSG00000184967, ENSG00000179950, ENSG00000052749, ENSG00000001497, ENSG00000137074, ENSG00000064607, ENSG00000144713, ENSG00000143748, ENSG00000179151, ENSG00000108298, ENSG00000125651, ENSG0000…	985	1539	14032	2.1382412602289707	4.098685901154475E-28	4.101584547477782E-28	4.026219743071829E-26
GOTERM_CC_ALL	GO:0030529~intracellular ribonucleoprotein complex	142	12.178387650085764	4.331150185150445E-31	ENSG00000099783, ENSG00000266472, ENSG00000171421, ENSG00000248643, ENSG00000187051, ENSG00000204316, ENSG00000142541, ENSG00000105193, ENSG00000161981, ENSG00000144045, ENSG00000183258, ENSG00000178982, ENSG00000179950, ENSG00000184967, ENSG00000181991, ENSG00000165271, ENSG00000136942, ENSG00000001497, ENSG00000174547, ENSG00000204822, ENSG00000144713, ENSG00000143748, ENSG00000165792, ENSG0000…	1000	743	14909	2.849364737550471	3.7724318112660376E-28	3.772431811266037E-29	3.3912905949727985E-27
GOTERM_CC_ALL	GO:1990904~ribonucleoprotein complex	142	12.178387650085764	5.020239327353229E-31	ENSG00000099783, ENSG00000266472, ENSG00000171421, ENSG00000248643, ENSG00000187051, ENSG00000204316, ENSG00000142541, ENSG00000105193, ENSG00000161981, ENSG00000144045, ENSG00000183258, ENSG00000178982, ENSG00000179950, ENSG00000184967, ENSG00000181991, ENSG00000165271, ENSG00000136942, ENSG00000001497, ENSG00000174547, ENSG00000204822, ENSG00000144713, ENSG00000143748, ENSG00000165792, ENSG0000…	1000	744	14909	2.845534946236559	4.372628454124662E-28	3.9751167764769664E-29	3.5734976302887076E-27
GOTERM_BP_ALL	GO:0034641~cellular nitrogen compound metabolic process	565	48.45626072041166	3.416428518543332E-29	ENSG00000183648, ENSG00000167283, ENSG00000171421, ENSG00000133142, ENSG00000135446, ENSG00000171425, ENSG00000204316, ENSG00000146109, ENSG00000099381, ENSG00000101439, ENSG00000123349, ENSG00000169100, ENSG00000100227, ENSG00000120075, ENSG00000177084, ENSG00000161981, ENSG00000184983, ENSG00000144045, ENSG00000100461, ENSG00000184967, ENSG00000070610, ENSG00000065268, ENSG00000169592, ENSG0000…	954	5843	13955	1.4144709342397919	2.015692825940566E-25	9.29730484156645E-26	8.854425936585916E-24
GOTERM_CC_ALL	GO:0044424~intracellular part	937	80.36020583190394	3.7422898731294996E-29	ENSG00000167283, ENSG00000114745, ENSG00000135446, ENSG00000076382, ENSG00000169228, ENSG00000204316, ENSG00000013810, ENSG00000146109, ENSG00000101439, ENSG00000100348, ENSG00000177084, ENSG00000161981, ENSG00000070610, ENSG00000065268, ENSG00000158793, ENSG00000081721, ENSG00000065029, ENSG00000135451, ENSG00000172878, ENSG00000127837, ENSG00000149600, ENSG00000108298, ENSG00000126746, ENSG0000…	1000	12216	14909	1.143560330713818	3.2595344794957944E-26	2.7162787329131615E-27	2.4418441422169984E-25
GOTERM_BP_ALL	GO:0016071~mRNA metabolic process	126	10.806174957118353	4.7282445371587307E-29	ENSG00000198585, ENSG00000165819, ENSG00000099783, ENSG00000006712, ENSG00000169062, ENSG00000142541, ENSG00000166477, ENSG00000100227, ENSG00000105193, ENSG00000161981, ENSG00000144045, ENSG00000183258, ENSG00000099817, ENSG00000141698, ENSG00000126698, ENSG00000100461, ENSG00000179950, ENSG00000136942, ENSG00000175756, ENSG00000064607, ENSG00000079134, ENSG00000144713, ENSG00000171824, ENSG0000…	954	626	13955	2.9442702995961176	2.789664276923651E-25	9.29730484156645E-26	8.854425936585916E-24
GOTERM_CC_ALL	GO:0005622~intracellular	946	81.13207547169812	2.3923455433448296E-27	ENSG00000167283, ENSG00000114745, ENSG00000135446, ENSG00000076382, ENSG00000169228, ENSG00000204316, ENSG00000013810, ENSG00000146109, ENSG00000101439, ENSG00000100348, ENSG00000177084, ENSG00000161981, ENSG00000070610, ENSG00000065268, ENSG00000158793, ENSG00000081721, ENSG00000065029, ENSG00000135451, ENSG00000172878, ENSG00000127837, ENSG00000149600, ENSG00000108298, ENSG00000126746, ENSG0000…	1000	12491	14909	1.1291260907853655	2.0837329682533466E-24	1.602871514041036E-25	1.4409281234146167E-23
GOTERM_MF_ALL	GO:0044822~poly(A) RNA binding	181	15.523156089193826	7.131342286830097E-27	ENSG00000123064, ENSG00000198585, ENSG00000165819, ENSG00000099821, ENSG00000099783, ENSG00000266472, ENSG00000247315, ENSG00000248643, ENSG00000187051, ENSG00000142541, ENSG00000146109, ENSG00000100227, ENSG00000105193, ENSG00000007080, ENSG00000144045, ENSG00000183258, ENSG00000141456, ENSG00000164610, ENSG00000179950, ENSG00000182944, ENSG00000184967, ENSG00000100294, ENSG00000052749, ENSG0000…	985	1142	14032	2.2578537964386998	1.0083717993577756E-23	5.045424667932293E-24	4.952717218203502E-22
GOTERM_BP_ALL	GO:0006807~nitrogen compound metabolic process	581	49.82847341337908	6.592036081097136E-26	ENSG00000183648, ENSG00000167283, ENSG00000171421, ENSG00000133142, ENSG00000135446, ENSG00000171425, ENSG00000204316, ENSG00000146109, ENSG00000099381, ENSG00000101439, ENSG00000123349, ENSG00000169100, ENSG00000100227, ENSG00000120075, ENSG00000177084, ENSG00000161981, ENSG00000184983, ENSG00000144045, ENSG00000100461, ENSG00000184967, ENSG00000070610, ENSG00000065268, ENSG00000158793, ENSG0000…	954	6225	13955	1.3652690426275331	3.8893012878473103E-22	9.721605210598002E-23	9.258514675900928E-21
GOTERM_CC_ALL	GO:0043229~intracellular organelle	853	73.15608919382505	6.861622539703933E-25	ENSG00000167283, ENSG00000114745, ENSG00000135446, ENSG00000076382, ENSG00000169228, ENSG00000204316, ENSG00000013810, ENSG00000146109, ENSG00000101439, ENSG00000100348, ENSG00000177084, ENSG00000161981, ENSG00000070610, ENSG00000065268, ENSG00000158793, ENSG00000081721, ENSG00000065029, ENSG00000172878, ENSG00000127837, ENSG00000149600, ENSG00000108298, ENSG00000126746, ENSG00000101421, ENSG0000…	1000	10745	14909	1.183562308050256	5.976473232082126E-22	4.2689094514872325E-23	3.837607463277271E-21
GOTERM_CC_ALL	GO:0005634~nucleus	581	49.82847341337908	7.356408445339469E-25	ENSG00000204673, ENSG00000133142, ENSG00000198901, ENSG00000135446, ENSG00000171425, ENSG00000076382, ENSG00000168259, ENSG00000146109, ENSG00000099381, ENSG00000101439, ENSG00000123349, ENSG00000100348, ENSG00000169100, ENSG00000100227, ENSG00000120075, ENSG00000177084, ENSG00000161981, ENSG00000144045, ENSG00000100461, ENSG00000184967, ENSG00000065268, ENSG00000158793, ENSG00000081721, ENSG0000…	1000	6344	14909	1.365404949558638	6.407431755890678E-22	4.271621170593785E-23	3.840045208467203E-21
GOTERM_CC_ALL	GO:0043231~intracellular membrane-bounded organelle	795	68.18181818181817	6.391438456998584E-22	ENSG00000167283, ENSG00000114745, ENSG00000135446, ENSG00000076382, ENSG00000169228, ENSG00000204316, ENSG00000146109, ENSG00000101439, ENSG00000100348, ENSG00000177084, ENSG00000161981, ENSG00000070610, ENSG00000065268, ENSG00000158793, ENSG00000081721, ENSG00000065029, ENSG00000172878, ENSG00000149600, ENSG00000108298, ENSG00000126746, ENSG00000101421, ENSG00000125651, ENSG00000089693, ENSG0000…	1000	9877	14909	1.200025817555938	5.566942896045767E-19	3.479339310028604E-20	3.127810194893682E-18
GOTERM_BP_ALL	GO:0022613~ribonucleoprotein complex biogenesis	92	7.890222984562607	4.577985956772405E-21	ENSG00000183207, ENSG00000198585, ENSG00000124193, ENSG00000171421, ENSG00000197728, ENSG00000142541, ENSG00000170889, ENSG00000146109, ENSG00000182362, ENSG00000100029, ENSG00000105193, ENSG00000141456, ENSG00000160214, ENSG00000205609, ENSG00000178982, ENSG00000184967, ENSG00000071462, ENSG00000181991, ENSG00000243207, ENSG00000065268, ENSG00000165271, ENSG00000136942, ENSG00000046647, ENSG0000…	954	459	13955	2.931950324970426	2.7010117144957188E-17	4.33319682501084E-18	4.1267841605205796E-16
GOTERM_BP_ALL	GO:0006725~cellular aromatic compound metabolic process	503	43.138936535162955	5.164025324631432E-21	ENSG00000183648, ENSG00000167283, ENSG00000133142, ENSG00000171425, ENSG00000146109, ENSG00000099381, ENSG00000101439, ENSG00000123349, ENSG00000100227, ENSG00000120075, ENSG00000177084, ENSG00000161981, ENSG00000184983, ENSG00000144045, ENSG00000100461, ENSG00000184967, ENSG00000065268, ENSG00000169592, ENSG00000065029, ENSG00000133398, ENSG00000101546, ENSG00000179151, ENSG00000149600, ENSG0000…	954	5352	13955	1.3747804461115656	3.046774941532545E-17	4.33319682501084E-18	4.1267841605205796E-16
GOTERM_BP_ALL	GO:0046483~heterocycle metabolic process	500	42.881646655231556	5.176003870983217E-21	ENSG00000183648, ENSG00000167283, ENSG00000133142, ENSG00000171425, ENSG00000146109, ENSG00000099381, ENSG00000101439, ENSG00000123349, ENSG00000100227, ENSG00000120075, ENSG00000177084, ENSG00000161981, ENSG00000184983, ENSG00000144045, ENSG00000100461, ENSG00000184967, ENSG00000065268, ENSG00000169592, ENSG00000065029, ENSG00000133398, ENSG00000101546, ENSG00000179151, ENSG00000149600, ENSG0000…	954	5310	13955	1.377390075290086	3.053842283880098E-17	4.33319682501084E-18	4.1267841605205796E-16
GOTERM_BP_ALL	GO:0006139~nucleobase-containing compound metabolic process	493	42.281303602058316	5.876517138512751E-21	ENSG00000183648, ENSG00000167283, ENSG00000133142, ENSG00000171425, ENSG00000146109, ENSG00000099381, ENSG00000101439, ENSG00000123349, ENSG00000100227, ENSG00000120075, ENSG00000177084, ENSG00000161981, ENSG00000184983, ENSG00000144045, ENSG00000100461, ENSG00000184967, ENSG00000065268, ENSG00000169592, ENSG00000065029, ENSG00000133398, ENSG00000101546, ENSG00000179151, ENSG00000149600, ENSG0000…	954	5215	13955	1.382846811427285	3.467145111722523E-17	4.33319682501084E-18	4.1267841605205796E-16
GOTERM_BP_ALL	GO:1901360~organic cyclic compound metabolic process	509	43.65351629502573	4.961514828777359E-20	ENSG00000183648, ENSG00000167283, ENSG00000133142, ENSG00000171425, ENSG00000146109, ENSG00000099381, ENSG00000101439, ENSG00000123349, ENSG00000100227, ENSG00000120075, ENSG00000177084, ENSG00000161981, ENSG00000184983, ENSG00000144045, ENSG00000100461, ENSG00000184967, ENSG00000070610, ENSG00000065268, ENSG00000169592, ENSG00000065029, ENSG00000133398, ENSG00000101546, ENSG00000179151, ENSG0000…	954	5488	13955	1.3567041259450772	2.927293748978642E-16	3.251997330550849E-17	3.0970878120079113E-15
GOTERM_BP_ALL	GO:0006397~mRNA processing	87	7.461406518010291	9.596443609626835E-20	ENSG00000133226, ENSG00000165819, ENSG00000124193, ENSG00000099783, ENSG00000006712, ENSG00000135486, ENSG00000145216, ENSG00000166477, ENSG00000163161, ENSG00000205323, ENSG00000100227, ENSG00000109111, ENSG00000181817, ENSG00000161981, ENSG00000149532, ENSG00000144045, ENSG00000183258, ENSG00000099817, ENSG00000087087, ENSG00000126698, ENSG00000106245, ENSG00000100142, ENSG00000100461, ENSG0000…	954	437	13955	2.9121871536922703	5.661901729679833E-16	5.660942085318869E-17	5.391282019888356E-15
GOTERM_CC_ALL	GO:0043226~organelle	883	75.72898799313894	9.738565953837987E-20	ENSG00000167283, ENSG00000114745, ENSG00000135446, ENSG00000076382, ENSG00000169228, ENSG00000204316, ENSG00000013810, ENSG00000146109, ENSG00000101439, ENSG00000100348, ENSG00000177084, ENSG00000161981, ENSG00000070610, ENSG00000065268, ENSG00000158793, ENSG00000081721, ENSG00000065029, ENSG00000172878, ENSG00000127837, ENSG00000149600, ENSG00000108298, ENSG00000126746, ENSG00000101421, ENSG0000…	1000	11563	14909	1.1385148317910576	8.482290945792886E-17	4.989582909289933E-18	4.485468906973615E-16
GOTERM_CC_ALL	GO:0005739~mitochondrion	199	17.066895368782163	1.843983707507197E-19	ENSG00000183648, ENSG00000099821, ENSG00000144040, ENSG00000167283, ENSG00000266472, ENSG00000007923, ENSG00000171421, ENSG00000084207, ENSG00000151498, ENSG00000169228, ENSG00000204316, ENSG00000100348, ENSG00000169100, ENSG00000184983, ENSG00000167969, ENSG00000130204, ENSG00000173171, ENSG00000158793, ENSG00000172878, ENSG00000165792, ENSG00000143748, ENSG00000101546, ENSG00000164347, ENSG0000…	1000	1584	14909	1.8730372474747474	1.6061098092387687E-16	8.922832273548714E-18	8.021329127656307E-16
GOTERM_BP_ALL	GO:0008380~RNA splicing	79	6.775300171526586	2.0833535812512395E-19	ENSG00000133226, ENSG00000165819, ENSG00000124193, ENSG00000099783, ENSG00000135486, ENSG00000145216, ENSG00000197728, ENSG00000109111, ENSG00000181817, ENSG00000161981, ENSG00000149532, ENSG00000144045, ENSG00000183258, ENSG00000099817, ENSG00000164610, ENSG00000087087, ENSG00000126698, ENSG00000106245, ENSG00000100142, ENSG00000179950, ENSG00000140829, ENSG00000104852, ENSG00000173933, ENSG0000…	954	376	13955	3.0734115036353096	1.2291786129382314E-15	1.1172457068910055E-16	1.0640254926790422E-14
GOTERM_BP_ALL	GO:0042254~ribosome biogenesis	70	6.003430531732419	1.2822270141614539E-18	ENSG00000198585, ENSG00000171421, ENSG00000197728, ENSG00000142541, ENSG00000170889, ENSG00000146109, ENSG00000182362, ENSG00000100029, ENSG00000105193, ENSG00000141456, ENSG00000160214, ENSG00000184967, ENSG00000071462, ENSG00000181991, ENSG00000243207, ENSG00000065268, ENSG00000165271, ENSG00000136942, ENSG00000001497, ENSG00000174547, ENSG00000149806, ENSG00000144713, ENSG00000171824, ENSG0000…	954	315	13955	3.250640577684603	7.565139383552577E-15	6.303214297115347E-16	6.002959471299207E-14
GOTERM_CC_ALL	GO:0005743~mitochondrial inner membrane	85	7.289879931389365	1.2425236711148248E-17	ENSG00000183648, ENSG00000183605, ENSG00000127540, ENSG00000144040, ENSG00000099624, ENSG00000167283, ENSG00000167085, ENSG00000169020, ENSG00000007923, ENSG00000266472, ENSG00000171421, ENSG00000138796, ENSG00000116288, ENSG00000204316, ENSG00000146701, ENSG00000143314, ENSG00000143436, ENSG00000168653, ENSG00000233954, ENSG00000169100, ENSG00000062582, ENSG00000184983, ENSG00000167969, ENSG0000…	1000	461	14909	2.748947939262473	1.0822381175410125E-14	5.695990092321119E-16	5.1205054446468834E-14
GOTERM_CC_ALL	GO:0044429~mitochondrial part	132	11.320754716981133	2.1240659841389284E-17	ENSG00000182712, ENSG00000183648, ENSG00000068120, ENSG00000127540, ENSG00000105755, ENSG00000099821, ENSG00000144040, ENSG00000167283, ENSG00000007923, ENSG00000266472, ENSG00000171421, ENSG00000151498, ENSG00000138796, ENSG00000204316, ENSG00000168653, ENSG00000233954, ENSG00000169100, ENSG00000100348, ENSG00000184983, ENSG00000167969, ENSG00000140521, ENSG00000105197, ENSG00000198060, ENSG0000…	1000	919	14909	2.1414450489662675	1.8500614721850065E-14	9.250307360925032E-16	8.315718327903904E-14
GOTERM_CC_ALL	GO:0043227~membrane-bounded organelle	833	71.44082332761577	3.3016525258389216E-17	ENSG00000167283, ENSG00000114745, ENSG00000135446, ENSG00000076382, ENSG00000169228, ENSG00000204316, ENSG00000146109, ENSG00000101439, ENSG00000100348, ENSG00000177084, ENSG00000161981, ENSG00000070610, ENSG00000065268, ENSG00000158793, ENSG00000081721, ENSG00000065029, ENSG00000172878, ENSG00000149600, ENSG00000108298, ENSG00000126746, ENSG00000101421, ENSG00000125651, ENSG00000089693, ENSG0000…	1000	10802	14909	1.1497127383817811	2.875739350005701E-14	1.369399690478905E-15	1.2310447274913693E-13
GOTERM_BP_ALL	GO:0090304~nucleic acid metabolic process	438	37.56432246998285	3.515157771825693E-17	ENSG00000133142, ENSG00000171425, ENSG00000146109, ENSG00000099381, ENSG00000101439, ENSG00000123349, ENSG00000100227, ENSG00000120075, ENSG00000177084, ENSG00000161981, ENSG00000144045, ENSG00000100461, ENSG00000184967, ENSG00000065268, ENSG00000169592, ENSG00000065029, ENSG00000133398, ENSG00000101546, ENSG00000179151, ENSG00000149600, ENSG00000108298, ENSG00000126746, ENSG00000089693, ENSG0000…	954	4657	13955	1.3757810991231163	2.0739430853771586E-13	1.595070438153828E-14	1.5190889509320568E-12
GOTERM_CC_ALL	GO:0005740~mitochondrial envelope	107	9.176672384219554	5.424039488934605E-17	ENSG00000182712, ENSG00000183648, ENSG00000068120, ENSG00000127540, ENSG00000144040, ENSG00000167283, ENSG00000007923, ENSG00000266472, ENSG00000171421, ENSG00000138796, ENSG00000204316, ENSG00000168653, ENSG00000233954, ENSG00000169100, ENSG00000184983, ENSG00000167969, ENSG00000105197, ENSG00000198060, ENSG00000156411, ENSG00000130204, ENSG00000173171, ENSG00000181991, ENSG00000174547, ENSG0000…	1000	678	14909	2.352895280235988	4.724338394862041E-14	2.1474265431191096E-15	1.9304649635617254E-13
GOTERM_CC_ALL	GO:0019866~organelle inner membrane	88	7.547169811320755	4.0901822575971527E-16	ENSG00000183648, ENSG00000183605, ENSG00000127540, ENSG00000144040, ENSG00000099624, ENSG00000167283, ENSG00000167085, ENSG00000169020, ENSG00000007923, ENSG00000266472, ENSG00000171421, ENSG00000138796, ENSG00000116288, ENSG00000204316, ENSG00000146701, ENSG00000143314, ENSG00000143436, ENSG00000168653, ENSG00000233954, ENSG00000169100, ENSG00000062582, ENSG00000184983, ENSG00000167969, ENSG0000…	1000	513	14909	2.5574892787524366	3.8680170177940454E-13	1.5489342375509217E-14	1.3924403076950307E-12
GOTERM_BP_ALL	GO:0034660~ncRNA metabolic process	92	7.890222984562607	5.531341447908105E-16	ENSG00000101391, ENSG00000198585, ENSG00000174177, ENSG00000165819, ENSG00000108825, ENSG00000174775, ENSG00000059691, ENSG00000204394, ENSG00000197728, ENSG00000142541, ENSG00000170889, ENSG00000146109, ENSG00000160570, ENSG00000182362, ENSG00000100029, ENSG00000105193, ENSG00000013573, ENSG00000141456, ENSG00000099817, ENSG00000087087, ENSG00000160214, ENSG00000100142, ENSG00000179115, ENSG0000…	954	542	13955	2.482961622069051	3.2751579226442118E-12	2.3306702286578505E-13	2.219648303881981E-11
GOTERM_CC_ALL	GO:0043228~non-membrane-bounded organelle	353	30.274442538593483	1.1488560916777782E-15	ENSG00000178971, ENSG00000149292, ENSG00000198585, ENSG00000242028, ENSG00000130559, ENSG00000099821, ENSG00000266472, ENSG00000171421, ENSG00000198901, ENSG00000154767, ENSG00000135446, ENSG00000076382, ENSG00000264058, ENSG00000168259, ENSG00000204316, ENSG00000013810, ENSG00000142541, ENSG00000099381, ENSG00000146109, ENSG00000101439, ENSG00000100348, ENSG00000177084, ENSG00000099817, ENSG0000…	1000	3635	14909	1.447834112792297	9.670042544485113E-13	4.0026146234053794E-14	3.5982172791348017E-12
GOTERM_CC_ALL	GO:0043232~intracellular non-membrane-bounded organelle	353	30.274442538593483	1.1488560916777782E-15	ENSG00000178971, ENSG00000149292, ENSG00000198585, ENSG00000242028, ENSG00000130559, ENSG00000099821, ENSG00000266472, ENSG00000171421, ENSG00000198901, ENSG00000154767, ENSG00000135446, ENSG00000076382, ENSG00000264058, ENSG00000168259, ENSG00000204316, ENSG00000013810, ENSG00000142541, ENSG00000099381, ENSG00000146109, ENSG00000101439, ENSG00000100348, ENSG00000177084, ENSG00000099817, ENSG0000…	1000	3635	14909	1.447834112792297	9.670042544485113E-13	4.0026146234053794E-14	3.5982172791348017E-12
GOTERM_CC_ALL	GO:0031966~mitochondrial membrane	100	8.576329331046312	1.5738148777400276E-15	ENSG00000183648, ENSG00000068120, ENSG00000127540, ENSG00000144040, ENSG00000167283, ENSG00000007923, ENSG00000266472, ENSG00000171421, ENSG00000138796, ENSG00000204316, ENSG00000168653, ENSG00000233954, ENSG00000169100, ENSG00000184983, ENSG00000167969, ENSG00000105197, ENSG00000198060, ENSG00000156411, ENSG00000130204, ENSG00000173171, ENSG00000181991, ENSG00000174547, ENSG00000175756, ENSG0000…	1000	638	14909	2.336833855799373	1.3538059562279159E-12	5.2722798404290926E-14	4.739604035655545E-12
GOTERM_BP_ALL	GO:0034470~ncRNA processing	74	6.34648370497427	1.9008881983713875E-15	ENSG00000101391, ENSG00000198585, ENSG00000174177, ENSG00000165819, ENSG00000197728, ENSG00000142541, ENSG00000170889, ENSG00000146109, ENSG00000182362, ENSG00000100029, ENSG00000105193, ENSG00000141456, ENSG00000087087, ENSG00000160214, ENSG00000184967, ENSG00000071462, ENSG00000181991, ENSG00000065268, ENSG00000165271, ENSG00000213339, ENSG00000136942, ENSG00000001497, ENSG00000149806, ENSG0000…	954	392	13955	2.761386000941257	1.113553693699032E-11	7.47555965479521E-13	7.119459932300303E-11
GOTERM_CC_ALL	GO:0044391~ribosomal subunit	46	3.9451114922813035	2.873175094512653E-15	ENSG00000129245, ENSG00000131469, ENSG00000242485, ENSG00000037241, ENSG00000171421, ENSG00000266472, ENSG00000197756, ENSG00000173545, ENSG00000130255, ENSG00000204316, ENSG00000144029, ENSG00000197728, ENSG00000142541, ENSG00000143314, ENSG00000198918, ENSG00000143436, ENSG00000170889, ENSG00000125901, ENSG00000124614, ENSG00000105193, ENSG00000156482, ENSG00000062582, ENSG00000172809, ENSG0000…	1000	177	14909	3.8746553672316386	2.5142110615661295E-12	9.26865002711304E-14	8.332207774086693E-12
GOTERM_BP_ALL	GO:0044237~cellular metabolic process	721	61.835334476843904	3.1940057658827058E-15	ENSG00000183648, ENSG00000167283, ENSG00000133265, ENSG00000114745, ENSG00000204673, ENSG00000171421, ENSG00000133142, ENSG00000135446, ENSG00000171425, ENSG00000204316, ENSG00000146109, ENSG00000099381, ENSG00000101439, ENSG00000123349, ENSG00000100348, ENSG00000169100, ENSG00000100227, ENSG00000120075, ENSG00000177084, ENSG00000161981, ENSG00000184983, ENSG00000144045, ENSG00000182325, ENSG0000…	954	8948	13955	1.1786659984686738	1.899591595133643E-11	1.17759000080888E-12	1.1214952745455652E-10
GOTERM_BP_ALL	GO:0000398~mRNA splicing, via spliceosome	60	5.145797598627787	8.38235180369916E-15	ENSG00000133226, ENSG00000165819, ENSG00000124193, ENSG00000099783, ENSG00000135486, ENSG00000145216, ENSG00000161981, ENSG00000149532, ENSG00000144045, ENSG00000183258, ENSG00000099817, ENSG00000087087, ENSG00000126698, ENSG00000106245, ENSG00000100142, ENSG00000140829, ENSG00000104852, ENSG00000173933, ENSG00000046647, ENSG00000100813, ENSG00000007392, ENSG00000117360, ENSG00000100138, ENSG0000…	954	285	13955	3.0795542314906763	4.978240042419202E-11	2.7470829605567416E-12	2.616225135176771E-10
GOTERM_BP_ALL	GO:0000377~RNA splicing, via transesterification reactions with bulged adenosine as nucleophile	60	5.145797598627787	8.38235180369916E-15	ENSG00000133226, ENSG00000165819, ENSG00000124193, ENSG00000099783, ENSG00000135486, ENSG00000145216, ENSG00000161981, ENSG00000149532, ENSG00000144045, ENSG00000183258, ENSG00000099817, ENSG00000087087, ENSG00000126698, ENSG00000106245, ENSG00000100142, ENSG00000140829, ENSG00000104852, ENSG00000173933, ENSG00000046647, ENSG00000100813, ENSG00000007392, ENSG00000117360, ENSG00000100138, ENSG0000…	954	285	13955	3.0795542314906763	4.978240042419202E-11	2.7470829605567416E-12	2.616225135176771E-10
GOTERM_BP_ALL	GO:0006412~translation	95	8.147512864493997	1.1123792316882148E-14	ENSG00000129245, ENSG00000101391, ENSG00000165819, ENSG00000108825, ENSG00000059691, ENSG00000266472, ENSG00000171421, ENSG00000169062, ENSG00000135446, ENSG00000204394, ENSG00000204316, ENSG00000197728, ENSG00000142541, ENSG00000143314, ENSG00000143436, ENSG00000170889, ENSG00000126934, ENSG00000169100, ENSG00000100227, ENSG00000105193, ENSG00000062582, ENSG00000087087, ENSG00000205609, ENSG0000…	954	598	13955	2.323827503277873	6.550315845288424E-11	3.453644783015147E-12	3.2891297492759954E-10
GOTERM_BP_ALL	GO:0000375~RNA splicing, via transesterification reactions	60	5.145797598627787	1.358573599408476E-14	ENSG00000133226, ENSG00000165819, ENSG00000124193, ENSG00000099783, ENSG00000135486, ENSG00000145216, ENSG00000161981, ENSG00000149532, ENSG00000144045, ENSG00000183258, ENSG00000099817, ENSG00000087087, ENSG00000126698, ENSG00000106245, ENSG00000100142, ENSG00000140829, ENSG00000104852, ENSG00000173933, ENSG00000046647, ENSG00000100813, ENSG00000007392, ENSG00000117360, ENSG00000100138, ENSG0000…	954	288	13955	3.047475541579315	7.991385331251877E-11	4.0071128314553E-12	3.816233240738409E-10
GOTERM_BP_ALL	GO:0006996~organelle organization	340	29.15951972555746	1.9718593842221676E-14	ENSG00000178971, ENSG00000157911, ENSG00000183648, ENSG00000103051, ENSG00000130559, ENSG00000099821, ENSG00000114745, ENSG00000006712, ENSG00000266472, ENSG00000171421, ENSG00000119760, ENSG00000198901, ENSG00000154767, ENSG00000076382, ENSG00000204316, ENSG00000013810, ENSG00000099381, ENSG00000146109, ENSG00000169100, ENSG00000177084, ENSG00000142669, ENSG00000184983, ENSG00000167965, ENSG0000…	954	3477	13955	1.4303940419492212	1.1659562204613394E-10	5.539046908345984E-12	5.275193343123875E-10
GOTERM_CC_ALL	GO:0005737~cytoplasm	756	64.83704974271012	1.991901882186455E-14	ENSG00000183648, ENSG00000068400, ENSG00000144040, ENSG00000167283, ENSG00000114745, ENSG00000204673, ENSG00000171421, ENSG00000198901, ENSG00000135446, ENSG00000076382, ENSG00000168259, ENSG00000204316, ENSG00000169228, ENSG00000013810, ENSG00000101439, ENSG00000123349, ENSG00000100348, ENSG00000169100, ENSG00000100227, ENSG00000161981, ENSG00000184983, ENSG00000144045, ENSG00000070610, ENSG0000…	1000	9658	14909	1.1670329260716505	1.7309376154628353E-11	6.196237640658579E-13	5.570211334828551E-11
GOTERM_BP_ALL	GO:0044238~primary metabolic process	714	61.23499142367067	2.3334068024182057E-14	ENSG00000183648, ENSG00000167283, ENSG00000133265, ENSG00000114745, ENSG00000204673, ENSG00000171421, ENSG00000133142, ENSG00000135446, ENSG00000171425, ENSG00000204316, ENSG00000146109, ENSG00000099381, ENSG00000101439, ENSG00000123349, ENSG00000169100, ENSG00000100227, ENSG00000120075, ENSG00000177084, ENSG00000161981, ENSG00000184983, ENSG00000144045, ENSG00000182325, ENSG00000100461, ENSG0000…	954	8891	13955	1.1747056772129827	1.375566327510569E-10	6.256712148847725E-12	5.958672461811581E-10
GOTERM_CC_ALL	GO:0005840~ribosome	52	4.459691252144083	4.8825408623352534E-14	ENSG00000129245, ENSG00000266472, ENSG00000171421, ENSG00000187051, ENSG00000204316, ENSG00000197728, ENSG00000142541, ENSG00000143314, ENSG00000143436, ENSG00000170889, ENSG00000167881, ENSG00000105193, ENSG00000062582, ENSG00000214026, ENSG00000102030, ENSG00000181991, ENSG00000136942, ENSG00000174547, ENSG00000149806, ENSG00000204822, ENSG00000144713, ENSG00000100138, ENSG00000165792, ENSG0000…	1000	236	14909	3.2850338983050844	4.25481871957345E-11	1.4664458934806917E-12	1.3182860328305185E-10
GOTERM_BP_ALL	GO:0010467~gene expression	434	37.22126929674099	8.455354992533227E-14	ENSG00000171421, ENSG00000133142, ENSG00000135446, ENSG00000171425, ENSG00000204316, ENSG00000146109, ENSG00000099381, ENSG00000123349, ENSG00000169100, ENSG00000100227, ENSG00000120075, ENSG00000161981, ENSG00000144045, ENSG00000100461, ENSG00000184967, ENSG00000065268, ENSG00000169592, ENSG00000065029, ENSG00000133398, ENSG00000101546, ENSG00000149600, ENSG00000108298, ENSG00000126746, ENSG0000…	954	4778	13955	1.3286942336161636	4.991340674109779E-10	2.1686147435197172E-11	2.0653123629587683E-9
GOTERM_BP_ALL	GO:0016072~rRNA metabolic process	55	4.716981132075472	1.0257207498136282E-13	ENSG00000198585, ENSG00000197728, ENSG00000142541, ENSG00000170889, ENSG00000146109, ENSG00000160570, ENSG00000182362, ENSG00000100029, ENSG00000105193, ENSG00000141456, ENSG00000160214, ENSG00000184967, ENSG00000071462, ENSG00000181991, ENSG00000065268, ENSG00000165271, ENSG00000136942, ENSG00000001497, ENSG00000149806, ENSG00000144713, ENSG00000171824, ENSG00000135372, ENSG00000100138, ENSG0000…	954	260	13955	3.0943597806805356	6.052491841046503E-10	2.521136126312747E-11	2.4010413218554016E-9
GOTERM_BP_ALL	GO:0043043~peptide biosynthetic process	95	8.147512864493997	1.1744844678391914E-13	ENSG00000129245, ENSG00000101391, ENSG00000165819, ENSG00000108825, ENSG00000059691, ENSG00000266472, ENSG00000171421, ENSG00000169062, ENSG00000135446, ENSG00000204394, ENSG00000204316, ENSG00000197728, ENSG00000142541, ENSG00000143314, ENSG00000143436, ENSG00000170889, ENSG00000126934, ENSG00000169100, ENSG00000100227, ENSG00000105193, ENSG00000062582, ENSG00000087087, ENSG00000205609, ENSG0000…	954	621	13955	2.2377598179712845	6.930234164315152E-10	2.771313550313356E-11	2.639301496128231E-9
GOTERM_BP_ALL	GO:0006364~rRNA processing	54	4.631217838765009	1.4325472503585136E-13	ENSG00000198585, ENSG00000197728, ENSG00000142541, ENSG00000170889, ENSG00000146109, ENSG00000182362, ENSG00000100029, ENSG00000105193, ENSG00000141456, ENSG00000160214, ENSG00000184967, ENSG00000071462, ENSG00000181991, ENSG00000065268, ENSG00000165271, ENSG00000136942, ENSG00000001497, ENSG00000149806, ENSG00000144713, ENSG00000171824, ENSG00000135372, ENSG00000100138, ENSG00000101546, ENSG0000…	954	254	13955	3.10986480463527	8.449907440422066E-10	3.250229319178797E-11	3.095404020197742E-9
GOTERM_CC_ALL	GO:0043234~protein complex	353	30.274442538593483	2.0058422615323309E-13	ENSG00000183648, ENSG00000103051, ENSG00000167283, ENSG00000006712, ENSG00000204673, ENSG00000119760, ENSG00000084207, ENSG00000154767, ENSG00000135446, ENSG00000076382, ENSG00000142541, ENSG00000099381, ENSG00000146109, ENSG00000115392, ENSG00000123349, ENSG00000169100, ENSG00000100227, ENSG00000177084, ENSG00000184983, ENSG00000099817, ENSG00000141456, ENSG00000167965, ENSG00000178982, ENSG0000…	1000	3761	14909	1.3993291677745279	1.74737668778846E-10	5.823628699315535E-12	5.235248302599384E-10
GOTERM_CC_ALL	GO:0031967~organelle envelope	135	11.578044596912521	2.577681316110054E-13	ENSG00000182712, ENSG00000183648, ENSG00000068120, ENSG00000127540, ENSG00000144040, ENSG00000167283, ENSG00000007923, ENSG00000266472, ENSG00000171421, ENSG00000138796, ENSG00000135446, ENSG00000204316, ENSG00000168653, ENSG00000204713, ENSG00000115392, ENSG00000101439, ENSG00000233954, ENSG00000169100, ENSG00000184983, ENSG00000167969, ENSG00000105197, ENSG00000198060, ENSG00000184967, ENSG0000…	1000	1062	14909	1.8952118644067797	2.2453838788294433E-10	7.242452988167281E-12	6.510724098432814E-10
GOTERM_CC_ALL	GO:0031975~envelope	135	11.578044596912521	3.720423905056327E-13	ENSG00000182712, ENSG00000183648, ENSG00000068120, ENSG00000127540, ENSG00000144040, ENSG00000167283, ENSG00000007923, ENSG00000266472, ENSG00000171421, ENSG00000138796, ENSG00000135446, ENSG00000204316, ENSG00000168653, ENSG00000204713, ENSG00000115392, ENSG00000101439, ENSG00000233954, ENSG00000169100, ENSG00000184983, ENSG00000167969, ENSG00000105197, ENSG00000198060, ENSG00000184967, ENSG0000…	1000	1067	14909	1.8863308341143394	3.2404312566569615E-10	1.012652881657519E-11	9.103412242684701E-10
GOTERM_BP_ALL	GO:0044260~cellular macromolecule metabolic process	615	52.744425385934825	4.0344906399285575E-13	ENSG00000133265, ENSG00000114745, ENSG00000204673, ENSG00000171421, ENSG00000133142, ENSG00000135446, ENSG00000171425, ENSG00000204316, ENSG00000146109, ENSG00000099381, ENSG00000101439, ENSG00000123349, ENSG00000169100, ENSG00000100227, ENSG00000120075, ENSG00000177084, ENSG00000161981, ENSG00000144045, ENSG00000182325, ENSG00000100461, ENSG00000184967, ENSG00000065268, ENSG00000081721, ENSG0000…	954	7438	13955	1.2094847806859554	2.380384778177813E-9	8.814614920347616E-11	8.394729042636531E-9
GOTERM_MF_ALL	GO:0003676~nucleic acid binding	357	30.617495711835335	4.1630776647080287E-13	ENSG00000178971, ENSG00000198585, ENSG00000099821, ENSG00000266472, ENSG00000133142, ENSG00000154767, ENSG00000171425, ENSG00000142541, ENSG00000099381, ENSG00000146109, ENSG00000167840, ENSG00000137185, ENSG00000100227, ENSG00000120075, ENSG00000177084, ENSG00000144045, ENSG00000099817, ENSG00000141456, ENSG00000100461, ENSG00000178982, ENSG00000184967, ENSG00000179950, ENSG00000052749, ENSG0000…	985	3670	14032	1.3857519467765806	5.886957588074893E-10	1.963584965187287E-10	1.9275049587598172E-8
GOTERM_BP_ALL	GO:0007005~mitochondrion organization	93	7.975986277873071	8.573572565142814E-13	ENSG00000183648, ENSG00000101391, ENSG00000099821, ENSG00000167085, ENSG00000059691, ENSG00000266472, ENSG00000171421, ENSG00000116688, ENSG00000136930, ENSG00000099341, ENSG00000116288, ENSG00000204316, ENSG00000143314, ENSG00000143436, ENSG00000168653, ENSG00000169100, ENSG00000062582, ENSG00000184983, ENSG00000140521, ENSG00000105197, ENSG00000198060, ENSG00000214026, ENSG00000130204, ENSG0000…	954	622	13955	2.187127141094866	5.058153895731721E-9	1.8062680200634807E-10	1.720226095391869E-8
GOTERM_BP_ALL	GO:0071704~organic substance metabolic process	731	62.692967409948544	1.2304225660142229E-12	ENSG00000183648, ENSG00000167283, ENSG00000133265, ENSG00000114745, ENSG00000204673, ENSG00000171421, ENSG00000133142, ENSG00000135446, ENSG00000171425, ENSG00000204316, ENSG00000146109, ENSG00000099381, ENSG00000101439, ENSG00000123349, ENSG00000100348, ENSG00000169100, ENSG00000100227, ENSG00000120075, ENSG00000177084, ENSG00000161981, ENSG00000184983, ENSG00000144045, ENSG00000182325, ENSG0000…	954	9279	13955	1.1523851902460933	7.25971505133316E-9	2.5028492127303105E-10	2.383625508919967E-8
GOTERM_BP_ALL	GO:0008152~metabolic process	750	64.32246998284734	1.5474773129058374E-12	ENSG00000183648, ENSG00000161618, ENSG00000167283, ENSG00000133265, ENSG00000114745, ENSG00000204673, ENSG00000171421, ENSG00000133142, ENSG00000135446, ENSG00000171425, ENSG00000204316, ENSG00000146109, ENSG00000099381, ENSG00000101439, ENSG00000123349, ENSG00000100348, ENSG00000169100, ENSG00000100227, ENSG00000120075, ENSG00000177084, ENSG00000161981, ENSG00000184983, ENSG00000144045, ENSG0000…	954	9594	13955	1.1435180268590301	9.129830225163005E-9	3.042856222943845E-10	2.897909181301665E-8
GOTERM_CC_ALL	GO:0005829~cytosol	305	26.157804459691253	2.2137251933881836E-12	ENSG00000130313, ENSG00000152348, ENSG00000204673, ENSG00000198901, ENSG00000084207, ENSG00000135446, ENSG00000168259, ENSG00000169228, ENSG00000142541, ENSG00000085662, ENSG00000100227, ENSG00000099817, ENSG00000141698, ENSG00000167965, ENSG00000178982, ENSG00000081721, ENSG00000116478, ENSG00000144713, ENSG00000141560, ENSG00000179151, ENSG00000182551, ENSG00000108298, ENSG00000260914, ENSG0000…	1000	3185	14909	1.4277064364207221	1.9281097829448868E-9	5.842892858912448E-11	5.252566140675599E-9
GOTERM_MF_ALL	GO:0003735~structural constituent of ribosome	46	3.9451114922813035	4.784503995360172E-12	ENSG00000177542, ENSG00000131469, ENSG00000175564, ENSG00000242485, ENSG00000037241, ENSG00000171421, ENSG00000266472, ENSG00000197756, ENSG00000130255, ENSG00000144029, ENSG00000197728, ENSG00000142541, ENSG00000143314, ENSG00000198918, ENSG00000143436, ENSG00000170889, ENSG00000124614, ENSG00000183032, ENSG00000169100, ENSG00000105193, ENSG00000156482, ENSG00000062582, ENSG00000172809, ENSG0000…	985	206	14032	3.1810753536050465	6.7652916602156665E-9	1.6925182883586608E-9	1.6614190123888197E-7
GOTERM_CC_ALL	GO:0005730~nucleolus	109	9.34819897084048	5.0793497560875675E-12	ENSG00000123064, ENSG00000198585, ENSG00000146063, ENSG00000099783, ENSG00000154767, ENSG00000248643, ENSG00000187051, ENSG00000135446, ENSG00000142541, ENSG00000166477, ENSG00000146109, ENSG00000169188, ENSG00000100348, ENSG00000153391, ENSG00000099817, ENSG00000141456, ENSG00000182944, ENSG00000184967, ENSG00000052749, ENSG00000165271, ENSG00000169592, ENSG00000136942, ENSG00000001497, ENSG0000…	1000	820	14909	1.9818060975609757	4.424141164527384E-9	1.301209893397727E-10	1.1697443702989899E-8
GOTERM_BP_ALL	GO:0043604~amide biosynthetic process	97	8.319039451114923	5.594078080486448E-12	ENSG00000101391, ENSG00000165819, ENSG00000266472, ENSG00000171421, ENSG00000169062, ENSG00000135446, ENSG00000204394, ENSG00000204316, ENSG00000142541, ENSG00000169100, ENSG00000100227, ENSG00000105193, ENSG00000178982, ENSG00000095059, ENSG00000181991, ENSG00000136942, ENSG00000174547, ENSG00000175756, ENSG00000204822, ENSG00000124608, ENSG00000144713, ENSG00000165792, ENSG00000262814, ENSG0000…	954	683	13955	2.077459168608095	3.300507589454327E-8	1.0644989224770824E-9	1.0137913114894472E-7
GOTERM_BP_ALL	GO:0006281~DNA repair	78	6.689536878216123	9.511066244856894E-12	ENSG00000136936, ENSG00000183207, ENSG00000168090, ENSG00000198585, ENSG00000129484, ENSG00000148362, ENSG00000154767, ENSG00000248643, ENSG00000139842, ENSG00000062822, ENSG00000087206, ENSG00000144524, ENSG00000115392, ENSG00000163161, ENSG00000169188, ENSG00000100865, ENSG00000153391, ENSG00000187778, ENSG00000105393, ENSG00000177084, ENSG00000013573, ENSG00000140521, ENSG00000099817, ENSG0000…	954	500	13955	2.281949685534591	5.611524422910463E-8	1.753305618075338E-9	1.6697865676126885E-7
GOTERM_BP_ALL	GO:0016070~RNA metabolic process	381	32.675814751286445	1.2529334953845378E-11	ENSG00000198585, ENSG00000099821, ENSG00000006712, ENSG00000133142, ENSG00000116128, ENSG00000119760, ENSG00000151498, ENSG00000171425, ENSG00000142541, ENSG00000099381, ENSG00000146109, ENSG00000167840, ENSG00000123349, ENSG00000137185, ENSG00000100227, ENSG00000120075, ENSG00000161981, ENSG00000177084, ENSG00000144045, ENSG00000099817, ENSG00000141698, ENSG00000141456, ENSG00000140365, ENSG0000…	954	4190	13955	1.3301248855465995	7.392293166486041E-8	2.239713542204057E-9	2.13302435668798E-7
GOTERM_BP_ALL	GO:1901564~organonitrogen compound metabolic process	209	17.92452830188679	1.5814703130040168E-11	ENSG00000183648, ENSG00000130313, ENSG00000198585, ENSG00000167283, ENSG00000266472, ENSG00000171421, ENSG00000084207, ENSG00000151498, ENSG00000135446, ENSG00000204316, ENSG00000142541, ENSG00000085662, ENSG00000169100, ENSG00000100227, ENSG00000184983, ENSG00000178982, ENSG00000070610, ENSG00000144713, ENSG00000165792, ENSG00000182551, ENSG00000108298, ENSG00000142534, ENSG00000164347, ENSG0000…	954	1971	13955	1.5511047505389999	9.330662475992568E-8	2.743850993061969E-9	2.613147123075461E-7
GOTERM_MF_ALL	GO:1901363~heterocyclic compound binding	476	40.82332761578045	1.921298557474052E-11	ENSG00000133142, ENSG00000135446, ENSG00000171425, ENSG00000169228, ENSG00000146109, ENSG00000099381, ENSG00000100227, ENSG00000120075, ENSG00000177084, ENSG00000144045, ENSG00000100461, ENSG00000184967, ENSG00000261456, ENSG00000065029, ENSG00000179151, ENSG00000108298, ENSG00000126746, ENSG00000089693, ENSG00000125651, ENSG00000124562, ENSG00000091640, ENSG00000044574, ENSG00000068745, ENSG0000…	985	5365	14032	1.2639228691320412	2.7167131544381107E-8	5.437274917651567E-9	5.337367392662916E-7
GOTERM_BP_ALL	GO:0006518~peptide metabolic process	101	8.662092624356776	2.6065211236752657E-11	ENSG00000101391, ENSG00000105755, ENSG00000165819, ENSG00000266472, ENSG00000171421, ENSG00000169062, ENSG00000084207, ENSG00000135446, ENSG00000204394, ENSG00000204316, ENSG00000142541, ENSG00000169100, ENSG00000100227, ENSG00000105193, ENSG00000178982, ENSG00000095059, ENSG00000181991, ENSG00000136942, ENSG00000174547, ENSG00000175756, ENSG00000204822, ENSG00000124608, ENSG00000144713, ENSG0000…	954	743	13955	1.9884470290143366	1.537850284893949E-7	4.393105173874398E-9	4.1838387636593263E-7
GOTERM_CC_ALL	GO:0005681~spliceosomal complex	39	3.3447684391080617	4.2315254583739274E-11	ENSG00000090470, ENSG00000133226, ENSG00000109536, ENSG00000198563, ENSG00000135486, ENSG00000099783, ENSG00000132792, ENSG00000171960, ENSG00000158941, ENSG00000153015, ENSG00000130332, ENSG00000144028, ENSG00000169249, ENSG00000169045, ENSG00000161981, ENSG00000144045, ENSG00000183258, ENSG00000101452, ENSG00000106245, ENSG00000084072, ENSG00000109971, ENSG00000131876, ENSG00000140829, ENSG0000…	1000	172	14909	3.380529069767442	3.6856592888767636E-8	1.0530453354981974E-9	9.466526954019386E-8
GOTERM_BP_ALL	GO:0006974~cellular response to DNA damage stimulus	102	8.747855917667238	4.33239569137762E-11	ENSG00000178971, ENSG00000136936, ENSG00000168090, ENSG00000198585, ENSG00000148362, ENSG00000154767, ENSG00000248643, ENSG00000062822, ENSG00000087206, ENSG00000115392, ENSG00000100865, ENSG00000169188, ENSG00000153391, ENSG00000177084, ENSG00000140521, ENSG00000099817, ENSG00000126453, ENSG00000126456, ENSG00000181991, ENSG00000169592, ENSG00000118046, ENSG00000269335, ENSG00000137074, ENSG0000…	954	760	13955	1.9632158225753062	2.5561163252696417E-7	7.099111717621273E-9	6.760944165044297E-7
GOTERM_BP_ALL	GO:0043933~macromolecular complex subunit organization	230	19.725557461406517	7.02149215606378E-11	ENSG00000183648, ENSG00000103051, ENSG00000114745, ENSG00000006712, ENSG00000266472, ENSG00000171421, ENSG00000116128, ENSG00000119760, ENSG00000154767, ENSG00000204316, ENSG00000142541, ENSG00000099381, ENSG00000146109, ENSG00000142669, ENSG00000184983, ENSG00000167965, ENSG00000178982, ENSG00000131899, ENSG00000116478, ENSG00000001497, ENSG00000172757, ENSG00000165792, ENSG00000179151, ENSG0000…	954	2263	13955	1.486704815688716	4.1426808949918126E-7	1.1194535737464929E-8	1.0661281873720627E-6
GOTERM_BP_ALL	GO:0033554~cellular response to stress	179	15.3516295025729	9.039979262511195E-11	ENSG00000178971, ENSG00000136936, ENSG00000168090, ENSG00000198585, ENSG00000148362, ENSG00000152348, ENSG00000174775, ENSG00000204673, ENSG00000084207, ENSG00000119487, ENSG00000154767, ENSG00000248643, ENSG00000062822, ENSG00000168259, ENSG00000087206, ENSG00000115392, ENSG00000101439, ENSG00000085662, ENSG00000100865, ENSG00000169188, ENSG00000100348, ENSG00000153391, ENSG00000177084, ENSG0000…	954	1645	13955	1.591727042750728	5.333586704514559E-7	1.4033378334093035E-8	1.3364895657049444E-6
GOTERM_BP_ALL	GO:0044265~cellular macromolecule catabolic process	113	9.691252144082332	1.1272390573749812E-10	ENSG00000160803, ENSG00000130311, ENSG00000198585, ENSG00000159377, ENSG00000133265, ENSG00000169062, ENSG00000136930, ENSG00000142541, ENSG00000101439, ENSG00000168894, ENSG00000105193, ENSG00000141698, ENSG00000108344, ENSG00000158717, ENSG00000115307, ENSG00000136942, ENSG00000144713, ENSG00000171824, ENSG00000204389, ENSG00000179151, ENSG00000108298, ENSG00000260914, ENSG00000101421, ENSG0000…	954	891	13955	1.8551635620119198	6.650710324684894E-7	1.7050213331935932E-8	1.623802313931447E-6
GOTERM_CC_ALL	GO:0015934~large ribosomal subunit	30	2.5728987993138936	1.252214530915465E-10	ENSG00000129245, ENSG00000131469, ENSG00000242485, ENSG00000037241, ENSG00000171421, ENSG00000197756, ENSG00000173545, ENSG00000130255, ENSG00000204316, ENSG00000142541, ENSG00000143314, ENSG00000198918, ENSG00000143436, ENSG00000156482, ENSG00000172809, ENSG00000214026, ENSG00000137818, ENSG00000136942, ENSG00000174547, ENSG00000112651, ENSG00000204822, ENSG00000144713, ENSG00000147604, ENSG0000…	1000	111	14909	4.029459459459459	1.0906792036191604E-7	3.0296634900760275E-9	2.723566604741136E-7
GOTERM_MF_ALL	GO:0097159~organic cyclic compound binding	476	40.82332761578045	1.2964210423185958E-10	ENSG00000133142, ENSG00000135446, ENSG00000171425, ENSG00000169228, ENSG00000146109, ENSG00000099381, ENSG00000100227, ENSG00000120075, ENSG00000177084, ENSG00000144045, ENSG00000100461, ENSG00000184967, ENSG00000261456, ENSG00000065029, ENSG00000179151, ENSG00000108298, ENSG00000126746, ENSG00000089693, ENSG00000125651, ENSG00000124562, ENSG00000091640, ENSG00000044574, ENSG00000068745, ENSG0000…	985	5424	14032	1.2501744455924413	1.8331387707792857E-7	3.057392958134689E-8	3.001214712967549E-6
GOTERM_CC_ALL	GO:0044451~nucleoplasm part	94	8.061749571183533	1.462478178525379E-10	ENSG00000183207, ENSG00000133226, ENSG00000166707, ENSG00000196363, ENSG00000165819, ENSG00000124193, ENSG00000005302, ENSG00000099783, ENSG00000006712, ENSG00000119760, ENSG00000248643, ENSG00000132773, ENSG00000116288, ENSG00000145216, ENSG00000099381, ENSG00000166477, ENSG00000204713, ENSG00000115392, ENSG00000163161, ENSG00000205323, ENSG00000183495, ENSG00000100227, ENSG00000109111, ENSG0000…	1000	704	14909	1.9906903409090908	1.2738181842664176E-7	3.442752685123257E-9	3.0949200372577617E-7
GOTERM_CC_ALL	GO:0022626~cytosolic ribosome	30	2.5728987993138936	1.583478592802053E-10	ENSG00000129245, ENSG00000131469, ENSG00000037241, ENSG00000197756, ENSG00000173545, ENSG00000130255, ENSG00000144029, ENSG00000197728, ENSG00000142541, ENSG00000198918, ENSG00000170889, ENSG00000124614, ENSG00000105193, ENSG00000156482, ENSG00000172809, ENSG00000105372, ENSG00000137818, ENSG00000102030, ENSG00000270800, ENSG00000083845, ENSG00000136942, ENSG00000149806, ENSG00000144713, ENSG0000…	1000	112	14909	3.9934821428571428	1.3792100295173526E-7	3.6294996166594426E-9	3.2627993109579143E-7
GOTERM_CC_ALL	GO:0098798~mitochondrial protein complex	35	3.0017152658662094	2.1592501871181694E-10	ENSG00000183648, ENSG00000099624, ENSG00000099800, ENSG00000167283, ENSG00000169020, ENSG00000111775, ENSG00000074582, ENSG00000117118, ENSG00000119421, ENSG00000131143, ENSG00000158864, ENSG00000167863, ENSG00000116288, ENSG00000084754, ENSG00000168653, ENSG00000166136, ENSG00000150779, ENSG00000159199, ENSG00000233954, ENSG00000169100, ENSG00000170906, ENSG00000184983, ENSG00000105197, ENSG0000…	1000	150	14909	3.478766666666667	1.8807070578663598E-7	4.822325417897245E-9	4.335109991060325E-7
GOTERM_BP_ALL	GO:0043170~macromolecule metabolic process	636	54.54545454545454	3.051423046653605E-10	ENSG00000133265, ENSG00000114745, ENSG00000204673, ENSG00000171421, ENSG00000133142, ENSG00000135446, ENSG00000171425, ENSG00000204316, ENSG00000146109, ENSG00000099381, ENSG00000101439, ENSG00000123349, ENSG00000169100, ENSG00000100227, ENSG00000120075, ENSG00000177084, ENSG00000161981, ENSG00000144045, ENSG00000182325, ENSG00000100461, ENSG00000184967, ENSG00000065268, ENSG00000081721, ENSG0000…	954	7970	13955	1.1672940192388122	1.8003382790121591E-6	4.500086138052404E-8	4.285723669024987E-6
GOTERM_BP_ALL	GO:0046907~intracellular transport	164	14.065180102915953	3.1626149427712474E-10	ENSG00000157911, ENSG00000103051, ENSG00000167283, ENSG00000114745, ENSG00000169062, ENSG00000171700, ENSG00000136930, ENSG00000135720, ENSG00000142541, ENSG00000204713, ENSG00000169100, ENSG00000100227, ENSG00000105193, ENSG00000105197, ENSG00000188807, ENSG00000130204, ENSG00000173171, ENSG00000115307, ENSG00000165271, ENSG00000196313, ENSG00000136942, ENSG00000067606, ENSG00000172757, ENSG0000…	954	1490	13955	1.6100488230410985	1.8659408820287382E-6	4.550308670099412E-8	4.333553841094846E-6
GOTERM_BP_ALL	GO:0006413~translational initiation	38	3.2590051457975986	3.425000325590296E-10	ENSG00000131469, ENSG00000070785, ENSG00000145191, ENSG00000165819, ENSG00000037241, ENSG00000197756, ENSG00000115211, ENSG00000243056, ENSG00000130255, ENSG00000197728, ENSG00000142541, ENSG00000198918, ENSG00000170889, ENSG00000124614, ENSG00000105193, ENSG00000156482, ENSG00000121022, ENSG00000106263, ENSG00000172809, ENSG00000105372, ENSG00000205609, ENSG00000178982, ENSG00000158417, ENSG0000…	954	173	13955	3.2130609178269776	2.0207481258305293E-6	4.8104945049183714E-8	4.5813456736110196E-6
GOTERM_CC_ALL	GO:0044445~cytosolic part	43	3.687821612349914	3.990522889083487E-10	ENSG00000129245, ENSG00000160803, ENSG00000131469, ENSG00000135624, ENSG00000165916, ENSG00000239857, ENSG00000155252, ENSG00000037241, ENSG00000197756, ENSG00000173545, ENSG00000130255, ENSG00000144029, ENSG00000197728, ENSG00000142541, ENSG00000198918, ENSG00000170889, ENSG00000124614, ENSG00000120438, ENSG00000013275, ENSG00000105193, ENSG00000156482, ENSG00000144021, ENSG00000172809, ENSG0000…	1000	218	14909	2.9407660550458714	3.475744370096123E-7	8.689363590979292E-9	7.811448555380925E-7
GOTERM_CC_ALL	GO:0005759~mitochondrial matrix	63	5.4030874785591765	4.5817270791087384E-10	ENSG00000068120, ENSG00000105755, ENSG00000099821, ENSG00000099624, ENSG00000266472, ENSG00000171421, ENSG00000151498, ENSG00000168291, ENSG00000138796, ENSG00000116288, ENSG00000204316, ENSG00000119689, ENSG00000146701, ENSG00000143314, ENSG00000143436, ENSG00000100348, ENSG00000062582, ENSG00000167969, ENSG00000140521, ENSG00000105552, ENSG00000214026, ENSG00000132423, ENSG00000181991, ENSG0000…	1000	401	14909	2.3423117206982544	3.990683613563917E-7	9.733376307082222E-9	8.749981226688152E-7
GOTERM_CC_ALL	GO:0098800~inner mitochondrial membrane protein complex	30	2.5728987993138936	4.894701716280176E-10	ENSG00000183648, ENSG00000099624, ENSG00000167283, ENSG00000169020, ENSG00000111775, ENSG00000074582, ENSG00000117118, ENSG00000119421, ENSG00000131143, ENSG00000158864, ENSG00000167863, ENSG00000116288, ENSG00000168653, ENSG00000166136, ENSG00000159199, ENSG00000233954, ENSG00000169100, ENSG00000170906, ENSG00000184983, ENSG00000105197, ENSG00000142444, ENSG00000176340, ENSG00000156411, ENSG0000…	1000	117	14909	3.822820512820513	4.2632839336587125E-7	1.015067903542865E-8	9.125122485350899E-7
GOTERM_CC_ALL	GO:0070469~respiratory chain	24	2.0583190394511153	1.0213006919529264E-9	ENSG00000183648, ENSG00000127540, ENSG00000111775, ENSG00000074582, ENSG00000117118, ENSG00000131143, ENSG00000158864, ENSG00000119421, ENSG00000116288, ENSG00000168653, ENSG00000166136, ENSG00000233954, ENSG00000170906, ENSG00000184983, ENSG00000176340, ENSG00000155463, ENSG00000090266, ENSG00000110074, ENSG00000112695, ENSG00000213619, ENSG00000267059, ENSG00000010256, ENSG00000204922, ENSG0000…	1000	79	14909	4.529316455696202	8.895525237528901E-7	2.0687276806767417E-8	1.8597173065096312E-6
GOTERM_BP_ALL	GO:0009057~macromolecule catabolic process	127	10.891938250428817	1.0992101745198568E-9	ENSG00000160803, ENSG00000130311, ENSG00000198585, ENSG00000159377, ENSG00000133265, ENSG00000169062, ENSG00000136930, ENSG00000142541, ENSG00000101439, ENSG00000168894, ENSG00000105193, ENSG00000141698, ENSG00000108344, ENSG00000158717, ENSG00000115307, ENSG00000136942, ENSG00000144713, ENSG00000171824, ENSG00000011009, ENSG00000204389, ENSG00000179151, ENSG00000108298, ENSG00000260914, ENSG0000…	954	1083	13955	1.7153657342075257	6.485318961080289E-6	1.5079629812773568E-7	1.43613087452385E-5
GOTERM_CC_ALL	GO:0005746~mitochondrial respiratory chain	23	1.9725557461406518	1.5173607363844413E-9	ENSG00000183648, ENSG00000176340, ENSG00000155463, ENSG00000090266, ENSG00000111775, ENSG00000074582, ENSG00000117118, ENSG00000110074, ENSG00000131143, ENSG00000158864, ENSG00000119421, ENSG00000112695, ENSG00000213619, ENSG00000116288, ENSG00000010256, ENSG00000168653, ENSG00000204922, ENSG00000166136, ENSG00000184076, ENSG00000233954, ENSG00000170906, ENSG00000147123, ENSG00000184983	1000	74	14909	4.633878378378379	1.3216202813248756E-6	3.0036845486155645E-8	2.7002124013386764E-6
GOTERM_BP_ALL	GO:0043603~cellular amide metabolic process	110	9.433962264150944	1.6892419416133134E-9	ENSG00000101391, ENSG00000105755, ENSG00000165819, ENSG00000266472, ENSG00000171421, ENSG00000169062, ENSG00000084207, ENSG00000135446, ENSG00000204394, ENSG00000204316, ENSG00000142541, ENSG00000169100, ENSG00000100227, ENSG00000105193, ENSG00000178982, ENSG00000095059, ENSG00000070610, ENSG00000181991, ENSG00000136942, ENSG00000174547, ENSG00000175756, ENSG00000204822, ENSG00000124608, ENSG0000…	954	899	13955	1.7898410299820673	9.966477957035202E-6	2.2647359576311216E-7	2.1568548245417263E-5
GOTERM_CC_ALL	GO:0044455~mitochondrial membrane part	37	3.173241852487135	2.502154752334948E-9	ENSG00000183648, ENSG00000099624, ENSG00000167283, ENSG00000169020, ENSG00000111775, ENSG00000074582, ENSG00000117118, ENSG00000116688, ENSG00000119421, ENSG00000131143, ENSG00000158864, ENSG00000167863, ENSG00000116288, ENSG00000229833, ENSG00000168653, ENSG00000166136, ENSG00000159199, ENSG00000233954, ENSG00000169100, ENSG00000170906, ENSG00000184983, ENSG00000105197, ENSG00000214253, ENSG0000…	1000	180	14909	3.064627777777778	2.1793743765208262E-6	4.843059531741644E-8	4.3537492690628094E-6
GOTERM_BP_ALL	GO:0006259~DNA metabolic process	110	9.433962264150944	2.814553565248858E-9	ENSG00000178971, ENSG00000136936, ENSG00000168090, ENSG00000198585, ENSG00000148362, ENSG00000174775, ENSG00000154767, ENSG00000248643, ENSG00000062822, ENSG00000087206, ENSG00000115392, ENSG00000101439, ENSG00000100865, ENSG00000169188, ENSG00000153391, ENSG00000177084, ENSG00000140521, ENSG00000099817, ENSG00000169592, ENSG00000116478, ENSG00000137074, ENSG00000079134, ENSG00000143748, ENSG0000…	954	907	13955	1.7740541190230192	1.660572832884455E-5	3.6895669958673367E-7	3.513813762126242E-5
GOTERM_CC_ALL	GO:0098803~respiratory chain complex	21	1.8010291595197256	7.782062056494323E-9	ENSG00000183648, ENSG00000176340, ENSG00000090266, ENSG00000111775, ENSG00000074582, ENSG00000117118, ENSG00000110074, ENSG00000131143, ENSG00000158864, ENSG00000119421, ENSG00000213619, ENSG00000116288, ENSG00000010256, ENSG00000168653, ENSG00000204922, ENSG00000166136, ENSG00000184076, ENSG00000233954, ENSG00000170906, ENSG00000147123, ENSG00000184983	1000	67	14909	4.672970149253731	6.778153148756516E-6	1.4735165328709903E-7	1.3246423022250118E-5
GOTERM_BP_ALL	GO:0000956~nuclear-transcribed mRNA catabolic process	38	3.2590051457975986	8.265740439013592E-9	ENSG00000131469, ENSG00000037241, ENSG00000169062, ENSG00000197756, ENSG00000130255, ENSG00000130332, ENSG00000132773, ENSG00000197728, ENSG00000142541, ENSG00000198918, ENSG00000170889, ENSG00000124614, ENSG00000088038, ENSG00000105193, ENSG00000156482, ENSG00000172809, ENSG00000105372, ENSG00000141698, ENSG00000137818, ENSG00000105568, ENSG00000179134, ENSG00000198952, ENSG00000083845, ENSG0000…	954	193	13955	2.8801012372231454	4.8766679578537975E-5	1.0599913662987212E-6	1.0094984736169208E-4
GOTERM_BP_ALL	GO:0034622~cellular macromolecular complex assembly	109	9.34819897084048	9.638874077140555E-9	ENSG00000136936, ENSG00000183648, ENSG00000103051, ENSG00000154767, ENSG00000142541, ENSG00000168653, ENSG00000146109, ENSG00000204713, ENSG00000184983, ENSG00000167965, ENSG00000178982, ENSG00000181991, ENSG00000130724, ENSG00000174547, ENSG00000124608, ENSG00000165792, ENSG00000179151, ENSG00000124562, ENSG00000158427, ENSG00000127483, ENSG00000130810, ENSG00000074582, ENSG00000132153, ENSG0000…	954	916	13955	1.7406541521335128	5.686774003321737E-5	1.2097812378947263E-6	1.1521530758590563E-4
GOTERM_BP_ALL	GO:0000184~nuclear-transcribed mRNA catabolic process, nonsense-mediated decay	28	2.401372212692967	1.247201332392354E-8	ENSG00000131469, ENSG00000037241, ENSG00000169062, ENSG00000197756, ENSG00000130255, ENSG00000197728, ENSG00000142541, ENSG00000198918, ENSG00000170889, ENSG00000124614, ENSG00000105193, ENSG00000156482, ENSG00000172809, ENSG00000105372, ENSG00000137818, ENSG00000105568, ENSG00000198952, ENSG00000083845, ENSG00000136942, ENSG00000149806, ENSG00000144713, ENSG00000171824, ENSG00000147604, ENSG0000…	954	116	13955	3.530868213691896	7.358217169295411E-5	1.53275847078802E-6	1.4597452261208845E-4
GOTERM_BP_ALL	GO:0019058~viral life cycle	61	5.23156089193825	1.3153714097744923E-8	ENSG00000130234, ENSG00000131165, ENSG00000197728, ENSG00000142541, ENSG00000170889, ENSG00000204713, ENSG00000159692, ENSG00000159210, ENSG00000105193, ENSG00000234127, ENSG00000099817, ENSG00000100142, ENSG00000125450, ENSG00000130724, ENSG00000196313, ENSG00000136942, ENSG00000116478, ENSG00000149806, ENSG00000079134, ENSG00000144713, ENSG00000204389, ENSG00000204388, ENSG00000108298, ENSG0000…	954	409	13955	2.1816646419912558	7.760390246747129E-5	1.5835461114815777E-6	1.5081135877781832E-4
GOTERM_BP_ALL	GO:0006401~RNA catabolic process	42	3.6020583190394513	1.5363081258244774E-8	ENSG00000131469, ENSG00000198585, ENSG00000037241, ENSG00000169062, ENSG00000197756, ENSG00000130255, ENSG00000130332, ENSG00000132773, ENSG00000197728, ENSG00000142541, ENSG00000198918, ENSG00000172922, ENSG00000170889, ENSG00000160570, ENSG00000124614, ENSG00000088038, ENSG00000105193, ENSG00000156482, ENSG00000090621, ENSG00000172809, ENSG00000105372, ENSG00000141698, ENSG00000137818, ENSG0000…	954	232	13955	2.6481511602689216	9.063807220244247E-5	1.8080163388616837E-6	1.7218911326877335E-4
GOTERM_BP_ALL	GO:0006402~mRNA catabolic process	39	3.3447684391080617	1.5631265177478533E-8	ENSG00000131469, ENSG00000198585, ENSG00000037241, ENSG00000169062, ENSG00000197756, ENSG00000130255, ENSG00000130332, ENSG00000132773, ENSG00000197728, ENSG00000142541, ENSG00000198918, ENSG00000170889, ENSG00000124614, ENSG00000088038, ENSG00000105193, ENSG00000156482, ENSG00000172809, ENSG00000105372, ENSG00000141698, ENSG00000137818, ENSG00000105568, ENSG00000179134, ENSG00000198952, ENSG0000…	954	206	13955	2.769356414483727	9.222021268517899E-5	1.8080163388616837E-6	1.7218911326877335E-4
GOTERM_BP_ALL	GO:0022618~ribonucleoprotein complex assembly	39	3.3447684391080617	1.791803327831327E-8	ENSG00000183207, ENSG00000130810, ENSG00000198563, ENSG00000124193, ENSG00000242485, ENSG00000132591, ENSG00000132153, ENSG00000144028, ENSG00000142541, ENSG00000169249, ENSG00000146109, ENSG00000124614, ENSG00000106263, ENSG00000172809, ENSG00000105372, ENSG00000102103, ENSG00000205609, ENSG00000178982, ENSG00000172062, ENSG00000101161, ENSG00000181991, ENSG00000174243, ENSG00000243207, ENSG0000…	954	207	13955	2.755977881080424	1.0571080951371492E-4	2.032663044399423E-6	1.9358367491839222E-4
GOTERM_BP_ALL	GO:0071840~cellular component organization or biogenesis	475	40.737564322469986	1.8902473286739203E-8	ENSG00000183648, ENSG00000114745, ENSG00000204673, ENSG00000171421, ENSG00000198901, ENSG00000135446, ENSG00000076382, ENSG00000204316, ENSG00000013810, ENSG00000146109, ENSG00000099381, ENSG00000101439, ENSG00000169100, ENSG00000177084, ENSG00000184983, ENSG00000184967, ENSG00000261456, ENSG00000065268, ENSG00000172757, ENSG00000127837, ENSG00000101546, ENSG00000179151, ENSG00000108298, ENSG0000…	954	5745	13955	1.2094419903917908	1.1151837461231828E-4	2.1038809418580106E-6	2.0036621683943557E-4
GOTERM_CC_ALL	GO:0016607~nuclear speck	37	3.173241852487135	1.9941082074743345E-8	ENSG00000133226, ENSG00000198563, ENSG00000166707, ENSG00000165819, ENSG00000124193, ENSG00000171960, ENSG00000132773, ENSG00000099381, ENSG00000205323, ENSG00000183495, ENSG00000100227, ENSG00000051596, ENSG00000102103, ENSG00000105197, ENSG00000221978, ENSG00000123200, ENSG00000127445, ENSG00000198231, ENSG00000101161, ENSG00000104852, ENSG00000184708, ENSG00000176444, ENSG00000176788, ENSG0000…	1000	194	14909	2.8434690721649485	1.736853186407039E-5	3.6954643589577557E-7	3.3220994179838386E-5
GOTERM_BP_ALL	GO:0042273~ribosomal large subunit biogenesis	20	1.7152658662092626	2.0583422012906286E-8	ENSG00000130810, ENSG00000243207, ENSG00000242485, ENSG00000037241, ENSG00000132153, ENSG00000242372, ENSG00000136942, ENSG00000173545, ENSG00000174547, ENSG00000001497, ENSG00000147604, ENSG00000100316, ENSG00000100138, ENSG00000127837, ENSG00000100029, ENSG00000048162, ENSG00000188976, ENSG00000172809, ENSG00000147403, ENSG00000164346	954	63	13955	4.643772253835147	1.2143481704995907E-4	2.210276378524846E-6	2.1049894379644997E-4
GOTERM_BP_ALL	GO:0016032~viral process	101	8.662092624356776	2.0607764166615787E-8	ENSG00000168090, ENSG00000159377, ENSG00000136930, ENSG00000142541, ENSG00000204713, ENSG00000169100, ENSG00000105193, ENSG00000234127, ENSG00000183258, ENSG00000099817, ENSG00000126456, ENSG00000103043, ENSG00000130724, ENSG00000196313, ENSG00000136942, ENSG00000116478, ENSG00000269335, ENSG00000172757, ENSG00000079134, ENSG00000144713, ENSG00000204389, ENSG00000204388, ENSG00000108298, ENSG0000…	954	839	13955	1.7609250805216352	1.2157841855242602E-4	2.210276378524846E-6	2.1049894379644997E-4
GOTERM_BP_ALL	GO:0071826~ribonucleoprotein complex subunit organization	40	3.430531732418525	2.437566569797224E-8	ENSG00000183207, ENSG00000130810, ENSG00000198563, ENSG00000124193, ENSG00000242485, ENSG00000132591, ENSG00000132153, ENSG00000144028, ENSG00000142541, ENSG00000169249, ENSG00000146109, ENSG00000124614, ENSG00000106263, ENSG00000172809, ENSG00000105372, ENSG00000102103, ENSG00000205609, ENSG00000178982, ENSG00000172062, ENSG00000101161, ENSG00000181991, ENSG00000174243, ENSG00000243207, ENSG0000…	954	218	13955	2.6840151558863696	1.438060883437453E-4	2.5677152134346114E-6	2.4454016052001434E-4
GOTERM_BP_ALL	GO:0044271~cellular nitrogen compound biosynthetic process	382	32.76157804459691	2.540918102385898E-8	ENSG00000178971, ENSG00000099821, ENSG00000167283, ENSG00000006712, ENSG00000266472, ENSG00000171421, ENSG00000133142, ENSG00000116128, ENSG00000119760, ENSG00000151498, ENSG00000135446, ENSG00000171425, ENSG00000204316, ENSG00000142541, ENSG00000099381, ENSG00000146109, ENSG00000167840, ENSG00000123349, ENSG00000137185, ENSG00000169100, ENSG00000100227, ENSG00000120075, ENSG00000177084, ENSG0000…	954	4444	13955	1.257392248658828	1.499029331277768E-4	2.601530867800489E-6	2.4776064443639853E-4
GOTERM_BP_ALL	GO:0044033~multi-organism metabolic process	38	3.2590051457975986	2.5578706616787316E-8	ENSG00000131469, ENSG00000105258, ENSG00000037241, ENSG00000197756, ENSG00000130255, ENSG00000197728, ENSG00000142541, ENSG00000198918, ENSG00000204713, ENSG00000170889, ENSG00000126934, ENSG00000034152, ENSG00000124614, ENSG00000105193, ENSG00000156482, ENSG00000130726, ENSG00000106263, ENSG00000172809, ENSG00000105372, ENSG00000099817, ENSG00000100142, ENSG00000137818, ENSG00000125450, ENSG0000…	954	201	13955	2.765470342209289	1.5090298385300738E-4	2.601530867800489E-6	2.4776064443639853E-4
GOTERM_BP_ALL	GO:0044085~cellular component biogenesis	252	21.612349914236706	2.6756011729098212E-8	ENSG00000183648, ENSG00000103051, ENSG00000198585, ENSG00000114745, ENSG00000006712, ENSG00000171421, ENSG00000116128, ENSG00000154767, ENSG00000142541, ENSG00000146109, ENSG00000184983, ENSG00000141456, ENSG00000167965, ENSG00000178982, ENSG00000184967, ENSG00000261456, ENSG00000131899, ENSG00000065268, ENSG00000116478, ENSG00000001497, ENSG00000144713, ENSG00000165792, ENSG00000143748, ENSG0000…	954	2697	13955	1.3667876956226694	1.578480120664194E-4	2.662548960328222E-6	2.5357179283139436E-4
GOTERM_BP_ALL	GO:0010608~posttranscriptional regulation of gene expression	63	5.4030874785591765	2.708135914895632E-8	ENSG00000129245, ENSG00000185627, ENSG00000101391, ENSG00000165819, ENSG00000108825, ENSG00000159377, ENSG00000169062, ENSG00000135446, ENSG00000136930, ENSG00000204394, ENSG00000008018, ENSG00000099341, ENSG00000142541, ENSG00000170889, ENSG00000205323, ENSG00000126934, ENSG00000100227, ENSG00000087087, ENSG00000149657, ENSG00000205609, ENSG00000108344, ENSG00000178982, ENSG00000087191, ENSG0000…	954	437	13955	2.10882518025992	1.597672570313735E-4	2.662548960328222E-6	2.5357179283139436E-4
GOTERM_BP_ALL	GO:0006614~SRP-dependent cotranslational protein targeting to membrane	24	2.0583190394511153	2.8718293851843284E-8	ENSG00000137818, ENSG00000131469, ENSG00000037241, ENSG00000083845, ENSG00000197756, ENSG00000136942, ENSG00000130255, ENSG00000149806, ENSG00000142541, ENSG00000197728, ENSG00000198918, ENSG00000144713, ENSG00000147604, ENSG00000170889, ENSG00000167881, ENSG00000100316, ENSG00000124614, ENSG00000105193, ENSG00000156482, ENSG00000108298, ENSG00000172809, ENSG00000105372, ENSG00000147403, ENSG0000…	954	91	13955	3.857903103186122	1.694235823757051E-4	2.777200252983992E-6	2.6449077845845176E-4
GOTERM_BP_ALL	GO:0044764~multi-organism cellular process	101	8.662092624356776	2.9764617694763352E-8	ENSG00000168090, ENSG00000159377, ENSG00000136930, ENSG00000142541, ENSG00000204713, ENSG00000169100, ENSG00000105193, ENSG00000234127, ENSG00000183258, ENSG00000099817, ENSG00000126456, ENSG00000103043, ENSG00000130724, ENSG00000196313, ENSG00000136942, ENSG00000116478, ENSG00000269335, ENSG00000172757, ENSG00000079134, ENSG00000144713, ENSG00000204389, ENSG00000204388, ENSG00000108298, ENSG0000…	954	845	13955	1.7484214704824284	1.755958280519332E-4	2.8319593513130483E-6	2.697058422728718E-4
GOTERM_CC_ALL	GO:0044444~cytoplasmic part	576	49.39965694682676	3.238304920994421E-8	ENSG00000183648, ENSG00000068400, ENSG00000144040, ENSG00000167283, ENSG00000114745, ENSG00000204673, ENSG00000171421, ENSG00000198901, ENSG00000135446, ENSG00000076382, ENSG00000168259, ENSG00000204316, ENSG00000169228, ENSG00000101439, ENSG00000100348, ENSG00000169100, ENSG00000100227, ENSG00000184983, ENSG00000070610, ENSG00000158793, ENSG00000081721, ENSG00000172878, ENSG00000101546, ENSG0000…	1000	7345	14909	1.1691741320626277	2.8205238571388236E-5	5.876174137887793E-7	5.2824849023721487E-5
GOTERM_BP_ALL	GO:0019083~viral transcription	34	2.9159519725557463	3.317071599389659E-8	ENSG00000131469, ENSG00000105258, ENSG00000037241, ENSG00000197756, ENSG00000130255, ENSG00000197728, ENSG00000142541, ENSG00000198918, ENSG00000204713, ENSG00000170889, ENSG00000124614, ENSG00000105193, ENSG00000156482, ENSG00000172809, ENSG00000105372, ENSG00000099817, ENSG00000100142, ENSG00000137818, ENSG00000125450, ENSG00000196313, ENSG00000083845, ENSG00000136942, ENSG00000116478, ENSG0000…	954	169	13955	2.942887623584285	1.956880779511172E-4	3.1059373594919994E-6	2.9579854357731906E-4
GOTERM_BP_ALL	GO:0045047~protein targeting to ER	25	2.144082332761578	3.458435514022569E-8	ENSG00000131469, ENSG00000037241, ENSG00000197756, ENSG00000130255, ENSG00000197728, ENSG00000142541, ENSG00000198918, ENSG00000170889, ENSG00000167881, ENSG00000124614, ENSG00000105193, ENSG00000156482, ENSG00000172809, ENSG00000105372, ENSG00000137818, ENSG00000083845, ENSG00000136942, ENSG00000149806, ENSG00000144713, ENSG00000147604, ENSG00000100316, ENSG00000108298, ENSG00000101421, ENSG0000…	954	99	13955	3.693909747368867	2.0402688264165025E-4	3.1877048589404895E-6	3.035857924652936E-4
GOTERM_BP_ALL	GO:0044403~symbiosis, encompassing mutualism through parasitism	102	8.747855917667238	3.7480094851788944E-8	ENSG00000168090, ENSG00000159377, ENSG00000136930, ENSG00000142541, ENSG00000204713, ENSG00000169100, ENSG00000105193, ENSG00000234127, ENSG00000183258, ENSG00000099817, ENSG00000126456, ENSG00000103043, ENSG00000130724, ENSG00000196313, ENSG00000136942, ENSG00000116478, ENSG00000269335, ENSG00000172757, ENSG00000079134, ENSG00000144713, ENSG00000204389, ENSG00000204388, ENSG00000108298, ENSG0000…	954	860	13955	1.7349349129735265	2.2110811549347353E-4	3.3499254474348934E-6	3.190351104202277E-4
GOTERM_BP_ALL	GO:0044419~interspecies interaction between organisms	102	8.747855917667238	3.7480094851788944E-8	ENSG00000168090, ENSG00000159377, ENSG00000136930, ENSG00000142541, ENSG00000204713, ENSG00000169100, ENSG00000105193, ENSG00000234127, ENSG00000183258, ENSG00000099817, ENSG00000126456, ENSG00000103043, ENSG00000130724, ENSG00000196313, ENSG00000136942, ENSG00000116478, ENSG00000269335, ENSG00000172757, ENSG00000079134, ENSG00000144713, ENSG00000204389, ENSG00000204388, ENSG00000108298, ENSG0000…	954	860	13955	1.7349349129735265	2.2110811549347353E-4	3.3499254474348934E-6	3.190351104202277E-4
GOTERM_BP_ALL	GO:0019080~viral gene expression	35	3.0017152658662094	4.2165421907107296E-8	ENSG00000131469, ENSG00000105258, ENSG00000037241, ENSG00000197756, ENSG00000130255, ENSG00000197728, ENSG00000142541, ENSG00000198918, ENSG00000204713, ENSG00000170889, ENSG00000124614, ENSG00000105193, ENSG00000156482, ENSG00000106263, ENSG00000172809, ENSG00000105372, ENSG00000099817, ENSG00000100142, ENSG00000137818, ENSG00000125450, ENSG00000196313, ENSG00000083845, ENSG00000136942, ENSG0000…	954	179	13955	2.860200508297905	2.487450524607526E-4	3.7124451317914317E-6	3.535602093643714E-4
GOTERM_CC_ALL	GO:0044464~cell part	962	82.50428816466552	5.24380373138908E-8	ENSG00000167283, ENSG00000114745, ENSG00000135446, ENSG00000076382, ENSG00000169228, ENSG00000204316, ENSG00000013810, ENSG00000146109, ENSG00000101439, ENSG00000100348, ENSG00000177084, ENSG00000161981, ENSG00000070610, ENSG00000065268, ENSG00000158793, ENSG00000135452, ENSG00000081721, ENSG00000065029, ENSG00000135451, ENSG00000172878, ENSG00000127837, ENSG00000149600, ENSG00000108298, ENSG0000…	1000	13737	14909	1.0440749799810731	4.5672488715342574E-5	9.321128673550794E-7	8.379384329954386E-5
GOTERM_CC_ALL	GO:0016604~nuclear body	52	4.459691252144083	6.553955778346556E-8	ENSG00000133226, ENSG00000166707, ENSG00000165819, ENSG00000124193, ENSG00000099783, ENSG00000132773, ENSG00000116288, ENSG00000099381, ENSG00000204713, ENSG00000205323, ENSG00000183495, ENSG00000100227, ENSG00000181817, ENSG00000107175, ENSG00000221978, ENSG00000105197, ENSG00000141499, ENSG00000104852, ENSG00000176444, ENSG00000154832, ENSG00000173933, ENSG00000046647, ENSG00000100813, ENSG0000…	1000	344	14909	2.253686046511628	5.708332738263433E-5	1.1416990965879702E-6	1.0263494748890707E-4
GOTERM_BP_ALL	GO:0072599~establishment of protein localization to endoplasmic reticulum	25	2.144082332761578	7.821438365213981E-8	ENSG00000131469, ENSG00000037241, ENSG00000197756, ENSG00000130255, ENSG00000197728, ENSG00000142541, ENSG00000198918, ENSG00000170889, ENSG00000167881, ENSG00000124614, ENSG00000105193, ENSG00000156482, ENSG00000172809, ENSG00000105372, ENSG00000137818, ENSG00000083845, ENSG00000136942, ENSG00000149806, ENSG00000144713, ENSG00000147604, ENSG00000100316, ENSG00000108298, ENSG00000101421, ENSG0000…	954	103	13955	3.550456941645804	4.6135842295935703E-4	6.785097781823129E-6	6.461888343495904E-4
GOTERM_BP_ALL	GO:0051649~establishment of localization in cell	184	15.780445969125214	8.745295446982692E-8	ENSG00000157911, ENSG00000103051, ENSG00000167283, ENSG00000114745, ENSG00000169062, ENSG00000171700, ENSG00000136930, ENSG00000076382, ENSG00000135720, ENSG00000142541, ENSG00000204713, ENSG00000169100, ENSG00000100227, ENSG00000105193, ENSG00000142945, ENSG00000105197, ENSG00000188807, ENSG00000130204, ENSG00000173171, ENSG00000131899, ENSG00000115307, ENSG00000130724, ENSG00000165271, ENSG0000…	954	1860	13955	1.4470593539370167	5.158393628252878E-4	7.476593890108826E-6	7.120444901615763E-4
GOTERM_BP_ALL	GO:0009141~nucleoside triphosphate metabolic process	44	3.7735849056603774	8.98403381566296E-8	ENSG00000183648, ENSG00000106268, ENSG00000127540, ENSG00000198585, ENSG00000099624, ENSG00000167283, ENSG00000165280, ENSG00000169020, ENSG00000111775, ENSG00000168393, ENSG00000119421, ENSG00000131143, ENSG00000158864, ENSG00000167863, ENSG00000116288, ENSG00000168653, ENSG00000163541, ENSG00000166136, ENSG00000008130, ENSG00000165283, ENSG00000159199, ENSG00000233954, ENSG00000170906, ENSG0000…	954	265	13955	2.4287805071001936	5.299175630723019E-4	7.5709736397994E-6	7.210328853770643E-4
GOTERM_CC_ALL	GO:0005623~cell	962	82.50428816466552	9.561241154774201E-8	ENSG00000167283, ENSG00000114745, ENSG00000135446, ENSG00000076382, ENSG00000169228, ENSG00000204316, ENSG00000013810, ENSG00000146109, ENSG00000101439, ENSG00000100348, ENSG00000177084, ENSG00000161981, ENSG00000070610, ENSG00000065268, ENSG00000158793, ENSG00000135452, ENSG00000081721, ENSG00000065029, ENSG00000135451, ENSG00000172878, ENSG00000127837, ENSG00000149600, ENSG00000108298, ENSG0000…	1000	13752	14909	1.0429361547411284	8.327494688487036E-5	1.6088928084716598E-6	1.4463410666283694E-4
GOTERM_CC_ALL	GO:1902494~catalytic complex	113	9.691252144082332	9.605330199830806E-8	ENSG00000183648, ENSG00000165819, ENSG00000006712, ENSG00000119760, ENSG00000135446, ENSG00000171700, ENSG00000135720, ENSG00000062822, ENSG00000168653, ENSG00000099381, ENSG00000166477, ENSG00000233954, ENSG00000183495, ENSG00000153391, ENSG00000177084, ENSG00000184983, ENSG00000221978, ENSG00000140521, ENSG00000099817, ENSG00000141456, ENSG00000179950, ENSG00000103043, ENSG00000115307, ENSG0000…	1000	1021	14909	1.6500656219392753	8.365893043815742E-5	1.6088928084716598E-6	1.4463410666283694E-4
GOTERM_BP_ALL	GO:0043161~proteasome-mediated ubiquitin-dependent protein catabolic process	54	4.631217838765009	1.0046588531370045E-7	ENSG00000185627, ENSG00000159377, ENSG00000133265, ENSG00000162191, ENSG00000136930, ENSG00000139842, ENSG00000008018, ENSG00000099341, ENSG00000116288, ENSG00000168894, ENSG00000184787, ENSG00000108344, ENSG00000087191, ENSG00000101182, ENSG00000111667, ENSG00000158717, ENSG00000070010, ENSG00000115307, ENSG00000196510, ENSG00000204389, ENSG00000178381, ENSG00000204628, ENSG00000090316, ENSG0000…	954	362	13955	2.1820598352965703	5.92573112077166E-4	8.34715855585238E-6	7.949540052005199E-4
GOTERM_BP_ALL	GO:0051641~cellular localization	223	19.125214408233276	1.1116627467944795E-7	ENSG00000157911, ENSG00000103051, ENSG00000167283, ENSG00000114745, ENSG00000006712, ENSG00000119760, ENSG00000076382, ENSG00000142541, ENSG00000169100, ENSG00000100227, ENSG00000130204, ENSG00000173171, ENSG00000131899, ENSG00000172757, ENSG00000144713, ENSG00000184056, ENSG00000108298, ENSG00000260914, ENSG00000129219, ENSG00000101421, ENSG00000142534, ENSG00000094914, ENSG00000163930, ENSG0000…	954	2363	13955	1.3804561234475239	6.556660138096193E-4	9.072066720247912E-6	8.639917076513438E-4
GOTERM_BP_ALL	GO:0033108~mitochondrial respiratory chain complex assembly	22	1.8867924528301887	1.122666334256819E-7	ENSG00000183648, ENSG00000155463, ENSG00000090266, ENSG00000113845, ENSG00000074582, ENSG00000110074, ENSG00000158864, ENSG00000119421, ENSG00000213619, ENSG00000229833, ENSG00000124608, ENSG00000168653, ENSG00000204922, ENSG00000166136, ENSG00000184076, ENSG00000224877, ENSG00000205138, ENSG00000125611, ENSG00000170906, ENSG00000147123, ENSG00000181924, ENSG00000184983	954	83	13955	3.877270086635851	6.621538537581184E-4	9.072066720247912E-6	8.639917076513438E-4
GOTERM_BP_ALL	GO:1901566~organonitrogen compound biosynthetic process	134	11.49228130360206	1.1724544529327691E-7	ENSG00000068120, ENSG00000101391, ENSG00000165819, ENSG00000116649, ENSG00000167283, ENSG00000266472, ENSG00000171421, ENSG00000169062, ENSG00000084207, ENSG00000135446, ENSG00000204394, ENSG00000204316, ENSG00000142541, ENSG00000169100, ENSG00000100227, ENSG00000105193, ENSG00000178982, ENSG00000095059, ENSG00000181991, ENSG00000136942, ENSG00000174547, ENSG00000175756, ENSG00000204822, ENSG0000…	954	1254	13955	1.5631070720445102	6.915089648719119E-4	9.346363267365412E-6	8.901147454832834E-4
GOTERM_BP_ALL	GO:0006613~cotranslational protein targeting to membrane	24	2.0583190394511153	1.2634307505958484E-7	ENSG00000137818, ENSG00000131469, ENSG00000037241, ENSG00000083845, ENSG00000197756, ENSG00000136942, ENSG00000130255, ENSG00000149806, ENSG00000142541, ENSG00000197728, ENSG00000198918, ENSG00000144713, ENSG00000147604, ENSG00000170889, ENSG00000167881, ENSG00000100316, ENSG00000124614, ENSG00000105193, ENSG00000156482, ENSG00000108298, ENSG00000172809, ENSG00000105372, ENSG00000147403, ENSG0000…	954	98	13955	3.582338595815685	7.451464306654776E-4	9.93730399701988E-6	9.463938609129967E-4
GOTERM_CC_ALL	GO:0030684~preribosome	20	1.7152658662092626	1.290958722854082E-7	ENSG00000137818, ENSG00000184967, ENSG00000268439, ENSG00000130810, ENSG00000243207, ENSG00000129460, ENSG00000114767, ENSG00000165271, ENSG00000242372, ENSG00000173545, ENSG00000001497, ENSG00000102309, ENSG00000100138, ENSG00000127837, ENSG00000100029, ENSG00000188976, ENSG00000183751, ENSG00000164346, ENSG00000108651, ENSG00000160214	1000	71	14909	4.199718309859155	1.1243619063106003E-4	2.121556693596048E-6	1.9072088301787664E-4
GOTERM_BP_ALL	GO:0002478~antigen processing and presentation of exogenous peptide antigen	30	2.5728987993138936	1.5250169285821618E-7	ENSG00000106588, ENSG00000137807, ENSG00000106367, ENSG00000185627, ENSG00000100280, ENSG00000165916, ENSG00000174996, ENSG00000159377, ENSG00000042753, ENSG00000135720, ENSG00000136930, ENSG00000099341, ENSG00000008018, ENSG00000100804, ENSG00000115073, ENSG00000159352, ENSG00000013275, ENSG00000072958, ENSG00000142945, ENSG00000079805, ENSG00000108344, ENSG00000161203, ENSG00000087191, ENSG0000…	954	146	13955	3.005729301283708	8.99355393597201E-4	1.1836940607508121E-5	0.0011273085664177086
GOTERM_BP_ALL	GO:0010498~proteasomal protein catabolic process	56	4.802744425385934	1.7534883047143613E-7	ENSG00000130311, ENSG00000160803, ENSG00000185627, ENSG00000159377, ENSG00000133265, ENSG00000162191, ENSG00000136930, ENSG00000139842, ENSG00000008018, ENSG00000099341, ENSG00000116288, ENSG00000168894, ENSG00000184787, ENSG00000108344, ENSG00000087191, ENSG00000101182, ENSG00000111667, ENSG00000158717, ENSG00000070010, ENSG00000115307, ENSG00000196510, ENSG00000204389, ENSG00000178381, ENSG0000…	954	388	13955	2.1112407875683505	0.0010340232195701349	1.3313580256351305E-5	0.0012679385299234046
GOTERM_BP_ALL	GO:0022402~cell cycle process	134	11.49228130360206	1.7603988133504015E-7	ENSG00000178971, ENSG00000198585, ENSG00000159377, ENSG00000174775, ENSG00000198901, ENSG00000154767, ENSG00000248643, ENSG00000135446, ENSG00000136930, ENSG00000076382, ENSG00000087206, ENSG00000013810, ENSG00000142945, ENSG00000177084, ENSG00000108344, ENSG00000167965, ENSG00000261456, ENSG00000131899, ENSG00000130724, ENSG00000196313, ENSG00000118046, ENSG00000175756, ENSG00000188130, ENSG0000…	954	1263	13955	1.5519685418399174	0.0010380961962735968	1.3313580256351305E-5	0.0012679385299234046
GOTERM_BP_ALL	GO:0045333~cellular respiration	31	2.6586620926243567	1.9726733761580674E-7	ENSG00000183648, ENSG00000127540, ENSG00000165280, ENSG00000111775, ENSG00000117118, ENSG00000168291, ENSG00000119421, ENSG00000131143, ENSG00000158864, ENSG00000116288, ENSG00000119689, ENSG00000146701, ENSG00000168653, ENSG00000163541, ENSG00000166136, ENSG00000233954, ENSG00000170906, ENSG00000184983, ENSG00000176340, ENSG00000155463, ENSG00000090266, ENSG00000267059, ENSG00000213619, ENSG0000…	954	156	13955	2.9068228242756544	0.0011632003638780697	1.4730126893615747E-5	0.001402845446488104
GOTERM_BP_ALL	GO:0009144~purine nucleoside triphosphate metabolic process	41	3.516295025728988	2.3859394233092855E-7	ENSG00000183648, ENSG00000106268, ENSG00000127540, ENSG00000198585, ENSG00000099624, ENSG00000167283, ENSG00000165280, ENSG00000169020, ENSG00000111775, ENSG00000119421, ENSG00000131143, ENSG00000158864, ENSG00000167863, ENSG00000116288, ENSG00000168653, ENSG00000166136, ENSG00000008130, ENSG00000165283, ENSG00000159199, ENSG00000233954, ENSG00000170906, ENSG00000184983, ENSG00000109971, ENSG0000…	954	246	13955	2.4379804332634523	0.0014067140768663222	1.7526699480746594E-5	0.0016691811778747985
GOTERM_BP_ALL	GO:0019884~antigen processing and presentation of exogenous antigen	30	2.5728987993138936	2.406615795796701E-7	ENSG00000106588, ENSG00000137807, ENSG00000106367, ENSG00000185627, ENSG00000100280, ENSG00000165916, ENSG00000174996, ENSG00000159377, ENSG00000042753, ENSG00000135720, ENSG00000136930, ENSG00000099341, ENSG00000008018, ENSG00000100804, ENSG00000115073, ENSG00000159352, ENSG00000013275, ENSG00000072958, ENSG00000142945, ENSG00000079805, ENSG00000108344, ENSG00000161203, ENSG00000087191, ENSG0000…	954	149	13955	2.945211261660546	0.0014188959042116256	1.7526699480746594E-5	0.0016691811778747985
GOTERM_BP_ALL	GO:0032543~mitochondrial translation	26	2.2298456260720414	2.54167100871629E-7	ENSG00000101391, ENSG00000242485, ENSG00000059691, ENSG00000171421, ENSG00000266472, ENSG00000204316, ENSG00000144029, ENSG00000143314, ENSG00000143436, ENSG00000125901, ENSG00000062582, ENSG00000214026, ENSG00000112855, ENSG00000181991, ENSG00000074071, ENSG00000174547, ENSG00000112651, ENSG00000175756, ENSG00000170445, ENSG00000204822, ENSG00000124608, ENSG00000166902, ENSG00000262814, ENSG0000…	954	117	13955	3.2506405776846026	0.0014984622686188276	1.8229026606827528E-5	0.0017360683417046458
GOTERM_BP_ALL	GO:0006414~translational elongation	28	2.401372212692967	2.564857108606009E-7	ENSG00000101391, ENSG00000108825, ENSG00000242485, ENSG00000171421, ENSG00000266472, ENSG00000204394, ENSG00000204316, ENSG00000144029, ENSG00000143314, ENSG00000143436, ENSG00000170889, ENSG00000125901, ENSG00000062582, ENSG00000214026, ENSG00000137818, ENSG00000266967, ENSG00000181991, ENSG00000083845, ENSG00000074071, ENSG00000174547, ENSG00000112651, ENSG00000175756, ENSG00000204822, ENSG0000…	954	133	13955	3.0795542314906768	0.0015121214788432757	1.8229026606827528E-5	0.0017360683417046458
GOTERM_BP_ALL	GO:0034655~nucleobase-containing compound catabolic process	52	4.459691252144083	2.674418816418112E-7	ENSG00000198585, ENSG00000169062, ENSG00000132773, ENSG00000197728, ENSG00000142541, ENSG00000170889, ENSG00000160570, ENSG00000105193, ENSG00000141698, ENSG00000136942, ENSG00000149806, ENSG00000204348, ENSG00000144713, ENSG00000171824, ENSG00000167136, ENSG00000179151, ENSG00000108298, ENSG00000204628, ENSG00000142534, ENSG00000106268, ENSG00000131469, ENSG00000158825, ENSG00000165280, ENSG0000…	954	353	13955	2.1548155670770455	0.0015766630714537655	1.8781424521488626E-5	0.0017886767750758276
GOTERM_BP_ALL	GO:0019439~aromatic compound catabolic process	55	4.716981132075472	2.903633769105777E-7	ENSG00000198585, ENSG00000169062, ENSG00000132773, ENSG00000197728, ENSG00000142541, ENSG00000170889, ENSG00000160570, ENSG00000105193, ENSG00000141698, ENSG00000136942, ENSG00000149806, ENSG00000204348, ENSG00000144713, ENSG00000171824, ENSG00000167136, ENSG00000179151, ENSG00000108298, ENSG00000204628, ENSG00000142534, ENSG00000106268, ENSG00000131469, ENSG00000158825, ENSG00000105854, ENSG0000…	954	384	13955	2.095139434835779	0.0017116775785529503	2.0151218357594095E-5	0.0019191311193925006
GOTERM_BP_ALL	GO:0007049~cell cycle	157	13.464837049742709	3.102558351164193E-7	ENSG00000178971, ENSG00000101391, ENSG00000198585, ENSG00000159377, ENSG00000174775, ENSG00000198901, ENSG00000154767, ENSG00000248643, ENSG00000135446, ENSG00000136930, ENSG00000076382, ENSG00000087206, ENSG00000013810, ENSG00000100865, ENSG00000169188, ENSG00000007080, ENSG00000142945, ENSG00000177084, ENSG00000221978, ENSG00000108344, ENSG00000167965, ENSG00000261456, ENSG00000131899, ENSG0000…	954	1556	13955	1.475949593916563	0.001828835350154101	2.1281385713392525E-5	0.0020267642810279573
GOTERM_CC_ALL	GO:0097346~INO80-type complex	11	0.9433962264150944	3.116593042475365E-7	ENSG00000183207, ENSG00000172977, ENSG00000183495, ENSG00000112983, ENSG00000153391, ENSG00000187778, ENSG00000169592, ENSG00000105619, ENSG00000101442, ENSG00000170322, ENSG00000274049	1000	21	14909	7.8094761904761905	2.714184556497079E-4	4.851452483672265E-6	4.3612942534045735E-4
GOTERM_CC_ALL	GO:0022625~cytosolic large ribosomal subunit	18	1.5437392795883362	3.119188738067128E-7	ENSG00000129245, ENSG00000137818, ENSG00000131469, ENSG00000037241, ENSG00000197756, ENSG00000136942, ENSG00000173545, ENSG00000130255, ENSG00000142541, ENSG00000198918, ENSG00000144713, ENSG00000147604, ENSG00000100316, ENSG00000100138, ENSG00000156482, ENSG00000108298, ENSG00000172809, ENSG00000147403	1000	61	14909	4.399377049180328	2.7164447944216796E-4	4.851452483672265E-6	4.3612942534045735E-4
GOTERM_CC_ALL	GO:0000502~proteasome complex	18	1.5437392795883362	3.119188738067128E-7	ENSG00000087191, ENSG00000106588, ENSG00000160803, ENSG00000185627, ENSG00000101182, ENSG00000165916, ENSG00000142507, ENSG00000165280, ENSG00000159377, ENSG00000162191, ENSG00000136930, ENSG00000099341, ENSG00000008018, ENSG00000100804, ENSG00000256646, ENSG00000159352, ENSG00000013275, ENSG00000178381, ENSG00000108344	1000	61	14909	4.399377049180328	2.7164447944216796E-4	4.851452483672265E-6	4.3612942534045735E-4
GOTERM_BP_ALL	GO:0009199~ribonucleoside triphosphate metabolic process	40	3.430531732418525	4.758859531602338E-7	ENSG00000183648, ENSG00000127540, ENSG00000099624, ENSG00000167283, ENSG00000165280, ENSG00000169020, ENSG00000111775, ENSG00000119421, ENSG00000131143, ENSG00000158864, ENSG00000167863, ENSG00000116288, ENSG00000168653, ENSG00000166136, ENSG00000008130, ENSG00000165283, ENSG00000159199, ENSG00000233954, ENSG00000170906, ENSG00000184983, ENSG00000109971, ENSG00000176340, ENSG00000108515, ENSG0000…	954	243	13955	2.407881909396002	0.0028037898107344805	3.226725560565769E-5	0.003073019867648498
GOTERM_BP_ALL	GO:0042775~mitochondrial ATP synthesis coupled electron transport	20	1.7152658662092626	5.491313344186177E-7	ENSG00000183648, ENSG00000176340, ENSG00000127540, ENSG00000090266, ENSG00000111775, ENSG00000131143, ENSG00000158864, ENSG00000119421, ENSG00000213619, ENSG00000267059, ENSG00000116288, ENSG00000010256, ENSG00000168653, ENSG00000204922, ENSG00000166136, ENSG00000184076, ENSG00000233954, ENSG00000170906, ENSG00000147123, ENSG00000184983, ENSG00000126267	954	76	13955	3.8494427893633456	0.003234633028528777	3.681051979244802E-5	0.003505704359958857
GOTERM_BP_ALL	GO:0046034~ATP metabolic process	37	3.173241852487135	5.779729028390691E-7	ENSG00000183648, ENSG00000127540, ENSG00000099624, ENSG00000167283, ENSG00000165280, ENSG00000169020, ENSG00000111775, ENSG00000119421, ENSG00000131143, ENSG00000158864, ENSG00000167863, ENSG00000116288, ENSG00000168653, ENSG00000166136, ENSG00000008130, ENSG00000165283, ENSG00000159199, ENSG00000233954, ENSG00000170906, ENSG00000184983, ENSG00000109971, ENSG00000176340, ENSG00000108515, ENSG0000…	954	217	13955	2.494155097624361	0.0034042335254460543	3.83085635263783E-5	0.003648372773202124
GOTERM_BP_ALL	GO:0043624~cellular protein complex disassembly	34	2.9159519725557463	5.847937296608533E-7	ENSG00000242485, ENSG00000171421, ENSG00000266472, ENSG00000204316, ENSG00000186185, ENSG00000144029, ENSG00000143314, ENSG00000143436, ENSG00000125901, ENSG00000062582, ENSG00000142945, ENSG00000142669, ENSG00000109971, ENSG00000214026, ENSG00000077549, ENSG00000105402, ENSG00000071127, ENSG00000181991, ENSG00000135596, ENSG00000172661, ENSG00000074071, ENSG00000174547, ENSG00000112651, ENSG0000…	954	190	13955	2.6176210967670746	0.0034443386237044127	3.832998012521527E-5	0.0036504124147051934
GOTERM_BP_ALL	GO:0070125~mitochondrial translational elongation	21	1.8010291595197256	6.484902315681822E-7	ENSG00000214026, ENSG00000181991, ENSG00000242485, ENSG00000171421, ENSG00000266472, ENSG00000074071, ENSG00000174547, ENSG00000112651, ENSG00000175756, ENSG00000204316, ENSG00000204822, ENSG00000143314, ENSG00000144029, ENSG00000143436, ENSG00000125901, ENSG00000166902, ENSG00000262814, ENSG00000128626, ENSG00000062582, ENSG00000105364, ENSG00000164347	954	84	13955	3.656970649895178	0.003818783436485562	4.203784479143634E-5	0.004003536396648404
GOTERM_BP_ALL	GO:0042773~ATP synthesis coupled electron transport	20	1.7152658662092626	6.829649273088938E-7	ENSG00000183648, ENSG00000176340, ENSG00000127540, ENSG00000090266, ENSG00000111775, ENSG00000131143, ENSG00000158864, ENSG00000119421, ENSG00000213619, ENSG00000267059, ENSG00000116288, ENSG00000010256, ENSG00000168653, ENSG00000204922, ENSG00000166136, ENSG00000184076, ENSG00000233954, ENSG00000170906, ENSG00000147123, ENSG00000184983, ENSG00000126267	954	77	13955	3.7994500258651205	0.004021386927588355	4.379141419777352E-5	0.004170540175675397
GOTERM_BP_ALL	GO:0070972~protein localization to endoplasmic reticulum	26	2.2298456260720414	6.913903111380762E-7	ENSG00000131469, ENSG00000044574, ENSG00000037241, ENSG00000197756, ENSG00000130255, ENSG00000197728, ENSG00000142541, ENSG00000198918, ENSG00000170889, ENSG00000167881, ENSG00000124614, ENSG00000105193, ENSG00000156482, ENSG00000172809, ENSG00000105372, ENSG00000137818, ENSG00000083845, ENSG00000136942, ENSG00000149806, ENSG00000144713, ENSG00000147604, ENSG00000100316, ENSG00000108298, ENSG0000…	954	123	13955	3.092072744626817	0.004070895593496493	4.385496177853238E-5	0.0041765922236276475
GOTERM_BP_ALL	GO:0006119~oxidative phosphorylation	22	1.8867924528301887	7.262730879962851E-7	ENSG00000183648, ENSG00000176340, ENSG00000127540, ENSG00000090266, ENSG00000099624, ENSG00000165280, ENSG00000111775, ENSG00000131143, ENSG00000158864, ENSG00000119421, ENSG00000213619, ENSG00000267059, ENSG00000116288, ENSG00000010256, ENSG00000168653, ENSG00000204922, ENSG00000166136, ENSG00000184076, ENSG00000233954, ENSG00000170906, ENSG00000147123, ENSG00000184983, ENSG00000126267	954	92	13955	3.497971925986692	0.004275845207077911	4.557749942649028E-5	0.004340640647194818
GOTERM_BP_ALL	GO:0046700~heterocycle catabolic process	53	4.545454545454546	7.463447801481052E-7	ENSG00000198585, ENSG00000169062, ENSG00000132773, ENSG00000197728, ENSG00000142541, ENSG00000170889, ENSG00000160570, ENSG00000105193, ENSG00000141698, ENSG00000136942, ENSG00000149806, ENSG00000204348, ENSG00000144713, ENSG00000171824, ENSG00000167136, ENSG00000179151, ENSG00000108298, ENSG00000204628, ENSG00000142534, ENSG00000106268, ENSG00000131469, ENSG00000158825, ENSG00000165280, ENSG0000…	954	375	13955	2.0674074074074076	0.004393754937762062	4.6344082716775495E-5	0.004413647341970584
GOTERM_BP_ALL	GO:0006403~RNA localization	34	2.9159519725557463	8.444443184165124E-7	ENSG00000183207, ENSG00000133226, ENSG00000135624, ENSG00000198563, ENSG00000124193, ENSG00000135486, ENSG00000169062, ENSG00000145216, ENSG00000205323, ENSG00000120438, ENSG00000100227, ENSG00000161642, ENSG00000109111, ENSG00000051596, ENSG00000141499, ENSG00000140829, ENSG00000101161, ENSG00000125450, ENSG00000074356, ENSG00000198952, ENSG00000196313, ENSG00000165271, ENSG00000137312, ENSG0000…	954	193	13955	2.5769326859364985	0.004969832892938952	5.148709851549381E-5	0.004903450067130772
GOTERM_BP_ALL	GO:0009205~purine ribonucleoside triphosphate metabolic process	39	3.3447684391080617	8.466263020855907E-7	ENSG00000183648, ENSG00000127540, ENSG00000099624, ENSG00000167283, ENSG00000165280, ENSG00000169020, ENSG00000111775, ENSG00000119421, ENSG00000131143, ENSG00000158864, ENSG00000167863, ENSG00000116288, ENSG00000168653, ENSG00000166136, ENSG00000008130, ENSG00000165283, ENSG00000159199, ENSG00000233954, ENSG00000170906, ENSG00000184983, ENSG00000109971, ENSG00000176340, ENSG00000108515, ENSG0000…	954	239	13955	2.3869766585089867	0.004982642544365756	5.148709851549381E-5	0.004903450067130772
GOTERM_BP_ALL	GO:0051276~chromosome organization	116	9.948542024013722	8.87182260674368E-7	ENSG00000178971, ENSG00000136936, ENSG00000168090, ENSG00000006712, ENSG00000119760, ENSG00000198901, ENSG00000154767, ENSG00000248643, ENSG00000076382, ENSG00000062822, ENSG00000087206, ENSG00000013810, ENSG00000099381, ENSG00000166477, ENSG00000183495, ENSG00000153391, ENSG00000142945, ENSG00000177084, ENSG00000130724, ENSG00000116478, ENSG00000001497, ENSG00000260914, ENSG00000101421, ENSG0000…	954	1083	13955	1.5667907493549054	0.005220702176337633	5.3402940364470375E-5	0.005085908102518979
GOTERM_BP_ALL	GO:1901361~organic cyclic compound catabolic process	55	4.716981132075472	9.157869341275594E-7	ENSG00000198585, ENSG00000169062, ENSG00000132773, ENSG00000197728, ENSG00000142541, ENSG00000170889, ENSG00000160570, ENSG00000105193, ENSG00000141698, ENSG00000136942, ENSG00000149806, ENSG00000204348, ENSG00000144713, ENSG00000171824, ENSG00000167136, ENSG00000179151, ENSG00000108298, ENSG00000204628, ENSG00000142534, ENSG00000106268, ENSG00000131469, ENSG00000158825, ENSG00000103876, ENSG0000…	954	398	13955	2.0214410627561286	0.0053885746500794696	5.456795075170175E-5	0.0051968595918471
GOTERM_BP_ALL	GO:0009123~nucleoside monophosphate metabolic process	43	3.687821612349914	9.250762769720611E-7	ENSG00000183648, ENSG00000127540, ENSG00000099624, ENSG00000167283, ENSG00000165280, ENSG00000169020, ENSG00000111775, ENSG00000168393, ENSG00000119421, ENSG00000131143, ENSG00000158864, ENSG00000167863, ENSG00000116288, ENSG00000170502, ENSG00000168653, ENSG00000166136, ENSG00000008130, ENSG00000165283, ENSG00000159199, ENSG00000233954, ENSG00000170906, ENSG00000184983, ENSG00000167900, ENSG0000…	954	278	13955	2.2625861574891033	0.005443084997006409	5.457024957858189E-5	0.005197078524029039
GOTERM_BP_ALL	GO:0070126~mitochondrial translational termination	21	1.8010291595197256	9.696071639267403E-7	ENSG00000214026, ENSG00000181991, ENSG00000242485, ENSG00000171421, ENSG00000266472, ENSG00000074071, ENSG00000174547, ENSG00000112651, ENSG00000175756, ENSG00000204316, ENSG00000204822, ENSG00000143314, ENSG00000144029, ENSG00000143436, ENSG00000125901, ENSG00000166902, ENSG00000262814, ENSG00000128626, ENSG00000062582, ENSG00000105364, ENSG00000164347	954	86	13955	3.571924820827848	0.005704353079881708	5.6630818415879614E-5	0.005393319848455868
GOTERM_BP_ALL	GO:0072594~establishment of protein localization to organelle	75	6.432246998284734	1.0458980424618819E-6	ENSG00000183207, ENSG00000157911, ENSG00000116688, ENSG00000171700, ENSG00000136930, ENSG00000099341, ENSG00000197728, ENSG00000142541, ENSG00000170889, ENSG00000167881, ENSG00000159210, ENSG00000169100, ENSG00000120438, ENSG00000268173, ENSG00000105193, ENSG00000107175, ENSG00000105197, ENSG00000141499, ENSG00000125450, ENSG00000130204, ENSG00000173171, ENSG00000117408, ENSG00000196313, ENSG0000…	954	614	13955	1.7867934771474812	0.006151801383568856	6.0329829263097926E-5	0.005745600623835975
GOTERM_BP_ALL	GO:0033365~protein localization to organelle	95	8.147512864493997	1.0533942047972684E-6	ENSG00000183207, ENSG00000157911, ENSG00000239857, ENSG00000006712, ENSG00000119760, ENSG00000116688, ENSG00000171700, ENSG00000136930, ENSG00000076382, ENSG00000099341, ENSG00000116288, ENSG00000197728, ENSG00000142541, ENSG00000188186, ENSG00000170889, ENSG00000167881, ENSG00000159210, ENSG00000169100, ENSG00000120438, ENSG00000268173, ENSG00000100029, ENSG00000187535, ENSG00000105193, ENSG0000…	954	840	13955	1.654343865428771	0.006195755737042452	6.0329829263097926E-5	0.005745600623835975
GOTERM_BP_ALL	GO:0065003~macromolecular complex assembly	155	13.293310463121784	1.2107853843699783E-6	ENSG00000136936, ENSG00000183648, ENSG00000103051, ENSG00000006712, ENSG00000114745, ENSG00000174775, ENSG00000116128, ENSG00000154767, ENSG00000137106, ENSG00000142541, ENSG00000168653, ENSG00000166477, ENSG00000146109, ENSG00000204713, ENSG00000184983, ENSG00000167965, ENSG00000178982, ENSG00000095059, ENSG00000131899, ENSG00000181991, ENSG00000130724, ENSG00000118046, ENSG00000116478, ENSG0000…	954	1566	13955	1.4478427860376823	0.007118182960206498	6.833304867485917E-5	0.006507799075357837
GOTERM_BP_ALL	GO:0044270~cellular nitrogen compound catabolic process	53	4.545454545454546	1.2163027819732518E-6	ENSG00000198585, ENSG00000169062, ENSG00000132773, ENSG00000197728, ENSG00000142541, ENSG00000170889, ENSG00000160570, ENSG00000105193, ENSG00000141698, ENSG00000136942, ENSG00000149806, ENSG00000204348, ENSG00000144713, ENSG00000171824, ENSG00000167136, ENSG00000179151, ENSG00000108298, ENSG00000204628, ENSG00000142534, ENSG00000106268, ENSG00000131469, ENSG00000158825, ENSG00000165280, ENSG0000…	954	381	13955	2.0348498104403614	0.007150503403160813	6.833304867485917E-5	0.006507799075357837
GOTERM_BP_ALL	GO:0031124~mRNA 3'-end processing	20	1.7152658662092626	1.2819975216041788E-6	ENSG00000133226, ENSG00000140829, ENSG00000198563, ENSG00000124193, ENSG00000155827, ENSG00000006712, ENSG00000145216, ENSG00000166477, ENSG00000079134, ENSG00000100836, ENSG00000205323, ENSG00000063244, ENSG00000100227, ENSG00000051596, ENSG00000123136, ENSG00000149532, ENSG00000125755, ENSG00000205937, ENSG00000100650, ENSG00000100296	954	80	13955	3.656970649895179	0.0075352567501733025	7.134437150889671E-5	0.006794586864502147
GOTERM_BP_ALL	GO:0048002~antigen processing and presentation of peptide antigen	30	2.5728987993138936	1.299678485976008E-6	ENSG00000106588, ENSG00000137807, ENSG00000106367, ENSG00000185627, ENSG00000100280, ENSG00000165916, ENSG00000174996, ENSG00000159377, ENSG00000042753, ENSG00000135720, ENSG00000136930, ENSG00000099341, ENSG00000008018, ENSG00000100804, ENSG00000115073, ENSG00000159352, ENSG00000013275, ENSG00000072958, ENSG00000142945, ENSG00000079805, ENSG00000108344, ENSG00000161203, ENSG00000087191, ENSG0000…	954	161	13955	2.72569240985976	0.007638783113043779	7.165236811936889E-5	0.006823919377769358
GOTERM_BP_ALL	GO:0034645~cellular macromolecule biosynthetic process	377	32.3327615780446	1.4855236011562206E-6	ENSG00000178971, ENSG00000099821, ENSG00000114745, ENSG00000152348, ENSG00000006712, ENSG00000266472, ENSG00000171421, ENSG00000133142, ENSG00000116128, ENSG00000119760, ENSG00000151498, ENSG00000135446, ENSG00000171425, ENSG00000204316, ENSG00000142541, ENSG00000099381, ENSG00000146109, ENSG00000167840, ENSG00000101439, ENSG00000123349, ENSG00000137185, ENSG00000169100, ENSG00000100227, ENSG0000…	954	4529	13955	1.2176444557389994	0.008726298655164166	8.113984928907912E-5	0.007727473695644117
GOTERM_BP_ALL	GO:0009119~ribonucleoside metabolic process	49	4.202401372212693	1.6636718355125562E-6	ENSG00000068120, ENSG00000183648, ENSG00000127540, ENSG00000099624, ENSG00000167283, ENSG00000169020, ENSG00000116288, ENSG00000168653, ENSG00000008130, ENSG00000233954, ENSG00000184983, ENSG00000213339, ENSG00000261052, ENSG00000082458, ENSG00000213619, ENSG00000137274, ENSG00000204389, ENSG00000204388, ENSG00000185100, ENSG00000130717, ENSG00000126267, ENSG00000103202, ENSG00000158825, ENSG0000…	954	344	13955	2.0836228121495783	0.009767655519307361	9.003669869439054E-5	0.00857477832285279
GOTERM_BP_ALL	GO:0009059~macromolecule biosynthetic process	386	33.104631217838765	1.8493015908770455E-6	ENSG00000114745, ENSG00000171421, ENSG00000133142, ENSG00000135446, ENSG00000171425, ENSG00000204316, ENSG00000146109, ENSG00000099381, ENSG00000101439, ENSG00000123349, ENSG00000169100, ENSG00000100227, ENSG00000120075, ENSG00000177084, ENSG00000169592, ENSG00000065029, ENSG00000133398, ENSG00000149600, ENSG00000108298, ENSG00000126746, ENSG00000089693, ENSG00000125651, ENSG00000094914, ENSG0000…	954	4665	13955	1.2103671347134308	0.01085158161675881	9.917300076894264E-5	0.009444887579588402
GOTERM_BP_ALL	GO:0009161~ribonucleoside monophosphate metabolic process	41	3.516295025728988	1.8890313356796443E-6	ENSG00000183648, ENSG00000127540, ENSG00000099624, ENSG00000167283, ENSG00000165280, ENSG00000169020, ENSG00000111775, ENSG00000119421, ENSG00000131143, ENSG00000158864, ENSG00000167863, ENSG00000116288, ENSG00000170502, ENSG00000168653, ENSG00000166136, ENSG00000008130, ENSG00000165283, ENSG00000159199, ENSG00000233954, ENSG00000170906, ENSG00000184983, ENSG00000109971, ENSG00000176340, ENSG0000…	954	266	13955	2.2546736337699596	0.011083416701453408	1.0039095359616416E-4	0.009560881120584001
GOTERM_BP_ALL	GO:1903052~positive regulation of proteolysis involved in cellular protein catabolic process	30	2.5728987993138936	1.919398499449896E-6	ENSG00000106588, ENSG00000185627, ENSG00000165916, ENSG00000165280, ENSG00000159377, ENSG00000133265, ENSG00000104969, ENSG00000213923, ENSG00000130177, ENSG00000136930, ENSG00000099341, ENSG00000008018, ENSG00000141552, ENSG00000100804, ENSG00000141551, ENSG00000159352, ENSG00000013275, ENSG00000108344, ENSG00000087191, ENSG00000101182, ENSG00000111667, ENSG00000158717, ENSG00000142507, ENSG0000…	954	164	13955	2.6758321828501304	0.011260581659282232	1.0109403346656192E-4	0.009627839973133497
GOTERM_BP_ALL	GO:0009126~purine nucleoside monophosphate metabolic process	40	3.430531732418525	2.0137666641078564E-6	ENSG00000183648, ENSG00000127540, ENSG00000099624, ENSG00000167283, ENSG00000165280, ENSG00000169020, ENSG00000111775, ENSG00000119421, ENSG00000131143, ENSG00000158864, ENSG00000167863, ENSG00000116288, ENSG00000170502, ENSG00000168653, ENSG00000166136, ENSG00000008130, ENSG00000165283, ENSG00000159199, ENSG00000233954, ENSG00000170906, ENSG00000184983, ENSG00000109971, ENSG00000176340, ENSG0000…	954	257	13955	2.2767132450709284	0.011810932110201122	1.0420359255765127E-4	0.009923983437682402
GOTERM_BP_ALL	GO:0009167~purine ribonucleoside monophosphate metabolic process	40	3.430531732418525	2.0137666641078564E-6	ENSG00000183648, ENSG00000127540, ENSG00000099624, ENSG00000167283, ENSG00000165280, ENSG00000169020, ENSG00000111775, ENSG00000119421, ENSG00000131143, ENSG00000158864, ENSG00000167863, ENSG00000116288, ENSG00000170502, ENSG00000168653, ENSG00000166136, ENSG00000008130, ENSG00000165283, ENSG00000159199, ENSG00000233954, ENSG00000170906, ENSG00000184983, ENSG00000109971, ENSG00000176340, ENSG0000…	954	257	13955	2.2767132450709284	0.011810932110201122	1.0420359255765127E-4	0.009923983437682402
GOTERM_BP_ALL	GO:1901657~glycosyl compound metabolic process	53	4.545454545454546	2.153080055794332E-6	ENSG00000068120, ENSG00000183648, ENSG00000127540, ENSG00000099624, ENSG00000167283, ENSG00000169020, ENSG00000116288, ENSG00000168653, ENSG00000008130, ENSG00000085662, ENSG00000233954, ENSG00000184983, ENSG00000070610, ENSG00000213339, ENSG00000261052, ENSG00000082458, ENSG00000213619, ENSG00000137274, ENSG00000204389, ENSG00000204388, ENSG00000185100, ENSG00000130717, ENSG00000126267, ENSG0000…	954	388	13955	1.9981386025200458	0.012622841109271477	1.1044364564461535E-4	0.010518264133437007
GOTERM_BP_ALL	GO:1903050~regulation of proteolysis involved in cellular protein catabolic process	36	3.0874785591766725	2.2470434088256722E-6	ENSG00000130311, ENSG00000106588, ENSG00000160803, ENSG00000185627, ENSG00000165916, ENSG00000165280, ENSG00000159377, ENSG00000133265, ENSG00000104969, ENSG00000162191, ENSG00000213923, ENSG00000158941, ENSG00000130177, ENSG00000136930, ENSG00000099341, ENSG00000008018, ENSG00000141552, ENSG00000116288, ENSG00000100804, ENSG00000141551, ENSG00000159352, ENSG00000204599, ENSG00000013275, ENSG0000…	954	220	13955	2.393653516295026	0.013170076494219418	1.1426990576433311E-4	0.01088266368170916
GOTERM_BP_ALL	GO:0006521~regulation of cellular amino acid metabolic process	15	1.2864493996569468	2.3501204601588664E-6	ENSG00000087191, ENSG00000106588, ENSG00000185627, ENSG00000101182, ENSG00000165916, ENSG00000142507, ENSG00000159377, ENSG00000136930, ENSG00000099341, ENSG00000008018, ENSG00000100804, ENSG00000256646, ENSG00000159352, ENSG00000013275, ENSG00000180304, ENSG00000108344	954	48	13955	4.571213312368973	0.01377004057959308	1.1849026149125772E-4	0.011284595508694454
GOTERM_BP_ALL	GO:0051436~negative regulation of ubiquitin-protein ligase activity involved in mitotic cell cycle	18	1.5437392795883362	2.681991704873958E-6	ENSG00000087191, ENSG00000106588, ENSG00000185627, ENSG00000101182, ENSG00000165916, ENSG00000142507, ENSG00000159377, ENSG00000196510, ENSG00000130177, ENSG00000136930, ENSG00000099341, ENSG00000008018, ENSG00000141552, ENSG00000100804, ENSG00000170315, ENSG00000256646, ENSG00000159352, ENSG00000013275, ENSG00000108344	954	69	13955	3.815969373803664	0.015699234146552832	1.3407685650043626E-4	0.012769007964391437
GOTERM_BP_ALL	GO:0006369~termination of RNA polymerase II transcription	17	1.4579759862778732	2.7256313030551905E-6	ENSG00000133226, ENSG00000140829, ENSG00000198563, ENSG00000124193, ENSG00000145216, ENSG00000079134, ENSG00000100836, ENSG00000205323, ENSG00000063244, ENSG00000100227, ENSG00000181817, ENSG00000051596, ENSG00000123136, ENSG00000149532, ENSG00000205937, ENSG00000100650, ENSG00000100296	954	62	13955	4.010871035368905	0.01595263369942901	1.3511343745145016E-4	0.012867728286188287
GOTERM_BP_ALL	GO:0043632~modification-dependent macromolecule catabolic process	67	5.74614065180103	2.871977671395356E-6	ENSG00000185627, ENSG00000159377, ENSG00000133265, ENSG00000162191, ENSG00000136930, ENSG00000139842, ENSG00000008018, ENSG00000099341, ENSG00000116288, ENSG00000168894, ENSG00000159210, ENSG00000204599, ENSG00000184787, ENSG00000108344, ENSG00000087191, ENSG00000101182, ENSG00000111667, ENSG00000158717, ENSG00000070010, ENSG00000115307, ENSG00000196510, ENSG00000171824, ENSG00000204389, ENSG0000…	954	542	13955	1.8082437899850696	0.016801938733832622	1.4118163569634337E-4	0.013445642131582593
GOTERM_BP_ALL	GO:0006353~DNA-templated transcription, termination	22	1.8867924528301887	3.0694937091055136E-6	ENSG00000172062, ENSG00000133226, ENSG00000140829, ENSG00000198563, ENSG00000124193, ENSG00000205571, ENSG00000145216, ENSG00000079134, ENSG00000100836, ENSG00000205323, ENSG00000163161, ENSG00000063244, ENSG00000100227, ENSG00000181817, ENSG00000051596, ENSG00000123136, ENSG00000149532, ENSG00000205937, ENSG00000099817, ENSG00000100650, ENSG00000100296, ENSG00000100142	954	100	13955	3.218134171907757	0.017947039361360884	1.4872144867974127E-4	0.01416370738570582
GOTERM_BP_ALL	GO:0046128~purine ribonucleoside metabolic process	46	3.9451114922813035	3.090940343234771E-6	ENSG00000068120, ENSG00000183648, ENSG00000127540, ENSG00000099624, ENSG00000167283, ENSG00000165280, ENSG00000169020, ENSG00000111775, ENSG00000213648, ENSG00000119421, ENSG00000131143, ENSG00000158864, ENSG00000167863, ENSG00000116288, ENSG00000170502, ENSG00000168653, ENSG00000166136, ENSG00000008130, ENSG00000165283, ENSG00000159199, ENSG00000233954, ENSG00000170906, ENSG00000184983, ENSG0000…	954	321	13955	2.0962074753293236	0.018071296092746048	1.4872144867974127E-4	0.01416370738570582
GOTERM_BP_ALL	GO:0051444~negative regulation of ubiquitin-protein transferase activity	19	1.6295025728987993	3.1009896910676682E-6	ENSG00000087191, ENSG00000106588, ENSG00000185627, ENSG00000101182, ENSG00000165916, ENSG00000142507, ENSG00000159377, ENSG00000196510, ENSG00000130177, ENSG00000136930, ENSG00000099341, ENSG00000008018, ENSG00000141552, ENSG00000116288, ENSG00000100804, ENSG00000170315, ENSG00000256646, ENSG00000159352, ENSG00000013275, ENSG00000108344	954	77	13955	3.6094775245718647	0.018129514231106758	1.4872144867974127E-4	0.01416370738570582
GOTERM_BP_ALL	GO:0051439~regulation of ubiquitin-protein ligase activity involved in mitotic cell cycle	18	1.5437392795883362	3.319736071483873E-6	ENSG00000087191, ENSG00000106588, ENSG00000185627, ENSG00000101182, ENSG00000165916, ENSG00000142507, ENSG00000159377, ENSG00000196510, ENSG00000130177, ENSG00000136930, ENSG00000099341, ENSG00000008018, ENSG00000141552, ENSG00000100804, ENSG00000170315, ENSG00000256646, ENSG00000159352, ENSG00000013275, ENSG00000108344	954	70	13955	3.761455525606469	0.019395906543171026	1.5792841198131747E-4	0.015040546169029351
GOTERM_BP_ALL	GO:0042255~ribosome assembly	16	1.3722126929674099	3.362687982619053E-6	ENSG00000130810, ENSG00000181991, ENSG00000270800, ENSG00000243207, ENSG00000242485, ENSG00000132591, ENSG00000083845, ENSG00000132153, ENSG00000242372, ENSG00000174547, ENSG00000146109, ENSG00000100316, ENSG00000124614, ENSG00000172809, ENSG00000105372, ENSG00000147403	954	56	13955	4.179395028451633	0.019644376926133078	1.5869197127575834E-4	0.015113264869083074
GOTERM_BP_ALL	GO:0022904~respiratory electron transport chain	21	1.8010291595197256	3.569167741783611E-6	ENSG00000183648, ENSG00000176340, ENSG00000127540, ENSG00000090266, ENSG00000111775, ENSG00000117118, ENSG00000131143, ENSG00000158864, ENSG00000119421, ENSG00000213619, ENSG00000267059, ENSG00000116288, ENSG00000010256, ENSG00000168653, ENSG00000204922, ENSG00000166136, ENSG00000184076, ENSG00000233954, ENSG00000170906, ENSG00000147123, ENSG00000184983, ENSG00000126267	954	93	13955	3.3030702644214514	0.020837953088356342	1.6709936911731365E-4	0.015913955851857405
GOTERM_BP_ALL	GO:0044106~cellular amine metabolic process	22	1.8867924528301887	3.6300011114301016E-6	ENSG00000087191, ENSG00000106588, ENSG00000185627, ENSG00000095059, ENSG00000101182, ENSG00000016391, ENSG00000165916, ENSG00000110721, ENSG00000116649, ENSG00000142507, ENSG00000159377, ENSG00000136930, ENSG00000099341, ENSG00000008018, ENSG00000116288, ENSG00000100804, ENSG00000256646, ENSG00000159352, ENSG00000013275, ENSG00000141504, ENSG00000180304, ENSG00000108344, ENSG00000109576	954	101	13955	3.1862714573344126	0.021189329079956187	1.686092642230407E-4	0.016057752948042764
GOTERM_MF_ALL	GO:0000166~nucleotide binding	206	17.667238421955403	3.7011103966229127E-6	ENSG00000198585, ENSG00000151498, ENSG00000135446, ENSG00000169228, ENSG00000099381, ENSG00000146109, ENSG00000100227, ENSG00000177084, ENSG00000144045, ENSG00000141698, ENSG00000100461, ENSG00000179950, ENSG00000261456, ENSG00000176444, ENSG00000110931, ENSG00000143748, ENSG00000260914, ENSG00000164347, ENSG00000110721, ENSG00000044574, ENSG00000068745, ENSG00000168393, ENSG00000132153, ENSG0000…	985	2189	14032	1.340617253317812	0.005219709511114168	6.748504917353868E-4	0.06624504120285882
GOTERM_CC_ALL	GO:1990204~oxidoreductase complex	21	1.8010291595197256	3.8087878974930662E-6	ENSG00000183648, ENSG00000090266, ENSG00000074582, ENSG00000117118, ENSG00000168291, ENSG00000110074, ENSG00000158864, ENSG00000119421, ENSG00000213619, ENSG00000116288, ENSG00000010256, ENSG00000119689, ENSG00000168653, ENSG00000204922, ENSG00000166136, ENSG00000184076, ENSG00000233954, ENSG00000170906, ENSG00000131828, ENSG00000147123, ENSG00000184983	1000	95	14909	3.2956736842105263	0.0033119638841899723	5.8200951907306334E-5	0.005232071796029949
GOTERM_MF_ALL	GO:1901265~nucleoside phosphate binding	206	17.667238421955403	3.815409140553424E-6	ENSG00000198585, ENSG00000151498, ENSG00000135446, ENSG00000169228, ENSG00000099381, ENSG00000146109, ENSG00000100227, ENSG00000177084, ENSG00000144045, ENSG00000141698, ENSG00000100461, ENSG00000179950, ENSG00000261456, ENSG00000176444, ENSG00000110931, ENSG00000143748, ENSG00000260914, ENSG00000164347, ENSG00000110721, ENSG00000044574, ENSG00000068745, ENSG00000168393, ENSG00000132153, ENSG0000…	985	2190	14032	1.3400050993208632	0.00538047194653557	6.748504917353868E-4	0.06624504120285882
GOTERM_BP_ALL	GO:0031397~negative regulation of protein ubiquitination	25	2.144082332761578	3.845847776801466E-6	ENSG00000106588, ENSG00000185627, ENSG00000165916, ENSG00000159377, ENSG00000162191, ENSG00000130177, ENSG00000136930, ENSG00000099341, ENSG00000008018, ENSG00000141552, ENSG00000116288, ENSG00000100804, ENSG00000159352, ENSG00000204599, ENSG00000013275, ENSG00000108344, ENSG00000087191, ENSG00000101182, ENSG00000142507, ENSG00000196510, ENSG00000170315, ENSG00000204389, ENSG00000256646, ENSG0000…	954	126	13955	2.9023576586469666	0.022435051171233344	1.7723950027618632E-4	0.016879666257867684
GOTERM_BP_ALL	GO:0042278~purine nucleoside metabolic process	46	3.9451114922813035	3.968035507295348E-6	ENSG00000068120, ENSG00000183648, ENSG00000127540, ENSG00000099624, ENSG00000167283, ENSG00000165280, ENSG00000169020, ENSG00000111775, ENSG00000213648, ENSG00000119421, ENSG00000131143, ENSG00000158864, ENSG00000167863, ENSG00000116288, ENSG00000170502, ENSG00000168653, ENSG00000166136, ENSG00000008130, ENSG00000165283, ENSG00000159199, ENSG00000233954, ENSG00000170906, ENSG00000184983, ENSG0000…	954	324	13955	2.0767981468540517	0.023139533970358728	1.8145303455453687E-4	0.017280948434097106
GOTERM_BP_ALL	GO:1904667~negative regulation of ubiquitin protein ligase activity	18	1.5437392795883362	4.090712779660139E-6	ENSG00000087191, ENSG00000106588, ENSG00000185627, ENSG00000101182, ENSG00000165916, ENSG00000142507, ENSG00000159377, ENSG00000196510, ENSG00000130177, ENSG00000136930, ENSG00000099341, ENSG00000008018, ENSG00000141552, ENSG00000100804, ENSG00000170315, ENSG00000256646, ENSG00000159352, ENSG00000013275, ENSG00000108344	954	71	13955	3.7084772787669413	0.023846328606746292	1.856239591324243E-4	0.0176781726124082
GOTERM_BP_ALL	GO:0051443~positive regulation of ubiquitin-protein transferase activity	21	1.8010291595197256	4.247388452752847E-6	ENSG00000087191, ENSG00000106588, ENSG00000185627, ENSG00000101182, ENSG00000165916, ENSG00000142507, ENSG00000269897, ENSG00000159377, ENSG00000196510, ENSG00000130177, ENSG00000136930, ENSG00000099341, ENSG00000008018, ENSG00000141552, ENSG00000100804, ENSG00000170315, ENSG00000256646, ENSG00000159352, ENSG00000013275, ENSG00000103266, ENSG00000108344, ENSG00000127445	954	94	13955	3.2679312190552654	0.024748258684480273	1.9126217162434385E-4	0.018215136127912594
GOTERM_CC_ALL	GO:0000313~organellar ribosome	19	1.6295025728987993	4.27553378259374E-6	ENSG00000214026, ENSG00000181991, ENSG00000242485, ENSG00000171421, ENSG00000266472, ENSG00000174547, ENSG00000112651, ENSG00000204316, ENSG00000204822, ENSG00000143314, ENSG00000144029, ENSG00000148824, ENSG00000143436, ENSG00000125901, ENSG00000166902, ENSG00000262814, ENSG00000128626, ENSG00000062582, ENSG00000105364	1000	80	14909	3.5408875	0.003717072405031163	6.311847329896861E-5	0.005674140596221862
GOTERM_CC_ALL	GO:0005761~mitochondrial ribosome	19	1.6295025728987993	4.27553378259374E-6	ENSG00000214026, ENSG00000181991, ENSG00000242485, ENSG00000171421, ENSG00000266472, ENSG00000174547, ENSG00000112651, ENSG00000204316, ENSG00000204822, ENSG00000143314, ENSG00000144029, ENSG00000148824, ENSG00000143436, ENSG00000125901, ENSG00000166902, ENSG00000262814, ENSG00000128626, ENSG00000062582, ENSG00000105364	1000	80	14909	3.5408875	0.003717072405031163	6.311847329896861E-5	0.005674140596221862
GOTERM_BP_ALL	GO:0006511~ubiquitin-dependent protein catabolic process	65	5.574614065180103	4.489599638953911E-6	ENSG00000185627, ENSG00000159377, ENSG00000133265, ENSG00000162191, ENSG00000136930, ENSG00000139842, ENSG00000008018, ENSG00000099341, ENSG00000116288, ENSG00000168894, ENSG00000159210, ENSG00000204599, ENSG00000184787, ENSG00000108344, ENSG00000087191, ENSG00000101182, ENSG00000111667, ENSG00000158717, ENSG00000070010, ENSG00000115307, ENSG00000196510, ENSG00000204389, ENSG00000178381, ENSG0000…	954	527	13955	1.8041980435915488	0.026140949020796223	2.006374868953721E-4	0.01910800816033566
GOTERM_BP_ALL	GO:0051437~positive regulation of ubiquitin-protein ligase activity involved in regulation of mitotic cell cycle transition	18	1.5437392795883362	5.018877384959057E-6	ENSG00000087191, ENSG00000106588, ENSG00000185627, ENSG00000101182, ENSG00000165916, ENSG00000142507, ENSG00000159377, ENSG00000196510, ENSG00000130177, ENSG00000136930, ENSG00000099341, ENSG00000008018, ENSG00000141552, ENSG00000100804, ENSG00000170315, ENSG00000256646, ENSG00000159352, ENSG00000013275, ENSG00000108344	954	72	13955	3.656970649895178	0.029177327428828725	2.2188199799890585E-4	0.021131260633291286
GOTERM_BP_ALL	GO:0022900~electron transport chain	21	1.8010291595197256	5.040208125420136E-6	ENSG00000183648, ENSG00000176340, ENSG00000127540, ENSG00000090266, ENSG00000111775, ENSG00000117118, ENSG00000131143, ENSG00000158864, ENSG00000119421, ENSG00000213619, ENSG00000267059, ENSG00000116288, ENSG00000010256, ENSG00000168653, ENSG00000204922, ENSG00000166136, ENSG00000184076, ENSG00000233954, ENSG00000170906, ENSG00000147123, ENSG00000184983, ENSG00000126267	954	95	13955	3.23353194306521	0.029299499717755695	2.2188199799890585E-4	0.021131260633291286
GOTERM_CC_ALL	GO:0030687~preribosome, large subunit precursor	11	0.9433962264150944	5.1446872149097604E-6	ENSG00000137818, ENSG00000130810, ENSG00000243207, ENSG00000100029, ENSG00000127837, ENSG00000188976, ENSG00000164346, ENSG00000242372, ENSG00000173545, ENSG00000160214, ENSG00000001497	1000	27	14909	6.074037037037036	0.004471009237186241	7.46837094031067E-5	0.006713816815457237
GOTERM_BP_ALL	GO:0051168~nuclear export	30	2.5728987993138936	5.774972931310415E-6	ENSG00000133226, ENSG00000198563, ENSG00000124193, ENSG00000135486, ENSG00000204536, ENSG00000116288, ENSG00000145216, ENSG00000205323, ENSG00000100227, ENSG00000109111, ENSG00000100401, ENSG00000051596, ENSG00000031823, ENSG00000140829, ENSG00000125450, ENSG00000198952, ENSG00000196313, ENSG00000165271, ENSG00000242372, ENSG00000079134, ENSG00000100836, ENSG00000063244, ENSG00000272391, ENSG0000…	954	173	13955	2.536627040389719	0.033498509989050795	2.5234492830963066E-4	0.024032442909705118
GOTERM_BP_ALL	GO:0050684~regulation of mRNA processing	21	1.8010291595197256	5.964520887811079E-6	ENSG00000104852, ENSG00000124193, ENSG00000155827, ENSG00000006712, ENSG00000173933, ENSG00000130254, ENSG00000008128, ENSG00000248333, ENSG00000100813, ENSG00000166477, ENSG00000100836, ENSG00000204389, ENSG00000204388, ENSG00000063244, ENSG00000109111, ENSG00000259956, ENSG00000182872, ENSG00000205937, ENSG00000160633, ENSG00000109971, ENSG00000071626	954	96	13955	3.199849318658281	0.034578782621529136	2.5682269136640556E-4	0.024458889304907035
GOTERM_BP_ALL	GO:0006415~translational termination	21	1.8010291595197256	5.964520887811079E-6	ENSG00000214026, ENSG00000181991, ENSG00000242485, ENSG00000171421, ENSG00000266472, ENSG00000074071, ENSG00000174547, ENSG00000112651, ENSG00000175756, ENSG00000204316, ENSG00000204822, ENSG00000143314, ENSG00000144029, ENSG00000143436, ENSG00000125901, ENSG00000166902, ENSG00000262814, ENSG00000128626, ENSG00000062582, ENSG00000105364, ENSG00000164347	954	96	13955	3.199849318658281	0.034578782621529136	2.5682269136640556E-4	0.024458889304907035
GOTERM_BP_ALL	GO:0006283~transcription-coupled nucleotide-excision repair	18	1.5437392795883362	6.131775217609214E-6	ENSG00000136936, ENSG00000168090, ENSG00000105258, ENSG00000111652, ENSG00000106628, ENSG00000138663, ENSG00000139842, ENSG00000205581, ENSG00000062822, ENSG00000144524, ENSG00000170315, ENSG00000168002, ENSG00000163161, ENSG00000121022, ENSG00000099817, ENSG00000084072, ENSG00000105486, ENSG00000100142	954	73	13955	3.6068751615404495	0.0355309966645172	2.621111739759185E-4	0.024962545777194613
GOTERM_BP_ALL	GO:0009116~nucleoside metabolic process	50	4.288164665523156	6.257278767885792E-6	ENSG00000068120, ENSG00000183648, ENSG00000127540, ENSG00000099624, ENSG00000167283, ENSG00000169020, ENSG00000116288, ENSG00000168653, ENSG00000008130, ENSG00000233954, ENSG00000184983, ENSG00000213339, ENSG00000261052, ENSG00000082458, ENSG00000213619, ENSG00000137274, ENSG00000204389, ENSG00000204388, ENSG00000185100, ENSG00000130717, ENSG00000126267, ENSG00000103202, ENSG00000158825, ENSG0000…	954	371	13955	1.9714127492696376	0.036244898018774174	2.6555170828603084E-4	0.025290210156821858
GOTERM_BP_ALL	GO:1903362~regulation of cellular protein catabolic process	37	3.173241852487135	6.472604993204355E-6	ENSG00000130311, ENSG00000106588, ENSG00000160803, ENSG00000185627, ENSG00000165916, ENSG00000165280, ENSG00000159377, ENSG00000133265, ENSG00000104969, ENSG00000162191, ENSG00000213923, ENSG00000158941, ENSG00000130177, ENSG00000136930, ENSG00000099341, ENSG00000008018, ENSG00000141552, ENSG00000116288, ENSG00000100804, ENSG00000141551, ENSG00000159352, ENSG00000204599, ENSG00000013275, ENSG0000…	954	240	13955	2.2551319007686934	0.03746850670551738	2.7272783467794634E-4	0.025973639179872905
GOTERM_BP_ALL	GO:0044248~cellular catabolic process	141	12.0926243567753	6.566421612098344E-6	ENSG00000160803, ENSG00000130311, ENSG00000198585, ENSG00000159377, ENSG00000133265, ENSG00000169062, ENSG00000151498, ENSG00000138796, ENSG00000136930, ENSG00000142541, ENSG00000101439, ENSG00000168894, ENSG00000105193, ENSG00000167969, ENSG00000141698, ENSG00000108344, ENSG00000070610, ENSG00000158717, ENSG00000115307, ENSG00000136942, ENSG00000144713, ENSG00000171824, ENSG00000204389, ENSG0000…	954	1437	13955	1.4353037206269175	0.0380011413097896	2.735699640650262E-4	0.026053840619042503
GOTERM_BP_ALL	GO:0042274~ribosomal small subunit biogenesis	17	1.4579759862778732	6.585342413499528E-6	ENSG00000184967, ENSG00000268439, ENSG00000181991, ENSG00000270800, ENSG00000129460, ENSG00000132591, ENSG00000083845, ENSG00000146909, ENSG00000146109, ENSG00000135372, ENSG00000124614, ENSG00000100138, ENSG00000105193, ENSG00000183751, ENSG00000172809, ENSG00000105372, ENSG00000108651	954	66	13955	3.767787942316244	0.03810852657898456	2.735699640650262E-4	0.026053840619042503
GOTERM_BP_ALL	GO:0019941~modification-dependent protein catabolic process	65	5.574614065180103	6.883731120864356E-6	ENSG00000185627, ENSG00000159377, ENSG00000133265, ENSG00000162191, ENSG00000136930, ENSG00000139842, ENSG00000008018, ENSG00000099341, ENSG00000116288, ENSG00000168894, ENSG00000159210, ENSG00000204599, ENSG00000184787, ENSG00000108344, ENSG00000087191, ENSG00000101182, ENSG00000111667, ENSG00000158717, ENSG00000070010, ENSG00000115307, ENSG00000196510, ENSG00000204389, ENSG00000178381, ENSG0000…	954	534	13955	1.7805475074395998	0.03980045178995606	2.836671887140613E-4	0.027015464760054182
GOTERM_BP_ALL	GO:0031123~RNA 3'-end processing	22	1.8867924528301887	6.924576228992172E-6	ENSG00000133226, ENSG00000140829, ENSG00000198563, ENSG00000124193, ENSG00000155827, ENSG00000006712, ENSG00000145216, ENSG00000166477, ENSG00000079134, ENSG00000100836, ENSG00000205323, ENSG00000063244, ENSG00000100227, ENSG00000051596, ENSG00000123136, ENSG00000149532, ENSG00000103005, ENSG00000125755, ENSG00000205937, ENSG00000100650, ENSG00000075914, ENSG00000100296	954	105	13955	3.064889687531197	0.04003182028842067	2.836671887140613E-4	0.027015464760054182
GOTERM_BP_ALL	GO:0043241~protein complex disassembly	37	3.173241852487135	7.122332264966063E-6	ENSG00000242485, ENSG00000171421, ENSG00000266472, ENSG00000131165, ENSG00000204316, ENSG00000186185, ENSG00000144029, ENSG00000143314, ENSG00000143436, ENSG00000125901, ENSG00000062582, ENSG00000142945, ENSG00000142669, ENSG00000109971, ENSG00000214026, ENSG00000077549, ENSG00000105402, ENSG00000071127, ENSG00000181991, ENSG00000130724, ENSG00000139613, ENSG00000135596, ENSG00000172661, ENSG0000…	954	241	13955	2.24577450698957	0.04115122804429394	2.897561243519642E-4	0.027595353561778856
GOTERM_BP_ALL	GO:0034976~response to endoplasmic reticulum stress	38	3.2590051457975986	7.277669406359062E-6	ENSG00000074842, ENSG00000145191, ENSG00000165916, ENSG00000239857, ENSG00000044574, ENSG00000165280, ENSG00000152348, ENSG00000104969, ENSG00000213648, ENSG00000162191, ENSG00000116288, ENSG00000138073, ENSG00000268173, ENSG00000013275, ENSG00000121022, ENSG00000107175, ENSG00000013573, ENSG00000184787, ENSG00000087191, ENSG00000099958, ENSG00000155660, ENSG00000105723, ENSG00000070010, ENSG0000…	954	251	13955	2.214579835793096	0.042029606275819975	2.940477522473432E-4	0.028004073099263845
GOTERM_BP_ALL	GO:1901575~organic substance catabolic process	159	13.636363636363635	7.526922086504459E-6	ENSG00000160803, ENSG00000130311, ENSG00000198585, ENSG00000159377, ENSG00000133265, ENSG00000169062, ENSG00000151498, ENSG00000138796, ENSG00000136930, ENSG00000142541, ENSG00000101439, ENSG00000168894, ENSG00000105193, ENSG00000167969, ENSG00000141698, ENSG00000108344, ENSG00000095059, ENSG00000070610, ENSG00000158717, ENSG00000115307, ENSG00000136942, ENSG00000144713, ENSG00000171824, ENSG0000…	954	1667	13955	1.3952209558088382	0.04343736378521579	3.0204975094074696E-4	0.02876615529386534
GOTERM_BP_ALL	GO:0006405~RNA export from nucleus	23	1.9725557461406518	7.740461337912613E-6	ENSG00000133226, ENSG00000140829, ENSG00000125450, ENSG00000198563, ENSG00000124193, ENSG00000198952, ENSG00000135486, ENSG00000165271, ENSG00000196313, ENSG00000145216, ENSG00000079134, ENSG00000100836, ENSG00000205323, ENSG00000272391, ENSG00000063244, ENSG00000100227, ENSG00000109111, ENSG00000051596, ENSG00000123136, ENSG00000205937, ENSG00000100650, ENSG00000094914, ENSG00000100296	954	114	13955	2.9512394718452315	0.04464176976406886	3.0852014481315204E-4	0.029382372835400718
GOTERM_BP_ALL	GO:0016043~cellular component organization	447	38.336192109777016	8.136913506171523E-6	ENSG00000183648, ENSG00000114745, ENSG00000204673, ENSG00000171421, ENSG00000198901, ENSG00000135446, ENSG00000076382, ENSG00000204316, ENSG00000013810, ENSG00000146109, ENSG00000099381, ENSG00000101439, ENSG00000169100, ENSG00000177084, ENSG00000184983, ENSG00000261456, ENSG00000172757, ENSG00000179151, ENSG00000108298, ENSG00000101421, ENSG00000090316, ENSG00000124562, ENSG00000094914, ENSG0000…	954	5595	13955	1.1686619342292366	0.04687382367044812	3.214030571325805E-4	0.030609296066635656
GOTERM_BP_ALL	GO:1903047~mitotic cell cycle process	93	7.975986277873071	8.172649359194283E-6	ENSG00000178971, ENSG00000185627, ENSG00000159377, ENSG00000174775, ENSG00000135249, ENSG00000198901, ENSG00000154767, ENSG00000135446, ENSG00000131165, ENSG00000136930, ENSG00000076382, ENSG00000139842, ENSG00000008018, ENSG00000099341, ENSG00000013810, ENSG00000151849, ENSG00000091732, ENSG00000181817, ENSG00000142945, ENSG00000160299, ENSG00000105393, ENSG00000177084, ENSG00000108344, ENSG0000…	954	858	13955	1.5855397223321752	0.04707476270872624	3.214030571325805E-4	0.030609296066635656
GOTERM_BP_ALL	GO:0044249~cellular biosynthetic process	439	37.65008576329331	8.715018688994524E-6	ENSG00000167283, ENSG00000114745, ENSG00000171421, ENSG00000133142, ENSG00000135446, ENSG00000171425, ENSG00000204316, ENSG00000146109, ENSG00000099381, ENSG00000101439, ENSG00000123349, ENSG00000169100, ENSG00000100227, ENSG00000120075, ENSG00000177084, ENSG00000169592, ENSG00000065029, ENSG00000133398, ENSG00000149600, ENSG00000182551, ENSG00000108298, ENSG00000126746, ENSG00000089693, ENSG0000…	954	5486	13955	1.170550576233309	0.05011925545355189	3.40462882426349E-4	0.03242448675150413
GOTERM_BP_ALL	GO:0031145~anaphase-promoting complex-dependent catabolic process	18	1.5437392795883362	9.042474411833264E-6	ENSG00000087191, ENSG00000106588, ENSG00000185627, ENSG00000101182, ENSG00000165916, ENSG00000142507, ENSG00000159377, ENSG00000196510, ENSG00000130177, ENSG00000136930, ENSG00000099341, ENSG00000008018, ENSG00000141552, ENSG00000100804, ENSG00000170315, ENSG00000256646, ENSG00000159352, ENSG00000013275, ENSG00000108344	954	75	13955	3.510691823899371	0.051952659029910975	3.5093129312766067E-4	0.033421461345841626
GOTERM_BP_ALL	GO:0070647~protein modification by small protein conjugation or removal	99	8.49056603773585	1.0122078314926559E-5	ENSG00000168090, ENSG00000146063, ENSG00000159377, ENSG00000152348, ENSG00000133265, ENSG00000006712, ENSG00000154767, ENSG00000136930, ENSG00000087206, ENSG00000166477, ENSG00000204713, ENSG00000115392, ENSG00000168894, ENSG00000198060, ENSG00000182325, ENSG00000108344, ENSG00000158717, ENSG00000130725, ENSG00000196313, ENSG00000130560, ENSG00000133398, ENSG00000204389, ENSG00000204388, ENSG0000…	954	934	13955	1.5504929093773987	0.05797226701865932	3.885916588573994E-4	0.03700810204205578
GOTERM_BP_ALL	GO:0051028~mRNA transport	25	2.144082332761578	1.0144620353286914E-5	ENSG00000133226, ENSG00000198563, ENSG00000124193, ENSG00000135486, ENSG00000169062, ENSG00000145216, ENSG00000205323, ENSG00000100227, ENSG00000109111, ENSG00000051596, ENSG00000140829, ENSG00000125450, ENSG00000074356, ENSG00000198952, ENSG00000196313, ENSG00000079134, ENSG00000100836, ENSG00000063244, ENSG00000272391, ENSG00000102898, ENSG00000123136, ENSG00000205937, ENSG00000100650, ENSG0000…	954	133	13955	2.74960199240239	0.0580975477860981	3.885916588573994E-4	0.03700810204205578
GOTERM_BP_ALL	GO:1903364~positive regulation of cellular protein catabolic process	30	2.5728987993138936	1.0221293134813104E-5	ENSG00000106588, ENSG00000185627, ENSG00000165916, ENSG00000165280, ENSG00000159377, ENSG00000133265, ENSG00000104969, ENSG00000213923, ENSG00000130177, ENSG00000136930, ENSG00000099341, ENSG00000008018, ENSG00000141552, ENSG00000100804, ENSG00000141551, ENSG00000159352, ENSG00000013275, ENSG00000108344, ENSG00000087191, ENSG00000101182, ENSG00000111667, ENSG00000158717, ENSG00000142507, ENSG0000…	954	178	13955	2.4653734718394458	0.058523543620136675	3.890026335629838E-4	0.03704724182669678
GOTERM_BP_ALL	GO:0009308~amine metabolic process	22	1.8867924528301887	1.0964373301843742E-5	ENSG00000087191, ENSG00000106588, ENSG00000185627, ENSG00000095059, ENSG00000101182, ENSG00000016391, ENSG00000165916, ENSG00000110721, ENSG00000116649, ENSG00000142507, ENSG00000159377, ENSG00000136930, ENSG00000099341, ENSG00000008018, ENSG00000116288, ENSG00000100804, ENSG00000256646, ENSG00000159352, ENSG00000013275, ENSG00000141504, ENSG00000180304, ENSG00000108344, ENSG00000109576	954	108	13955	2.9797538628775526	0.062642147960566	4.146079365870271E-4	0.03948580077548599
GOTERM_BP_ALL	GO:1903321~negative regulation of protein modification by small protein conjugation or removal	25	2.144082332761578	1.1573847439072004E-5	ENSG00000106588, ENSG00000185627, ENSG00000165916, ENSG00000159377, ENSG00000162191, ENSG00000130177, ENSG00000136930, ENSG00000099341, ENSG00000008018, ENSG00000141552, ENSG00000116288, ENSG00000100804, ENSG00000159352, ENSG00000204599, ENSG00000013275, ENSG00000108344, ENSG00000087191, ENSG00000101182, ENSG00000142507, ENSG00000196510, ENSG00000170315, ENSG00000204389, ENSG00000256646, ENSG0000…	954	134	13955	2.7290825745486402	0.06600677549593503	4.32114721791682E-4	0.04115308538778894
GOTERM_BP_ALL	GO:0043487~regulation of RNA stability	25	2.144082332761578	1.1573847439072004E-5	ENSG00000106588, ENSG00000185627, ENSG00000165916, ENSG00000165819, ENSG00000159377, ENSG00000136930, ENSG00000099341, ENSG00000008018, ENSG00000100804, ENSG00000159352, ENSG00000013275, ENSG00000109971, ENSG00000108344, ENSG00000087191, ENSG00000101182, ENSG00000179134, ENSG00000142507, ENSG00000198952, ENSG00000204348, ENSG00000172936, ENSG00000170315, ENSG00000204389, ENSG00000256646, ENSG0000…	954	134	13955	2.7290825745486402	0.06600677549593503	4.32114721791682E-4	0.04115308538778894
GOTERM_MF_ALL	GO:0005515~protein binding	734	62.95025728987993	1.2191277660184804E-5	ENSG00000068400, ENSG00000239779, ENSG00000133265, ENSG00000114745, ENSG00000204673, ENSG00000133142, ENSG00000198901, ENSG00000135446, ENSG00000171425, ENSG00000076382, ENSG00000168259, ENSG00000169228, ENSG00000013810, ENSG00000146109, ENSG00000099381, ENSG00000101439, ENSG00000205643, ENSG00000123349, ENSG00000100348, ENSG00000169100, ENSG00000100227, ENSG00000120075, ENSG00000161981, ENSG0000…	985	9614	14032	1.087615248067803	0.017090837640913015	0.0019167397654623888	0.18815205188885215
GOTERM_BP_ALL	GO:0009058~biosynthetic process	449	38.507718696397944	1.2378888490740855E-5	ENSG00000167283, ENSG00000114745, ENSG00000171421, ENSG00000133142, ENSG00000135446, ENSG00000171425, ENSG00000204316, ENSG00000146109, ENSG00000099381, ENSG00000101439, ENSG00000123349, ENSG00000169100, ENSG00000100227, ENSG00000120075, ENSG00000177084, ENSG00000169592, ENSG00000065029, ENSG00000133398, ENSG00000149600, ENSG00000182551, ENSG00000108298, ENSG00000126746, ENSG00000089693, ENSG0000…	954	5645	13955	1.1634932306840993	0.07043253660485316	4.592645484709454E-4	0.043738739333951025
GOTERM_BP_ALL	GO:0051438~regulation of ubiquitin-protein transferase activity	22	1.8867924528301887	1.2722595279994924E-5	ENSG00000087191, ENSG00000106588, ENSG00000185627, ENSG00000101182, ENSG00000165916, ENSG00000142507, ENSG00000269897, ENSG00000159377, ENSG00000196510, ENSG00000130177, ENSG00000136930, ENSG00000099341, ENSG00000008018, ENSG00000141552, ENSG00000116288, ENSG00000100804, ENSG00000170315, ENSG00000256646, ENSG00000159352, ENSG00000013275, ENSG00000103266, ENSG00000108344, ENSG00000127445	954	109	13955	2.952416671475006	0.07231569222166301	4.690661847293128E-4	0.04467221267688217
GOTERM_BP_ALL	GO:1904668~positive regulation of ubiquitin protein ligase activity	18	1.5437392795883362	1.3131917421128144E-5	ENSG00000087191, ENSG00000106588, ENSG00000185627, ENSG00000101182, ENSG00000165916, ENSG00000142507, ENSG00000159377, ENSG00000196510, ENSG00000130177, ENSG00000136930, ENSG00000099341, ENSG00000008018, ENSG00000141552, ENSG00000100804, ENSG00000170315, ENSG00000256646, ENSG00000159352, ENSG00000013275, ENSG00000108344	954	77	13955	3.4195050232786084	0.07455337624752012	4.811501917219561E-4	0.04582305097633411
GOTERM_CC_ALL	GO:0031011~Ino80 complex	8	0.6861063464837049	1.342510128150079E-5	ENSG00000183207, ENSG00000153391, ENSG00000187778, ENSG00000169592, ENSG00000105619, ENSG00000101442, ENSG00000170322, ENSG00000274049	1000	14	14909	8.519428571428572	0.011625240291237904	1.886010196159224E-4	0.016954603715185677
GOTERM_CC_ALL	GO:0033202~DNA helicase complex	8	0.6861063464837049	1.342510128150079E-5	ENSG00000183207, ENSG00000153391, ENSG00000187778, ENSG00000169592, ENSG00000105619, ENSG00000101442, ENSG00000170322, ENSG00000274049	1000	14	14909	8.519428571428572	0.011625240291237904	1.886010196159224E-4	0.016954603715185677
GOTERM_BP_ALL	GO:1901576~organic substance biosynthetic process	443	37.99313893653517	1.4688920238741817E-5	ENSG00000167283, ENSG00000114745, ENSG00000171421, ENSG00000133142, ENSG00000135446, ENSG00000171425, ENSG00000204316, ENSG00000146109, ENSG00000099381, ENSG00000101439, ENSG00000123349, ENSG00000169100, ENSG00000100227, ENSG00000120075, ENSG00000177084, ENSG00000169592, ENSG00000065029, ENSG00000133398, ENSG00000149600, ENSG00000182551, ENSG00000108298, ENSG00000126746, ENSG00000089693, ENSG0000…	954	5566	13955	1.164238589941476	0.08301600994097769	5.348761758539382E-4	0.050939724630402174
GOTERM_BP_ALL	GO:0044770~cell cycle phase transition	63	5.4030874785591765	1.5213660861767567E-5	ENSG00000178971, ENSG00000185627, ENSG00000159377, ENSG00000135249, ENSG00000154767, ENSG00000135446, ENSG00000136930, ENSG00000139842, ENSG00000008018, ENSG00000099341, ENSG00000013810, ENSG00000163161, ENSG00000151849, ENSG00000181817, ENSG00000160299, ENSG00000177084, ENSG00000108344, ENSG00000087191, ENSG00000101182, ENSG00000116717, ENSG00000130724, ENSG00000136861, ENSG00000196510, ENSG0000…	954	525	13955	1.7553459119496855	0.0858506167561286	5.505851866476495E-4	0.05243579553460748
GOTERM_BP_ALL	GO:0000278~mitotic cell cycle	98	8.404802744425385	1.5502387464736292E-5	ENSG00000178971, ENSG00000159377, ENSG00000174775, ENSG00000198901, ENSG00000154767, ENSG00000135446, ENSG00000136930, ENSG00000076382, ENSG00000013810, ENSG00000142945, ENSG00000177084, ENSG00000108344, ENSG00000130724, ENSG00000196313, ENSG00000175756, ENSG00000260914, ENSG00000101421, ENSG00000100297, ENSG00000011485, ENSG00000094914, ENSG00000106588, ENSG00000198089, ENSG00000103995, ENSG0000…	954	932	13955	1.5381249943765127	0.0874065565659633	5.576133149663377E-4	0.053105129742005173
GOTERM_BP_ALL	GO:0071166~ribonucleoprotein complex localization	23	1.9725557461406518	1.5818983328476943E-5	ENSG00000133226, ENSG00000140829, ENSG00000125450, ENSG00000198563, ENSG00000124193, ENSG00000198952, ENSG00000165271, ENSG00000196313, ENSG00000242372, ENSG00000145216, ENSG00000079134, ENSG00000100836, ENSG00000205323, ENSG00000272391, ENSG00000063244, ENSG00000100227, ENSG00000109111, ENSG00000051596, ENSG00000123136, ENSG00000205937, ENSG00000100650, ENSG00000094914, ENSG00000100296	954	119	13955	2.827237813364339	0.08910963966037855	5.65552622149609E-4	0.05386124141780817
GOTERM_BP_ALL	GO:0035966~response to topologically incorrect protein	29	2.4871355060034306	1.6399776968143683E-5	ENSG00000074842, ENSG00000070423, ENSG00000145050, ENSG00000044574, ENSG00000165280, ENSG00000213648, ENSG00000116688, ENSG00000080824, ENSG00000138073, ENSG00000121022, ENSG00000107175, ENSG00000013573, ENSG00000109971, ENSG00000099958, ENSG00000173110, ENSG00000105723, ENSG00000070010, ENSG00000138942, ENSG00000261052, ENSG00000132002, ENSG00000154832, ENSG00000204843, ENSG00000160087, ENSG0000…	954	173	13955	2.4520728057100616	0.09222568000163545	5.827848453920457E-4	0.05550237771507904
GOTERM_BP_ALL	GO:0010257~NADH dehydrogenase complex assembly	15	1.2864493996569468	1.6919938223451687E-5	ENSG00000183648, ENSG00000155463, ENSG00000090266, ENSG00000113845, ENSG00000074582, ENSG00000110074, ENSG00000158864, ENSG00000119421, ENSG00000213619, ENSG00000168653, ENSG00000166136, ENSG00000224877, ENSG00000170906, ENSG00000147123, ENSG00000184983	954	56	13955	3.9181828391734053	0.09500737100013257	5.905959501783521E-4	0.056246279845770165
GOTERM_BP_ALL	GO:0097031~mitochondrial respiratory chain complex I biogenesis	15	1.2864493996569468	1.6919938223451687E-5	ENSG00000183648, ENSG00000155463, ENSG00000090266, ENSG00000113845, ENSG00000074582, ENSG00000110074, ENSG00000158864, ENSG00000119421, ENSG00000213619, ENSG00000168653, ENSG00000166136, ENSG00000224877, ENSG00000170906, ENSG00000147123, ENSG00000184983	954	56	13955	3.9181828391734053	0.09500737100013257	5.905959501783521E-4	0.056246279845770165
GOTERM_BP_ALL	GO:0032981~mitochondrial respiratory chain complex I assembly	15	1.2864493996569468	1.6919938223451687E-5	ENSG00000183648, ENSG00000155463, ENSG00000090266, ENSG00000113845, ENSG00000074582, ENSG00000110074, ENSG00000158864, ENSG00000119421, ENSG00000213619, ENSG00000168653, ENSG00000166136, ENSG00000224877, ENSG00000170906, ENSG00000147123, ENSG00000184983	954	56	13955	3.9181828391734053	0.09500737100013257	5.905959501783521E-4	0.056246279845770165
GOTERM_BP_ALL	GO:0032984~macromolecular complex disassembly	37	3.173241852487135	1.7834692110642522E-5	ENSG00000242485, ENSG00000171421, ENSG00000266472, ENSG00000131165, ENSG00000204316, ENSG00000186185, ENSG00000144029, ENSG00000143314, ENSG00000143436, ENSG00000125901, ENSG00000062582, ENSG00000142945, ENSG00000142669, ENSG00000109971, ENSG00000214026, ENSG00000077549, ENSG00000105402, ENSG00000071127, ENSG00000181991, ENSG00000130724, ENSG00000139613, ENSG00000135596, ENSG00000172661, ENSG0000…	954	251	13955	2.156301419061699	0.0998785873294914	6.188638162392955E-4	0.05893841192799393
GOTERM_BP_ALL	GO:0071426~ribonucleoprotein complex export from nucleus	22	1.8867924528301887	1.962504899372758E-5	ENSG00000133226, ENSG00000140829, ENSG00000125450, ENSG00000198563, ENSG00000124193, ENSG00000198952, ENSG00000165271, ENSG00000196313, ENSG00000242372, ENSG00000145216, ENSG00000079134, ENSG00000100836, ENSG00000205323, ENSG00000272391, ENSG00000063244, ENSG00000100227, ENSG00000051596, ENSG00000123136, ENSG00000205937, ENSG00000100650, ENSG00000094914, ENSG00000100296	954	112	13955	2.8733340820604973	0.1093368000283318	6.770068070994093E-4	0.06447574575834009
GOTERM_CC_ALL	GO:0008180~COP9 signalosome	11	0.9433962264150944	2.1138171330407056E-5	ENSG00000168090, ENSG00000144524, ENSG00000173110, ENSG00000088986, ENSG00000165283, ENSG00000044574, ENSG00000121022, ENSG00000111652, ENSG00000176788, ENSG00000138663, ENSG00000137312	1000	31	14909	5.290290322580645	0.018243084821827016	2.922436068061039E-4	0.026271727224934486
GOTERM_BP_ALL	GO:0019882~antigen processing and presentation	31	2.6586620926243567	2.284432478147394E-5	ENSG00000111737, ENSG00000106588, ENSG00000137807, ENSG00000106367, ENSG00000185627, ENSG00000100280, ENSG00000165916, ENSG00000174996, ENSG00000159377, ENSG00000042753, ENSG00000135720, ENSG00000136930, ENSG00000099341, ENSG00000008018, ENSG00000100804, ENSG00000115073, ENSG00000159352, ENSG00000013275, ENSG00000072958, ENSG00000142945, ENSG00000079805, ENSG00000108344, ENSG00000161203, ENSG0000…	954	195	13955	2.3254582594205235	0.12609452008977584	7.834806504995043E-4	0.07461593989669801
GOTERM_BP_ALL	GO:0015980~energy derivation by oxidation of organic compounds	36	3.0874785591766725	2.3173563601394785E-5	ENSG00000183648, ENSG00000127540, ENSG00000165280, ENSG00000111775, ENSG00000117118, ENSG00000168291, ENSG00000119421, ENSG00000131143, ENSG00000158864, ENSG00000116288, ENSG00000119689, ENSG00000146701, ENSG00000168653, ENSG00000163541, ENSG00000166136, ENSG00000233954, ENSG00000170906, ENSG00000184983, ENSG00000176340, ENSG00000156873, ENSG00000155463, ENSG00000105723, ENSG00000090266, ENSG0000…	954	244	13955	2.1582121868233837	0.12779048066180332	7.901783334371552E-4	0.0752538036489225
GOTERM_BP_ALL	GO:1904666~regulation of ubiquitin protein ligase activity	18	1.5437392795883362	2.654307370257327E-5	ENSG00000087191, ENSG00000106588, ENSG00000185627, ENSG00000101182, ENSG00000165916, ENSG00000142507, ENSG00000159377, ENSG00000196510, ENSG00000130177, ENSG00000136930, ENSG00000099341, ENSG00000008018, ENSG00000141552, ENSG00000100804, ENSG00000170315, ENSG00000256646, ENSG00000159352, ENSG00000013275, ENSG00000108344	954	81	13955	3.250640577684603	0.14495930377938682	8.998712170774696E-4	0.08570056785118196
GOTERM_MF_ALL	GO:0036094~small molecule binding	212	18.181818181818183	2.8189939314241735E-5	ENSG00000198585, ENSG00000151498, ENSG00000135446, ENSG00000169228, ENSG00000099381, ENSG00000146109, ENSG00000100227, ENSG00000177084, ENSG00000144045, ENSG00000141698, ENSG00000100461, ENSG00000179950, ENSG00000261456, ENSG00000176444, ENSG00000110931, ENSG00000143748, ENSG00000260914, ENSG00000164347, ENSG00000110721, ENSG00000044574, ENSG00000068745, ENSG00000168393, ENSG00000132153, ENSG0000…	985	2336	14032	1.2928447256797164	0.03907713255208489	0.003988876412965205	0.3915582570748177
GOTERM_CC_ALL	GO:0015935~small ribosomal subunit	16	1.3722126929674099	2.8350660086707375E-5	ENSG00000181991, ENSG00000270800, ENSG00000083845, ENSG00000266472, ENSG00000149806, ENSG00000144029, ENSG00000197728, ENSG00000170889, ENSG00000125901, ENSG00000124614, ENSG00000128626, ENSG00000105193, ENSG00000062582, ENSG00000105372, ENSG00000204628, ENSG00000142534	1000	67	14909	3.560358208955224	0.024391377940000125	3.858347646175332E-4	0.03468526069983106
GOTERM_BP_ALL	GO:0033238~regulation of cellular amine metabolic process	16	1.3722126929674099	2.9158577359877404E-5	ENSG00000087191, ENSG00000106588, ENSG00000185627, ENSG00000101182, ENSG00000165916, ENSG00000142507, ENSG00000159377, ENSG00000136930, ENSG00000099341, ENSG00000008018, ENSG00000116288, ENSG00000100804, ENSG00000256646, ENSG00000159352, ENSG00000013275, ENSG00000180304, ENSG00000108344	954	66	13955	3.5461533574741124	0.15805291794346343	9.782680664241657E-4	0.09316680788559015
GOTERM_BP_ALL	GO:0009056~catabolic process	163	13.979416809605489	2.9494490699663695E-5	ENSG00000160803, ENSG00000130311, ENSG00000198585, ENSG00000159377, ENSG00000133265, ENSG00000169062, ENSG00000151498, ENSG00000138796, ENSG00000136930, ENSG00000142541, ENSG00000101439, ENSG00000168894, ENSG00000105193, ENSG00000167969, ENSG00000141698, ENSG00000108344, ENSG00000095059, ENSG00000070610, ENSG00000158717, ENSG00000115307, ENSG00000136942, ENSG00000144713, ENSG00000171824, ENSG0000…	954	1761	13955	1.3539720975193958	0.15971995975271447	9.782680664241657E-4	0.09316680788559015
GOTERM_BP_ALL	GO:0038061~NIK/NF-kappaB signaling	20	1.7152658662092626	2.9684689589748374E-5	ENSG00000087191, ENSG00000106588, ENSG00000185627, ENSG00000101182, ENSG00000130402, ENSG00000165916, ENSG00000130725, ENSG00000142507, ENSG00000159377, ENSG00000127191, ENSG00000136930, ENSG00000099341, ENSG00000008018, ENSG00000100804, ENSG00000170315, ENSG00000256646, ENSG00000006062, ENSG00000159352, ENSG00000013275, ENSG00000149923, ENSG00000108344	954	98	13955	2.9852821631797375	0.16066239870318755	9.782680664241657E-4	0.09316680788559015
GOTERM_BP_ALL	GO:0006406~mRNA export from nucleus	20	1.7152658662092626	2.9684689589748374E-5	ENSG00000133226, ENSG00000140829, ENSG00000125450, ENSG00000198563, ENSG00000124193, ENSG00000198952, ENSG00000196313, ENSG00000145216, ENSG00000079134, ENSG00000100836, ENSG00000205323, ENSG00000272391, ENSG00000063244, ENSG00000100227, ENSG00000051596, ENSG00000123136, ENSG00000205937, ENSG00000100650, ENSG00000094914, ENSG00000100296	954	98	13955	2.9852821631797375	0.16066239870318755	9.782680664241657E-4	0.09316680788559015
GOTERM_BP_ALL	GO:0071427~mRNA-containing ribonucleoprotein complex export from nucleus	20	1.7152658662092626	2.9684689589748374E-5	ENSG00000133226, ENSG00000140829, ENSG00000125450, ENSG00000198563, ENSG00000124193, ENSG00000198952, ENSG00000196313, ENSG00000145216, ENSG00000079134, ENSG00000100836, ENSG00000205323, ENSG00000272391, ENSG00000063244, ENSG00000100227, ENSG00000051596, ENSG00000123136, ENSG00000205937, ENSG00000100650, ENSG00000094914, ENSG00000100296	954	98	13955	2.9852821631797375	0.16066239870318755	9.782680664241657E-4	0.09316680788559015
GOTERM_BP_ALL	GO:0006753~nucleoside phosphate metabolic process	68	5.831903945111493	3.080991011821499E-5	ENSG00000068120, ENSG00000183648, ENSG00000130313, ENSG00000127540, ENSG00000198585, ENSG00000099624, ENSG00000167283, ENSG00000169020, ENSG00000168291, ENSG00000116288, ENSG00000146701, ENSG00000168653, ENSG00000008130, ENSG00000233954, ENSG00000184983, ENSG00000141698, ENSG00000261052, ENSG00000082458, ENSG00000213619, ENSG00000137274, ENSG00000204389, ENSG00000204388, ENSG00000185100, ENSG0000…	954	594	13955	1.6745724188072195	0.16621630605728055	0.0010097092210408349	0.09616115280229547
GOTERM_BP_ALL	GO:0071822~protein complex subunit organization	145	12.435677530017152	3.314345297447265E-5	ENSG00000136936, ENSG00000183648, ENSG00000103051, ENSG00000006712, ENSG00000114745, ENSG00000174775, ENSG00000266472, ENSG00000171421, ENSG00000116128, ENSG00000137106, ENSG00000204316, ENSG00000168653, ENSG00000166477, ENSG00000204713, ENSG00000142945, ENSG00000142669, ENSG00000184983, ENSG00000167965, ENSG00000095059, ENSG00000131899, ENSG00000181991, ENSG00000130724, ENSG00000118046, ENSG0000…	954	1534	13955	1.382687729425817	0.17761745844610766	0.0010801835861680342	0.1028728833207665
GOTERM_BP_ALL	GO:0050658~RNA transport	27	2.3156089193825045	3.3837559550957335E-5	ENSG00000133226, ENSG00000198563, ENSG00000124193, ENSG00000135486, ENSG00000169062, ENSG00000145216, ENSG00000205323, ENSG00000100227, ENSG00000109111, ENSG00000051596, ENSG00000140829, ENSG00000125450, ENSG00000074356, ENSG00000198952, ENSG00000196313, ENSG00000165271, ENSG00000137312, ENSG00000079134, ENSG00000100836, ENSG00000063244, ENSG00000272391, ENSG00000102898, ENSG00000123136, ENSG0000…	954	161	13955	2.453123168873784	0.1809785288066149	0.001090174804062524	0.10382441175153857
GOTERM_BP_ALL	GO:0050657~nucleic acid transport	27	2.3156089193825045	3.3837559550957335E-5	ENSG00000133226, ENSG00000198563, ENSG00000124193, ENSG00000135486, ENSG00000169062, ENSG00000145216, ENSG00000205323, ENSG00000100227, ENSG00000109111, ENSG00000051596, ENSG00000140829, ENSG00000125450, ENSG00000074356, ENSG00000198952, ENSG00000196313, ENSG00000165271, ENSG00000137312, ENSG00000079134, ENSG00000100836, ENSG00000063244, ENSG00000272391, ENSG00000102898, ENSG00000123136, ENSG0000…	954	161	13955	2.453123168873784	0.1809785288066149	0.001090174804062524	0.10382441175153857
GOTERM_BP_ALL	GO:0033209~tumor necrosis factor-mediated signaling pathway	22	1.8867924528301887	3.4004435319122636E-5	ENSG00000087191, ENSG00000106588, ENSG00000185627, ENSG00000101182, ENSG00000165916, ENSG00000142507, ENSG00000159377, ENSG00000127191, ENSG00000084207, ENSG00000136930, ENSG00000099341, ENSG00000008018, ENSG00000100804, ENSG00000170315, ENSG00000204389, ENSG00000256646, ENSG00000204388, ENSG00000006062, ENSG00000159352, ENSG00000013275, ENSG00000149600, ENSG00000054967, ENSG00000108344	954	116	13955	2.774253596472204	0.18178454083462958	0.001090174804062524	0.10382441175153857
GOTERM_BP_ALL	GO:1902582~single-organism intracellular transport	72	6.174957118353345	3.4252443138131E-5	ENSG00000157911, ENSG00000099624, ENSG00000167283, ENSG00000169020, ENSG00000171700, ENSG00000197728, ENSG00000142541, ENSG00000170889, ENSG00000167881, ENSG00000268173, ENSG00000105193, ENSG00000107175, ENSG00000105197, ENSG00000188807, ENSG00000125450, ENSG00000130402, ENSG00000130204, ENSG00000117408, ENSG00000196313, ENSG00000165271, ENSG00000136942, ENSG00000067606, ENSG00000149806, ENSG0000…	954	642	13955	1.6405101980838181	0.1829809567336257	0.0010921900652531608	0.10401633813514594
GOTERM_MF_ALL	GO:0019843~rRNA binding	15	1.2864493996569468	3.491651035125289E-5	ENSG00000137818, ENSG00000268439, ENSG00000130810, ENSG00000181991, ENSG00000243207, ENSG00000242485, ENSG00000132591, ENSG00000083845, ENSG00000174547, ENSG00000170889, ENSG00000100316, ENSG00000166902, ENSG00000108298, ENSG00000273899, ENSG00000142534	985	58	14032	3.684228951514091	0.04817378450629517	0.004491532922456622	0.4409002988899115
GOTERM_BP_ALL	GO:0051603~proteolysis involved in cellular protein catabolic process	68	5.831903945111493	3.6933002862365015E-5	ENSG00000130311, ENSG00000160803, ENSG00000185627, ENSG00000159377, ENSG00000133265, ENSG00000162191, ENSG00000136930, ENSG00000139842, ENSG00000008018, ENSG00000099341, ENSG00000116288, ENSG00000168894, ENSG00000159210, ENSG00000204599, ENSG00000184787, ENSG00000108344, ENSG00000087191, ENSG00000101182, ENSG00000111667, ENSG00000158717, ENSG00000070010, ENSG00000115307, ENSG00000196510, ENSG0000…	954	597	13955	1.6661574820292937	0.19580117124059393	0.0011713321714252216	0.11155355380686378
GOTERM_BP_ALL	GO:0006310~DNA recombination	34	2.9159519725557463	3.912782710769709E-5	ENSG00000183207, ENSG00000160949, ENSG00000106628, ENSG00000105619, ENSG00000100918, ENSG00000248643, ENSG00000062822, ENSG00000169188, ENSG00000109111, ENSG00000187778, ENSG00000153391, ENSG00000177084, ENSG00000071564, ENSG00000160957, ENSG00000129197, ENSG00000132207, ENSG00000214941, ENSG00000131470, ENSG00000175854, ENSG00000169592, ENSG00000077463, ENSG00000170322, ENSG00000140451, ENSG0000…	954	230	13955	2.1623826451554096	0.20614836784730772	0.0012311505565454205	0.11725044629042503
GOTERM_BP_ALL	GO:0009117~nucleotide metabolic process	67	5.74614065180103	3.923653240049823E-5	ENSG00000068120, ENSG00000183648, ENSG00000130313, ENSG00000127540, ENSG00000198585, ENSG00000099624, ENSG00000167283, ENSG00000169020, ENSG00000168291, ENSG00000116288, ENSG00000146701, ENSG00000168653, ENSG00000008130, ENSG00000233954, ENSG00000184983, ENSG00000141698, ENSG00000261052, ENSG00000082458, ENSG00000213619, ENSG00000137274, ENSG00000204389, ENSG00000204388, ENSG00000185100, ENSG0000…	954	587	13955	1.6696220343644084	0.20665737020360597	0.0012311505565454205	0.11725044629042503
GOTERM_BP_ALL	GO:0051169~nuclear transport	53	4.545454545454546	4.1523282630053965E-5	ENSG00000133226, ENSG00000124193, ENSG00000135486, ENSG00000169062, ENSG00000171700, ENSG00000116288, ENSG00000145216, ENSG00000205323, ENSG00000100227, ENSG00000268173, ENSG00000109111, ENSG00000107175, ENSG00000140829, ENSG00000125450, ENSG00000117408, ENSG00000196313, ENSG00000165271, ENSG00000172757, ENSG00000079134, ENSG00000063244, ENSG00000188976, ENSG00000100650, ENSG00000094914, ENSG0000…	954	431	13955	1.7987883475122453	0.2172895554459081	0.001296009757855494	0.12342740836806516
GOTERM_BP_ALL	GO:0010564~regulation of cell cycle process	63	5.4030874785591765	4.522856921907988E-5	ENSG00000178971, ENSG00000185627, ENSG00000198585, ENSG00000159377, ENSG00000135249, ENSG00000154767, ENSG00000248643, ENSG00000135446, ENSG00000131165, ENSG00000136930, ENSG00000076382, ENSG00000139842, ENSG00000008018, ENSG00000099341, ENSG00000013810, ENSG00000163161, ENSG00000151849, ENSG00000181817, ENSG00000108262, ENSG00000013573, ENSG00000108344, ENSG00000087191, ENSG00000101182, ENSG0000…	954	544	13955	1.6940378745837958	0.234215586340916	0.0014042280517018537	0.1337337378277846
GOTERM_BP_ALL	GO:0051236~establishment of RNA localization	27	2.3156089193825045	4.680997307757674E-5	ENSG00000133226, ENSG00000198563, ENSG00000124193, ENSG00000135486, ENSG00000169062, ENSG00000145216, ENSG00000205323, ENSG00000100227, ENSG00000109111, ENSG00000051596, ENSG00000140829, ENSG00000125450, ENSG00000074356, ENSG00000198952, ENSG00000196313, ENSG00000165271, ENSG00000137312, ENSG00000079134, ENSG00000100836, ENSG00000063244, ENSG00000272391, ENSG00000102898, ENSG00000123136, ENSG0000…	954	164	13955	2.4082489645651175	0.24132766828566632	0.0014398152792879412	0.13712294014306925
GOTERM_BP_ALL	GO:0042176~regulation of protein catabolic process	45	3.8593481989708405	4.686294857150106E-5	ENSG00000130311, ENSG00000106588, ENSG00000160803, ENSG00000185627, ENSG00000028528, ENSG00000165916, ENSG00000165280, ENSG00000159377, ENSG00000167085, ENSG00000133265, ENSG00000104969, ENSG00000162191, ENSG00000213923, ENSG00000158941, ENSG00000130177, ENSG00000136930, ENSG00000099341, ENSG00000008018, ENSG00000141552, ENSG00000116288, ENSG00000100804, ENSG00000141551, ENSG00000159210, ENSG0000…	954	346	13955	1.9024702802922893	0.24156476947973549	0.0014398152792879412	0.13712294014306925
GOTERM_CC_ALL	GO:0044427~chromosomal part	81	6.946826758147513	4.740938011359077E-5	ENSG00000178971, ENSG00000136936, ENSG00000183207, ENSG00000148362, ENSG00000135446, ENSG00000076382, ENSG00000062822, ENSG00000116288, ENSG00000099381, ENSG00000183495, ENSG00000120438, ENSG00000109111, ENSG00000153391, ENSG00000187778, ENSG00000142945, ENSG00000177084, ENSG00000013573, ENSG00000141456, ENSG00000106245, ENSG00000125450, ENSG00000139613, ENSG00000169592, ENSG00000132780, ENSG0000…	1000	768	14909	1.57243359375	0.040453545092463905	6.352856935221163E-4	0.05711006865991011
GOTERM_BP_ALL	GO:0006913~nucleocytoplasmic transport	52	4.459691252144083	5.3574053682714794E-5	ENSG00000133226, ENSG00000124193, ENSG00000135486, ENSG00000169062, ENSG00000171700, ENSG00000116288, ENSG00000145216, ENSG00000205323, ENSG00000100227, ENSG00000268173, ENSG00000109111, ENSG00000107175, ENSG00000140829, ENSG00000125450, ENSG00000117408, ENSG00000196313, ENSG00000165271, ENSG00000172757, ENSG00000079134, ENSG00000063244, ENSG00000100650, ENSG00000094914, ENSG00000100296, ENSG0000…	954	424	13955	1.7939856018353704	0.27101008716548114	0.0016374784594525107	0.1559476857976641
GOTERM_CC_ALL	GO:0030532~small nuclear ribonucleoprotein complex	15	1.2864493996569468	5.6832494344409545E-5	ENSG00000131876, ENSG00000104852, ENSG00000101161, ENSG00000198563, ENSG00000174243, ENSG00000171960, ENSG00000115128, ENSG00000130332, ENSG00000144028, ENSG00000169217, ENSG00000007392, ENSG00000100138, ENSG00000117360, ENSG00000181817, ENSG00000124562	1000	63	14909	3.5497619047619047	0.04829722993893004	7.500167056663745E-4	0.0674240046540495
GOTERM_BP_ALL	GO:1903311~regulation of mRNA metabolic process	22	1.8867924528301887	5.717723128438946E-5	ENSG00000104852, ENSG00000124193, ENSG00000155827, ENSG00000006712, ENSG00000173933, ENSG00000130254, ENSG00000008128, ENSG00000248333, ENSG00000100813, ENSG00000166477, ENSG00000100836, ENSG00000204389, ENSG00000168002, ENSG00000204388, ENSG00000063244, ENSG00000109111, ENSG00000259956, ENSG00000182872, ENSG00000205937, ENSG00000160633, ENSG00000109971, ENSG00000071626	954	120	13955	2.6817784765897974	0.2863447734114939	0.0017386004502402753	0.1655781883276804
GOTERM_BP_ALL	GO:0015992~proton transport	23	1.9725557461406518	5.762172727451423E-5	ENSG00000176087, ENSG00000176340, ENSG00000136856, ENSG00000130402, ENSG00000127540, ENSG00000175564, ENSG00000099624, ENSG00000167283, ENSG00000169020, ENSG00000111775, ENSG00000131100, ENSG00000131143, ENSG00000112695, ENSG00000267059, ENSG00000167863, ENSG00000116288, ENSG00000010256, ENSG00000197818, ENSG00000184076, ENSG00000165283, ENSG00000159199, ENSG00000233954, ENSG00000254870, ENSG0000…	954	129	13955	2.6080720913981117	0.2882140082051181	0.0017431311240633817	0.16600967375806203
GOTERM_CC_ALL	GO:0005694~chromosome	89	7.632933104631218	5.833902047364842E-5	ENSG00000178971, ENSG00000136936, ENSG00000183207, ENSG00000148362, ENSG00000135446, ENSG00000131165, ENSG00000076382, ENSG00000062822, ENSG00000116288, ENSG00000099381, ENSG00000183495, ENSG00000120438, ENSG00000100029, ENSG00000109111, ENSG00000153391, ENSG00000187778, ENSG00000142945, ENSG00000177084, ENSG00000013573, ENSG00000141456, ENSG00000106245, ENSG00000183955, ENSG00000125450, ENSG0000…	1000	870	14909	1.5251735632183907	0.04954529218038917	7.584072661574295E-4	0.06817828810577121
GOTERM_BP_ALL	GO:2000060~positive regulation of protein ubiquitination involved in ubiquitin-dependent protein catabolic process	18	1.5437392795883362	5.953641032347102E-5	ENSG00000087191, ENSG00000106588, ENSG00000185627, ENSG00000101182, ENSG00000165916, ENSG00000142507, ENSG00000159377, ENSG00000196510, ENSG00000130177, ENSG00000136930, ENSG00000099341, ENSG00000008018, ENSG00000141552, ENSG00000100804, ENSG00000170315, ENSG00000256646, ENSG00000159352, ENSG00000013275, ENSG00000108344	954	86	13955	3.0616498464238697	0.2962100106057747	0.001791863696419161	0.17065079244758172
GOTERM_CC_ALL	GO:0097525~spliceosomal snRNP complex	14	1.2006861063464835	6.421185643260525E-5	ENSG00000131876, ENSG00000104852, ENSG00000101161, ENSG00000198563, ENSG00000174243, ENSG00000171960, ENSG00000115128, ENSG00000130332, ENSG00000144028, ENSG00000169217, ENSG00000007392, ENSG00000100138, ENSG00000117360, ENSG00000124562	1000	56	14909	3.72725	0.05439497916896885	8.224783375411644E-4	0.07393806409813222
GOTERM_BP_ALL	GO:0043488~regulation of mRNA stability	23	1.9725557461406518	6.497919730031712E-5	ENSG00000087191, ENSG00000106588, ENSG00000185627, ENSG00000101182, ENSG00000165916, ENSG00000165819, ENSG00000179134, ENSG00000142507, ENSG00000159377, ENSG00000136930, ENSG00000099341, ENSG00000008018, ENSG00000100804, ENSG00000172936, ENSG00000170315, ENSG00000204389, ENSG00000256646, ENSG00000204388, ENSG00000159352, ENSG00000013275, ENSG00000182872, ENSG00000109971, ENSG00000075914, ENSG0000…	954	130	13955	2.5880099983873572	0.3184527653287018	0.0019457476389572114	0.1853061575802952
GOTERM_BP_ALL	GO:2000058~regulation of protein ubiquitination involved in ubiquitin-dependent protein catabolic process	19	1.6295025728987993	6.554620482478201E-5	ENSG00000087191, ENSG00000106588, ENSG00000185627, ENSG00000101182, ENSG00000165916, ENSG00000142507, ENSG00000159377, ENSG00000196510, ENSG00000130177, ENSG00000136930, ENSG00000099341, ENSG00000008018, ENSG00000141552, ENSG00000100804, ENSG00000170315, ENSG00000256646, ENSG00000159352, ENSG00000204599, ENSG00000013275, ENSG00000108344	954	95	13955	2.9255765199161425	0.3207291144015798	0.0019528134457645915	0.1859790801543562
GOTERM_BP_ALL	GO:0031396~regulation of protein ubiquitination	34	2.9159519725557463	7.148565216254747E-5	ENSG00000106588, ENSG00000185627, ENSG00000182979, ENSG00000165916, ENSG00000044574, ENSG00000159377, ENSG00000133265, ENSG00000162191, ENSG00000130177, ENSG00000136930, ENSG00000099341, ENSG00000080824, ENSG00000008018, ENSG00000141552, ENSG00000116288, ENSG00000100804, ENSG00000159352, ENSG00000204599, ENSG00000013275, ENSG00000108344, ENSG00000127445, ENSG00000087191, ENSG00000101182, ENSG0000…	954	237	13955	2.098514803315376	0.34412196105360315	0.002119064633702852	0.20181225821567422
GOTERM_CC_ALL	GO:0045271~respiratory chain complex I	12	1.0291595197255576	7.205562594727425E-5	ENSG00000116288, ENSG00000183648, ENSG00000168653, ENSG00000166136, ENSG00000090266, ENSG00000170906, ENSG00000147123, ENSG00000184983, ENSG00000110074, ENSG00000158864, ENSG00000119421, ENSG00000213619	1000	42	14909	4.259714285714286	0.06083369932099736	8.8395000281797E-4	0.07946416213621936
GOTERM_CC_ALL	GO:0030964~NADH dehydrogenase complex	12	1.0291595197255576	7.205562594727425E-5	ENSG00000116288, ENSG00000183648, ENSG00000168653, ENSG00000166136, ENSG00000090266, ENSG00000170906, ENSG00000147123, ENSG00000184983, ENSG00000110074, ENSG00000158864, ENSG00000119421, ENSG00000213619	1000	42	14909	4.259714285714286	0.06083369932099736	8.8395000281797E-4	0.07946416213621936
GOTERM_CC_ALL	GO:0005747~mitochondrial respiratory chain complex I	12	1.0291595197255576	7.205562594727425E-5	ENSG00000116288, ENSG00000183648, ENSG00000168653, ENSG00000166136, ENSG00000090266, ENSG00000170906, ENSG00000147123, ENSG00000184983, ENSG00000110074, ENSG00000158864, ENSG00000119421, ENSG00000213619	1000	42	14909	4.259714285714286	0.06083369932099736	8.8395000281797E-4	0.07946416213621936
GOTERM_BP_ALL	GO:0006818~hydrogen transport	23	1.9725557461406518	7.316323991052407E-5	ENSG00000176087, ENSG00000176340, ENSG00000136856, ENSG00000130402, ENSG00000127540, ENSG00000175564, ENSG00000099624, ENSG00000167283, ENSG00000169020, ENSG00000111775, ENSG00000131100, ENSG00000131143, ENSG00000112695, ENSG00000267059, ENSG00000167863, ENSG00000116288, ENSG00000010256, ENSG00000197818, ENSG00000184076, ENSG00000165283, ENSG00000159199, ENSG00000233954, ENSG00000254870, ENSG0000…	954	131	13955	2.5682541968729495	0.3505821333739616	0.0021579497611609075	0.20551554090866211
GOTERM_BP_ALL	GO:0006605~protein targeting	71	6.089193825042882	7.416713573665042E-5	ENSG00000157911, ENSG00000116688, ENSG00000171700, ENSG00000136930, ENSG00000099341, ENSG00000197728, ENSG00000142541, ENSG00000170889, ENSG00000167881, ENSG00000159210, ENSG00000169100, ENSG00000268173, ENSG00000105193, ENSG00000107175, ENSG00000105197, ENSG00000125450, ENSG00000130204, ENSG00000173171, ENSG00000117408, ENSG00000196313, ENSG00000136942, ENSG00000149806, ENSG00000172757, ENSG0000…	954	646	13955	1.6077084590870443	0.3544175386967944	0.0021766762871169194	0.20729898933756322
GOTERM_CC_ALL	GO:0071013~catalytic step 2 spliceosome	18	1.5437392795883362	7.424338764098604E-5	ENSG00000131876, ENSG00000133226, ENSG00000140829, ENSG00000109536, ENSG00000101161, ENSG00000174243, ENSG00000135486, ENSG00000099783, ENSG00000076650, ENSG00000115128, ENSG00000153015, ENSG00000130332, ENSG00000144028, ENSG00000169045, ENSG00000183258, ENSG00000167978, ENSG00000101452, ENSG00000084072	1000	89	14909	3.0153033707865164	0.06262174533893261	8.98138758823595E-4	0.08073968405957231
GOTERM_BP_ALL	GO:1903320~regulation of protein modification by small protein conjugation or removal	36	3.0874785591766725	7.498745642932914E-5	ENSG00000106588, ENSG00000185627, ENSG00000182979, ENSG00000165916, ENSG00000044574, ENSG00000165280, ENSG00000159377, ENSG00000133265, ENSG00000162191, ENSG00000130177, ENSG00000136930, ENSG00000099341, ENSG00000080824, ENSG00000008018, ENSG00000141552, ENSG00000116288, ENSG00000100804, ENSG00000159352, ENSG00000204599, ENSG00000013275, ENSG00000108344, ENSG00000127445, ENSG00000087191, ENSG0000…	954	258	13955	2.041099897615913	0.3575347709980927	0.002189856462755508	0.20855422288117378
GOTERM_BP_ALL	GO:0044772~mitotic cell cycle phase transition	58	4.974271012006861	7.667523660075783E-5	ENSG00000178971, ENSG00000185627, ENSG00000159377, ENSG00000135249, ENSG00000135446, ENSG00000136930, ENSG00000139842, ENSG00000008018, ENSG00000099341, ENSG00000013810, ENSG00000151849, ENSG00000181817, ENSG00000160299, ENSG00000177084, ENSG00000108344, ENSG00000087191, ENSG00000101182, ENSG00000116717, ENSG00000130724, ENSG00000136861, ENSG00000196510, ENSG00000142453, ENSG00000101421, ENSG0000…	954	497	13955	1.7070768426070044	0.3639011099009932	0.0022281143877235	0.21219777301628448
GOTERM_BP_ALL	GO:0002479~antigen processing and presentation of exogenous peptide antigen via MHC class I, TAP-dependent	14	1.2006861063464835	7.77766300520932E-5	ENSG00000087191, ENSG00000106588, ENSG00000185627, ENSG00000101182, ENSG00000165916, ENSG00000142507, ENSG00000159377, ENSG00000136930, ENSG00000099341, ENSG00000008018, ENSG00000100804, ENSG00000256646, ENSG00000159352, ENSG00000013275, ENSG00000108344	954	56	13955	3.6569706498951784	0.3680215372762633	0.0022490408856730287	0.21419073903561747
GOTERM_MF_ALL	GO:0003824~catalytic activity	426	36.53516295025729	8.058621503352005E-5	ENSG00000183648, ENSG00000161618, ENSG00000167283, ENSG00000135446, ENSG00000099381, ENSG00000100348, ENSG00000177084, ENSG00000184983, ENSG00000144045, ENSG00000182325, ENSG00000070610, ENSG00000261456, ENSG00000158793, ENSG00000081721, ENSG00000133398, ENSG00000172878, ENSG00000168268, ENSG00000179151, ENSG00000182551, ENSG00000090316, ENSG00000125651, ENSG00000163930, ENSG00000103876, ENSG0000…	985	5259	14032	1.1539573928378037	0.10770055285427615	0.009502457856035906	0.9327854390129946
GOTERM_BP_ALL	GO:0006612~protein targeting to membrane	28	2.401372212692967	8.163501423529208E-5	ENSG00000131469, ENSG00000037241, ENSG00000197756, ENSG00000130255, ENSG00000197728, ENSG00000142541, ENSG00000198918, ENSG00000170889, ENSG00000167881, ENSG00000124614, ENSG00000105193, ENSG00000156482, ENSG00000172809, ENSG00000105372, ENSG00000214253, ENSG00000137818, ENSG00000083845, ENSG00000136942, ENSG00000149806, ENSG00000144713, ENSG00000147604, ENSG00000100316, ENSG00000185043, ENSG0000…	954	179	13955	2.288160406638324	0.382246794213734	0.002349097312068234	0.22371976096286386
GOTERM_BP_ALL	GO:0006289~nucleotide-excision repair	21	1.8010291595197256	8.216992340131012E-5	ENSG00000136936, ENSG00000168090, ENSG00000105258, ENSG00000039650, ENSG00000111652, ENSG00000106628, ENSG00000138663, ENSG00000154767, ENSG00000139842, ENSG00000205581, ENSG00000062822, ENSG00000144524, ENSG00000170315, ENSG00000168002, ENSG00000163161, ENSG00000121022, ENSG00000177084, ENSG00000099817, ENSG00000084072, ENSG00000105486, ENSG00000100142	954	114	13955	2.6946099525543414	0.3841934871175994	0.0023530115443899436	0.2240925386740584
GOTERM_BP_ALL	GO:0051726~regulation of cell cycle	92	7.890222984562607	8.647040081822603E-5	ENSG00000178971, ENSG00000185627, ENSG00000101391, ENSG00000198585, ENSG00000159377, ENSG00000174775, ENSG00000135249, ENSG00000116688, ENSG00000154767, ENSG00000248643, ENSG00000135446, ENSG00000131165, ENSG00000136930, ENSG00000076382, ENSG00000139842, ENSG00000008018, ENSG00000099341, ENSG00000013810, ENSG00000188186, ENSG00000159692, ENSG00000163161, ENSG00000151849, ENSG00000100029, ENSG0000…	954	900	13955	1.4952946657349173	0.3996229615049415	0.0024641975576169825	0.23468150328347526
GOTERM_BP_ALL	GO:0044257~cellular protein catabolic process	69	5.917667238421955	8.747551327577934E-5	ENSG00000130311, ENSG00000160803, ENSG00000185627, ENSG00000159377, ENSG00000133265, ENSG00000162191, ENSG00000136930, ENSG00000139842, ENSG00000008018, ENSG00000099341, ENSG00000116288, ENSG00000168894, ENSG00000159210, ENSG00000204599, ENSG00000184787, ENSG00000108344, ENSG00000087191, ENSG00000101182, ENSG00000111667, ENSG00000158717, ENSG00000070010, ENSG00000115307, ENSG00000196510, ENSG0000…	954	626	13955	1.612338497397874	0.4031730675087194	0.0024808560231433766	0.23626799691506167
GOTERM_BP_ALL	GO:0000715~nucleotide-excision repair, DNA damage recognition	9	0.7718696397941681	8.934236938356468E-5	ENSG00000136936, ENSG00000170315, ENSG00000168090, ENSG00000144524, ENSG00000121022, ENSG00000111652, ENSG00000138663, ENSG00000154767, ENSG00000139842	954	23	13955	5.723954060705496	0.4097112929825486	0.002521677688964823	0.24015570870663464
GOTERM_MF_ALL	GO:0003729~mRNA binding	26	2.2298456260720414	9.251719299987313E-5	ENSG00000129245, ENSG00000198585, ENSG00000165819, ENSG00000080824, ENSG00000116288, ENSG00000197728, ENSG00000142541, ENSG00000161642, ENSG00000104852, ENSG00000184708, ENSG00000074356, ENSG00000181991, ENSG00000179134, ENSG00000132361, ENSG00000155827, ENSG00000083845, ENSG00000136942, ENSG00000173933, ENSG00000204348, ENSG00000147604, ENSG00000007392, ENSG00000179151, ENSG00000205937, ENSG0000…	985	157	14032	2.359158071712632	0.12262901736917375	0.010070140622678497	0.9885106236678752
GOTERM_BP_ALL	GO:0070727~cellular macromolecule localization	141	12.0926243567753	9.395301952587484E-5	ENSG00000157911, ENSG00000006712, ENSG00000119760, ENSG00000171700, ENSG00000136930, ENSG00000076382, ENSG00000142541, ENSG00000169100, ENSG00000105193, ENSG00000105197, ENSG00000198060, ENSG00000130204, ENSG00000173171, ENSG00000115307, ENSG00000196313, ENSG00000118046, ENSG00000136942, ENSG00000067606, ENSG00000058453, ENSG00000166126, ENSG00000172757, ENSG00000144713, ENSG00000171824, ENSG0000…	954	1515	13955	1.3614068954065217	0.42555381393443326	0.002639185058014932	0.251346696998269
GOTERM_BP_ALL	GO:1903322~positive regulation of protein modification by small protein conjugation or removal	28	2.401372212692967	9.900117849246377E-5	ENSG00000106588, ENSG00000185627, ENSG00000182979, ENSG00000165916, ENSG00000044574, ENSG00000165280, ENSG00000159377, ENSG00000133265, ENSG00000130177, ENSG00000136930, ENSG00000099341, ENSG00000008018, ENSG00000141552, ENSG00000100804, ENSG00000159352, ENSG00000013275, ENSG00000108344, ENSG00000127445, ENSG00000087191, ENSG00000101182, ENSG00000142507, ENSG00000269897, ENSG00000155827, ENSG0000…	954	181	13955	2.2628768662334804	0.44241251748695176	0.0027678101987063685	0.26359650273491064
GOTERM_BP_ALL	GO:0045732~positive regulation of protein catabolic process	34	2.9159519725557463	1.0772975186428991E-4	ENSG00000106588, ENSG00000185627, ENSG00000028528, ENSG00000165916, ENSG00000165280, ENSG00000159377, ENSG00000133265, ENSG00000104969, ENSG00000213923, ENSG00000130177, ENSG00000136930, ENSG00000099341, ENSG00000008018, ENSG00000141552, ENSG00000100804, ENSG00000141551, ENSG00000159210, ENSG00000159352, ENSG00000013275, ENSG00000180304, ENSG00000108344, ENSG00000087191, ENSG00000101182, ENSG0000…	954	242	13955	2.055157059445224	0.47040344287185043	0.002997631161544558	0.2854838424403683
GOTERM_BP_ALL	GO:0015931~nucleobase-containing compound transport	29	2.4871355060034306	1.1074687911800062E-4	ENSG00000133226, ENSG00000198563, ENSG00000124193, ENSG00000135486, ENSG00000169062, ENSG00000145216, ENSG00000205323, ENSG00000169100, ENSG00000100227, ENSG00000109111, ENSG00000051596, ENSG00000164638, ENSG00000140829, ENSG00000125450, ENSG00000074356, ENSG00000198952, ENSG00000196313, ENSG00000165271, ENSG00000137312, ENSG00000079134, ENSG00000100836, ENSG00000063244, ENSG00000272391, ENSG0000…	954	192	13955	2.2094197676450036	0.4797484169443632	0.0030671166193290402	0.2921013929037218
GOTERM_BP_ALL	GO:0044267~cellular protein metabolic process	350	30.017152658662095	1.1439659243898264E-4	ENSG00000130311, ENSG00000133265, ENSG00000114745, ENSG00000152348, ENSG00000006712, ENSG00000266472, ENSG00000204673, ENSG00000171421, ENSG00000119760, ENSG00000084207, ENSG00000154767, ENSG00000135446, ENSG00000204316, ENSG00000142541, ENSG00000099381, ENSG00000115392, ENSG00000101439, ENSG00000169100, ENSG00000100227, ENSG00000182325, ENSG00000167965, ENSG00000178982, ENSG00000176444, ENSG0000…	954	4349	13955	1.1772266980577717	0.4908326343192372	0.003153390181297003	0.30031778332813297
GOTERM_BP_ALL	GO:0006886~intracellular protein transport	96	8.233276157804461	1.1675623073399111E-4	ENSG00000157911, ENSG00000171700, ENSG00000136930, ENSG00000142541, ENSG00000169100, ENSG00000105193, ENSG00000105197, ENSG00000130204, ENSG00000173171, ENSG00000115307, ENSG00000196313, ENSG00000136942, ENSG00000172757, ENSG00000144713, ENSG00000063244, ENSG00000108298, ENSG00000105185, ENSG00000101421, ENSG00000142534, ENSG00000163930, ENSG00000028528, ENSG00000131469, ENSG00000160949, ENSG0000…	954	957	13955	1.4673738030927361	0.4978728873598408	0.003203465139999133	0.30508674616909864
GOTERM_BP_ALL	GO:0042590~antigen processing and presentation of exogenous peptide antigen via MHC class I	14	1.2006861063464835	1.3761454842640665E-4	ENSG00000087191, ENSG00000106588, ENSG00000185627, ENSG00000101182, ENSG00000165916, ENSG00000142507, ENSG00000159377, ENSG00000136930, ENSG00000099341, ENSG00000008018, ENSG00000100804, ENSG00000256646, ENSG00000159352, ENSG00000013275, ENSG00000108344	954	59	13955	3.4710229897310168	0.556022639291595	0.003740959544550105	0.35627582168642974
GOTERM_BP_ALL	GO:0009060~aerobic respiration	14	1.2006861063464835	1.3761454842640665E-4	ENSG00000155463, ENSG00000111775, ENSG00000117118, ENSG00000168291, ENSG00000010256, ENSG00000119689, ENSG00000146701, ENSG00000163541, ENSG00000184076, ENSG00000165792, ENSG00000233954, ENSG00000182054, ENSG00000125611, ENSG00000131828	954	59	13955	3.4710229897310168	0.556022639291595	0.003740959544550105	0.35627582168642974
GOTERM_BP_ALL	GO:0034613~cellular protein localization	139	11.921097770154374	1.4186106988466732E-4	ENSG00000157911, ENSG00000006712, ENSG00000119760, ENSG00000171700, ENSG00000136930, ENSG00000076382, ENSG00000142541, ENSG00000169100, ENSG00000105193, ENSG00000105197, ENSG00000198060, ENSG00000130204, ENSG00000173171, ENSG00000115307, ENSG00000196313, ENSG00000118046, ENSG00000136942, ENSG00000067606, ENSG00000058453, ENSG00000166126, ENSG00000172757, ENSG00000144713, ENSG00000063244, ENSG0000…	954	1504	13955	1.351912022168696	0.5670095840962489	0.003838708491970883	0.36558508743672524
GOTERM_BP_ALL	GO:0031398~positive regulation of protein ubiquitination	26	2.2298456260720414	1.6698155699836013E-4	ENSG00000106588, ENSG00000185627, ENSG00000182979, ENSG00000165916, ENSG00000044574, ENSG00000159377, ENSG00000133265, ENSG00000130177, ENSG00000136930, ENSG00000099341, ENSG00000008018, ENSG00000141552, ENSG00000100804, ENSG00000159352, ENSG00000013275, ENSG00000108344, ENSG00000127445, ENSG00000087191, ENSG00000101182, ENSG00000142507, ENSG00000269897, ENSG00000155827, ENSG00000196510, ENSG0000…	954	167	13955	2.2773948957431047	0.6266628759947452	0.0044978274188736365	0.42835725443688916
GOTERM_BP_ALL	GO:0055086~nucleobase-containing small molecule metabolic process	69	5.917667238421955	1.7760143793918068E-4	ENSG00000068120, ENSG00000183648, ENSG00000130313, ENSG00000127540, ENSG00000198585, ENSG00000099624, ENSG00000167283, ENSG00000169020, ENSG00000168291, ENSG00000116288, ENSG00000146701, ENSG00000168653, ENSG00000008130, ENSG00000233954, ENSG00000184983, ENSG00000141698, ENSG00000213339, ENSG00000261052, ENSG00000082458, ENSG00000213619, ENSG00000137274, ENSG00000204389, ENSG00000204388, ENSG0000…	954	641	13955	1.5746082673495618	0.6493411777312115	0.004762140374560122	0.4535294901555987
GOTERM_BP_ALL	GO:0006986~response to unfolded protein	25	2.144082332761578	1.9681543700903538E-4	ENSG00000074842, ENSG00000145050, ENSG00000044574, ENSG00000165280, ENSG00000213648, ENSG00000116688, ENSG00000080824, ENSG00000138073, ENSG00000121022, ENSG00000107175, ENSG00000013573, ENSG00000109971, ENSG00000099958, ENSG00000173110, ENSG00000105723, ENSG00000261052, ENSG00000132002, ENSG00000154832, ENSG00000204843, ENSG00000160087, ENSG00000204389, ENSG00000204388, ENSG00000124702, ENSG0000…	954	159	13955	2.2999815408145774	0.6869290276682769	0.0052534582032411755	0.5003208710935568
GOTERM_BP_ALL	GO:0030163~protein catabolic process	76	6.518010291595197	2.0652137041384086E-4	ENSG00000130234, ENSG00000130311, ENSG00000160803, ENSG00000185627, ENSG00000239857, ENSG00000159377, ENSG00000167085, ENSG00000133265, ENSG00000162191, ENSG00000136930, ENSG00000139842, ENSG00000008018, ENSG00000099341, ENSG00000116288, ENSG00000168894, ENSG00000159210, ENSG00000204599, ENSG00000184787, ENSG00000108344, ENSG00000087191, ENSG00000101182, ENSG00000111667, ENSG00000158717, ENSG0000…	954	728	13955	1.5270866450111733	0.7043567900351255	0.005487700739059672	0.5226293058490802
GOTERM_BP_ALL	GO:0006399~tRNA metabolic process	27	2.3156089193825045	2.2454322185663718E-4	ENSG00000101391, ENSG00000174177, ENSG00000108825, ENSG00000059691, ENSG00000092094, ENSG00000204394, ENSG00000130299, ENSG00000148308, ENSG00000165526, ENSG00000141994, ENSG00000179115, ENSG00000266967, ENSG00000112855, ENSG00000213638, ENSG00000104835, ENSG00000198874, ENSG00000213339, ENSG00000068438, ENSG00000170445, ENSG00000037897, ENSG00000124608, ENSG00000182173, ENSG00000135372, ENSG0000…	954	180	13955	2.194182389937107	0.7341847523477465	0.005939822716288353	0.5656878118343442
GOTERM_BP_ALL	GO:0000028~ribosomal small subunit assembly	8	0.6861063464837049	2.386179041299477E-4	ENSG00000146109, ENSG00000181991, ENSG00000124614, ENSG00000270800, ENSG00000132591, ENSG00000083845, ENSG00000172809, ENSG00000105372	954	20	13955	5.851153039832286	0.7553712759016858	0.006283959894922149	0.5984622256259134
GOTERM_BP_ALL	GO:0090263~positive regulation of canonical Wnt signaling pathway	20	1.7152658662092626	2.457889128463488E-4	ENSG00000087191, ENSG00000106588, ENSG00000185627, ENSG00000101182, ENSG00000165916, ENSG00000142507, ENSG00000159377, ENSG00000213923, ENSG00000158941, ENSG00000136930, ENSG00000099341, ENSG00000008018, ENSG00000166333, ENSG00000100804, ENSG00000141551, ENSG00000170315, ENSG00000256646, ENSG00000159352, ENSG00000013275, ENSG00000108344, ENSG00000127445	954	114	13955	2.566295192908897	0.7655077711695215	0.006444039097247162	0.6137076054981278
GOTERM_BP_ALL	GO:0044281~small molecule metabolic process	150	12.864493996569468	2.479962229026915E-4	ENSG00000183648, ENSG00000068120, ENSG00000130313, ENSG00000127540, ENSG00000198585, ENSG00000159377, ENSG00000167283, ENSG00000157870, ENSG00000084207, ENSG00000151498, ENSG00000138796, ENSG00000136930, ENSG00000137106, ENSG00000204394, ENSG00000168653, ENSG00000085662, ENSG00000233954, ENSG00000100348, ENSG00000184983, ENSG00000167969, ENSG00000141698, ENSG00000108344, ENSG00000095059, ENSG0000…	954	1665	13955	1.3178272612234876	0.7685425390650136	0.006473140349128216	0.6164791063129738
GOTERM_CC_ALL	GO:0005758~mitochondrial intermembrane space	15	1.2864493996569468	2.584329550021673E-4	ENSG00000182712, ENSG00000099800, ENSG00000168393, ENSG00000119421, ENSG00000116288, ENSG00000142168, ENSG00000168653, ENSG00000165283, ENSG00000150779, ENSG00000141391, ENSG00000125611, ENSG00000181924, ENSG00000103202, ENSG00000127554, ENSG00000126267	1000	72	14909	3.106041666666666	0.20158294665701026	0.003050187818508432	0.27420172926430564
GOTERM_CC_ALL	GO:0000315~organellar large ribosomal subunit	12	1.0291595197255576	2.6264533454435407E-4	ENSG00000204316, ENSG00000204822, ENSG00000214026, ENSG00000143314, ENSG00000143436, ENSG00000166902, ENSG00000262814, ENSG00000242485, ENSG00000171421, ENSG00000105364, ENSG00000174547, ENSG00000112651	1000	48	14909	3.7272499999999997	0.20450771818604663	0.003050187818508432	0.27420172926430564
GOTERM_CC_ALL	GO:0005762~mitochondrial large ribosomal subunit	12	1.0291595197255576	2.6264533454435407E-4	ENSG00000204316, ENSG00000204822, ENSG00000214026, ENSG00000143314, ENSG00000143436, ENSG00000166902, ENSG00000262814, ENSG00000242485, ENSG00000171421, ENSG00000105364, ENSG00000174547, ENSG00000112651	1000	48	14909	3.7272499999999997	0.20450771818604663	0.003050187818508432	0.27420172926430564
GOTERM_BP_ALL	GO:0006400~tRNA modification	15	1.2864493996569468	2.6886281637955687E-4	ENSG00000101391, ENSG00000174177, ENSG00000213638, ENSG00000213339, ENSG00000068438, ENSG00000092094, ENSG00000130299, ENSG00000124608, ENSG00000037897, ENSG00000135372, ENSG00000165526, ENSG00000169718, ENSG00000189007, ENSG00000141994, ENSG00000167118	954	71	13955	3.0903977323057847	0.7953601966589554	0.0069868799727885724	0.6654058600970707
GOTERM_CC_ALL	GO:0005851~eukaryotic translation initiation factor 2B complex	5	0.42881646655231564	2.694680427372621E-4	ENSG00000070785, ENSG00000145191, ENSG00000119718, ENSG00000111361, ENSG00000115211	1000	6	14909	12.424166666666666	0.2092222260654235	0.003088245595054675	0.2776229966622056
GOTERM_BP_ALL	GO:0071897~DNA biosynthetic process	27	2.3156089193825045	2.930307722354777E-4	ENSG00000178971, ENSG00000135624, ENSG00000198563, ENSG00000165280, ENSG00000167085, ENSG00000135486, ENSG00000106628, ENSG00000112941, ENSG00000062822, ENSG00000120438, ENSG00000187778, ENSG00000177084, ENSG00000167900, ENSG00000140521, ENSG00000141499, ENSG00000105821, ENSG00000070010, ENSG00000039650, ENSG00000198952, ENSG00000133895, ENSG00000140451, ENSG00000170315, ENSG00000172977, ENSG0000…	954	183	13955	2.158212186823384	0.8225621573119514	0.007581528620250365	0.722038104569699
GOTERM_BP_ALL	GO:0032446~protein modification by small protein conjugation	83	7.1183533447684395	2.993209128073948E-4	ENSG00000132017, ENSG00000185627, ENSG00000146063, ENSG00000174177, ENSG00000159377, ENSG00000152348, ENSG00000133265, ENSG00000006712, ENSG00000162191, ENSG00000154767, ENSG00000136930, ENSG00000139842, ENSG00000008018, ENSG00000099341, ENSG00000116288, ENSG00000166477, ENSG00000204713, ENSG00000115392, ENSG00000168894, ENSG00000204599, ENSG00000091732, ENSG00000184787, ENSG00000198060, ENSG0000…	954	822	13955	1.4770246420501207	0.8290283862449467	0.007710454430789615	0.7343165450445169
GOTERM_BP_ALL	GO:0022411~cellular component disassembly	53	4.545454545454546	3.059723579448852E-4	ENSG00000266472, ENSG00000171421, ENSG00000116688, ENSG00000131165, ENSG00000116288, ENSG00000204316, ENSG00000143314, ENSG00000143436, ENSG00000138794, ENSG00000101439, ENSG00000160570, ENSG00000062582, ENSG00000142945, ENSG00000142669, ENSG00000214026, ENSG00000125450, ENSG00000181991, ENSG00000130724, ENSG00000139613, ENSG00000196313, ENSG00000137312, ENSG00000174547, ENSG00000175756, ENSG0000…	954	466	13955	1.6636862184072485	0.835609920938175	0.007847525823986425	0.7473707421453762
GOTERM_BP_ALL	GO:0007164~establishment of tissue polarity	20	1.7152658662092626	3.0937194000024964E-4	ENSG00000087191, ENSG00000106588, ENSG00000185627, ENSG00000101182, ENSG00000071127, ENSG00000165916, ENSG00000142507, ENSG00000159377, ENSG00000042753, ENSG00000082458, ENSG00000136930, ENSG00000099341, ENSG00000008018, ENSG00000100804, ENSG00000170315, ENSG00000256646, ENSG00000159352, ENSG00000013275, ENSG00000011143, ENSG00000108344, ENSG00000161203	954	116	13955	2.52204872406564	0.8388753277227102	0.0078663149744029	0.7491601547075011
GOTERM_BP_ALL	GO:0001736~establishment of planar polarity	20	1.7152658662092626	3.0937194000024964E-4	ENSG00000087191, ENSG00000106588, ENSG00000185627, ENSG00000101182, ENSG00000071127, ENSG00000165916, ENSG00000142507, ENSG00000159377, ENSG00000042753, ENSG00000082458, ENSG00000136930, ENSG00000099341, ENSG00000008018, ENSG00000100804, ENSG00000170315, ENSG00000256646, ENSG00000159352, ENSG00000013275, ENSG00000011143, ENSG00000108344, ENSG00000161203	954	116	13955	2.52204872406564	0.8388753277227102	0.0078663149744029	0.7491601547075011
GOTERM_BP_ALL	GO:0035967~cellular response to topologically incorrect protein	22	1.8867924528301887	3.180848691594508E-4	ENSG00000074842, ENSG00000070423, ENSG00000099958, ENSG00000105723, ENSG00000070010, ENSG00000044574, ENSG00000138942, ENSG00000165280, ENSG00000261052, ENSG00000213648, ENSG00000154832, ENSG00000204843, ENSG00000204389, ENSG00000138073, ENSG00000204388, ENSG00000124702, ENSG00000121022, ENSG00000128228, ENSG00000107175, ENSG00000013573, ENSG00000204628, ENSG00000103266	954	135	13955	2.383803090302042	0.8469513243070331	0.00804696646406463	0.7663647668268365
GOTERM_BP_ALL	GO:0031329~regulation of cellular catabolic process	42	3.6020583190394513	3.213211647268822E-4	ENSG00000130311, ENSG00000106588, ENSG00000160803, ENSG00000185627, ENSG00000165916, ENSG00000165280, ENSG00000159377, ENSG00000133265, ENSG00000104969, ENSG00000162191, ENSG00000213923, ENSG00000158941, ENSG00000130177, ENSG00000136930, ENSG00000099341, ENSG00000008018, ENSG00000141552, ENSG00000116288, ENSG00000100804, ENSG00000141551, ENSG00000101439, ENSG00000159352, ENSG00000204599, ENSG0000…	954	343	13955	1.7911692979078422	0.8498468516374996	0.00804696646406463	0.7663647668268365
GOTERM_BP_ALL	GO:0009894~regulation of catabolic process	53	4.545454545454546	3.2139329678357407E-4	ENSG00000130311, ENSG00000160803, ENSG00000185627, ENSG00000159377, ENSG00000167085, ENSG00000133265, ENSG00000162191, ENSG00000136930, ENSG00000008018, ENSG00000099341, ENSG00000116288, ENSG00000101439, ENSG00000159210, ENSG00000204599, ENSG00000184787, ENSG00000164898, ENSG00000108344, ENSG00000087191, ENSG00000101182, ENSG00000111667, ENSG00000158717, ENSG00000196510, ENSG00000167136, ENSG0000…	954	467	13955	1.660123721151558	0.8499107606219747	0.00804696646406463	0.7663647668268365
GOTERM_BP_ALL	GO:0006417~regulation of translation	40	3.430531732418525	3.219332235157234E-4	ENSG00000129245, ENSG00000070785, ENSG00000101391, ENSG00000145191, ENSG00000198563, ENSG00000165819, ENSG00000108825, ENSG00000129460, ENSG00000169062, ENSG00000135446, ENSG00000204394, ENSG00000115211, ENSG00000243056, ENSG00000142541, ENSG00000148824, ENSG00000170889, ENSG00000205323, ENSG00000126934, ENSG00000088038, ENSG00000100227, ENSG00000161642, ENSG00000106263, ENSG00000172809, ENSG0000…	954	321	13955	1.8227891089820205	0.8503882726786152	0.00804696646406463	0.7663647668268365
GOTERM_MF_ALL	GO:0008026~ATP-dependent helicase activity	18	1.5437392795883362	3.338829534395428E-4	ENSG00000183207, ENSG00000160957, ENSG00000140829, ENSG00000198231, ENSG00000123064, ENSG00000198563, ENSG00000174243, ENSG00000204560, ENSG00000132153, ENSG00000111364, ENSG00000144028, ENSG00000140451, ENSG00000163161, ENSG00000123136, ENSG00000144045, ENSG00000013573, ENSG00000183258, ENSG00000101452	985	96	14032	2.671065989847716	0.376364570242153	0.031496291941130204	3.0917561488501657
GOTERM_MF_ALL	GO:0070035~purine NTP-dependent helicase activity	18	1.5437392795883362	3.338829534395428E-4	ENSG00000183207, ENSG00000160957, ENSG00000140829, ENSG00000198231, ENSG00000123064, ENSG00000198563, ENSG00000174243, ENSG00000204560, ENSG00000132153, ENSG00000111364, ENSG00000144028, ENSG00000140451, ENSG00000163161, ENSG00000123136, ENSG00000144045, ENSG00000013573, ENSG00000183258, ENSG00000101452	985	96	14032	2.671065989847716	0.376364570242153	0.031496291941130204	3.0917561488501657
GOTERM_BP_ALL	GO:0006091~generation of precursor metabolites and energy	42	3.6020583190394513	3.424938582690223E-4	ENSG00000183648, ENSG00000127540, ENSG00000099624, ENSG00000165280, ENSG00000111775, ENSG00000117118, ENSG00000168291, ENSG00000119421, ENSG00000131143, ENSG00000158864, ENSG00000116288, ENSG00000119689, ENSG00000146701, ENSG00000168653, ENSG00000163541, ENSG00000166136, ENSG00000233954, ENSG00000170906, ENSG00000184983, ENSG00000176340, ENSG00000108515, ENSG00000156873, ENSG00000155463, ENSG0000…	954	344	13955	1.785962410413924	0.867485059821137	0.008524773290839503	0.8118694074917162
GOTERM_BP_ALL	GO:0031331~positive regulation of cellular catabolic process	33	2.8301886792452833	3.4992783507889935E-4	ENSG00000106588, ENSG00000185627, ENSG00000165916, ENSG00000165280, ENSG00000159377, ENSG00000133265, ENSG00000104969, ENSG00000213923, ENSG00000130177, ENSG00000136930, ENSG00000099341, ENSG00000008018, ENSG00000141552, ENSG00000100804, ENSG00000141551, ENSG00000159352, ENSG00000013275, ENSG00000108344, ENSG00000087191, ENSG00000156873, ENSG00000101182, ENSG00000111667, ENSG00000158717, ENSG0000…	954	247	13955	1.9543324930613906	0.8731735341129045	0.008673211340884147	0.8260061249887634
GOTERM_MF_ALL	GO:0008186~RNA-dependent ATPase activity	14	1.2006861063464835	3.5724176275155723E-4	ENSG00000140829, ENSG00000198231, ENSG00000123064, ENSG00000198563, ENSG00000174243, ENSG00000204560, ENSG00000132153, ENSG00000111364, ENSG00000144028, ENSG00000123136, ENSG00000144045, ENSG00000013573, ENSG00000183258, ENSG00000101452	985	63	14032	3.1657078398195146	0.3966332767696976	0.03156011592105441	3.0980212730985572
GOTERM_MF_ALL	GO:0005198~structural molecule activity	67	5.74614065180103	3.7916747042962903E-4	ENSG00000185627, ENSG00000148362, ENSG00000266472, ENSG00000171421, ENSG00000264058, ENSG00000197728, ENSG00000142541, ENSG00000143314, ENSG00000143436, ENSG00000188186, ENSG00000170889, ENSG00000160570, ENSG00000169100, ENSG00000105193, ENSG00000062582, ENSG00000214026, ENSG00000125450, ENSG00000261456, ENSG00000131899, ENSG00000181991, ENSG00000196313, ENSG00000136942, ENSG00000174547, ENSG0000…	985	618	14032	1.5444351354459285	0.41505910605339125	0.03156011592105441	3.0980212730985572
GOTERM_BP_ALL	GO:1901990~regulation of mitotic cell cycle phase transition	38	3.2590051457975986	3.8347620767127796E-4	ENSG00000178971, ENSG00000106588, ENSG00000185627, ENSG00000165916, ENSG00000159377, ENSG00000135249, ENSG00000154767, ENSG00000135446, ENSG00000130177, ENSG00000136930, ENSG00000139842, ENSG00000099341, ENSG00000008018, ENSG00000141552, ENSG00000100804, ENSG00000163161, ENSG00000151849, ENSG00000088038, ENSG00000159352, ENSG00000013275, ENSG00000161642, ENSG00000185499, ENSG00000181817, ENSG0000…	954	302	13955	1.8405944992849905	0.8959562240181798	0.009464962966748404	0.9014097634716485
GOTERM_BP_ALL	GO:0018130~heterocycle biosynthetic process	317	27.186963979416813	3.860164142864402E-4	ENSG00000178971, ENSG00000099821, ENSG00000167283, ENSG00000006712, ENSG00000133142, ENSG00000116128, ENSG00000119760, ENSG00000151498, ENSG00000171425, ENSG00000142541, ENSG00000099381, ENSG00000146109, ENSG00000167840, ENSG00000123349, ENSG00000137185, ENSG00000100227, ENSG00000120075, ENSG00000177084, ENSG00000099817, ENSG00000141456, ENSG00000140365, ENSG00000179950, ENSG00000142409, ENSG0000…	954	3950	13955	1.1739338693840724	0.8975045152945335	0.009487961782815461	0.9036000897755088
GOTERM_CC_ALL	GO:1990234~transferase complex	71	6.089193825042882	3.966612925258309E-4	ENSG00000183207, ENSG00000196363, ENSG00000165819, ENSG00000005302, ENSG00000006712, ENSG00000119760, ENSG00000135446, ENSG00000139842, ENSG00000062822, ENSG00000119689, ENSG00000099381, ENSG00000166477, ENSG00000163161, ENSG00000183495, ENSG00000268173, ENSG00000153391, ENSG00000187778, ENSG00000177084, ENSG00000221978, ENSG00000140521, ENSG00000141456, ENSG00000099817, ENSG00000100142, ENSG0000…	1000	696	14909	1.520889367816092	0.2921765109086365	0.004486908906363619	0.4033581714905527
GOTERM_BP_ALL	GO:0043484~regulation of RNA splicing	18	1.5437392795883362	4.03417966447729E-4	ENSG00000104852, ENSG00000176444, ENSG00000124193, ENSG00000173933, ENSG00000197728, ENSG00000100813, ENSG00000204389, ENSG00000204388, ENSG00000063244, ENSG00000169045, ENSG00000259956, ENSG00000102103, ENSG00000182872, ENSG00000205937, ENSG00000100650, ENSG00000109971, ENSG00000162664, ENSG00000071626	954	100	13955	2.633018867924528	0.907509212319406	0.009874533543880305	0.9404158238603078
GOTERM_BP_ALL	GO:0006284~base-excision repair	11	0.9433962264150944	4.149744204883193E-4	ENSG00000062822, ENSG00000136936, ENSG00000160957, ENSG00000129484, ENSG00000169188, ENSG00000177084, ENSG00000132781, ENSG00000129071, ENSG00000077463, ENSG00000140521, ENSG00000105486	954	42	13955	3.831112109413996	0.913607742770201	0.010105648010016099	0.96242635226768
GOTERM_BP_ALL	GO:1901362~organic cyclic compound biosynthetic process	324	27.787307032590054	4.162862292649452E-4	ENSG00000178971, ENSG00000099821, ENSG00000167283, ENSG00000006712, ENSG00000133142, ENSG00000116128, ENSG00000119760, ENSG00000151498, ENSG00000171425, ENSG00000142541, ENSG00000099381, ENSG00000146109, ENSG00000167840, ENSG00000085662, ENSG00000123349, ENSG00000137185, ENSG00000100227, ENSG00000120075, ENSG00000177084, ENSG00000099817, ENSG00000141456, ENSG00000140365, ENSG00000179950, ENSG0000…	954	4053	13955	1.1693644121056381	0.9142740854733089	0.010105648010016099	0.96242635226768
GOTERM_BP_ALL	GO:0000209~protein polyubiquitination	32	2.7444253859348198	4.212023132174734E-4	ENSG00000106588, ENSG00000185627, ENSG00000070423, ENSG00000165916, ENSG00000159377, ENSG00000130177, ENSG00000136930, ENSG00000099341, ENSG00000008018, ENSG00000141552, ENSG00000100804, ENSG00000204713, ENSG00000168894, ENSG00000159352, ENSG00000013275, ENSG00000100023, ENSG00000184787, ENSG00000198060, ENSG00000108344, ENSG00000087191, ENSG00000101182, ENSG00000158717, ENSG00000142507, ENSG0000…	954	239	13955	1.9585449505714765	0.9167258547040028	0.010183083793728998	0.9698010637933466
GOTERM_CC_ALL	GO:0044454~nuclear chromosome part	53	4.545454545454546	4.31521666171175E-4	ENSG00000178971, ENSG00000136936, ENSG00000183207, ENSG00000062822, ENSG00000099381, ENSG00000183495, ENSG00000120438, ENSG00000153391, ENSG00000187778, ENSG00000177084, ENSG00000013573, ENSG00000106245, ENSG00000139613, ENSG00000169592, ENSG00000132780, ENSG00000116478, ENSG00000137074, ENSG00000079134, ENSG00000135372, ENSG00000100297, ENSG00000181625, ENSG00000100296, ENSG00000160949, ENSG0000…	1000	482	14909	1.639371369294606	0.3133540590743771	0.004818658605578121	0.4331813648872179
GOTERM_BP_ALL	GO:0034654~nucleobase-containing compound biosynthetic process	313	26.843910806174957	4.3609862236212516E-4	ENSG00000178971, ENSG00000099821, ENSG00000167283, ENSG00000006712, ENSG00000133142, ENSG00000116128, ENSG00000119760, ENSG00000151498, ENSG00000171425, ENSG00000142541, ENSG00000099381, ENSG00000146109, ENSG00000167840, ENSG00000123349, ENSG00000137185, ENSG00000100227, ENSG00000120075, ENSG00000177084, ENSG00000099817, ENSG00000141456, ENSG00000140365, ENSG00000179950, ENSG00000142409, ENSG0000…	954	3900	13955	1.1739813470945546	0.9237351457038638	0.010500186829853781	1.0000008409920078
[truncated: 580 more rows]

## Sheet: darkturquoiseFuncAnnotChart
Category	Term	Count	%	PValue	Genes	List Total	Pop Hits	Pop Total	Fold Enrichment	Bonferroni	Benjamini	FDR
[truncated: 377 more rows]

[truncated: 14 more sheets: lightgreenFuncAnnotChart, orangeFuncAnnotChart, blackFuncAnnotChart, darkmagentaFuncAnnotChart, darkredFuncAnnotChart, lightyellowFuncAnnotChart, blueFuncAnnotChart, brownFuncAnnotChart, darkorangeFuncAnnotChart, darkslateblueFuncAnnotChart, greenFuncAnnotChart, lightcyanFuncAnnotChart, skyblue3FuncAnnotChart, tanFuncAnnotChart]
