# Supplementary material for: Integrative analysis of transcriptome dynamics during human craniofacial development identifies candidate disease genes
Source: Nat Commun. 2023 Aug 2;14:4623. doi: 10.1038/s41467-023-40363-1 (PMC10397224; doi:10.1038/s41467-023-40363-1)
Supplement: Supplementary file 9 — Supplementary Data 6 [file 41467_2023_40363_MOESM9_ESM.xlsx]

## Sheet: README
TAB	Column	Description
<Module color>_Nodes	ENSID	Ensembl Gene ID
	SYMID	Gene Symbol
	LOEUF	observed/expected loss of function score
	GINI_Index	Gini score
	GINI	1 = If gene has gini score equal to or higher than 0.7 and assigned to CF tissue 0 = Otherwise
	NE	1 = If gene has CFSE assigned to it 0 = Otherwise
	HUB	1 = If gene is in the top 10% of connectivity within its designated module 0 = Otherwise
	NE3	1 = If gene is targeted by atleast 3 CFSEs 0 = Otherwise
	NE5	1 = If gene is targeted by atleast 5 CFSEs 0 = Otherwise
	CA_disease	1 = If gene is linked to Craniofacial Abnormalities 0 = Otherwise
	CL_disease	1 = If gene is linked to Cleft Lip 0 = Otherwise
	CP_disease	1 = If gene is linked to Cleft Palate 0 = Otherwise
	CS_disease	1 = If gene is linked to Craniosynotosis 0 = Otherwise
	Dark_purple	1 = If gene belongs to Dark Purple-4 differentially expressed cluster 0 = Otherwise
	Light_purple	1 = If gene belongs to Light Purple-3 differentially expressed cluster 0 = Otherwise
	Dark_green	1 = If gene belongs to Dark Green-1 differentially expressed cluster 0 = Otherwise
	Light_green	1 = If gene belongs to Light Green-2 differentially expressed cluster 0 = Otherwise
	kTotal	whole network connectivity
	kWithin	intra-modular connectivity
	kOut	kTotal-kWithin (inter-modular connectivity)
	kDiff	kWithin - kOut
	Score	Sum of Columns E through G (GINI, NE,HUB)

## Sheet: bisque4_Nodes
ENSID	SYMID	LOEUF	GINI_Index	GINI	NE	HUB	NE3	NE5	CA_disease	CL_disease	CP_disease	CS_disease	Dark_purple	Light_purple	Dark_green	Light_green	kTotal	kWithin	kOut	kDiff	score
ENSG00000138326	RPS24	2022-12-04	0.237152	0	1	1	1	1	0	0	0	0	0	0	0	0	40.5359	20.0067	20.5292	-0.522524	2
ENSG00000006453	BAIAP2L1	2022-12-04	0.39992	0	1	0	0	0	0	0	0	0	0	0	0	0	8.5575	2.71379	5.84371	-3.12992	1
ENSG00000008196	TFAP2B	2022-12-01	0.816279	1	0	0	0	0	1	0	0	0	0	0	0	0	11.8887	4.34962	7.53903	-3.18941	1
ENSG00000065427	KARS1	NA	0.181397	0	0	1	0	0	0	0	0	0	0	0	0	0	114.531	22.3393	92.1921	-69.8528	1
ENSG00000071082	RPL31	2022-12-03	0.217325	0	0	1	0	0	0	0	0	0	0	0	0	0	39.7304	20.2149	19.5155	0.699432	1
ENSG00000077312	SNRPA	2022-12-08	0.229568	0	0	1	0	0	0	0	0	0	0	0	0	0	85.9425	23.0724	62.8701	-39.7977	1
ENSG00000078618	NRDC	NA	0.23841	0	1	0	0	0	0	0	0	0	0	0	0	0	136.155	9.6896	126.465	-116.776	1
ENSG00000089009	RPL6	2022-12-01	0.242754	0	0	1	0	0	0	0	0	0	0	0	0	0	33.6651	20.993	12.6721	8.3209	1
ENSG00000089220	PEBP1	2022-12-05	0.342667	0	0	1	0	0	0	0	0	0	0	0	0	0	112.688	19.9623	92.7254	-72.7631	1
ENSG00000100575	TIMM9	2022-12-08	0.146778	0	1	0	0	0	0	0	0	0	0	0	0	0	27.899	10.7193	17.1797	-6.46041	1
ENSG00000105819	PMPCB	2022-12-05	0.133307	0	1	0	0	0	0	0	0	0	0	0	0	0	70.1278	11.9954	58.1324	-46.137	1
ENSG00000106554	CHCHD3	2022-12-04	0.285644	0	1	0	0	0	0	0	0	0	0	0	0	0	51.2939	18.2959	32.9979	-14.702	1
ENSG00000110871	COQ5	2022-12-06	0.167029	0	1	0	0	0	0	0	0	0	0	0	0	0	134.497	14.1299	120.367	-106.237	1
ENSG00000111481	COPZ1	2022-12-02	0.184194	0	1	0	0	0	0	0	0	0	0	0	0	0	44.4045	13.75	30.6545	-16.9046	1
ENSG00000113811	SELENOK	NA	0.148178	0	1	0	0	0	0	0	0	0	0	0	0	0	30.9035	7.80276	23.1007	-15.298	1
ENSG00000114391	RPL24	2022-12-03	0.201364	0	1	0	0	0	0	0	0	0	0	0	0	0	15.687	5.02128	10.6657	-5.64441	1
ENSG00000116221	MRPL37	2022-12-07	0.194318	0	1	0	1	0	0	0	0	0	0	0	0	0	24.5054	7.47533	17.0301	-9.55473	1
ENSG00000117395	EBNA1BP2	2022-12-07	0.210062	0	1	0	0	0	0	0	0	0	0	0	0	0	120.126	14.0077	106.118	-92.1104	1
ENSG00000118181	RPS25	2022-12-03	0.188464	0	0	1	0	0	0	0	0	0	0	0	0	0	31.9229	21.9939	9.92894	12.065	1
ENSG00000119013	NDUFB3	2022-12-10	0.279971	0	0	1	0	0	0	0	0	0	0	0	0	0	103.035	25.5815	77.4537	-51.8722	1
ENSG00000119640	ACYP1	2022-12-09	0.255589	0	1	0	0	0	0	0	0	0	0	0	0	0	23.1085	5.65278	17.4557	-11.8029	1
ENSG00000121774	KHDRBS1	2022-12-01	0.322601	0	1	0	0	0	0	0	0	0	0	0	0	0	73.4414	11.6979	61.7435	-50.0456	1
ENSG00000122406	RPL5	2022-12-01	0.252708	0	0	1	0	0	0	1	1	0	0	0	0	0	52.5599	31.0207	21.5393	9.48142	1
ENSG00000125821	DTD1	2022-12-06	0.212609	0	1	0	0	0	0	0	0	0	0	0	0	0	90.9583	17.5818	73.3765	-55.7948	1
ENSG00000126870	WDR60	2022-12-04	0.258291	0	1	0	0	0	0	0	0	0	0	0	0	0	0.777244	0.262612	0.514632	-0.25202	1
ENSG00000129084	PSMA1	2022-12-02	0.163093	0	0	1	0	0	0	0	0	0	0	0	0	0	96.2242	20.8832	75.341	-54.4577	1
ENSG00000130175	PRKCSH	2022-12-05	0.132266	0	0	1	0	0	0	0	0	0	0	0	0	0	71.7855	20.6796	51.1058	-30.4262	1
ENSG00000130222	GADD45G	2022-12-04	0.452585	0	1	0	1	0	0	0	1	0	0	0	0	0	14.2292	4.29611	9.93313	-5.63703	1
ENSG00000130638	ATXN10	2022-12-04	0.245714	0	1	0	0	0	0	0	0	0	0	0	0	0	75.8903	16.0803	59.81	-43.7296	1
ENSG00000132432	SEC61G	2022-12-06	0.165686	0	1	0	0	0	0	0	0	0	0	0	0	0	1.97607	0.695386	1.28069	-0.585299	1
ENSG00000132676	DAP3	2022-12-07	0.172464	0	0	1	0	0	0	0	0	0	0	0	0	0	73.4169	19.9119	53.505	-33.5931	1
ENSG00000133112	TPT1	2022-12-03	0.197569	0	1	0	0	0	0	0	0	0	0	0	0	0	11.0322	7.03673	3.99548	3.04125	1
ENSG00000133275	CSNK1G2	2022-12-01	0.211728	0	1	0	0	0	0	0	0	0	0	0	0	0	68.829	6.95982	61.8691	-54.9093	1
ENSG00000136425	CIB2	2022-12-07	0.465511	0	1	0	0	0	0	0	0	0	0	0	0	0	39.0928	12.9124	26.1804	-13.268	1
ENSG00000139343	SNRPF	2022-12-03	0.311059	0	0	1	0	0	0	0	0	0	0	0	0	0	141.264	21.8208	119.443	-97.6221	1
ENSG00000139579	NABP2	2022-12-02	0.142175	0	1	0	0	0	0	0	0	0	0	0	0	0	110.418	15.6572	94.761	-79.1039	1
ENSG00000143499	SMYD2	2022-12-05	0.313987	0	1	0	0	0	0	0	0	0	0	0	0	0	14.7854	3.07117	11.7143	-8.64311	1
ENSG00000145425	RPS3A	2022-12-02	0.252007	0	0	1	0	0	0	0	0	0	0	0	0	0	32.316	22.3761	9.9399	12.4362	1
ENSG00000145741	BTF3	2022-12-03	0.200994	0	0	1	0	0	0	0	0	0	0	0	0	0	35.5973	19.4033	16.194	3.20926	1
ENSG00000146425	DYNLT1	2022-12-09	0.187548	0	0	1	0	0	0	0	0	0	0	0	0	0	66.152	20.8359	45.3161	-24.4802	1
ENSG00000147677	EIF3H	2022-12-04	0.204538	0	1	0	0	0	0	0	0	0	0	0	0	0	42.9174	14.1747	28.7427	-14.5679	1
ENSG00000148303	RPL7A	2022-12-01	0.199587	0	0	1	0	0	0	0	0	0	0	0	0	0	50.2099	20.062	30.1479	-10.0858	1
ENSG00000149273	RPS3	2022-12-02	0.251066	0	0	1	0	0	0	0	0	0	0	0	0	0	59.2872	27.5061	31.7811	-4.27503	1
ENSG00000155542	SETD9	2022-12-06	0.324457	0	1	0	0	0	0	0	0	0	0	0	0	0	62.112	3.99139	58.1207	-54.1293	1
ENSG00000161970	RPL26	2022-12-02	0.219488	0	0	1	0	0	0	0	0	0	0	0	0	0	33.4445	20.7227	12.7218	8.00093	1
ENSG00000162244	RPL29	2022-12-06	0.193057	0	1	0	0	0	0	0	0	0	0	0	0	0	37.6201	19.0101	18.61	0.400095	1
ENSG00000162627	SNX7	2022-12-06	0.30906	0	1	0	0	0	0	0	0	0	0	0	0	0	1.99485	0.663531	1.33132	-0.667788	1
ENSG00000164237	CMBL	2022-12-07	0.504382	0	1	0	0	0	0	0	0	0	0	0	0	0	0.441263	0.0254209	0.415843	-0.390422	1
ENSG00000164611	PTTG1	2022-12-08	0.757717	0	1	0	0	0	0	0	0	0	0	0	0	0	51.0562	8.38786	42.6683	-34.2805	1
ENSG00000164713	BRI3	2022-12-10	0.17662	0	1	0	0	0	0	0	0	0	0	0	0	0	5.63583	3.02614	2.60969	0.416443	1
ENSG00000164897	TMUB1	2022-12-07	0.18209	0	1	0	0	0	0	0	0	0	0	0	0	0	6.41534	1.73565	4.67969	-2.94404	1
ENSG00000166012	TAF1D	2022-12-08	0.168506	0	1	0	0	0	0	0	0	0	0	0	0	0	33.8387	3.20156	30.6372	-27.4356	1
ENSG00000167996	FTH1	2022-12-05	0.228252	0	1	0	0	0	0	0	0	0	0	0	0	0	13.3278	8.16275	5.16508	2.99766	1
ENSG00000168028	RPSA	2022-12-02	0.236807	0	1	0	0	0	0	0	0	0	0	0	0	0	13.8148	3.58284	10.2319	-6.64909	1
ENSG00000170035	UBE2E3	2022-12-04	0.252817	0	1	0	0	0	0	0	0	0	0	0	0	0	15.0892	4.38554	10.7037	-6.31815	1
ENSG00000171530	TBCA	2022-12-06	0.18547	0	1	0	0	0	0	0	1	0	0	0	0	0	39.0714	19.2896	19.7817	-0.49208	1
ENSG00000171863	RPS7	2022-12-02	0.210563	0	0	1	0	0	0	0	0	0	0	0	0	0	41.7142	20.8985	20.8157	0.0827909	1
ENSG00000175279	CENPS	NA	0.399762	0	1	0	0	0	0	0	0	0	0	0	0	0	89.1329	9.47533	79.6576	-70.1822	1
ENSG00000175768	TOMM5	2022-12-08	0.205933	0	0	1	0	0	0	0	0	0	0	0	0	0	105.272	19.3707	85.9014	-66.5307	1
ENSG00000176393	RNPEP	2022-12-08	0.204069	0	1	0	0	0	0	0	0	0	0	0	0	0	36.3726	2.81555	33.5571	-30.7415	1
ENSG00000178429	ENSG00000178429	NA	0.260505	0	0	1	0	0	0	0	0	0	0	0	0	0	38.0268	22.886	15.1408	7.74521	1
ENSG00000180190	TDRP	2022-12-10	0.372403	0	1	0	1	0	0	0	0	0	0	0	0	0	22.7604	7.6121	15.1483	-7.5362	1
ENSG00000183617	MRPL54	2022-12-08	0.123582	0	1	0	0	0	0	0	0	0	0	0	0	0	16.0852	4.29096	11.7943	-7.50332	1
ENSG00000186468	RPS23	2022-12-03	0.233441	0	1	0	1	0	0	0	0	0	0	0	0	0	30.254	13.602	16.652	-3.04999	1
ENSG00000197006	METTL9	2022-12-03	0.297442	0	1	0	0	0	0	0	0	0	0	0	0	0	42.4269	12.5534	29.8735	-17.3202	1
ENSG00000198618	ENSG00000198618	NA	0.238926	0	0	1	0	0	0	0	0	0	0	0	0	0	85.4664	19.3425	66.1239	-46.7814	1
ENSG00000198755	RPL10A	2022-12-03	0.242269	0	1	0	0	0	0	0	0	0	0	0	0	0	28.8661	11.0521	17.814	-6.76194	1
ENSG00000203697	CAPN8	2022-12-06	0.815704	0	1	0	0	0	0	0	0	0	0	0	0	0	0.107089	0.0125042	0.0945852	-0.0820809	1
ENSG00000204253	ENSG00000204253	NA	0.260386	0	0	1	0	0	0	0	0	0	0	0	0	0	62.1967	19.915	42.2817	-22.3666	1
ENSG00000212664	ENSG00000212664	NA	0.221857	0	0	1	0	0	0	0	0	0	0	0	0	0	39.6387	24.7866	14.8521	9.93443	1
ENSG00000213246	SUPT4H1	2022-12-07	0.142819	0	1	0	0	0	0	0	0	0	0	0	0	0	24.3955	7.19281	17.2027	-10.0099	1
ENSG00000213261	ENSG00000213261	NA	0.209761	0	0	1	0	0	0	0	0	0	0	0	0	0	87.1058	24.2884	62.8174	-38.5289	1
ENSG00000213598	ENSG00000213598	NA	0.227239	0	0	1	0	0	0	0	0	0	0	0	0	0	32.2958	22.3806	9.91519	12.4654	1
ENSG00000213860	ENSG00000213860	NA	0.204861	0	0	1	0	0	0	0	0	0	0	0	0	0	37.7904	22.2477	15.5427	6.70497	1
ENSG00000213920	MDP1	2022-12-08	0.170318	0	1	0	0	0	0	0	0	0	0	0	0	0	23.2659	8.53992	14.726	-6.18609	1
ENSG00000214485	ENSG00000214485	NA	0.222758	0	0	1	0	0	0	0	0	0	0	0	0	0	50.4854	19.9742	30.5112	-10.537	1
ENSG00000214736	TOMM6	2022-12-09	0.192416	0	1	0	0	0	0	0	0	0	0	0	0	0	63.3998	6.75591	56.6439	-49.888	1
ENSG00000218208	ENSG00000218208	NA	0.214093	0	0	1	0	0	0	0	0	0	0	0	0	0	48.3834	21.2979	27.0855	-5.78765	1
ENSG00000220842	ENSG00000220842	NA	0.201978	0	0	1	0	0	0	0	0	0	0	0	0	0	32.2735	20.0358	12.2377	7.79815	1
ENSG00000226084	ENSG00000226084	NA	0.214053	0	0	1	0	0	0	0	0	0	0	0	0	0	49.713	28.8185	20.8944	7.92407	1
ENSG00000230202	ENSG00000230202	NA	0.201352	0	0	1	0	0	0	0	0	0	0	0	0	0	45.9207	24.9931	20.9276	4.06552	1
ENSG00000230291	ENSG00000230291	NA	0.25635	0	0	1	0	0	0	0	0	0	0	0	0	0	44.5202	27.7988	16.7214	11.0774	1
ENSG00000231767	ENSG00000231767	NA	0.209465	0	0	1	0	0	0	0	0	0	0	0	0	0	48.1419	24.0862	24.0557	0.030414	1
ENSG00000232119	MCTS1	2022-12-03	0.194155	0	0	1	0	0	0	0	0	0	0	0	0	0	53.4766	24.0198	29.4568	-5.43698	1
ENSG00000234797	ENSG00000234797	NA	0.252868	0	0	1	0	0	0	0	0	0	0	0	0	0	45.4554	28.5146	16.9408	11.5737	1
ENSG00000235174	ENSG00000235174	NA	0.251347	0	0	1	0	0	0	0	0	0	0	0	0	0	30.996	22.0759	8.9201	13.1558	1
ENSG00000241081	ENSG00000241081	NA	0.245362	0	0	1	0	0	0	0	0	0	0	0	0	0	40.2901	20.5898	19.7003	0.889434	1
ENSG00000241468	ATP5MF	NA	0.246808	0	0	1	0	0	0	0	0	0	0	0	0	0	66.6448	24.6673	41.9775	-17.3102	1
ENSG00000242071	ENSG00000242071	NA	0.22056	0	0	1	0	0	0	0	0	0	0	0	0	0	71.0865	19.3843	51.7022	-32.3179	1
ENSG00000243147	MRPL33	2022-12-06	0.278625	0	1	0	0	0	0	0	0	0	0	0	0	0	34.6805	12.0287	22.6518	-10.6232	1
ENSG00000244313	ENSG00000244313	NA	0.231253	0	0	1	0	0	0	0	0	0	0	0	0	0	42.9821	20.5187	22.4634	-1.94462	1
ENSG00000244398	ENSG00000244398	NA	0.274344	0	0	1	0	0	0	0	0	0	0	0	0	0	57.4295	25.0745	32.355	-7.28053	1
ENSG00000244716	ENSG00000244716	NA	0.227176	0	0	1	0	0	0	0	0	0	0	0	0	0	46.3567	20.031	26.3256	-6.2946	1
ENSG00000250317	SMIM20	2022-12-07	0.137296	0	1	0	0	0	0	0	0	0	0	0	0	0	30.2581	5.57908	24.6791	-19.1	1
ENSG00000254505	CHMP4A	2022-12-09	0.161248	0	0	1	0	0	0	0	0	0	0	0	0	0	109.593	19.6814	89.9118	-70.2304	1
ENSG00000255072	PIGY	2022-12-10	0.136156	0	1	0	0	0	0	0	0	0	0	0	0	0	66.8174	5.01375	61.8036	-56.7899	1
ENSG00000260669	ENSG00000260669	NA	0.145451	0	0	1	0	0	0	0	0	0	0	0	0	0	115.334	24.6964	90.6372	-65.9408	1
ENSG00000263809	ENSG00000263809	NA	0.234262	0	0	1	0	0	0	0	0	0	0	0	0	0	43.4368	24.0998	19.337	4.76278	1
ENSG00000265681	RPL17	2022-12-02	0.212003	0	1	0	0	0	0	0	0	0	0	0	0	0	41.7547	18.1814	23.5733	-5.39192	1
ENSG00000268790	ENSG00000268790	NA	0.118194	0	0	1	0	0	0	0	0	0	0	0	0	0	42.0521	22.4185	19.6336	2.78493	1
ENSG00000269226	TMSB15B	2022-12-09	0.587141	1	0	0	0	0	0	0	0	0	0	0	0	0	0.883716	0.0580923	0.825624	-0.767531	1
ENSG00000277791	PSMB3	2022-12-02	0.183492	0	0	1	0	0	0	0	0	0	0	0	0	0	85.3179	24.2714	61.0465	-36.7751	1
ENSG00000283041	ENSG00000283041	NA	0.22445	0	0	1	0	0	0	0	0	0	0	0	0	0	65.8957	21.3627	44.533	-23.1703	1
ENSG00000004779	NDUFAB1	2022-12-05	0.266335	0	0	0	0	0	0	0	0	0	0	0	0	0	79.442	12.6587	66.7833	-54.1246	0
ENSG00000010219	DYRK4	2022-12-09	0.317207	0	0	0	0	0	0	0	0	0	0	0	0	0	1.9435	0.837169	1.10633	-0.269163	0
ENSG00000011052	NME1-NME2	2022-12-08	0.191581	0	0	0	0	0	0	0	0	0	0	0	0	0	76.5137	16.0076	60.5061	-44.4985	0
ENSG00000011478	QPCTL	2022-12-08	0.210402	0	0	0	0	0	0	0	0	0	0	0	0	0	2.9461	0.766469	2.17963	-1.41316	0
ENSG00000013583	HEBP1	2022-12-09	0.246103	0	0	0	0	0	0	0	0	0	0	0	0	0	13.6663	1.79233	11.874	-10.0817	0
ENSG00000032389	EIPR1	NA	0.254181	0	0	0	0	0	0	0	0	0	0	0	0	0	14.09	4.06549	10.0245	-5.95906	0
ENSG00000034713	GABARAPL2	2022-12-09	0.153207	0	0	0	0	0	0	0	0	0	0	0	0	0	19.3279	5.57553	13.7524	-8.17686	0
ENSG00000051620	HEBP2	2022-12-09	0.302396	0	0	0	0	0	0	0	0	0	0	0	0	0	6.08247	2.34822	3.73425	-1.38604	0
ENSG00000060138	YBX3	2022-12-06	0.454351	0	0	0	0	0	0	0	0	0	0	0	0	0	39.018	9.35816	29.6598	-20.3016	0
ENSG00000063854	HAGH	2022-12-06	0.254945	0	0	0	0	0	0	0	0	0	0	0	0	0	14.2225	2.66746	11.5551	-8.88761	0
ENSG00000064995	TAF11	2022-12-05	0.172006	0	0	0	0	0	0	0	0	0	0	0	0	0	51.0038	11.133	39.8708	-28.7378	0
ENSG00000066697	MSANTD3	2022-12-05	0.219635	0	0	0	0	0	0	0	0	0	0	0	0	0	53.309	4.38366	48.9253	-44.5417	0
ENSG00000074319	TSG101	2022-12-03	0.121676	0	0	0	0	0	0	0	0	0	0	0	0	0	11.6348	2.45107	9.1837	-6.73263	0
ENSG00000076944	STXBP2	2022-12-05	0.513082	0	0	0	0	0	0	0	0	0	0	0	0	0	7.15983	2.03395	5.12588	-3.09193	0
ENSG00000078369	GNB1	2022-12-01	0.241976	0	0	0	0	0	0	0	0	0	0	0	0	0	94.3366	17.4128	76.9238	-59.511	0
ENSG00000081791	DELE1	NA	0.157302	0	0	0	0	0	0	0	0	0	0	0	0	0	26.2139	2.93008	23.2838	-20.3537	0
ENSG00000084623	EIF3I	2022-12-02	0.172161	0	0	0	0	0	0	0	0	0	0	0	0	0	19.8575	9.20288	10.6546	-1.45176	0
ENSG00000084764	MAPRE3	2022-12-03	0.344426	0	0	0	0	0	0	0	0	0	0	0	0	0	13.7261	2.39808	11.328	-8.92992	0
ENSG00000086065	CHMP5	2022-12-05	0.126534	0	0	0	0	0	0	0	0	0	0	0	0	0	8.98102	3.6489	5.33211	-1.68321	0
ENSG00000087074	PPP1R15A	2022-12-07	0.277633	0	0	0	0	0	0	0	0	0	0	0	0	0	1.84343	0.697374	1.14606	-0.448681	0
ENSG00000090061	CCNK	2022-12-01	0.138171	0	0	0	0	0	0	0	0	0	0	0	0	0	55.7426	8.96592	46.7767	-37.8108	0
ENSG00000091164	TXNL1	2022-12-02	0.177222	0	0	0	0	0	0	0	0	0	0	0	0	0	12.341	6.53975	5.80125	0.738497	0
ENSG00000099804	CDC34	2022-12-02	0.189496	0	0	0	0	0	0	0	0	0	0	0	0	0	8.98996	2.38768	6.60228	-4.2146	0
ENSG00000100075	SLC25A1	2022-12-04	0.320188	0	0	0	0	0	0	0	0	0	0	0	0	0	75.887	6.74443	69.1426	-62.3982	0
ENSG00000100116	GCAT	2022-12-07	0.351901	0	0	0	0	0	0	0	0	0	0	0	0	0	9.54677	1.35779	8.18898	-6.83119	0
ENSG00000100129	EIF3L	2022-12-02	0.239923	0	0	0	0	0	0	0	0	0	0	0	0	0	17.018	8.12287	8.89508	-0.772206	0
ENSG00000100216	TOMM22	2022-12-04	0.165484	0	0	0	0	0	0	0	0	0	0	0	0	0	39.0715	18.2394	20.832	-2.59262	0
ENSG00000100387	RBX1	2022-12-02	0.152186	0	0	0	0	0	0	0	0	0	0	0	0	0	24.7171	9.56572	15.1513	-5.58561	0
ENSG00000100410	PHF5A	2022-12-03	0.194168	0	0	0	0	0	0	0	0	0	0	0	0	0	67.8375	10.9049	56.9326	-46.0276	0
ENSG00000100603	SNW1	2022-12-01	0.168827	0	0	0	0	0	0	0	0	0	0	0	0	0	37.9465	4.96112	32.9853	-28.0242	0
ENSG00000100823	APEX1	2022-12-08	0.239235	0	0	0	0	0	0	0	0	0	0	0	0	0	125.549	10.0214	115.528	-105.506	0
ENSG00000100897	DCAF11	2022-12-03	0.160169	0	0	0	0	0	0	0	0	0	0	0	0	0	50.0628	11.2757	38.7871	-27.5114	0
ENSG00000100938	GMPR2	2022-12-08	0.153067	0	0	0	0	0	0	0	0	0	0	0	0	0	19.9835	5.75148	14.232	-8.48057	0
ENSG00000101052	IFT52	2022-12-05	0.299567	0	0	0	0	0	0	0	0	0	0	0	0	0	27.2896	12.1397	15.1499	-3.01011	0
ENSG00000102738	MRPS31	2022-12-05	0.149569	0	0	0	0	0	0	0	0	0	0	0	0	0	24.1762	6.44076	17.7355	-11.2947	0
ENSG00000102882	MAPK3	2022-12-04	0.204886	0	0	0	0	0	0	0	0	0	0	0	0	0	20.2291	5.33899	14.8901	-9.55114	0
ENSG00000102967	DHODH	2022-12-05	0.345801	0	0	0	0	0	0	0	0	0	0	0	0	0	6.98225	1.40249	5.57976	-4.17727	0
ENSG00000104904	OAZ1	2022-12-04	0.186631	0	0	0	0	0	0	0	0	0	0	0	0	0	52.353	10.8869	41.4662	-30.5793	0
ENSG00000105131	EPHX3	2022-12-09	0.780989	0	0	0	0	0	0	0	0	0	0	0	0	0	3.07589	0.631083	2.44481	-1.81373	0
ENSG00000105136	ZNF419	2022-12-08	0.260671	0	0	0	0	0	0	0	0	0	0	0	0	0	1.4343	0.0792791	1.35502	-1.27575	0
ENSG00000105341	DMAC2	NA	0.1624	0	0	0	0	0	0	0	0	0	0	0	0	0	35.9784	8.10403	27.8744	-19.7703	0
ENSG00000105438	KDELR1	2022-12-02	0.159353	0	0	0	0	0	0	0	0	0	0	0	0	0	4.35264	1.9703	2.38235	-0.41205	0
ENSG00000105700	KXD1	2022-12-07	0.127629	0	0	0	0	0	0	0	0	0	0	0	0	0	91.1943	10.9935	80.2008	-69.2072	0
ENSG00000106244	PDAP1	2022-12-05	0.146657	0	0	0	0	0	0	0	0	0	0	0	0	0	44.0384	11.581	32.4574	-20.8764	0
ENSG00000106328	FSCN3	2022-12-06	0.262807	0	0	0	0	0	0	0	0	0	0	0	0	0	29.6094	7.42378	22.1856	-14.7618	0
ENSG00000106610	STAG3L4	NA	0.24762	0	0	0	0	0	0	0	0	0	0	0	0	0	85.0632	10.5448	74.5184	-63.9736	0
ENSG00000107438	PDLIM1	2022-12-05	0.349045	0	0	0	0	0	0	0	0	0	0	0	0	0	6.51644	2.76232	3.75411	-0.991789	0
ENSG00000108518	PFN1	2022-12-04	0.287227	0	0	0	0	0	0	0	0	0	0	0	0	0	27.5689	5.75703	21.8119	-16.0548	0
ENSG00000108953	YWHAE	2022-12-01	0.282178	0	0	0	0	0	0	0	0	0	0	0	0	0	98.97	15.8315	83.1385	-67.307	0
ENSG00000109390	NDUFC1	2022-12-08	0.248441	0	0	0	0	0	0	0	0	0	0	0	0	0	10.5385	3.97485	6.5636	-2.58875	0
ENSG00000109686	SH3D19	2022-12-04	0.227719	0	0	0	0	0	0	0	0	0	0	0	0	0	23.1634	15.326	7.83733	7.4887	0
ENSG00000110700	RPS13	2022-12-03	0.22071	0	0	0	0	0	0	0	0	0	0	0	0	0	30.8274	12.0411	18.7863	-6.74519	0
ENSG00000110955	ATP5F1B	NA	0.280525	0	0	0	0	0	0	0	0	0	0	0	0	0	95.5129	8.93062	86.5822	-77.6516	0
ENSG00000111229	ARPC3	2022-12-04	0.20727	0	0	0	0	0	0	0	0	0	0	0	0	0	63.8981	18.7282	45.1699	-26.4418	0
ENSG00000111639	MRPL51	2022-12-08	0.189024	0	0	0	0	0	0	0	0	0	0	0	0	0	102.13	13.8783	88.2516	-74.3733	0
ENSG00000111640	GAPDH	2022-12-04	0.351246	0	0	0	0	0	0	0	0	0	0	0	0	0	11.2673	3.11638	8.15091	-5.03453	0
ENSG00000111906	HDDC2	2022-12-07	0.254694	0	0	0	0	0	0	0	0	0	0	0	0	0	46.9798	4.47551	42.5043	-38.0288	0
ENSG00000112053	SLC26A8	2022-12-05	0.857718	0	0	0	0	0	0	0	0	0	0	0	0	0	0.297928	0.0367325	0.261195	-0.224463	0
ENSG00000112130	RNF8	2022-12-01	0.246139	0	0	0	0	0	0	0	0	0	0	0	0	0	34.0505	7.89398	26.1566	-18.2626	0
ENSG00000112514	CUTA	2022-12-09	0.199491	0	0	0	0	0	0	0	0	0	0	0	0	0	61.1492	9.66128	51.4879	-41.8266	0
ENSG00000113272	THG1L	2022-12-06	0.22185	0	0	0	0	0	0	0	0	0	0	0	0	0	0.409234	0.055059	0.354175	-0.299116	0
ENSG00000114942	EEF1B2	2022-12-05	0.200326	0	0	0	0	0	0	0	0	0	0	0	0	0	76.0789	15.7785	60.3005	-44.522	0
ENSG00000114956	DGUOK	2022-12-07	0.191598	0	0	0	0	0	0	0	0	0	0	0	0	0	125.554	14.2994	111.255	-96.9556	0
ENSG00000116670	MAD2L2	2022-12-04	0.311064	0	0	0	0	0	0	0	0	0	0	0	0	0	48.2815	12.0954	36.1861	-24.0908	0
ENSG00000116898	MRPS15	2022-12-08	0.213558	0	0	0	0	0	0	0	0	0	0	0	0	0	64.3208	16.6922	47.6286	-30.9364	0
ENSG00000119705	SLIRP	2022-12-10	0.168836	0	0	0	0	0	0	0	0	0	0	0	0	0	111.171	14.1339	97.0371	-82.9032	0
ENSG00000120533	ENY2	2022-12-03	0.155647	0	0	0	0	0	0	0	0	0	0	0	0	0	70.9548	11.447	59.5078	-48.0608	0
ENSG00000120656	TAF12	2022-12-02	0.173868	0	0	0	0	0	0	0	0	0	0	0	0	0	21.3987	6.99739	14.4013	-7.40393	0
ENSG00000120860	WASHC3	NA	0.209024	0	0	0	0	0	0	0	0	0	0	0	0	0	7.94327	2.21973	5.72353	-3.5038	0
ENSG00000121851	POLR3GL	2022-12-07	0.163569	0	0	0	0	0	0	0	0	0	0	0	0	0	2.71028	0.373328	2.33696	-1.96363	0
ENSG00000122705	CLTA	2022-12-02	0.133261	0	0	0	0	0	0	0	0	0	0	0	0	0	31.481	5.85292	25.6281	-19.7751	0
ENSG00000124140	SLC12A5	2022-12-01	0.891726	0	0	0	0	0	0	0	0	0	0	0	0	1	38.5989	2.40912	36.1898	-33.7806	0
ENSG00000125046	SSUH2	2022-12-07	0.674764	0	0	0	0	0	0	0	0	0	0	0	0	0	4.03867	0.877438	3.16123	-2.2838	0
ENSG00000125356	NDUFA1	2022-12-07	0.261306	0	0	0	0	0	0	0	0	0	0	0	0	0	62.6021	15.1929	47.4092	-32.2163	0
ENSG00000125458	NT5C	2022-12-08	0.194095	0	0	0	0	0	0	0	0	0	0	0	0	0	3.88788	1.16421	2.72367	-1.55946	0
ENSG00000125691	RPL23	2022-12-04	0.246177	0	0	0	0	0	0	0	0	0	0	0	0	0	26.2671	17.3974	8.86973	8.52767	0
ENSG00000125743	SNRPD2	2022-12-03	0.226203	0	0	0	0	0	0	0	0	0	0	0	0	0	75.0119	15.7108	59.3011	-43.5903	0
ENSG00000125870	SNRPB2	2022-12-05	0.203398	0	0	0	0	0	0	0	0	0	0	0	0	0	63.0865	9.75011	53.3364	-43.5863	0
ENSG00000125898	FAM110A	2022-12-06	0.419575	0	0	0	0	0	0	0	0	0	0	0	0	0	53.6033	7.55092	46.0524	-38.5015	0
ENSG00000126756	UXT	2022-12-03	0.139436	0	0	0	0	0	0	0	0	0	0	0	0	0	9.27248	3.23061	6.04187	-2.81126	0
ENSG00000126970	ZC4H2	2022-12-02	0.382663	0	0	0	0	0	0	0	0	0	0	0	0	0	31.6401	5.23358	26.4065	-21.173	0
ENSG00000127184	COX7C	2022-12-07	0.210843	0	0	0	0	0	0	0	0	0	0	0	0	0	46.3144	16.8172	29.4972	-12.68	0
ENSG00000128294	TPST2	2022-12-04	0.430488	0	0	0	0	0	0	0	0	0	0	0	0	0	9.1274	1.2306	7.8968	-6.6662	0
ENSG00000128309	MPST	2022-12-08	0.257532	0	0	0	0	0	0	0	0	0	0	0	0	0	41.0261	8.17871	32.8474	-24.6687	0
ENSG00000128789	PSMG2	2022-12-08	0.143804	0	0	0	0	0	0	0	0	0	0	0	0	0	15.9282	5.33863	10.5896	-5.25095	0
ENSG00000129347	KRI1	2022-12-05	0.167409	0	0	0	0	0	0	0	0	0	0	0	0	0	52.5942	11.2665	41.3276	-30.0611	0
ENSG00000129535	NRL	2022-12-07	0.223132	0	0	0	0	0	0	0	0	0	0	0	0	0	10.2257	1.19531	9.0304	-7.83509	0
ENSG00000130165	ELOF1	2022-12-08	0.198824	0	0	0	0	0	0	0	0	0	0	0	0	0	20.9561	5.34193	15.6142	-10.2723	0
ENSG00000130734	ATG4D	2022-12-04	0.231004	0	0	0	0	0	0	0	0	0	0	0	0	0	34.0434	3.36667	30.6767	-27.31	0
ENSG00000130956	HABP4	2022-12-04	0.337223	0	0	0	0	0	0	0	0	0	0	0	0	0	24.7451	3.44711	21.298	-17.8509	0
ENSG00000131037	EPS8L1	2022-12-06	0.689466	0	0	0	0	0	0	0	0	0	0	0	0	1	7.22075	0.901328	6.31942	-5.41809	0
ENSG00000133136	ENSG00000133136	NA	0.237312	0	0	0	0	0	0	0	0	0	0	0	0	0	10.2345	2.57017	7.66431	-5.09415	0
ENSG00000133773	CCDC59	2022-12-09	0.177675	0	0	0	0	0	0	0	0	0	0	0	0	0	62.1081	15.1337	46.9744	-31.8407	0
ENSG00000133983	COX16	2022-12-10	0.118934	0	0	0	0	0	0	0	0	0	0	0	0	0	27.7811	8.3338	19.4473	-11.1135	0
ENSG00000134597	RBMX2	2022-12-02	0.191617	0	0	0	0	0	0	0	0	0	0	0	0	0	30.7436	9.53989	21.2037	-11.6638	0
ENSG00000134825	TMEM258	2022-12-10	0.166235	0	0	0	0	0	0	0	0	0	0	0	0	0	25.3786	5.35014	20.0285	-14.6783	0
ENSG00000135390	ATP5MC2	NA	0.173117	0	0	0	0	0	0	0	0	0	0	0	0	0	15.8685	3.81518	12.0533	-8.23812	0
ENSG00000136238	RAC1	2022-12-03	0.169144	0	0	0	0	0	0	0	0	0	0	0	0	0	68.4315	17.6275	50.804	-33.1765	0
ENSG00000136888	ATP6V1G1	2022-12-08	0.158872	0	0	0	0	0	0	0	0	0	0	0	0	0	5.03382	1.88886	3.14496	-1.2561	0
ENSG00000136938	ANP32B	2022-12-02	0.284148	0	0	0	0	0	0	0	0	0	0	0	0	0	79.3156	19.3073	60.0083	-40.701	0
ENSG00000137154	RPS6	2022-12-01	0.20644	0	0	0	0	0	0	0	0	0	0	0	0	0	55.0275	18.1683	36.8592	-18.6908	0
ENSG00000137161	CNPY3	2022-12-03	0.251758	0	0	0	0	0	0	0	0	0	0	0	0	0	51.1099	13.3528	37.7572	-24.4044	0
ENSG00000137720	C11orf1	2022-12-10	0.253633	0	0	0	0	0	0	0	0	0	0	0	0	0	38.1118	15.6897	22.4221	-6.73235	0
ENSG00000137726	FXYD6	2022-12-04	0.487017	0	0	0	0	0	0	0	0	0	0	0	0	0	9.94694	2.26597	7.68097	-5.415	0
ENSG00000137970	ENSG00000137970	NA	0.217469	0	0	0	0	0	0	0	0	0	0	0	0	0	74.1247	18.3074	55.8173	-37.51	0
ENSG00000138641	HERC3	2022-12-02	0.121451	0	0	0	0	0	0	0	0	0	0	0	0	0	45.3898	18.9483	26.4415	-7.49315	0
ENSG00000138668	HNRNPD	2022-12-01	0.226794	0	0	0	0	0	0	0	0	0	0	0	0	0	108.068	19.2464	88.8214	-69.575	0
ENSG00000139239	ENSG00000139239	NA	0.236485	0	0	0	0	0	0	0	0	0	0	0	0	0	32.8636	8.1654	24.6982	-16.5328	0
ENSG00000141101	NOB1	2022-12-07	0.220234	0	0	0	0	0	0	0	0	0	0	0	0	0	49.692	15.6416	34.0503	-18.4087	0
ENSG00000141580	WDR45B	2022-12-03	0.136478	0	0	0	0	0	0	0	0	0	0	0	0	0	6.64214	2.539	4.10314	-1.56414	0
ENSG00000142676	RPL11	2022-12-02	0.22353	0	0	0	0	0	0	1	0	0	0	0	0	0	27.1802	17.833	9.3472	8.48579	0
ENSG00000142684	ZNF593	2022-12-09	0.180912	0	0	0	0	0	0	0	0	0	0	0	0	0	2.15907	1.03075	1.12831	-0.0975619	0
ENSG00000142937	RPS8	2022-12-01	0.266988	0	0	0	0	0	0	0	0	0	0	0	0	0	22.6518	11.7187	10.9331	0.785547	0
ENSG00000143420	ENSA	2022-12-04	0.12039	0	0	0	0	0	0	0	0	0	0	0	0	0	41.797	5.68812	36.1089	-30.4208	0
ENSG00000143553	SNAPIN	2022-12-08	0.136507	0	0	0	0	0	0	0	0	0	0	0	0	0	167.118	13.0961	154.021	-140.925	0
ENSG00000143947	RPS27A	2022-12-02	0.199517	0	0	0	0	0	0	0	0	0	0	0	0	0	28.3721	14.7733	13.5988	1.17447	0
ENSG00000144134	RABL2A	2022-12-09	0.306248	0	0	0	0	0	0	0	0	0	0	0	0	0	25.0356	2.08367	22.9519	-20.8683	0
ENSG00000144659	SLC25A38	2022-12-07	0.145376	0	0	0	0	0	0	0	0	0	0	0	0	0	47.3263	7.26997	40.0564	-32.7864	0
ENSG00000144785	ENSG00000144785	NA	0.140292	0	0	0	0	0	0	0	0	0	0	0	0	0	44.3554	3.34046	41.0149	-37.6745	0
ENSG00000145337	PYURF	2022-12-09	0.122063	0	0	0	0	0	0	0	0	0	0	0	0	0	97.0882	17.4605	79.6278	-62.1673	0
ENSG00000145592	RPL37	2022-12-06	0.263294	0	0	0	0	0	0	0	0	0	0	0	0	0	33.7933	9.35672	24.4366	-15.0799	0
ENSG00000145919	BOD1	2022-12-05	0.238502	0	0	0	0	0	0	0	0	0	0	0	0	0	57.4439	18.9587	38.4851	-19.5264	0
ENSG00000146574	CCZ1B	2022-12-08	0.138723	0	0	0	0	0	0	0	0	0	0	0	0	0	5.81785	1.34468	4.47317	-3.12849	0
ENSG00000146729	NIPSNAP2	NA	0.317243	0	0	0	0	0	0	0	0	0	0	0	0	0	8.05804	1.63959	6.41846	-4.77887	0
ENSG00000147010	SH3KBP1	2022-12-01	0.384844	0	0	0	0	0	0	0	0	0	0	0	0	0	0.285386	0.174043	0.111343	0.0626991	0
ENSG00000147853	AK3	2022-12-08	0.17255	0	0	0	0	0	0	0	0	0	0	0	0	0	7.0734	1.62833	5.44507	-3.81673	0
ENSG00000148187	MRRF	2022-12-09	0.144963	0	0	0	0	0	0	0	0	0	0	0	0	0	57.8839	11.9518	45.9322	-33.9804	0
ENSG00000148450	MSRB2	2022-12-09	0.229067	0	0	0	0	0	0	0	0	0	0	0	0	0	6.04779	1.84708	4.20071	-2.35363	0
ENSG00000149927	DOC2A	2022-12-04	0.400723	0	0	0	0	0	0	0	0	0	0	0	0	0	8.02557	2.63053	5.39503	-2.7645	0
ENSG00000150459	SAP18	2022-12-06	0.125686	0	0	0	0	0	0	0	0	0	0	0	0	0	47.5202	18.4014	29.1188	-10.7174	0
ENSG00000154079	SDHAF4	NA	0.208207	0	0	0	0	0	0	0	0	0	0	0	0	0	4.71901	2.18706	2.53196	-0.344897	0
ENSG00000155906	RMND1	2022-12-07	0.206083	0	0	0	0	0	0	0	0	0	0	0	0	0	40.4709	11.7561	28.7148	-16.9587	0
ENSG00000156467	UQCRB	2022-12-07	0.227028	0	0	0	0	0	0	0	0	0	0	0	0	0	49.2891	11.9226	37.3666	-25.444	0
ENSG00000156508	EEF1A1	2022-12-02	0.235303	0	0	0	0	0	0	0	0	0	0	0	0	0	17.6469	8.6052	9.04172	-0.43652	0
ENSG00000156976	EIF4A2	2022-12-01	0.170727	0	0	0	0	0	0	0	0	0	0	0	0	0	36.4611	6.57718	29.8839	-23.3068	0
ENSG00000157110	RBPMS	2022-12-02	0.433579	0	0	0	0	0	0	0	0	0	0	0	0	0	33.3577	4.00886	29.3489	-25.34	0
ENSG00000160813	PPP1R35	2022-12-08	0.25682	0	0	0	0	0	0	0	0	0	0	0	0	0	1.67961	0.326724	1.35289	-1.02616	0
ENSG00000161016	RPL8	2022-12-02	0.205966	0	0	0	0	0	0	0	0	0	0	0	0	0	31.6601	10.9663	20.6937	-9.72737	0
ENSG00000161277	THAP8	2022-12-09	0.245197	0	0	0	0	0	0	0	0	0	0	0	0	0	6.02032	2.83401	3.18631	-0.352295	0
ENSG00000162222	TTC9C	2022-12-08	0.155289	0	0	0	0	0	0	0	0	0	0	0	0	0	11.3833	5.24561	6.1377	-0.892092	0
ENSG00000162735	PEX19	2022-12-06	0.164236	0	0	0	0	0	0	0	0	0	0	0	0	0	29.4088	7.07918	22.3296	-15.2505	0
ENSG00000162961	DPY30	2022-12-06	0.157261	0	0	0	0	0	0	0	0	0	0	0	0	0	61.8401	13.6711	48.169	-34.4979	0
ENSG00000163041	H3-3A	NA	0.26804	0	0	0	0	0	0	0	0	0	0	0	0	0	9.91031	3.37603	6.53427	-3.15824	0
ENSG00000163159	VPS72	2022-12-05	0.357573	0	0	0	0	0	0	0	0	0	0	0	0	0	62.5022	14.5409	47.9613	-33.4204	0
ENSG00000163170	BOLA3	2022-12-06	0.299934	0	0	0	0	0	0	0	0	0	0	0	0	0	45.2795	8.42953	36.85	-28.4205	0
ENSG00000163584	RPL22L1	2022-12-09	0.248059	0	0	0	0	0	0	0	0	0	0	0	0	0	7.08907	4.04943	3.03964	1.00978	0
ENSG00000163624	CDS1	2022-12-04	0.44148	0	0	0	0	0	0	0	0	0	0	0	0	0	14.3977	3.30008	11.0976	-7.79755	0
ENSG00000163882	POLR2H	2022-12-04	0.178409	0	0	0	0	0	0	0	0	0	0	0	0	0	26.5338	7.58373	18.9501	-11.3663	0
ENSG00000163923	RPL39L	NA	0.61925	0	0	0	0	0	0	0	0	0	0	0	0	0	4.51086	1.00016	3.51071	-2.51055	0
ENSG00000164167	LSM6	2022-12-03	0.208251	0	0	0	0	0	0	0	0	0	0	0	0	0	35.446	11.4262	24.0197	-12.5935	0
ENSG00000164182	NDUFAF2	2022-12-09	0.174054	0	0	0	0	0	0	0	0	0	0	0	0	0	90.5653	18.1193	72.446	-54.3267	0
ENSG00000164587	RPS14	2022-12-02	0.210002	0	0	0	0	0	0	0	0	0	0	0	0	0	6.25739	2.24259	4.0148	-1.77221	0
ENSG00000165113	GKAP1	2022-12-03	0.529546	0	0	0	0	0	0	0	0	0	0	0	0	0	62.3548	13.3159	49.0389	-35.7231	0
ENSG00000165264	NDUFB6	2022-12-09	0.172314	0	0	0	0	0	0	0	0	0	0	0	0	0	17.4292	5.40221	12.027	-6.62483	0
ENSG00000165874	SHLD2P1	NA	0.162884	0	0	0	0	0	0	0	0	0	0	0	0	0	0.97417	0.10897	0.865199	-0.756229	0
ENSG00000166037	CEP57	2022-12-03	0.239015	0	0	0	0	0	0	0	0	0	0	0	0	0	28.4533	7.8453	20.6079	-12.7626	0
ENSG00000166295	ANAPC16	2022-12-08	0.133942	0	0	0	0	0	0	0	0	0	0	0	0	0	5.88287	2.46049	3.42238	-0.961896	0
ENSG00000166313	APBB1	2022-12-02	0.383938	0	0	0	0	0	0	0	0	0	0	0	0	0	5.4692	1.03483	4.43437	-3.39954	0
ENSG00000166352	C11orf74	2022-12-09	0.345767	0	0	0	0	0	0	0	0	0	0	0	0	0	17.5047	10.9917	6.51296	4.47877	0
ENSG00000167088	SNRPD1	2022-12-03	0.342857	0	0	0	0	0	0	0	0	0	0	0	0	0	131.266	16.3719	114.894	-98.5226	0
ENSG00000167186	COQ7	2022-12-09	0.17479	0	0	0	0	0	0	0	0	0	0	0	0	0	8.53811	2.59025	5.94786	-3.35761	0
ENSG00000167468	GPX4	2022-12-08	0.308582	0	0	0	0	0	0	0	0	0	0	0	0	0	15.7733	6.7827	8.99058	-2.20788	0
ENSG00000167513	CDT1	2022-12-07	0.752057	0	0	0	0	0	0	0	0	0	0	0	0	0	24.5628	3.77207	20.7907	-17.0186	0
ENSG00000167774	ENSG00000167774	NA	0.250485	0	0	0	0	0	0	0	0	0	0	0	0	0	16.3369	2.74134	13.5956	-10.8543	0
ENSG00000167995	BEST1	2022-12-09	0.231497	0	0	0	0	0	0	0	0	0	0	0	0	0	13.2485	6.92638	6.32209	0.604296	0
ENSG00000168118	RAB4A	2022-12-04	0.170632	0	0	0	0	0	0	0	0	0	0	0	0	0	22.6819	8.50884	14.173	-5.66417	0
ENSG00000168676	KCTD19	2022-12-05	0.919094	0	0	0	0	0	0	0	0	0	0	0	0	0	11.1954	1.44945	9.74598	-8.29653	0
ENSG00000168734	PKIG	2022-12-08	0.293892	0	0	0	0	0	0	0	0	0	0	0	0	0	6.02477	1.8003	4.22447	-2.42417	0
ENSG00000168958	MFF	2022-12-03	0.183912	0	0	0	0	0	0	0	0	0	0	0	0	0	2.42237	1.08648	1.33589	-0.249408	0
ENSG00000169032	MAP2K1	2022-12-02	0.15945	0	0	0	0	0	0	0	0	0	0	0	0	0	6.68907	1.61296	5.07611	-3.46315	0
ENSG00000169402	RSPH10B2	2022-12-04	0.288078	0	0	0	0	0	0	0	0	0	0	0	0	0	0.999997	0.219068	0.780929	-0.56186	0
ENSG00000169567	HINT1	2022-12-10	0.155916	0	0	0	0	0	0	0	0	0	0	0	0	0	52.7157	18.2971	34.4186	-16.1215	0
ENSG00000169599	NFU1	2022-12-07	0.15378	0	0	0	0	0	0	0	0	0	0	0	0	0	32.5538	12.2729	20.2808	-8.00793	0
ENSG00000169627	BOLA2B	NA	0.166375	0	0	0	0	0	0	0	0	0	0	0	0	0	11.1946	0.667958	10.5266	-9.85869	0
ENSG00000169714	CNBP	2022-12-02	0.164689	0	0	0	0	0	0	0	0	0	0	0	0	0	86.5817	16.1036	70.4781	-54.3745	0
ENSG00000170293	CMTM8	2022-12-06	0.439985	0	0	0	0	0	0	0	0	0	0	0	0	0	14.1492	1.54229	12.6069	-11.0646	0
ENSG00000170860	LSM3	2022-12-10	0.191001	0	0	0	0	0	0	0	0	0	0	0	0	0	54.8842	13.8359	41.0483	-27.2124	0
ENSG00000171159	C9orf16	2022-12-10	0.265873	0	0	0	0	0	0	0	0	0	0	0	0	0	2.00035	0.853435	1.14692	-0.293485	0
ENSG00000171311	EXOSC1	2022-12-09	0.131475	0	0	0	0	0	0	0	0	0	0	0	0	0	7.91013	1.81642	6.09371	-4.2773	0
ENSG00000171469	ZNF561	2022-12-09	0.219096	0	0	0	0	0	0	0	0	0	0	0	0	0	13.6769	2.47795	11.199	-8.72104	0
ENSG00000172361	CFAP53	NA	0.783963	0	0	0	0	0	0	0	0	0	0	0	0	0	32.7399	4.6992	28.0407	-23.3415	0
ENSG00000172586	CHCHD1	2022-12-10	0.191966	0	0	0	0	0	0	0	0	0	0	0	0	0	40.1308	6.90094	33.2299	-26.329	0
ENSG00000172687	ZNF738	2022-12-07	0.426612	0	0	0	0	0	0	0	0	0	0	0	0	0	88.9863	12.0596	76.9267	-64.8671	0
ENSG00000173660	UQCRH	2022-12-08	0.340411	0	0	0	0	0	0	0	0	0	0	0	0	0	35.4412	11.9007	23.5405	-11.6398	0
ENSG00000173915	ATP5MD	NA	0.21508	0	0	0	0	0	0	0	0	0	0	0	0	0	58.8196	17.379	41.4406	-24.0616	0
ENSG00000174021	GNG5	2022-12-09	0.233573	0	0	0	0	0	0	0	0	0	0	0	0	0	13.7233	3.20954	10.5138	-7.30423	0
ENSG00000174444	RPL4	2022-12-01	0.236598	0	0	0	0	0	0	0	0	0	0	0	0	0	20.0785	14.5947	5.4838	9.11094	0
ENSG00000174456	C12orf76	2022-12-10	0.246952	0	0	0	0	0	0	0	0	0	0	0	0	0	5.29879	1.76853	3.53026	-1.76173	0
ENSG00000174748	RPL15	2022-12-02	0.212371	0	0	0	0	0	0	0	0	0	0	0	0	0	9.39706	4.13948	5.25758	-1.11809	0
ENSG00000174977	ENSG00000174977	NA	0.213693	0	0	0	0	0	0	0	0	0	0	0	0	0	81.396	10.2265	71.1695	-60.943	0
ENSG00000175061	SNHG29	NA	0.247241	0	0	0	0	0	0	0	0	0	0	0	0	0	11.5263	3.22429	8.30205	-5.07775	0
ENSG00000175110	MRPS22	2022-12-05	0.174379	0	0	0	0	0	0	0	0	0	0	0	0	0	15.3328	6.43429	8.89856	-2.46427	0
ENSG00000175203	DCTN2	2022-12-01	0.139939	0	0	0	0	0	0	0	0	0	0	0	0	0	24.7887	11.6893	13.0994	-1.41015	0
ENSG00000175324	LSM1	2022-12-07	0.140818	0	0	0	0	0	0	0	0	0	0	0	0	0	100.555	12.2762	88.2786	-76.0024	0
ENSG00000175602	CCDC85B	2022-12-07	0.219715	0	0	0	0	0	0	0	0	0	0	0	0	0	4.67647	0.531299	4.14517	-3.61387	0
ENSG00000175886	ENSG00000175886	NA	0.236836	0	0	0	0	0	0	0	0	0	0	0	0	0	17.1935	12.0067	5.18685	6.81985	0
ENSG00000179523	EIF3J-DT	NA	0.200084	0	0	0	0	0	0	0	0	0	0	0	0	0	2.75167	0.94629	1.80538	-0.859088	0
ENSG00000180425	C11orf71	2022-12-09	0.362703	0	0	0	0	0	0	0	0	0	0	0	0	0	0.763744	0.238217	0.525527	-0.287311	0
ENSG00000181085	MAPK15	2022-12-09	0.686859	0	0	0	0	0	0	0	0	0	0	0	0	0	16.2808	2.86459	13.4162	-10.5516	0
ENSG00000182117	NOP10	2022-12-04	0.216833	0	0	0	0	0	0	0	0	0	0	0	0	0	116.768	14.498	102.27	-87.7725	0
ENSG00000182383	ENSG00000182383	NA	0.252184	0	0	0	0	0	0	0	0	0	0	0	0	0	0.27287	0.12097	0.1519	-0.0309295	0
ENSG00000182518	FAM104B	2022-12-10	0.219154	0	0	0	0	0	0	0	0	0	0	0	0	0	60.9819	13.999	46.9829	-32.984	0
ENSG00000182774	RPS17	2022-12-10	0.225442	0	0	0	0	0	0	0	0	0	0	0	0	0	37.5923	10.9455	26.6468	-15.7013	0
ENSG00000183255	PTTG1IP	2022-12-07	0.180198	0	0	0	0	0	0	0	0	0	0	0	0	0	6.25982	1.6991	4.56072	-2.86163	0
ENSG00000183298	ENSG00000183298	NA	0.269766	0	0	0	0	0	0	0	0	0	0	0	0	0	53.8852	16.9509	36.9343	-19.9834	0
ENSG00000184209	SNRNP35	2022-12-09	0.154189	0	0	0	0	0	0	0	0	0	0	0	0	0	0.249771	0.0259614	0.223809	-0.197848	0
ENSG00000184220	CMSS1	2022-12-05	0.234001	0	0	0	0	0	0	0	0	0	0	0	0	0	33.3494	9.34207	24.0073	-14.6652	0
ENSG00000184840	TMED9	2022-12-05	0.182055	0	0	0	0	0	0	0	0	0	0	0	0	0	43.6379	7.63872	35.9991	-28.3604	0
ENSG00000185834	ENSG00000185834	NA	0.232263	0	0	0	0	0	0	0	0	0	0	0	0	0	41.1134	12.2619	28.8514	-16.5895	0
ENSG00000185883	ATP6V0C	2022-12-04	0.192464	0	0	0	0	0	0	0	0	0	0	0	0	0	16.2301	2.99157	13.2385	-10.2469	0
ENSG00000187266	EPOR	2022-12-04	0.472808	0	0	0	0	0	0	0	0	0	0	0	0	0	5.61147	1.77422	3.83725	-2.06302	0
ENSG00000188010	MORN2	2022-12-09	0.444501	0	0	0	0	0	0	0	0	0	0	0	0	0	44.5519	16.1392	28.4127	-12.2735	0
ENSG00000188522	FAM83G	2022-12-04	0.508948	0	0	0	0	0	0	0	0	0	0	0	0	0	2.07838	0.543874	1.5345	-0.990631	0
ENSG00000188846	RPL14	2022-12-02	0.204387	0	0	0	0	0	0	0	0	0	0	0	0	0	20.4371	9.08833	11.3487	-2.26039	0
ENSG00000189043	NDUFA4	2022-12-08	0.29929	0	0	0	0	0	0	0	0	0	0	0	0	0	62.7282	19.3057	43.4225	-24.1168	0
ENSG00000189343	ENSG00000189343	NA	0.25259	0	0	0	0	0	0	0	0	0	0	0	0	0	20.4791	8.62656	11.8525	-3.22595	0
ENSG00000196169	KIF19	2022-12-06	0.779084	0	0	0	0	0	0	0	0	0	0	0	0	0	6.70342	2.91215	3.79127	-0.879121	0
ENSG00000196205	ENSG00000196205	NA	0.250342	0	0	0	0	0	0	0	0	0	0	0	0	0	27.0678	11.9455	15.1224	-3.17694	0
ENSG00000196262	PPIA	2022-12-04	0.215922	0	0	0	0	0	0	0	0	0	0	0	0	0	146.14	15.9867	130.154	-114.167	0
ENSG00000196507	TCEAL3	2022-12-04	0.389645	0	0	0	0	0	0	0	0	0	0	0	0	0	0.602257	0.0247779	0.57748	-0.552702	0
ENSG00000196531	NACA	2022-12-04	0.201485	0	0	0	0	0	0	0	0	0	0	0	0	0	39.5209	19.2193	20.3016	-1.08231	0
ENSG00000197111	PCBP2	2022-12-01	0.140395	0	0	0	0	0	0	0	0	0	0	0	0	0	57.7289	10.0205	47.7084	-37.6879	0
ENSG00000197568	HHLA3	2022-12-10	0.233788	0	0	0	0	0	0	0	0	0	0	0	0	0	22.4863	8.00274	14.4835	-6.48078	0
ENSG00000197905	TEAD4	2022-12-05	0.415663	0	0	0	0	0	0	0	0	0	0	0	0	0	9.216	2.74992	6.46608	-3.71615	0
ENSG00000197958	RPL12	2022-12-05	0.21708	0	0	0	0	0	0	0	0	0	0	0	0	0	22.2883	11.4973	10.791	0.706328	0
ENSG00000198003	CCDC151	2022-12-07	0.50833	0	0	0	0	0	0	0	0	0	0	0	0	0	31.8003	11.796	20.0043	-8.20837	0
ENSG00000198931	APRT	2022-12-10	0.208119	0	0	0	0	0	0	0	0	0	0	0	0	0	76.9051	5.68601	71.2191	-65.533	0
ENSG00000203778	FAM229B	2022-12-07	0.568222	0	0	0	0	0	0	0	0	0	0	0	0	0	2.01841	1.31909	0.699319	0.619771	0
ENSG00000204196	ENSG00000204196	NA	0.229739	0	0	0	0	0	0	0	0	0	0	0	0	0	44.8302	11.1686	33.6617	-22.4931	0
ENSG00000204392	LSM2	2022-12-09	0.250969	0	0	0	0	0	0	0	0	0	0	0	0	0	35.2707	6.72225	28.5485	-21.8262	0
ENSG00000204564	C6orf136	2022-12-02	0.222863	0	0	0	0	0	0	0	0	0	0	0	0	0	21.4615	9.11462	12.3468	-3.23221	0
ENSG00000204954	C12orf73	2022-12-10	0.208644	0	0	0	0	0	0	0	0	0	0	0	0	0	42.1284	4.2755	37.8529	-33.5774	0
ENSG00000213144	ENSG00000213144	NA	0.257027	0	0	0	0	0	0	0	0	0	0	0	0	0	45.7766	14.5317	31.2449	-16.7133	0
ENSG00000213178	ENSG00000213178	NA	0.235136	0	0	0	0	0	0	0	0	0	0	0	0	0	23.4788	14.238	9.24085	4.99713	0
ENSG00000213236	ENSG00000213236	NA	0.329177	0	0	0	0	0	0	0	0	0	0	0	0	0	28.7429	10.1645	18.5783	-8.4138	0
ENSG00000213326	ENSG00000213326	NA	0.212076	0	0	0	0	0	0	0	0	0	0	0	0	0	33.4598	14.0322	19.4275	-5.39531	0
ENSG00000213362	ENSG00000213362	NA	0.266207	0	0	0	0	0	0	0	0	0	0	0	0	0	16.146	5.39725	10.7488	-5.3515	0
ENSG00000213719	CLIC1	2022-12-08	0.392425	0	0	0	0	0	0	0	0	0	0	0	0	0	15.8991	4.95276	10.9463	-5.99357	0
ENSG00000213864	ENSG00000213864	NA	0.250202	0	0	0	0	0	0	0	0	0	0	0	0	0	46.0666	10.6276	35.4391	-24.8115	0
ENSG00000213988	ZNF90	2022-12-09	0.216618	0	0	0	0	0	0	0	0	0	0	0	0	0	61.2623	14.3625	46.8998	-32.5373	0
ENSG00000214046	SMIM7	2022-12-09	0.11423	0	0	0	0	0	0	0	0	0	0	0	0	0	19.6335	5.94523	13.6882	-7.743	0
ENSG00000214389	ENSG00000214389	NA	0.260857	0	0	0	0	0	0	0	0	0	0	0	0	0	27.1675	15.4207	11.7469	3.67377	0
ENSG00000214535	ENSG00000214535	NA	0.228884	0	0	0	0	0	0	0	0	0	0	0	0	0	3.3983	1.62919	1.76911	-0.139918	0
ENSG00000214541	ENSG00000214541	NA	0.263749	0	0	0	0	0	0	0	0	0	0	0	0	0	33.1582	9.56877	23.5894	-14.0206	0
ENSG00000214784	ENSG00000214784	NA	0.306911	0	0	0	0	0	0	0	0	0	0	0	0	0	11.8473	9.06497	2.7823	6.28267	0
ENSG00000215210	ENSG00000215210	NA	0.374265	0	0	0	0	0	0	0	0	0	0	0	0	0	8.32228	1.97438	6.3479	-4.37353	0
ENSG00000215472	RPL17-C18orf32	2022-12-03	0.178895	0	0	0	0	0	0	0	0	0	0	0	0	0	42.0878	16.2808	25.807	-9.52623	0
ENSG00000217241	ENSG00000217241	NA	0.358644	0	0	0	0	0	0	0	0	0	0	0	0	0	60.9459	8.34549	52.6004	-44.2549	0
ENSG00000217835	ENSG00000217835	NA	0.411819	0	0	0	0	0	0	0	0	0	0	0	0	0	14.9886	5.59615	9.39248	-3.79633	0
ENSG00000219451	RPL23P8	NA	0.255864	0	0	0	0	0	0	0	0	0	0	0	0	0	8.79906	6.33016	2.4689	3.86127	0
ENSG00000219487	ENSG00000219487	NA	0.214179	0	0	0	0	0	0	0	0	0	0	0	0	0	41.0734	12.021	29.0524	-17.0314	0
ENSG00000219507	ENSG00000219507	NA	0.243231	0	0	0	0	0	0	0	0	0	0	0	0	0	24.882	13.4648	11.4172	2.04763	0
ENSG00000220472	ENSG00000220472	NA	0.256789	0	0	0	0	0	0	0	0	0	0	0	0	0	30.1435	6.32282	23.8207	-17.4979	0
ENSG00000220793	ENSG00000220793	NA	0.201679	0	0	0	0	0	0	0	0	0	0	0	0	0	40.336	17.6143	22.7217	-5.10737	0
ENSG00000220960	ENSG00000220960	NA	NA	0	0	0	0	0	0	0	0	0	0	0	0	0	0.245601	0.02822	0.217381	-0.189161	0
ENSG00000221988	PPT2	2022-12-04	0.241173	0	0	0	0	0	0	0	0	0	0	0	0	0	32.3857	4.53523	27.8505	-23.3153	0
ENSG00000222047	C10orf55	2022-12-10	0.473742	0	0	0	0	0	0	0	0	0	0	0	0	0	0.391197	0.0336267	0.357571	-0.323944	0
ENSG00000223361	ENSG00000223361	NA	0.239106	0	0	0	0	0	0	0	0	0	0	0	0	0	16.3154	9.1848	7.13057	2.05423	0
ENSG00000223803	ENSG00000223803	NA	0.205286	0	0	0	0	0	0	0	0	0	0	0	0	0	20.0434	14.8583	5.18511	9.67324	0
ENSG00000223967	ENSG00000223967	NA	NA	0	0	0	0	0	0	0	0	0	0	0	0	0	0.681192	0.0261934	0.654999	-0.628805	0
ENSG00000224578	ENSG00000224578	NA	0.35248	0	0	0	0	0	0	0	0	0	0	0	0	0	81.994	11.6328	70.3612	-58.7284	0
ENSG00000224631	ENSG00000224631	NA	0.220622	0	0	0	0	0	0	0	0	0	0	0	0	0	30.7651	12.9595	17.8057	-4.84623	0
ENSG00000224858	ENSG00000224858	NA	0.205134	0	0	0	0	0	0	0	0	0	0	0	0	0	15.1078	9.3961	5.71169	3.68441	0
ENSG00000225200	ENSG00000225200	NA	0.272854	0	0	0	0	0	0	0	0	0	0	0	0	0	9.49343	3.80419	5.68925	-1.88506	0
ENSG00000225439	BOLA3-AS1	NA	0.445313	0	0	0	0	0	0	0	0	0	0	0	0	0	1.20789	0.0156379	1.19225	-1.17661	0
ENSG00000225573	ENSG00000225573	NA	0.191495	0	0	0	0	0	0	0	0	0	0	0	0	0	13.1285	7.29424	5.83428	1.45996	0
ENSG00000225912	ENSG00000225912	NA	0.275476	0	0	0	0	0	0	0	0	0	0	0	0	0	14.3974	8.19804	6.19938	1.99866	0
ENSG00000225921	NOL7	2022-12-08	0.159036	0	0	0	0	0	0	0	0	0	0	0	0	0	73.1752	9.35539	63.8198	-54.4644	0
ENSG00000226221	ENSG00000226221	NA	0.212473	0	0	0	0	0	0	0	0	0	0	0	0	0	25.3645	15.6743	9.6902	5.98407	0
ENSG00000226564	ENSG00000226564	NA	0.253734	0	0	0	0	0	0	0	0	0	0	0	0	0	26.1196	4.67737	21.4422	-16.7649	0
ENSG00000226781	ENSG00000226781	NA	0.19557	0	0	0	0	0	0	0	0	0	0	0	0	0	46.0838	15.6522	30.4316	-14.7794	0
ENSG00000227081	ENSG00000227081	NA	0.22487	0	0	0	0	0	0	0	0	0	0	0	0	0	12.2913	5.41534	6.87593	-1.46059	0
ENSG00000227766	ENSG00000227766	NA	0.423219	0	0	0	0	0	0	0	0	0	0	0	0	0	27.7321	6.97866	20.7534	-13.7748	0
ENSG00000228126	FALEC	NA	0.475975	0	0	0	0	0	0	0	0	0	0	0	0	0	0.669651	0.146399	0.523252	-0.376853	0
ENSG00000228232	ENSG00000228232	NA	0.397764	0	0	0	0	0	0	0	0	0	0	0	0	0	4.49228	1.16187	3.33042	-2.16855	0
ENSG00000228247	ENSG00000228247	NA	0.373107	0	0	0	0	0	0	0	0	0	0	0	0	0	11.6387	3.32338	8.31532	-4.99194	0
ENSG00000228335	ENSG00000228335	NA	0.222963	0	0	0	0	0	0	0	0	0	0	0	0	0	10.858	3.29699	7.561	-4.26401	0
ENSG00000228354	ENSG00000228354	NA	0.285757	0	0	0	0	0	0	0	0	0	0	0	0	0	1.55552	0.250812	1.30471	-1.0539	0
ENSG00000228397	LINC01635	NA	0.555746	0	0	0	0	0	0	0	0	0	0	0	0	0	8.86747	2.34368	6.52379	-4.18012	0
ENSG00000228523	ENSG00000228523	NA	NA	0	0	0	0	0	0	0	0	0	0	0	0	0	0.0542568	0.00154032	0.0527165	-0.0511762	0
ENSG00000228532	ENSG00000228532	NA	0.251385	0	0	0	0	0	0	0	0	0	0	0	0	0	42.2032	19.3035	22.8997	-3.59614	0
ENSG00000228797	ENSG00000228797	NA	0.206857	0	0	0	0	0	0	0	0	0	0	0	0	0	10.3417	1.76007	8.58161	-6.82154	0
ENSG00000228929	ENSG00000228929	NA	0.208313	0	0	0	0	0	0	0	0	0	0	0	0	0	25.3568	16.0981	9.25878	6.83929	0
ENSG00000229638	ENSG00000229638	NA	0.216776	0	0	0	0	0	0	0	0	0	0	0	0	0	18.8925	13.6745	5.21796	8.45657	0
ENSG00000229994	ENSG00000229994	NA	0.249214	0	0	0	0	0	0	0	0	0	0	0	0	0	18.2183	7.71133	10.507	-2.79566	0
ENSG00000230204	ENSG00000230204	NA	0.215766	0	0	0	0	0	0	0	0	0	0	0	0	0	6.56124	2.63736	3.92388	-1.28653	0
ENSG00000230207	ENSG00000230207	NA	0.248622	0	0	0	0	0	0	0	0	0	0	0	0	0	2.80076	2.00754	0.793223	1.21432	0
ENSG00000230626	ENSG00000230626	NA	0.139358	0	0	0	0	0	0	0	0	0	0	0	0	0	65.6512	4.32339	61.3278	-57.0044	0
ENSG00000231234	ENSG00000231234	NA	0.142144	0	0	0	0	0	0	0	0	0	0	0	0	0	55.6729	18.1092	37.5637	-19.4546	0
ENSG00000231684	ENSG00000231684	NA	0.147032	0	0	0	0	0	0	0	0	0	0	0	0	0	26.4952	14.3847	12.1105	2.27415	0
ENSG00000232187	ENSG00000232187	NA	0.23862	0	0	0	0	0	0	0	0	0	0	0	0	0	19.4657	7.79807	11.6677	-3.86958	0
ENSG00000232346	ENSG00000232346	NA	0.198518	0	0	0	0	0	0	0	0	0	0	0	0	0	10.7603	4.52456	6.23571	-1.71115	0
ENSG00000233077	LINC01271	NA	0.589622	0	0	0	0	0	0	0	0	0	0	0	0	0	3.52486	0.25639	3.26847	-3.01208	0
ENSG00000233276	GPX1	2022-12-10	0.282382	0	0	0	0	0	0	0	0	0	0	0	0	0	11.6783	1.66564	10.0126	-8.347	0
ENSG00000233514	ENSG00000233514	NA	0.365055	0	0	0	0	0	0	0	0	0	0	0	0	0	67.534	7.87059	59.6634	-51.7929	0
ENSG00000234009	ENSG00000234009	NA	0.232755	0	0	0	0	0	0	0	0	0	0	0	0	0	35.4625	19.3172	16.1452	3.17199	0
ENSG00000234618	ENSG00000234618	NA	0.27229	0	0	0	0	0	0	0	0	0	0	0	0	0	5.04443	1.09802	3.94641	-2.84839	0
ENSG00000234782	ENSG00000234782	NA	0.262413	0	0	0	0	0	0	0	0	0	0	0	0	0	15.4127	7.0097	8.40298	-1.39328	0
ENSG00000234975	ENSG00000234975	NA	0.219651	0	0	0	0	0	0	0	0	0	0	0	0	0	11.8812	7.81438	4.06686	3.74752	0
ENSG00000235013	ENSG00000235013	NA	0.235396	0	0	0	0	0	0	0	0	0	0	0	0	0	6.48489	1.52656	4.95833	-3.43176	0
ENSG00000235238	ENSG00000235238	NA	0.259721	0	0	0	0	0	0	0	0	0	0	0	0	0	24.9665	9.19448	15.7721	-6.57757	0
ENSG00000235411	ENSG00000235411	NA	0.250067	0	0	0	0	0	0	0	0	0	0	0	0	0	39.8574	16.888	22.9694	-6.08138	0
ENSG00000235449	ENSG00000235449	NA	0.211324	0	0	0	0	0	0	0	0	0	0	0	0	0	6.48039	3.32268	3.1577	0.164981	0
ENSG00000235552	ENSG00000235552	NA	0.21787	0	0	0	0	0	0	0	0	0	0	0	0	0	24.3334	12.5975	11.7359	0.861539	0
ENSG00000236058	ENSG00000236058	NA	0.200481	0	0	0	0	0	0	0	0	0	0	0	0	0	37.0633	15.3196	21.7436	-6.42399	0
ENSG00000236782	ENSG00000236782	NA	0.178663	0	0	0	0	0	0	0	0	0	0	0	0	0	1.4367	0.831597	0.605101	0.226495	0
ENSG00000237264	ENSG00000237264	NA	0.23798	0	0	0	0	0	0	0	0	0	0	0	0	0	23.2779	12.7269	10.551	2.17582	0
ENSG00000237550	ENSG00000237550	NA	0.223112	0	0	0	0	0	0	0	0	0	0	0	0	0	4.45507	1.60674	2.84834	-1.2416	0
ENSG00000237883	DGUOK-AS1	NA	0.17422	0	0	0	0	0	0	0	0	0	0	0	0	0	66.221	8.28327	57.9377	-49.6545	0
ENSG00000237991	ENSG00000237991	NA	0.182344	0	0	0	0	0	0	0	0	0	0	0	0	0	15.3478	6.32985	9.01793	-2.68808	0
ENSG00000239345	ENSG00000239345	NA	0.395958	0	0	0	0	0	0	0	0	0	0	0	0	0	13.1339	2.32728	10.8066	-8.47932	0
ENSG00000240036	ENSG00000240036	NA	0.230905	0	0	0	0	0	0	0	0	0	0	0	0	0	9.25873	3.71248	5.54625	-1.83377	0
ENSG00000240509	ENSG00000240509	NA	0.234104	0	0	0	0	0	0	0	0	0	0	0	0	0	20.6551	6.51497	14.1402	-7.62521	0
ENSG00000240761	ENSG00000240761	NA	0.234545	0	0	0	0	0	0	0	0	0	0	0	0	0	3.46803	0.624739	2.84329	-2.21855	0
ENSG00000241061	ENSG00000241061	NA	0.245093	0	0	0	0	0	0	0	0	0	0	0	0	0	45.1037	19.0463	26.0574	-7.01108	0
ENSG00000241370	RPP21	2022-12-09	0.172845	0	0	0	0	0	0	0	0	0	0	0	0	0	33.992	6.24778	27.7442	-21.4964	0
ENSG00000241553	ARPC4	2022-12-01	0.167678	0	0	0	0	0	0	0	0	0	0	0	0	0	44.4661	9.78212	34.684	-24.9018	0
ENSG00000241556	ENSG00000241556	NA	0.282201	0	0	0	0	0	0	0	0	0	0	0	0	0	9.67589	6.13836	3.53753	2.60083	0
ENSG00000241741	ENSG00000241741	NA	0.214677	0	0	0	0	0	0	0	0	0	0	0	0	0	40.639	12.8976	27.7414	-14.8438	0
ENSG00000241837	ATP5PO	NA	0.264763	0	0	0	0	0	0	0	0	0	0	0	0	0	69.2748	10.7812	58.4935	-47.7123	0
ENSG00000242163	ENSG00000242163	NA	0.270419	0	0	0	0	0	0	0	0	0	0	0	0	0	4.20307	1.87633	2.32675	-0.45042	0
ENSG00000242299	ENSG00000242299	NA	0.264229	0	0	0	0	0	0	0	0	0	0	0	0	0	2.39373	0.674506	1.71923	-1.04472	0
ENSG00000242445	ENSG00000242445	NA	0.25252	0	0	0	0	0	0	0	0	0	0	0	0	0	3.28353	1.05945	2.22408	-1.16463	0
ENSG00000242477	ENSG00000242477	NA	0.259139	0	0	0	0	0	0	0	0	0	0	0	0	0	7.47291	3.95017	3.52273	0.427443	0
ENSG00000242951	ENSG00000242951	NA	0.24325	0	0	0	0	0	0	0	0	0	0	0	0	0	13.6576	5.48395	8.17361	-2.68966	0
ENSG00000243004	ENSG00000243004	NA	0.211495	0	0	0	0	0	0	0	0	0	0	0	0	0	24.9434	12.3843	12.5592	-0.174901	0
ENSG00000243199	ENSG00000243199	NA	0.244367	0	0	0	0	0	0	0	0	0	0	0	0	0	29.8422	14.3031	15.5391	-1.23597	0
ENSG00000243824	ENSG00000243824	NA	0.260046	0	0	0	0	0	0	0	0	0	0	0	0	0	7.75032	1.63834	6.11198	-4.47364	0
ENSG00000243859	ENSG00000243859	NA	0.358597	0	0	0	0	0	0	0	0	0	0	0	0	0	2.55507	0.465761	2.08931	-1.62355	0
ENSG00000243964	ENSG00000243964	NA	0.207119	0	0	0	0	0	0	0	0	0	0	0	0	0	7.50328	0.912723	6.59056	-5.67784	0
ENSG00000244184	LOC101559451	NA	0.353267	0	0	0	0	0	0	0	0	0	0	0	0	0	36.2372	8.38258	27.8546	-19.472	0
ENSG00000245910	SNHG6	NA	0.191647	0	0	0	0	0	0	0	0	0	0	0	0	0	12.2128	3.30912	8.90364	-5.59452	0
ENSG00000246528	LOC101929759	NA	0.731101	0	0	0	0	0	0	0	0	0	0	0	0	0	0.31277	0.0360564	0.276714	-0.240658	0
ENSG00000248167	TRIM39-RPP21	2022-12-02	0.162795	0	0	0	0	0	0	0	0	0	0	0	0	0	71.4423	9.43852	62.0038	-52.5652	0
ENSG00000248785	ENSG00000248785	NA	0.235906	0	0	0	0	0	0	0	0	0	0	0	0	0	24.2581	8.16107	16.097	-7.93592	0
ENSG00000249031	ENSG00000249031	NA	0.386586	0	0	0	0	0	0	0	0	0	0	0	0	0	0.215515	0.0145382	0.200977	-0.186439	0
ENSG00000249209	ENSG00000249209	NA	0.273388	0	0	0	0	0	0	0	0	0	0	0	0	0	67.4989	6.83106	60.6678	-53.8368	0
ENSG00000249465	ENSG00000249465	NA	0.358038	0	0	0	0	0	0	0	0	0	0	0	0	0	42.5053	11.7908	30.7145	-18.9237	0
ENSG00000249884	RNF103-CHMP3	2022-12-05	0.149124	0	0	0	0	0	0	0	0	0	0	0	0	0	12.1971	6.65132	5.54573	1.10559	0
ENSG00000250202	ENSG00000250202	NA	0.207596	0	0	0	0	0	0	0	0	0	0	0	0	0	3.59245	0.977259	2.61519	-1.63793	0
ENSG00000250813	ENSG00000250813	NA	0.338458	0	0	0	0	0	0	0	0	0	0	0	0	0	17.5134	10.1896	7.32383	2.86574	0
ENSG00000250896	ENSG00000250896	NA	0.189969	0	0	0	0	0	0	0	0	0	0	0	0	0	80.5957	8.35883	72.2368	-63.878	0
ENSG00000251066	ENSG00000251066	NA	0.194415	0	0	0	0	0	0	0	0	0	0	0	0	0	48.4563	17.4183	31.0381	-13.6198	0
ENSG00000253341	ENSG00000253341	NA	0.148164	0	0	0	0	0	0	0	0	0	0	0	0	0	38.6401	14.1092	24.5308	-10.4216	0
ENSG00000253374	ENSG00000253374	NA	0.247193	0	0	0	0	0	0	0	0	0	0	0	0	0	13.1161	7.72307	5.39304	2.33003	0
ENSG00000253549	ENSG00000253549	NA	0.873643	0	0	0	0	0	0	0	0	0	0	0	0	0	6.36493	1.52355	4.84138	-3.31782	0
ENSG00000253859	ENSG00000253859	NA	0.248008	0	0	0	0	0	0	0	0	0	0	0	0	0	13.5638	7.83655	5.72722	2.10934	0
ENSG00000254109	RBPMS-AS1	NA	0.421537	0	0	0	0	0	0	0	0	0	0	0	0	0	17.7325	1.97166	15.7608	-13.7892	0
ENSG00000254224	LOC101927039	NA	0.250876	0	0	0	0	0	0	0	0	0	0	0	0	0	28.6957	8.05198	20.6438	-12.5918	0
ENSG00000254373	ENSG00000254373	NA	0.240467	0	0	0	0	0	0	0	0	0	0	0	0	0	37.2617	16.6588	20.6029	-3.94412	0
ENSG00000254528	ENSG00000254528	NA	0.476984	0	0	0	0	0	0	0	0	0	0	0	0	0	16.9154	4.68608	12.2293	-7.54324	0
ENSG00000254548	ENSG00000254548	NA	0.662941	0	0	0	0	0	0	0	0	0	0	0	0	0	4.44476	0.963401	3.48136	-2.51796	0
ENSG00000254772	EEF1G	2022-12-01	0.261911	0	0	0	0	0	0	0	0	0	0	0	0	0	33.7623	17.7691	15.9932	1.77586	0
ENSG00000255508	TUT1	2022-12-05	0.251953	0	0	0	0	0	0	0	0	0	0	0	0	0	35.0034	18.6744	16.329	2.34544	0
ENSG00000255872	ENSG00000255872	NA	0.182686	0	0	0	0	0	0	0	0	0	0	0	0	0	67.2336	16.5394	50.6942	-34.1548	0
ENSG00000256206	ENSG00000256206	NA	0.179769	0	0	0	0	0	0	0	0	0	0	0	0	0	67.9921	14.451	53.5411	-39.0901	0
ENSG00000256525	POLG2	2022-12-06	0.236302	0	0	0	0	0	0	0	0	0	0	0	0	0	7.98473	1.32002	6.66471	-5.34469	0
ENSG00000256745	ENSG00000256745	NA	0.206009	0	0	0	0	0	0	0	0	0	0	0	0	0	80.3362	18.4742	61.862	-43.3878	0
ENSG00000256843	ENSG00000256843	NA	0.209701	0	0	0	0	0	0	0	0	0	0	0	0	0	38.035	8.92251	29.1125	-20.19	0
ENSG00000257379	ENSG00000257379	NA	0.172196	0	0	0	0	0	0	0	0	0	0	0	0	0	73.4667	14.214	59.2527	-45.0387	0
ENSG00000257564	ENSG00000257564	NA	0.361785	0	0	0	0	0	0	0	0	0	0	0	0	0	84.8114	15.0625	69.749	-54.6865	0
ENSG00000257596	SCAT2	NA	0.351688	0	0	0	0	0	0	0	0	0	0	0	0	0	1.2474	0.147037	1.10036	-0.953322	0
ENSG00000257675	ENSG00000257675	NA	0.309852	0	0	0	0	0	0	0	0	0	0	0	0	0	0.527005	0.0550926	0.471913	-0.41682	0
ENSG00000257727	CNPY2	2022-12-06	0.163361	0	0	0	0	0	0	0	0	0	0	0	0	0	21.0468	1.75791	19.2889	-17.531	0
ENSG00000258357	ENSG00000258357	NA	0.17609	0	0	0	0	0	0	0	0	0	0	0	0	0	1.97757	0.311372	1.6662	-1.35483	0
ENSG00000259352	ENSG00000259352	NA	0.635596	0	0	0	0	0	0	0	0	0	0	0	0	0	9.23329	2.65145	6.58184	-3.93038	0
ENSG00000259577	ENSG00000259577	NA	0.352247	0	0	0	0	0	0	0	0	0	0	0	0	0	0.97866	0.380922	0.597738	-0.216817	0
ENSG00000260260	SNHG19	NA	0.292303	0	0	0	0	0	0	0	0	0	0	0	0	0	14.9093	5.60176	9.30759	-3.70583	0
ENSG00000260443	ENSG00000260443	NA	0.329862	0	0	0	0	0	0	0	0	0	0	0	0	0	33.6648	10.9165	22.7483	-11.8317	0
ENSG00000260836	ENSG00000260836	NA	0.231323	0	0	0	0	0	0	0	0	0	0	0	0	0	29.7103	8.43258	21.2778	-12.8452	0
ENSG00000261141	ENSG00000261141	NA	NA	0	0	0	0	0	0	0	0	0	0	0	0	0	0.378255	0.0386802	0.339574	-0.300894	0
ENSG00000261395	ENSG00000261395	NA	0.26687	0	0	0	0	0	0	0	0	0	0	0	0	0	21.219	2.65614	18.5629	-15.9067	0
ENSG00000261505	ENSG00000261505	NA	0.200147	0	0	0	0	0	0	0	0	0	0	0	0	0	23.4688	4.70163	18.7671	-14.0655	0
ENSG00000261614	ENSG00000261614	NA	0.541963	0	0	0	0	0	0	0	0	0	0	0	0	0	4.00906	0.741375	3.26769	-2.52631	0
ENSG00000262136	ENSG00000262136	NA	0.205843	0	0	0	0	0	0	0	0	0	0	0	0	0	22.8554	10.1177	12.7377	-2.61999	0
ENSG00000263266	ENSG00000263266	NA	0.234343	0	0	0	0	0	0	0	0	0	0	0	0	0	24.5289	13.765	10.7639	3.00112	0
ENSG00000263465	SRSF8	NA	0.152316	0	0	0	0	0	0	0	0	0	0	0	0	0	6.54112	1.53547	5.00565	-3.47018	0
ENSG00000264235	LOC104968399	NA	0.343963	0	0	0	0	0	0	0	0	0	0	0	0	0	1.21202	0.376843	0.835178	-0.458335	0
ENSG00000266903	ENSG00000266903	NA	0.495086	0	0	0	0	0	0	0	0	0	0	0	0	0	1.70059	0.424337	1.27625	-0.851911	0
ENSG00000266970	LOC101928674	NA	0.343695	0	0	0	0	0	0	0	0	0	0	0	0	0	1.58475	0.639078	0.945674	-0.306596	0
ENSG00000267544	ENSG00000267544	NA	0.209767	0	0	0	0	0	0	0	0	0	0	0	0	0	69.4449	7.57511	61.8698	-54.2947	0
ENSG00000268400	ENSG00000268400	NA	0.385816	0	0	0	0	0	0	0	0	0	0	0	0	0	15.0873	3.98624	11.1011	-7.11486	0
ENSG00000268983	ENSG00000268983	NA	0.126068	0	0	0	0	0	0	0	0	0	0	0	0	0	18.5293	5.01452	13.5148	-8.50025	0
ENSG00000269293	ZSCAN16-AS1	NA	0.206993	0	0	0	0	0	0	0	0	0	0	0	0	0	16.3499	3.9642	12.3857	-8.42147	0
ENSG00000269968	ENSG00000269968	NA	0.324623	0	0	0	0	0	0	0	0	0	0	0	0	0	6.45543	2.53017	3.92526	-1.39509	0
ENSG00000270149	ENSG00000270149	NA	0.32849	0	0	0	0	0	0	0	0	0	0	0	0	0	28.8436	5.25937	23.5842	-18.3248	0
ENSG00000272047	GTF2H5	2022-12-09	0.249308	0	0	0	0	0	0	0	0	0	0	0	0	0	120.345	11.7742	108.571	-96.7966	0
ENSG00000272430	ENSG00000272430	NA	0.161063	0	0	0	0	0	0	0	0	0	0	0	0	0	24.2335	7.21147	17.022	-9.81055	0
ENSG00000272686	ENSG00000272686	NA	0.196704	0	0	0	0	0	0	0	0	0	0	0	0	0	4.81958	2.52101	2.29857	0.222438	0
ENSG00000272772	ENSG00000272772	NA	0.180327	0	0	0	0	0	0	0	0	0	0	0	0	0	54.4387	8.33943	46.0993	-37.7598	0
ENSG00000273344	PAXIP1-AS1	NA	0.182177	0	0	0	0	0	0	0	0	0	0	0	0	0	31.6451	3.37363	28.2715	-24.8978	0
ENSG00000274026	FAM27E3	NA	0.436019	0	0	0	0	0	0	0	0	0	0	0	0	0	3.31048	0.720611	2.58987	-1.86926	0
ENSG00000274528	ENSG00000274528	NA	0.49722	0	0	0	0	0	0	0	0	0	0	0	0	0	0.841445	0.189099	0.652347	-0.463248	0
ENSG00000275582	ENSG00000275582	NA	0.198772	0	0	0	0	0	0	0	0	0	0	0	0	0	5.74477	1.77194	3.97283	-2.20089	0
ENSG00000278133	ENSG00000278133	NA	0.127145	0	0	0	0	0	0	0	0	0	0	0	0	0	48.2537	3.92469	44.329	-40.4043	0
ENSG00000278238	ENSG00000278238	NA	0.653811	0	0	0	0	0	0	0	0	0	0	0	0	0	3.9497	1.23493	2.71477	-1.47984	0
ENSG00000278845	MRPL45	2022-12-06	0.195364	0	0	0	0	0	0	0	0	0	0	0	0	0	63.1528	18.2767	44.8761	-26.5994	0
ENSG00000279738	ENSG00000279738	NA	0.215296	0	0	0	0	0	0	0	0	0	0	0	0	0	12.7965	4.06194	8.73454	-4.67261	0
ENSG00000280913	CTSLP2	NA	0.510197	0	0	0	0	0	0	0	0	0	0	0	0	0	0.39517	0.0350064	0.360163	-0.325157	0
ENSG00000282740	ENSG00000282740	NA	NA	0	0	0	0	0	0	0	0	0	0	0	0	0	0.52349	0.0493718	0.474119	-0.424747	0

## Sheet: black_Nodes
ENSID	SYMID	LOEUF	GINI_Index	GINI	NE	HUB	NE3	NE5	CA_disease	CL_disease	CP_disease	CS_disease	Dark_purple	Light_purple	Dark_green	Light_green	kTotal	kWithin	kOut	kDiff	score
ENSG00000082497	SERTAD4	dec4	0.501906520224097	1	1	1	0	0	0	0	0	0	1	0	0	0	107.515303929767	49.6130877738553	57.9022161559117	-8.28912838205646	3
ENSG00000108001	EBF3	dec1	0.657518722974487	1	1	1	1	1	0	0	0	0	0	0	0	0	153.329690482934	59.821851219882	93.5078392630517	-33.6859880431697	3
ENSG00000122691	TWIST1	dec6	0.714263788547342	1	1	1	0	0	0	0	0	1	1	0	0	0	162.557607396332	81.712862874368	80.8447445219639	0.868118352404053	3
ENSG00000167157	PRRX2	dec7	0.616000732690194	1	1	1	0	0	0	0	0	0	0	0	0	1	117.047001349418	71.4274491914549	45.6195521579635	25.8078970334914	3
ENSG00000180660	MAB21L1	dec4	0.727815357117506	1	1	1	1	1	0	0	0	0	1	0	0	0	141.200923963359	75.9021771389472	65.2987468244116	10.6034303145357	3
ENSG00000005513	SOX8	dec3	0.684875360145847	0	1	1	1	0	0	0	0	0	0	0	0	0	101.289105047714	49.505162144704	51.7839429030095	-2.27878075830552	2
ENSG00000007944	MYLIP	dec3	0.264732043247696	0	1	1	0	0	0	0	0	0	0	0	0	0	114.698159357094	60.9489130567367	53.7492463003575	7.19966675637916	2
ENSG00000039523	RIPOR1	NA	0.225332898769302	0	1	1	0	0	0	0	0	0	0	0	0	0	124.881023868521	59.9189859177837	64.9620379507372	-5.04305203295345	2
ENSG00000071282	LMCD1	dec5	0.514137824294296	0	1	1	1	0	0	0	0	0	0	0	0	0	139.840640491047	65.8369622762527	74.0036782147941	-8.16671593854142	2
ENSG00000082397	EPB41L3	dec3	0.423604686775183	0	1	1	0	0	0	0	0	0	0	0	0	0	139.454518933927	64.0098643458994	75.4446545880276	-11.4347902421283	2
ENSG00000085552	IGSF9	dec4	0.593724419959111	1	1	0	0	0	0	0	0	0	0	0	0	0	93.009028108629	32.1901681033416	60.8188600052874	-28.6286919019458	2
ENSG00000099617	EFNA2	dec7	0.849856973161946	1	1	0	1	1	0	0	0	0	0	0	0	0	33.7098080641526	15.3426530720183	18.3671549921343	-3.02450192011603	2
ENSG00000101665	SMAD7	dec3	0.363933169733613	0	1	1	0	0	0	0	0	0	0	0	0	0	121.826315272102	58.7061142654543	63.1202010066478	-4.41408674119346	2
ENSG00000102984	ZNF821	dec4	0.442017440829377	0	1	1	0	0	0	0	0	0	0	0	0	0	127.339293304837	59.6108710231514	67.728422281686	-8.11755125853458	2
ENSG00000103241	FOXF1	dec2	0.706285208880166	0	1	1	1	1	0	0	0	0	1	0	0	0	74.1484668777422	52.0603925945454	22.0880742831968	29.9723183113485	2
ENSG00000104313	EYA1	dec2	0.759269437437936	1	1	0	1	1	1	0	0	0	0	0	0	0	138.077197548345	45.2208841749327	92.8563133734125	-47.6354291984798	2
ENSG00000104518	GSDMD	dec8	0.345759669811854	0	1	1	0	0	0	0	0	0	1	0	0	0	111.341477827227	56.0704198054341	55.2710580217926	0.799361783641473	2
ENSG00000106484	MEST	dec3	0.686556253751141	1	1	0	0	0	0	0	0	0	0	0	0	0	78.0591541737263	27.3179495751022	50.7412045986241	-23.4232550235218	2
ENSG00000108557	RAI1	dec1	0.283733528024008	0	1	1	0	0	1	0	0	0	0	0	0	0	103.033833806893	52.6546644438333	50.3791693630596	2.27549508077372	2
ENSG00000108813	DLX4	dec6	0.674693170643198	1	1	0	1	1	0	0	0	0	0	0	0	1	38.3911021599345	31.6219003042836	6.7692018556509	24.8526984486327	2
ENSG00000108840	HDAC5	dec1	0.201600719769294	0	1	1	0	0	0	0	0	0	0	0	0	0	184.592863109409	50.7597895296284	133.833073579781	-83.0732840501523	2
ENSG00000111145	ELK3	dec4	0.338895400394045	0	1	1	0	0	0	0	0	0	1	0	0	0	161.920954190096	57.3337315497432	104.587222640353	-47.2534910906095	2
ENSG00000112559	MDFI	dec4	0.649583992171755	1	1	0	1	1	0	0	0	0	0	0	0	1	71.3491207808911	26.0838715536644	45.2652492272267	-19.1813776735623	2
ENSG00000115840	SLC25A12	dec2	0.279583377751184	0	1	1	0	0	0	0	0	0	0	0	0	0	246.771410071974	51.9708318465669	194.800578225407	-142.82974637884	2
ENSG00000119630	PGF	dec5	0.463901714407162	0	1	1	0	0	0	0	0	0	0	0	0	0	106.670598955838	58.7020478226605	47.9685511331778	10.7334966894826	2
ENSG00000124205	EDN3	dec6	0.784348816835394	0	1	1	1	1	0	0	0	0	0	0	0	1	95.2303235363587	60.3001045329933	34.9302190033654	25.3698855296279	2
ENSG00000129993	CBFA2T3	dec3	0.420072429861982	0	1	1	1	1	0	0	0	0	1	0	0	0	100.010228837822	54.3610796386551	45.6491491991666	8.71193043948848	2
ENSG00000132510	KDM6B	dec1	0.249311342932121	0	1	1	0	0	0	0	0	0	0	0	0	0	82.4362465418817	49.6537636390792	32.7824829028025	16.8712807362767	2
ENSG00000134326	CMPK2	dec8	0.242065815061521	0	1	1	1	1	0	0	0	0	0	0	0	0	92.369733851379	50.1658338121472	42.2039000392318	7.96193377291547	2
ENSG00000135111	TBX3	dec2	0.594912409814242	0	1	1	1	0	0	0	0	0	1	0	0	0	81.2818511802265	51.2418317222678	30.0400194579587	21.2018122643091	2
ENSG00000135253	KCP	NA	0.342949315943591	0	1	1	0	0	0	0	0	0	0	0	0	0	125.687411818303	50.5931210493507	75.0942907689523	-24.5011697196016	2
ENSG00000137868	STRA6	dec5	0.733603493834427	1	0	1	0	0	1	0	0	0	1	0	0	0	114.88282701117	63.9319519874035	50.950875023767	12.9810769636365	2
ENSG00000138617	PARP16	dec8	0.207359013579205	0	1	1	0	0	0	0	0	0	0	0	0	0	139.590832719407	61.2109146339387	78.3799180854686	-17.1690034515299	2
ENSG00000138795	LEF1	dec1	0.523842848609276	1	1	0	0	0	0	0	0	0	0	0	0	0	2.69874290145953	1.11457061246603	1.5841722889935	-0.469601676527477	2
ENSG00000140873	ADAMTS18	dec6	0.804380261437118	1	1	0	0	0	0	0	0	0	1	0	0	0	68.329935699783	37.9954694555244	30.3344662442585	7.66100321126591	2
ENSG00000142149	HUNK	dec1	0.63450061706947	1	1	0	1	0	0	0	0	0	0	0	0	0	70.3925650333689	29.1394284540602	41.2531365793087	-12.1137081252486	2
ENSG00000144355	DLX1	dec2	0.844130381209961	1	1	0	1	1	1	0	0	0	0	0	0	1	50.9516664814617	40.0474546123938	10.9042118690679	29.1432427433259	2
ENSG00000145428	RNF175	dec8	0.624026713322457	1	1	0	1	0	0	0	0	0	0	0	0	0	40.4581088047561	18.9623842154604	21.4957245892957	-2.53334037383528	2
ENSG00000147257	GPC3	dec1	0.698357843875981	1	1	0	1	0	0	0	0	0	1	0	0	0	31.2818719512737	19.5620688752064	11.7198030760673	7.84226579913906	2
ENSG00000147655	RSPO2	dec5	0.696583568487389	1	1	0	0	0	0	0	0	0	1	0	0	0	65.6382737051554	40.1608718502387	25.4774018549168	14.6834699953219	2
ENSG00000151689	INPP1	dec8	0.259342570969416	0	1	1	0	0	0	0	0	0	0	0	0	0	154.692650641686	70.4373663707875	84.2552842708984	-13.8179179001109	2
ENSG00000151702	FLI1	dec2	0.469238623947243	0	1	1	1	0	0	0	0	0	0	0	0	1	123.066795128655	66.6090566001068	56.4577385285487	10.1513180715581	2
ENSG00000154025	SLC5A10	dec6	0.484245944858359	0	1	1	0	0	0	0	0	0	1	0	0	0	129.006301896506	52.8922968096347	76.1140050868713	-23.2217082772366	2
ENSG00000158955	WNT9B	dec4	0.571538012549248	1	1	0	0	0	0	0	1	0	0	0	0	1	49.8237136298027	19.973687956415	29.8500256733878	-9.87633771697282	2
ENSG00000159618	ADGRG5	NA	0.687454597082572	0	1	1	0	0	0	0	0	0	0	0	0	0	100.153610764518	49.188535975138	50.9650747893797	-1.77653881424169	2
ENSG00000159788	RGS12	dec4	0.295565925415532	0	1	1	1	0	0	0	0	0	0	0	0	0	164.106965954883	73.5012989003845	90.6056670544983	-17.1043681541138	2
ENSG00000160963	COL26A1	dec5	0.885881357604604	1	1	0	1	1	0	0	0	0	1	0	0	0	88.2251073463559	41.5972567764238	46.6278505699321	-5.03059379350837	2
ENSG00000162576	MXRA8	dec7	0.401162461450041	0	1	1	0	0	0	0	0	0	0	0	0	0	156.112661424749	88.3423602842102	67.770301140539	20.5720591436712	2
ENSG00000162882	HAAO	dec7	0.521404470193295	0	1	1	1	0	0	0	0	0	1	0	0	0	132.947961861158	62.730096633609	70.2178652275486	-7.48776859393959	2
ENSG00000163132	MSX1	dec6	0.620189397136669	1	1	0	1	1	1	1	1	0	0	0	0	1	11.0406141511662	9.82467982958269	1.21593432158349	8.6087455079992	2
ENSG00000164946	FREM1	dec7	0.664463326923355	1	1	0	1	1	0	0	0	1	0	0	0	0	74.346392527388	34.0774091087335	40.2689834186545	-6.19157430992104	2
ENSG00000165028	NIPSNAP3B	dec9	0.344336686530179	0	1	1	0	0	0	0	0	0	0	0	0	0	157.736446510415	51.5220456891822	106.214400821233	-54.6923551320503	2
ENSG00000165568	AKR1E2	dec8	0.492603722645056	0	1	1	1	1	0	0	0	0	0	0	0	0	134.082274790488	51.6935528324647	82.3887219580236	-30.6951691255589	2
ENSG00000165588	OTX2	dec2	0.918131952615898	1	1	0	0	0	0	0	0	0	0	0	0	1	1.69976114502944	0.9830987332224	0.716662411807039	0.266436321415361	2
ENSG00000165617	DACT1	dec3	0.706585063366418	0	1	1	1	1	0	0	0	0	1	0	0	0	103.064906807217	49.3096758716895	53.7552309355274	-4.44555506383793	2
ENSG00000166387	PPFIBP2	dec7	0.329174011010399	0	1	1	0	0	0	0	0	0	1	0	0	0	185.329842178198	74.847222321167	110.482619857031	-35.6353975358637	2
ENSG00000167244	IGF2	dec7	0.509734056881142	1	1	0	0	0	0	0	0	0	1	0	0	0	70.1178415870233	30.9584198618494	39.1594217251739	-8.20100186332445	2
ENSG00000169594	BNC1	dec2	0.763132485950619	0	1	1	0	0	0	0	0	0	1	0	0	0	83.0843184371177	55.7899521211464	27.2943663159713	28.495585805175	2
ENSG00000171813	PWWP2B	dec3	0.267168488793319	0	1	1	0	0	0	0	0	0	0	0	0	0	144.575407718042	72.8534305750551	71.7219771429873	1.13145343206784	2
ENSG00000180011	ZADH2	dec8	0.138425121721404	0	1	1	0	0	0	0	0	0	0	0	0	0	97.1681145222719	49.7799969261338	47.3881175961381	2.3918793299957	2
ENSG00000181234	TMEM132C	dec2	0.657946076996868	1	1	0	1	1	0	0	0	0	0	0	0	0	10.6868552310947	7.37210074920977	3.31475448188494	4.05734626732483	2
ENSG00000182095	TNRC18	dec2	0.247795203718192	0	1	1	0	0	0	0	0	0	1	0	0	0	182.921133216151	53.2975653337766	129.623567882374	-76.3260025485974	2
ENSG00000182168	UNC5C	dec3	0.531912153150189	1	1	0	0	0	0	0	0	0	0	0	0	0	5.53223435177866	4.1306530698278	1.40158128195086	2.72907178787693	2
ENSG00000184058	TBX1	dec3	0.567417764623555	1	1	0	0	0	1	1	0	0	1	0	0	0	36.1254767869577	16.7351122148247	19.390364572133	-2.65525235730825	2
ENSG00000187634	SAMD11	dec8	0.345133278821193	0	1	1	1	0	0	0	0	0	1	0	0	0	90.6323406281128	57.1902071410436	33.4421334870692	23.7480736539743	2
ENSG00000197183	NOL4L	NA	0.406370430681633	0	1	1	1	0	0	0	0	0	0	0	0	0	142.917986067323	69.0714824558917	73.8465036114312	-4.77502115553952	2
ENSG00000197467	COL13A1	dec5	0.533811968250067	0	1	1	1	0	0	0	0	0	1	0	0	0	159.779353247917	61.7623034272245	98.0170498206925	-36.254746393468	2
ENSG00000198075	SULT1C4	dec7	0.522681358109003	1	0	1	0	0	0	0	0	0	0	0	0	0	98.2844551088705	58.30612093438	39.9783341744905	18.3277867598896	2
ENSG00000198873	GRK5	dec2	0.339029105327492	0	1	1	0	0	0	0	0	0	0	0	0	0	104.718138232647	58.3284919974139	46.389646235233	11.9388457621809	2
ENSG00000221818	EBF2	dec1	0.695069501919137	1	1	0	1	0	0	0	0	0	0	0	0	0	47.165179321743	17.5370492282949	29.6281300934481	-12.0910808651532	2
ENSG00000225968	ELFN1	dec1	0.526343080462647	1	1	0	1	1	0	0	0	0	0	0	0	0	6.35915222232468	2.50647449066022	3.85267773166446	-1.34620324100424	2
ENSG00000231213	PLSCR5	dec9	0.849127442846286	1	1	0	0	0	0	0	0	0	0	0	0	0	71.0514847043541	42.6536553592829	28.3978293450713	14.2558260142116	2
ENSG00000248329	APELA	NA	0.841123183967464	1	1	0	0	0	0	0	0	0	0	0	0	0	4.9234953997694	1.22083526816834	3.70266013160106	-2.48182486343272	2
ENSG00000265763	ZNF488	dec8	0.704757013380006	0	1	1	0	0	0	0	0	0	0	1	0	0	144.468108340492	61.4283722638333	83.0397360766585	-21.6113638128253	2
ENSG00000002834	LASP1	dec2	0.244788551951395	0	1	0	0	0	0	0	0	0	0	0	0	0	38.5983570241872	14.5777826610985	24.0205743630887	-9.4427917019902	1
ENSG00000006377	DLX6	dec2	0.811560771558771	1	0	0	0	0	1	0	0	0	0	0	0	1	52.0009144594133	41.0500688724546	10.9508455869587	30.0992232854959	1
ENSG00000006468	ETV1	dec2	0.585055508893998	0	1	0	0	0	0	0	0	0	0	0	0	0	26.8440211414937	3.68482025827881	23.1592008832149	-19.4743806249361	1
ENSG00000007171	NOS2	dec5	0.630051367877685	0	1	0	0	0	0	0	0	0	0	0	0	1	0.71953306371307	0.340966976923051	0.378566086790019	-0.0375991098669682	1
ENSG00000008083	JARID2	dec1	0.313214377736863	0	1	0	1	1	0	0	0	0	0	0	0	0	23.2623358196805	7.41466581573981	15.8476700039407	-8.43300418820084	1
ENSG00000008118	CAMK1G	dec4	0.745152687853591	0	1	0	0	0	0	0	0	0	0	0	0	0	8.98982582180612	4.91625641132599	4.07356941048012	0.842687000845871	1
ENSG00000024862	CCDC28A	dec9	0.19060989552395	0	1	0	0	0	0	0	0	0	0	0	0	0	75.7483377069293	33.362466408422	42.3858712985073	-9.0234048900853	1
ENSG00000026036	RTEL1-TNFRSF6B	NA	0.237654455746891	0	1	0	0	0	0	0	0	0	0	0	0	0	108.056294768608	41.8869114848251	66.1693832837827	-24.2824717989575	1
ENSG00000034239	EFCAB1	dec7	0.736760996671073	0	1	0	1	1	0	0	0	0	0	0	0	0	20.2532444953047	7.51277238755495	12.7404721077497	-5.22769972019478	1
ENSG00000041880	PARP3	dec7	0.270488258912711	0	0	1	0	0	0	0	0	0	0	0	0	0	141.302890924439	64.0046335274832	77.2982573969558	-13.2936238694726	1
ENSG00000047579	DTNBP1	dec6	0.165409724778698	0	1	0	1	0	0	0	0	0	0	0	0	0	34.783292779548	4.01262702582671	30.7706657537213	-26.7580387278946	1
ENSG00000053438	NNAT	dec6	0.879600292207455	0	1	0	0	0	0	0	0	0	0	0	0	0	6.32563068013592	1.43236671448684	4.89326396564908	-3.46089725116224	1
ENSG00000053501	USE1	dec6	0.0975365062829741	0	1	0	0	0	0	0	0	0	0	0	0	0	76.1702705349565	17.453080346457	58.7171901884995	-41.2641098420425	1
ENSG00000058085	LAMC2	dec4	0.494677953237799	0	1	0	0	0	0	0	0	0	0	0	0	1	69.3645955043734	28.3160617972476	41.0485337071258	-12.7324719098783	1
ENSG00000059145	UNKL	dec2	0.19478209457277	0	1	0	0	0	0	0	0	0	0	0	0	0	67.3809029078042	28.5048983962071	38.876004511597	-10.3711061153899	1
ENSG00000061273	HDAC7	dec1	0.247257668314609	0	0	1	0	0	0	0	0	0	0	0	0	0	134.948323338417	61.8677755363301	73.0805478020871	-11.212772265757	1
ENSG00000061337	LZTS1	dec2	0.637479302503419	0	1	0	1	0	0	0	0	0	0	0	0	0	24.205147597588	11.7713694575158	12.4337781400723	-0.662408682556517	1
ENSG00000063245	EPN1	dec2	0.131919966557384	0	1	0	0	0	0	0	0	0	0	0	0	0	51.6721318015553	6.58940966921725	45.082722132338	-38.4933124631208	1
ENSG00000064042	LIMCH1	dec2	0.558567231284131	0	1	0	0	0	0	0	0	0	0	0	0	0	140.79151472061	48.0929004808826	92.6986142397272	-44.6057137588446	1
ENSG00000064195	DLX3	dec6	0.831225470331454	0	1	0	0	0	0	0	0	0	0	0	0	1	35.4920226504405	27.9804382155113	7.51158443492919	20.4688537805821	1
ENSG00000064218	DMRT3	dec7	0.816003571045656	0	1	0	0	0	0	0	0	0	1	0	0	0	1.92199889348219	0.738014455484729	1.18398443799747	-0.445969982512737	1
ENSG00000065054	SLC9A3R2	dec4	0.355871625497238	0	0	1	0	0	0	0	0	0	1	0	0	0	161.981720298584	58.3932031015242	103.58851719706	-45.1953140955357	1
ENSG00000065675	PRKCQ	dec2	0.655139333486427	0	1	0	0	0	0	0	0	0	0	0	0	0	3.61270276267021	0.783534622048388	2.82916814062182	-2.04563351857343	1
ENSG00000069482	GAL	dec9	0.930185635665714	0	1	0	1	1	0	0	0	0	0	0	0	0	5.24649053860943	1.89430029639083	3.3521902422186	-1.45788994582777	1
ENSG00000070614	NDST1	dec1	0.227375141576853	0	1	0	0	0	1	0	0	0	0	0	0	0	0.758259487724262	0.200934130672049	0.557325357052213	-0.356391226380164	1
ENSG00000070886	EPHA8	dec4	0.812520127043564	0	1	0	0	0	0	0	0	0	0	0	0	0	0.581062581791894	0.266896578825414	0.31416600296648	-0.0472694241410654	1
ENSG00000071051	NCK2	dec3	0.263226211835371	0	1	0	0	0	0	0	0	0	0	0	0	0	104.821788077654	44.8810153218706	59.9407727557832	-15.0597574339126	1
ENSG00000075975	MKRN2	dec4	0.195358893683813	0	1	0	0	0	0	0	0	0	0	0	0	0	26.392953096333	9.63420014907306	16.7587529472599	-7.12455279818687	1
ENSG00000076928	ARHGEF1	dec2	0.343961778825838	0	0	1	0	0	0	0	0	0	0	0	0	0	147.344947848588	54.6977997291161	92.6471481194718	-37.9493483903557	1
ENSG00000077097	TOP2B	dec1	0.318008083399168	0	1	0	0	0	0	0	0	0	0	0	0	0	5.04134403701389	2.16578205007978	2.87556198693412	-0.709779936854343	1
ENSG00000077274	CAPN6	dec2	0.695811775116474	1	0	0	0	0	0	0	0	0	1	0	0	0	26.1333170704855	21.1956994506838	4.93761761980161	16.2580818308822	1
ENSG00000077454	LRCH4	dec4	0.304529329281003	0	0	1	0	0	0	0	0	0	0	0	0	0	122.015644728524	57.0030585586112	65.0125861699125	-8.00952761130127	1
ENSG00000077585	GPR137B	dec8	0.356445552878863	0	1	0	0	0	0	0	0	0	0	0	0	0	16.4158651229074	3.6204420800691	12.7954230428383	-9.17498096276918	1
ENSG00000078699	CBFA2T2	dec1	0.224890066107452	0	1	0	0	0	0	0	0	0	0	0	0	0	26.0598787109713	8.62704466888684	17.4328340420845	-8.80578937319766	1
ENSG00000079313	REXO1	dec2	0.204435112297255	0	1	0	0	0	0	0	0	0	0	0	0	0	53.5489092310825	25.9969217657463	27.5519874653362	-1.55506569958989	1
ENSG00000080845	DLGAP4	dec2	0.190875152522544	0	1	0	1	0	0	0	0	0	0	0	0	0	75.1192248485361	23.7185078023337	51.4007170462024	-27.6822092438687	1
ENSG00000085276	MECOM	dec1	0.494325808974648	0	1	0	0	0	0	0	0	0	0	0	0	0	55.8863408370324	23.0986677582891	32.7876730787433	-9.68900532045418	1
ENSG00000087460	GNAS	dec2	0.343646959459452	0	1	0	1	0	0	0	0	0	0	0	0	0	101.81209835894	41.4230940798955	60.3890042790445	-18.9659101991491	1
ENSG00000087510	TFAP2C	dec2	0.724210925863324	0	1	0	1	1	0	0	0	0	0	0	0	0	8.51836649046341	7.03742979016202	1.48093670030138	5.55649308986064	1
ENSG00000090238	YPEL3	dec7	0.249010361288805	0	0	1	0	0	0	0	0	0	0	0	0	0	135.816707830531	63.2156080549313	72.6010997755997	-9.38549172066838	1
ENSG00000099331	MYO9B	dec1	0.275839566172471	0	0	1	0	0	0	0	0	0	0	0	0	0	174.280775259372	70.083583623349	104.197191636023	-34.113608012674	1
ENSG00000099385	BCL7C	dec4	0.197262268412469	0	1	0	0	0	0	0	0	0	0	0	0	0	138.590751946625	43.9553026682453	94.6354492783795	-50.6801466101342	1
ENSG00000099869	IGF2-AS	NA	0.631056259220172	1	0	0	0	0	0	0	0	0	1	0	0	0	25.4134761210883	16.2497423165571	9.16373380453117	7.08600851202593	1
ENSG00000100106	TRIOBP	dec4	0.240448497380884	0	0	1	0	0	0	0	0	0	0	0	0	0	174.38893158667	79.5328330634869	94.8560985231832	-15.3232654596962	1
ENSG00000100242	SUN2	dec4	0.263205988701242	0	0	1	0	0	0	0	0	0	0	0	0	0	162.18499258425	66.2136772205189	95.9713153637308	-29.7576381432119	1
ENSG00000100285	NEFH	dec6	0.836349782500831	0	1	0	0	0	0	0	0	0	0	0	0	0	27.0579886962068	12.9963498861102	14.0616388100966	-1.06528892398645	1
ENSG00000100439	ABHD4	dec6	0.231677463406719	0	1	0	0	0	0	0	0	0	0	0	0	0	15.2244836642422	3.88080891479479	11.3436747494474	-7.46286583465261	1
ENSG00000100802	C14orf93	dec4	0.183504478663154	0	0	1	0	0	0	0	0	0	0	0	0	0	165.486500396677	61.7340436356794	103.752456760998	-42.0184131253187	1
ENSG00000101189	MRGBP	dec2	0.280909236130238	0	1	0	0	0	0	0	0	0	0	0	0	0	27.8643147455077	8.17422846106848	19.6900862844392	-11.5158578233707	1
ENSG00000101280	ANGPT4	dec8	0.649602759284121	0	1	0	0	0	0	0	0	0	0	0	0	0	26.0095464555735	7.54939429114618	18.4601521644273	-10.9107578732812	1
ENSG00000101986	ABCD1	dec1	0.30222332035773	0	0	1	0	0	0	0	0	0	0	0	0	0	96.3820930503316	55.5320169995719	40.8500760507597	14.6819409488121	1
ENSG00000102606	ARHGEF7	dec1	0.188286784882336	0	1	0	0	0	0	0	0	0	0	0	0	0	8.90050989336217	2.69603815239113	6.20447174097104	-3.50843358857991	1
ENSG00000103196	CRISPLD2	dec5	0.454143332003338	0	1	0	1	0	0	0	1	0	0	0	0	0	63.073009052739	37.7571076118784	25.3159014408607	12.4412061710177	1
ENSG00000103197	TSC2	dec1	0.204052128557577	0	0	1	0	0	0	0	0	0	0	0	0	0	141.447407392833	54.5221135408182	86.925293852015	-32.4031803111968	1
ENSG00000103248	MTHFSD	dec9	0.18254539280375	0	0	1	0	0	0	0	0	0	0	0	0	0	135.558701051481	70.1726683271358	65.3860327243454	4.78663560279034	1
ENSG00000103502	CDIPT	dec5	0.152281922283797	0	1	0	0	0	0	0	0	0	0	0	0	0	30.2800113422251	8.94934001692509	21.3306713253001	-12.381331308375	1
ENSG00000103549	RNF40	dec1	0.178096047117648	0	1	0	0	0	0	0	0	0	0	0	0	0	57.0067074383284	20.4995692598913	36.507138178437	-16.0075689185457	1
ENSG00000105204	DYRK1B	dec2	0.376432516471453	0	1	0	0	0	0	0	0	0	0	0	0	0	2.20276815691343	0.487217580491008	1.71555057642242	-1.22833299593141	1
ENSG00000105229	PIAS4	dec1	0.206258484145475	0	1	0	0	0	0	0	0	0	0	0	0	0	34.660461539689	20.6373995804737	14.0230619592153	6.61433762125846	1
ENSG00000105325	FZR1	dec1	0.197899024864122	0	0	1	0	0	0	0	0	0	0	0	0	0	110.41739923005	52.2009163023832	58.2164829276668	-6.01556662528357	1
ENSG00000105397	TYK2	dec3	0.212908926616947	0	0	1	0	0	0	0	0	0	1	0	0	0	156.130495849674	49.2283774777122	106.902118371962	-57.6737408942494	1
ENSG00000105607	GCDH	dec4	0.171676117785658	0	1	0	0	0	0	0	0	0	0	0	0	0	49.9622769199907	13.6749371722755	36.2873397477152	-22.6124025754397	1
ENSG00000105880	DLX5	dec4	0.766452139761817	1	0	0	0	0	1	0	0	0	0	0	0	1	30.8402957484991	25.7460144514636	5.09428129703552	20.6517331544281	1
ENSG00000106211	HSPB1	dec10	0.421221392852828	0	1	0	0	0	0	0	0	0	1	0	0	0	25.0727056634306	8.45177087510363	16.620934788327	-8.16916391322335	1
ENSG00000106330	MOSPD3	dec7	0.210144926176945	0	1	0	0	0	0	0	0	0	0	0	0	0	109.853568129841	44.2638591573684	65.589708972473	-21.3258498151046	1
ENSG00000106333	PCOLCE	dec5	0.412946238326998	0	0	1	0	0	0	0	0	0	1	0	0	0	141.078268225095	69.3714450425078	71.7068231825869	-2.33537814007909	1
ENSG00000106689	LHX2	dec1	0.91469139803266	0	1	0	0	0	0	0	0	0	1	0	0	0	2.72434786951287	0.915463678623172	1.8088841908897	-0.893420512266529	1
ENSG00000106976	DNM1	dec1	0.561947965990737	0	1	0	0	0	0	0	0	0	1	0	0	0	118.126500730982	39.8814072977864	78.2450934331953	-38.3636861354089	1
ENSG00000107021	TBC1D13	dec4	0.142457694811074	0	1	0	0	0	0	0	0	0	0	0	0	0	15.7057815981607	5.37450961373244	10.3312719844282	-4.95676237069581	1
ENSG00000107130	NCS1	dec3	0.558829503438091	0	1	0	0	0	0	0	0	0	0	0	0	0	10.7280993647851	5.16534958767627	5.56274977710878	-0.397400189432517	1
ENSG00000107338	SHB	dec2	0.283315310764176	0	1	0	0	0	0	0	0	0	0	0	0	0	96.9353189185152	43.5232518698007	53.4120670487144	-9.88881517891369	1
ENSG00000107831	FGF8	dec3	0.823217379141157	1	0	0	0	0	1	1	0	0	0	0	0	1	8.27682191764435	2.96428958986527	5.31253232777908	-2.34824273791381	1
ENSG00000109472	CPE	dec2	0.541893824090607	0	1	0	1	0	0	0	0	0	0	0	0	0	31.1136544413512	6.19967405745693	24.9139803838942	-18.7143063264373	1
ENSG00000109625	CPZ	dec10	0.709426546524135	0	1	0	1	0	0	0	0	0	0	0	0	1	13.5580800734846	6.26705104403267	7.29102902945191	-1.02397798541924	1
ENSG00000110492	MDK	dec5	0.714953460592547	1	0	0	0	0	0	0	0	0	0	0	0	0	60.3508695774157	17.2414946319442	43.1093749454714	-25.8678803135272	1
ENSG00000111254	AKAP3	dec3	0.849100595785973	0	1	0	0	0	0	0	0	0	0	0	0	0	0.647314451857648	0.0533460897727125	0.593968362084936	-0.540622272312223	1
ENSG00000111679	PTPN6	dec1	0.649861966438947	0	0	1	0	0	0	0	0	0	0	0	0	1	119.22201377669	65.7382353275581	53.4837784491315	12.2544568784266	1
ENSG00000112584	FAM120B	dec5	0.136230909141587	0	1	0	0	0	0	0	0	0	0	0	0	0	2.27061592689047	0.663315717790461	1.60730020910001	-0.943984491309548	1
ENSG00000112659	CUL9	dec2	0.191277648068215	0	0	1	0	0	0	0	0	0	0	0	0	0	191.756022726226	49.524091211856	142.231931514371	-92.7078403025145	1
ENSG00000112787	FBRSL1	dec3	0.149683611045989	0	1	0	0	0	0	0	0	0	0	0	0	0	35.1761795770321	12.1378656687844	23.0383139082477	-10.9004482394633	1
ENSG00000112799	LY86	dec9	0.683315265536639	0	1	0	1	0	0	0	0	0	0	0	0	0	30.5345912835138	15.1067230361319	15.427868247382	-0.321145211250066	1
ENSG00000113430	IRX4	dec4	0.832123835485501	0	1	0	1	1	0	0	0	0	1	0	0	0	51.6786144426928	8.89289922380202	42.7857152188908	-33.8928159950887	1
ENSG00000113790	EHHADH	dec6	0.599407801928027	0	1	0	0	0	0	0	0	0	0	0	0	0	44.1665995027787	15.0866838997079	29.0799156030707	-13.9932317033628	1
ENSG00000115363	EVA1A	dec9	0.705719744048799	0	1	0	0	0	0	0	0	0	1	0	0	0	50.7099819572753	24.7345489594294	25.975432997846	-1.24088403841658	1
ENSG00000115507	OTX1	dec3	0.825941874408179	0	1	0	1	0	0	0	0	0	0	0	0	1	1.85008532991239	1.14742497059493	0.702660359317461	0.444764611277471	1
ENSG00000115844	DLX2	dec1	0.894226637718691	1	0	0	0	0	1	0	0	0	0	0	0	1	59.0314321765663	30.2686711181239	28.7627610584424	1.50591005968144	1
ENSG00000116329	OPRD1	dec7	0.5956177735825	0	1	0	0	0	0	0	0	0	0	0	0	0	4.25017468756805	1.65153692851157	2.59863775905647	-0.947100830544901	1
ENSG00000118557	PMFBP1	dec7	0.232727384729323	0	1	0	0	0	0	0	0	0	0	0	0	0	63.6950453801918	14.6623313332127	49.032714046979	-34.3703827137663	1
ENSG00000119397	CNTRL	dec5	0.343951217884618	0	1	0	0	0	0	0	0	0	0	0	0	0	22.8620717897416	4.56382260960831	18.2982491801333	-13.7344265705249	1
ENSG00000119650	IFT43	dec9	0.238418238457831	0	1	0	0	0	0	0	0	0	0	0	0	0	105.470577250872	36.3524562050915	69.1181210457804	-32.7656648406889	1
ENSG00000119673	ACOT2	dec8	0.321069442571712	0	0	1	0	0	0	0	0	0	1	0	0	0	115.635091017515	58.3426127327021	57.2924782848131	1.05013444788891	1
ENSG00000119772	DNMT3A	dec9	0.316579901552635	0	1	0	1	0	1	0	0	0	0	0	0	0	184.550997382169	34.4522496528288	150.09874772934	-115.646498076511	1
ENSG00000120318	ARAP3	dec3	0.30830768683992	0	1	0	0	0	0	0	0	0	0	0	0	0	13.5129965836975	6.36313171484466	7.14986486885287	-0.786733154008211	1
ENSG00000120370	GORAB	dec6	0.202323442863605	0	1	0	0	0	0	0	0	0	0	0	0	0	0.531425450849888	0.073736933722246	0.457688517127642	-0.383951583405396	1
ENSG00000120669	SOHLH2	dec4	0.768015251775651	0	1	0	0	0	0	0	0	0	0	0	0	1	7.65688993075102	4.77365211367481	2.8832378170762	1.89041429659861	1
ENSG00000121060	TRIM25	dec4	0.333869900837668	0	1	0	0	0	0	0	0	0	0	0	0	0	82.3010664273174	34.3784469575615	47.9226194697559	-13.5441725121944	1
ENSG00000121068	TBX2	dec1	0.476851391080286	0	1	0	1	0	0	0	0	0	1	0	0	0	58.060978556712	28.5880246697487	29.4729538869633	-0.884929217214669	1
ENSG00000121075	TBX4	dec3	0.895178397445432	0	1	0	0	0	0	0	0	0	1	0	0	0	54.293620287941	25.4527166631722	28.8409036247688	-3.38818696159667	1
ENSG00000122386	ZNF205	dec3	0.179150827380646	0	1	0	0	0	0	0	0	0	0	0	0	0	8.71627505276246	1.54354318648539	7.17273186627707	-5.62918867979168	1
ENSG00000122585	NPY	dec7	0.87187891335927	0	1	0	0	0	0	0	0	0	0	0	0	0	2.43080114845263	0.713573999228384	1.71722714922425	-1.00365314999587	1
ENSG00000122778	KIAA1549	dec2	0.660334538497694	0	1	0	0	0	0	0	0	0	0	0	0	0	11.2223911905309	2.81191025205159	8.41048093847933	-5.59857068642774	1
ENSG00000123454	DBH	dec6	0.833566680338284	0	1	0	1	1	0	0	0	0	0	0	0	0	27.0732809150255	7.03664231397425	20.0366386010513	-12.999996287077	1
ENSG00000124216	SNAI1	dec4	0.444856531783284	0	1	0	0	0	0	0	0	0	0	0	0	1	35.240759939362	25.456690574026	9.78406936533601	15.6726212086899	1
ENSG00000124302	CHST8	dec7	0.834494690544364	0	1	0	1	0	0	0	0	0	0	0	0	0	0.310981455755628	0.00889136679330596	0.302090088962322	-0.293198722169016	1
ENSG00000125378	BMP4	dec2	0.402982841422091	0	1	0	0	0	0	0	1	0	1	0	0	0	86.3988091271104	36.8637239580289	49.5350851690815	-12.6713612110527	1
ENSG00000125409	TEKT3	dec8	0.764124132556062	0	1	0	0	0	0	0	0	0	0	0	0	0	3.87023498702699	0.836019963018037	3.03421502400895	-2.19819506099091	1
ENSG00000125534	PPDPF	dec10	0.218631587414168	0	1	0	0	0	0	0	0	0	0	0	0	0	24.5448446146579	8.97525613111939	15.5695884835385	-6.59433235241915	1
ENSG00000125846	ZNF133	dec4	0.198722893777551	0	0	1	0	0	0	0	0	0	0	0	0	0	138.260112645292	51.6111324558821	86.6489801894095	-35.0378477335274	1
ENSG00000125877	ITPA	dec8	0.157734148727263	0	1	0	0	0	0	0	0	0	0	0	0	0	8.7676448656681	2.75960643315404	6.00803843251407	-3.24843199936003	1
ENSG00000126464	PRR12	dec1	0.225131925795902	0	1	0	0	0	0	0	0	0	0	0	0	0	38.6158511011527	19.7249944143247	18.890856686828	0.834137727496667	1
ENSG00000126603	GLIS2	dec2	0.331603361790552	0	1	0	0	0	0	0	0	0	0	0	0	1	44.7394397787466	17.3652250430419	27.3742147357047	-10.0089896926628	1
ENSG00000126767	ELK1	dec2	0.240281672611186	0	1	0	0	0	0	0	0	0	0	0	0	0	46.7610500258664	19.9194015328959	26.8416484929706	-6.92224696007474	1
ENSG00000128268	MGAT3	dec4	0.566029762360504	0	1	0	0	0	0	0	0	0	0	0	0	0	2.58632743463446	0.752158246930344	1.83416918770412	-1.08201094077377	1
ENSG00000129221	AIPL1	dec6	0.754799409303471	0	1	0	0	0	0	0	0	0	0	0	0	0	15.9619265582275	8.97189164046807	6.99003491775948	1.9818567227086	1
ENSG00000129757	CDKN1C	dec3	0.451210976782638	0	1	0	1	1	0	0	0	0	0	0	0	0	17.3287835291762	5.03021209655096	12.2985714326253	-7.26835933607432	1
ENSG00000129965	INS-IGF2	dec6	0.843917682720229	0	1	0	0	0	0	0	0	0	1	0	0	0	71.4283392212626	43.0072339601238	28.4211052611388	14.586128698985	1
ENSG00000130052	STARD8	dec3	0.389733266461047	0	0	1	0	0	0	0	0	0	0	0	0	0	102.922427367044	54.0150769399535	48.9073504270906	5.10772651286288	1
ENSG00000130592	LSP1	dec5	0.638390110051453	0	1	0	0	0	0	0	0	0	1	0	0	0	78.25771326457	29.6279061507186	48.6298071138514	-19.0019009631327	1
ENSG00000130829	DUSP9	dec3	0.8635772749352	0	1	0	0	0	0	0	0	0	0	0	0	0	26.9715034125322	12.4395322688315	14.5319711437008	-2.09243887486932	1
ENSG00000131149	GSE1	dec1	0.261917499483291	0	1	0	1	1	0	0	0	0	0	0	0	0	91.008287162451	40.3212415818083	50.6870455806427	-10.3658039988345	1
ENSG00000131459	GFPT2	dec4	0.416244545638357	0	1	0	0	0	0	0	0	0	0	0	0	0	1.19108831919213	0.365618320051695	0.825469999140431	-0.459851679088737	1
ENSG00000131788	PIAS3	dec2	0.270967798990124	0	1	0	0	0	0	0	0	0	0	0	0	0	88.0578057510058	16.4031974507474	71.6546083002584	-55.251410849511	1
ENSG00000132005	RFX1	dec2	0.223590224627771	0	1	0	0	0	0	0	0	0	0	0	0	0	80.4393319672265	40.9894532231918	39.4498787440347	1.53957447915714	1
ENSG00000132321	IQCA1	dec4	0.641768009009598	0	1	0	1	1	0	0	0	0	1	0	0	0	114.300329235523	36.0254720433057	78.2748571922176	-42.2493851489119	1
ENSG00000132613	MTSS2	NA	0.317254454484501	0	0	1	0	0	0	0	0	0	0	0	0	0	132.61162339026	52.1563359166222	80.4552874736375	-28.2989515570154	1
ENSG00000133475	GGT2	dec8	0.744961893754399	0	1	0	1	0	0	0	0	0	0	0	0	0	13.803109823633	5.38503555838575	8.4180742652473	-3.03303870686156	1
ENSG00000134324	LPIN1	dec4	0.368321751535325	0	1	0	0	0	0	0	0	0	0	0	0	0	1.30743394814012	0.185963844265747	1.12147010387437	-0.935506259608623	1
ENSG00000134463	ECHDC3	dec9	0.404336887293712	0	1	0	0	0	0	0	0	0	0	0	0	0	11.8903268621251	4.7314020247563	7.15892483736878	-2.42752281261248	1
ENSG00000134504	KCTD1	dec3	0.387166057390784	0	1	0	1	0	0	0	0	0	0	0	0	0	18.8216629012659	5.52690952085233	13.2947533804136	-7.76784385956127	1
ENSG00000134698	AGO4	dec1	0.209501412795013	0	1	0	0	0	0	0	0	0	0	0	0	0	4.87039665774076	2.05369918894681	2.81669746879395	-0.762998279847139	1
ENSG00000135314	KHDC1	dec10	0.443992554132958	0	1	0	0	0	0	0	0	0	0	0	0	0	68.2260753388877	24.5458721142865	43.6802032246012	-19.1343311103147	1
ENSG00000135740	SLC9A5	dec4	0.45748128807402	0	0	1	0	0	0	0	0	0	1	0	0	0	103.933880119061	55.119448600297	48.8144315187644	6.30501708153261	1
ENSG00000135750	KCNK1	dec5	0.457024791161425	0	0	1	0	0	0	0	0	0	0	0	0	0	141.090347800741	58.5077917093013	82.5825560914394	-24.0747643821382	1
ENSG00000136044	APPL2	dec7	0.25529702425047	0	1	0	0	0	0	0	0	0	0	0	0	0	44.2915782100648	11.0463521053219	33.2452261047428	-22.1988739994209	1
ENSG00000136059	VILL	dec7	0.418112773050546	0	0	1	0	0	0	0	0	0	1	0	0	0	196.185056825579	75.8813825447379	120.303674280841	-44.4222917361033	1
ENSG00000136158	SPRY2	dec2	0.298937377372797	0	1	0	0	0	1	1	0	0	0	0	0	0	8.85257054681334	5.91776816609505	2.93480238071829	2.98296578537676	1
ENSG00000136383	ALPK3	dec5	0.704610877990308	0	0	1	0	0	0	0	0	0	0	0	0	0	129.402959262794	60.6765676067155	68.7263916560788	-8.04982404936328	1
ENSG00000136444	RSAD1	dec6	0.12651878860279	0	1	0	0	0	0	0	0	0	0	0	0	0	84.437751949356	33.8860891864763	50.5516627628797	-16.6655735764034	1
ENSG00000137166	FOXP4	dec2	0.28575804690293	0	1	0	1	1	0	0	0	0	0	0	0	0	37.990756831787	20.1516517222468	17.8391051095401	2.31254661270665	1
ENSG00000137171	KLC4	dec3	0.220761681919974	0	0	1	0	0	0	0	0	0	0	0	0	0	180.520745244628	74.3349440700238	106.185801174605	-31.8508571045808	1
ENSG00000137343	ATAT1	dec5	0.534986513358666	0	1	0	0	0	0	0	0	0	0	0	0	0	70.8592276167843	13.6502812516455	57.2089463651387	-43.5586651134932	1
ENSG00000139193	CD27	dec6	0.557514245690228	0	0	1	0	0	0	0	0	0	1	0	0	0	144.958370524736	64.9922324862023	79.9661380385335	-14.9739055523313	1
ENSG00000139200	PIANP	dec3	0.717179868809798	0	1	0	0	0	0	0	0	0	0	0	0	0	55.3807165709534	24.6926471460291	30.6880694249243	-5.99542227889529	1
ENSG00000139990	DCAF5	dec1	0.160892313757507	0	1	0	0	0	0	0	0	0	0	0	0	0	47.110809319992	19.7920790718647	27.3187302481272	-7.52665117626248	1
ENSG00000140262	TCF12	dec2	0.330516991092516	0	1	0	1	0	0	0	0	1	0	0	0	0	33.1601290835855	8.55225706101096	24.6078720225746	-16.0556149615636	1
ENSG00000140326	CDAN1	dec4	0.233236673870833	0	1	0	0	0	0	0	0	0	0	0	0	0	71.2473067168284	26.4058559941197	44.8414507227087	-18.4355947285891	1
ENSG00000140459	CYP11A1	dec5	0.930561521998576	0	0	1	0	0	0	0	0	0	0	0	0	0	125.583205560999	76.9954152006037	48.5877903603948	28.4076248402089	1
ENSG00000140519	RHCG	dec4	0.895716225431664	0	1	0	0	0	0	0	0	0	0	0	0	0	1.86267540969617	0.87792199567003	0.984753414026142	-0.106831418356112	1
ENSG00000140564	FURIN	dec1	0.279550198333185	0	0	1	0	0	0	0	0	0	0	0	0	0	188.72473000589	70.1952359400124	118.529494065878	-48.3342581258657	1
ENSG00000141858	SAMD1	dec4	0.209861330212996	0	1	0	0	0	0	0	0	0	0	0	0	0	59.851772672832	27.1147248879022	32.7370477849298	-5.62232289702763	1
ENSG00000141959	PFKL	dec6	0.170289096574168	0	1	0	0	0	0	0	0	0	0	0	0	0	48.0330145835928	15.1913754235655	32.8416391600274	-17.6502637364619	1
ENSG00000142208	AKT1	dec2	0.142891612016014	0	1	0	0	0	0	0	0	0	0	0	0	0	77.1965395802368	22.3608211896403	54.8357183905964	-32.4748972009561	1
ENSG00000142273	CBLC	dec7	0.638322219655352	0	1	0	0	0	0	0	0	0	0	0	0	0	31.9454136218003	12.3086937498817	19.6367198719186	-7.32802612203686	1
ENSG00000142611	PRDM16	dec1	0.582331241728747	0	1	0	1	1	0	0	0	0	1	0	0	0	47.6228211468332	14.0316408477466	33.5911802990866	-19.5595394513399	1
ENSG00000142700	DMRTA2	dec2	0.839596811042445	0	1	0	0	0	0	0	0	0	1	0	0	0	2.00831505091778	0.223597400616253	1.78471765030153	-1.56112024968527	1
ENSG00000143013	LMO4	dec4	0.344217285821039	0	1	0	1	1	0	0	0	0	0	0	0	0	3.50273107275306	0.892275129987931	2.61045594276513	-1.7181808127772	1
ENSG00000143171	RXRG	dec3	0.673328668314686	0	1	0	0	0	0	0	0	0	1	0	0	0	2.80079445422003	1.49923547690284	1.30155897731719	0.197676499585649	1
ENSG00000143512	HHIPL2	dec9	0.706673968090256	0	1	0	0	0	0	0	0	0	0	0	0	0	6.5499855219475	1.94040572531513	4.60957979663237	-2.66917407131723	1
ENSG00000144410	CPO	dec10	0.811785938909427	0	1	0	0	0	0	0	0	0	0	0	0	0	21.2733902530522	6.94360758990406	14.3297826631482	-7.38617507324412	1
ENSG00000145945	FAM50B	dec5	0.225608355802885	0	0	1	0	0	0	0	0	0	1	0	0	0	98.8537232792772	54.0172959335455	44.8364273457317	9.18086858781379	1
ENSG00000145982	FARS2	dec7	0.165140396066863	0	1	0	1	0	0	0	0	0	0	0	0	0	42.1168076641357	11.0035845687099	31.1132230954258	-20.1096385267158	1
ENSG00000146233	CYP39A1	dec8	0.416683559397028	0	0	1	0	0	0	0	0	0	0	0	0	0	146.383841025829	61.0744564120976	85.3093846137318	-24.2349282016341	1
ENSG00000147059	SPIN2A	dec10	0.244046689018576	0	1	0	0	0	0	0	0	0	1	0	0	0	101.534042898528	30.7822659484176	70.7517769501106	-39.969511001693	1
ENSG00000147099	HDAC8	dec2	0.187352622991774	0	0	1	0	0	0	0	0	0	0	0	0	0	147.285673801098	53.8548766028469	93.4307971982512	-39.5759205954043	1
ENSG00000147869	CER1	dec10	NA	0	1	0	1	0	0	0	0	0	0	0	0	0	0.477410058532863	0.0308782398110702	0.446531818721793	-0.415653578910722	1
ENSG00000148296	SURF6	dec7	0.137565178363807	0	1	0	0	0	0	0	0	0	0	0	0	0	11.6868320660316	3.04969738026017	8.63713468577146	-5.58743730551129	1
ENSG00000148468	FAM171A1	dec2	0.442317788868609	0	1	0	0	0	0	0	0	0	0	0	0	0	17.0483588218665	7.52077352546341	9.52758529640311	-2.0068117709397	1
ENSG00000148832	PAOX	dec8	0.43000601411666	0	1	0	0	0	0	0	0	0	0	0	0	0	1.12606383719311	0.264138920619331	0.861924916573779	-0.597785995954448	1
ENSG00000149262	INTS4	dec4	0.181367094610581	0	1	0	0	0	0	0	0	0	0	0	0	0	10.9477333826658	3.7367886987522	7.21094468391357	-3.47415598516138	1
ENSG00000149403	GRIK4	dec2	0.641709864627944	0	1	0	1	1	0	0	0	0	0	0	0	0	58.4850552881424	10.5632329773239	47.9218223108186	-37.3585893334947	1
ENSG00000149418	ST14	dec2	0.589317173172777	0	0	1	0	0	0	0	0	0	1	0	0	0	110.382622183548	49.7469299035308	60.6356922800171	-10.8887623764863	1
ENSG00000149564	ESAM	dec4	0.45091289198078	0	1	0	0	0	0	0	0	0	1	0	0	0	16.5895963228608	4.51868971904869	12.0709066038121	-7.55221688476346	1
ENSG00000149639	SOGA1	dec1	0.351174728978177	0	1	0	0	0	0	0	0	0	0	0	0	0	39.5757109505392	12.0472702488604	27.5284407016788	-15.4811704528184	1
ENSG00000150556	LYPD6B	dec7	0.717611132673057	0	1	0	0	0	0	0	0	0	1	0	0	0	68.0174548434539	36.9374088195262	31.0800460239278	5.85736279559839	1
ENSG00000151208	DLG5	dec1	0.351916297777306	0	0	1	0	0	0	0	0	0	0	0	0	0	128.00377943772	60.4357375299901	67.5680419077299	-7.13230437773976	1
ENSG00000151474	FRMD4A	dec1	0.339373007213902	0	1	0	1	0	0	0	0	0	0	0	0	0	168.61721821006	33.8147786589532	134.802439551106	-100.987660892153	1
ENSG00000152284	TCF7L1	dec3	0.367999759357476	0	1	0	0	0	0	0	0	0	0	0	0	0	97.5648559254434	47.9834940756452	49.5813618497981	-1.5978677741529	1
ENSG00000152767	FARP1	dec3	0.241286110745106	0	1	0	0	0	0	0	0	0	0	0	0	0	104.013043758647	38.6113025659376	65.4017411927089	-26.7904386267713	1
ENSG00000153885	KCTD15	dec5	0.335006776652736	0	1	0	1	1	0	0	0	0	0	0	0	0	56.8572223931926	18.8292411846572	38.0279812085354	-19.1987400238783	1
ENSG00000154016	GRAP	dec7	0.547925614029317	0	1	0	0	0	0	0	0	0	1	0	0	0	104.532978128492	41.8049502315836	62.7280278969086	-20.923077665325	1
ENSG00000154781	CCDC174	dec5	0.144667384600369	0	1	0	0	0	0	0	0	0	0	0	0	0	9.29441202240876	2.92674087615126	6.36767114625749	-3.44093027010623	1
ENSG00000155066	PROM2	dec5	0.658240443856972	0	1	0	0	0	0	0	0	0	1	0	0	0	118.585906153941	39.3076981152931	79.2782080386484	-39.9705099233553	1
ENSG00000155265	GOLGA7B	dec6	0.68234880906908	0	1	0	0	0	0	0	0	0	0	0	0	0	0.255967120903568	0.0836803125840505	0.172286808319517	-0.0886064957354666	1
ENSG00000156466	GDF6	dec1	0.660637937758123	0	1	0	0	0	0	0	0	0	0	0	0	0	16.4551307427856	14.3726370675539	2.08249367523169	12.2901433923222	1
ENSG00000157350	ST3GAL2	dec2	0.303029209113458	0	1	0	0	0	0	0	0	0	0	0	0	0	44.9720401630912	5.67710785910884	39.2949323039823	-33.6178244448735	1
ENSG00000157557	ETS2	dec1	0.33211776307347	0	0	1	0	0	1	0	0	0	0	0	0	0	155.079950486612	53.4836885388008	101.596261947811	-48.1125734090106	1
ENSG00000157657	ZNF618	dec1	0.405238349550847	0	1	0	0	0	0	0	0	0	0	0	0	0	21.7384067610074	11.6833080399512	10.0550987210561	1.62820931889508	1
ENSG00000157833	GAREM2	NA	0.440980347625457	0	1	0	0	0	0	0	0	0	0	0	0	0	5.65624509184987	1.60374625745765	4.05249883439222	-2.44875257693458	1
ENSG00000158796	DEDD	dec2	0.114995413403243	0	1	0	0	0	0	0	0	0	0	0	0	0	24.2273985010723	6.12283091881797	18.1045675822543	-11.9817366634364	1
ENSG00000159176	CSRP1	dec7	0.555689769872304	0	0	1	0	0	0	0	0	0	0	0	0	0	102.010888216088	55.9661514133322	46.0447368027559	9.92141461057628	1
ENSG00000159556	ISL2	dec4	0.7166252753197	1	0	0	0	0	0	0	0	0	1	0	0	0	40.6683688229177	20.4804755055803	20.1878933173374	0.292582188242861	1
ENSG00000160094	ZNF362	dec2	0.286983752070037	0	0	1	0	0	0	0	0	0	0	0	0	0	119.310210204515	53.9220820038413	65.3881282006737	-11.4660461968324	1
ENSG00000160111	CPAMD8	dec4	0.524547973032374	0	1	0	0	0	0	0	0	0	0	0	0	0	159.3493604756	47.6330970674447	111.716263408155	-64.0831663407103	1
ENSG00000160207	HSF2BP	dec10	0.740102528510234	0	0	1	0	0	0	0	0	0	0	0	0	0	117.498661156622	55.8421919621751	61.6564691944469	-5.81427723227178	1
ENSG00000160360	GPSM1	dec4	0.386521149695773	0	0	1	0	0	0	0	0	0	0	0	0	0	157.626087353939	51.9401225582071	105.685964795732	-53.7458422375246	1
ENSG00000160408	ST6GALNAC6	dec5	0.276123344389417	0	1	0	0	0	0	0	0	0	0	0	0	0	14.6281297179214	3.29768252313737	11.330447194784	-8.03276467164663	1
ENSG00000160445	ZER1	dec1	0.157292384830758	0	0	1	0	0	0	0	0	0	0	0	0	0	176.653178500253	73.8723796217393	102.780798878514	-28.9084192567746	1
ENSG00000160695	VPS11	dec3	0.142142023525465	0	1	0	0	0	0	0	0	0	0	0	0	0	2.04439886350459	0.743043683742178	1.30135517976241	-0.558311496020236	1
ENSG00000161996	WDR90	dec8	0.343683566368539	0	1	0	0	0	0	0	0	0	0	0	0	0	30.6541221699566	11.226865220559	19.4272569493976	-8.20039172883866	1
ENSG00000162337	LRP5	dec2	0.274741733145004	0	0	1	0	0	0	0	0	0	0	0	0	0	196.453726764569	60.5886995148769	135.865027249692	-75.2763277348154	1
ENSG00000162373	BEND5	dec4	0.400162417129982	0	1	0	0	0	0	0	0	0	0	0	0	0	118.471283915449	36.9874157190712	81.483868196378	-44.4964524773067	1
ENSG00000162511	LAPTM5	dec2	0.68434417700499	0	0	1	0	0	0	0	0	0	0	0	0	0	111.146236795433	60.0311419942382	51.1150948011944	8.91604719304384	1
ENSG00000162552	WNT4	dec4	0.546105639970405	0	1	0	1	0	0	0	0	0	0	0	0	1	0.775830269352685	0.210913107869513	0.564917161483172	-0.354004053613659	1
ENSG00000162639	HENMT1	dec9	0.56895552235864	0	0	1	0	0	0	0	0	0	0	0	0	0	109.021943466005	57.6690444052437	51.3528990607612	6.31614534448245	1
ENSG00000163191	S100A11	dec10	0.481512192553722	0	0	1	0	0	0	0	0	0	0	0	0	1	115.710563958419	72.3373723040874	43.3731916543313	28.9641806497561	1
ENSG00000164056	SPRY1	dec7	0.439292729667439	0	1	0	1	0	0	0	0	0	0	0	0	0	88.8799567079292	39.5980411929124	49.2819155150168	-9.68387432210439	1
ENSG00000164081	TEX264	dec4	0.244574776051382	0	0	1	0	0	0	0	0	0	0	0	0	0	208.383879656543	78.2375620705278	130.146317586016	-51.9087555154878	1
ENSG00000164086	DUSP7	dec3	0.305562450335663	0	1	0	0	0	0	0	0	0	0	0	0	0	86.0699605560983	21.3060785078874	64.7638820482109	-43.4578035403235	1
ENSG00000164591	MYOZ3	dec8	0.704019734237251	0	0	1	0	0	0	0	0	0	0	0	0	0	66.8249135606878	49.3955132556293	17.4294003050585	31.9661129505708	1
ENSG00000165516	KLHDC2	dec3	0.119000815500905	0	1	0	0	0	0	0	0	0	0	0	0	0	3.0559460439132	0.994413487996154	2.06153255591704	-1.06711906792089	1
ENSG00000165655	ZNF503	dec2	0.426364896085146	0	1	0	0	0	0	0	0	0	0	0	0	0	5.71743940759743	2.98181104307726	2.73562836452017	0.246182678557086	1
ENSG00000165795	NDRG2	dec5	0.445356828819349	0	0	1	0	0	0	0	0	0	1	0	0	0	179.792384489635	61.6632817038643	118.129102785771	-56.4658210819066	1
ENSG00000165912	PACSIN3	dec4	0.419806933088291	0	0	1	0	0	0	0	0	0	1	0	0	0	162.787969788041	98.8418658861159	63.9461039019249	34.895761984191	1
ENSG00000166682	TMPRSS5	dec6	0.698943079988705	0	1	0	0	0	0	0	0	0	1	0	0	0	8.62798705668567	2.47829896952136	6.14968808716431	-3.67138911764295	1
ENSG00000166783	MARF1	NA	0.137181408312127	0	0	1	0	0	0	0	0	0	0	0	0	0	169.347444135668	87.5159858017342	81.8314583339339	5.68452746780031	1
ENSG00000166813	KIF7	dec6	0.346753204231322	0	1	0	0	0	0	1	0	0	0	0	0	0	29.9107213402778	7.17218061554814	22.7385407247296	-15.5663601091815	1
ENSG00000166839	ANKDD1A	dec8	0.344558079546341	0	1	0	0	0	0	0	0	0	0	0	0	0	63.8212698475643	18.4529490855244	45.3683207620399	-26.9153716765154	1
ENSG00000166896	ATP23	NA	0.324277989789336	0	1	0	0	0	0	0	0	0	0	0	0	0	11.8479227717736	3.16361073390776	8.68431203786588	-5.52070130395813	1
ENSG00000167107	ACSF2	dec4	0.379389835805867	0	0	1	0	0	0	0	0	0	0	0	0	0	149.383705577459	53.7945385938615	95.5891669835971	-41.7946283897356	1
ENSG00000167178	ISLR2	dec4	0.926127240345088	0	1	0	0	0	0	0	0	0	1	0	0	0	1.97133011555827	0.722443692876864	1.24888642268141	-0.526442729804545	1
ENSG00000167671	UBXN6	dec5	0.182828688060726	0	0	1	0	0	0	0	0	0	0	0	0	0	129.936396572644	53.7945130627918	76.1418835098521	-22.3473704470603	1
ENSG00000168350	DEGS2	dec7	0.326366948756438	0	1	0	0	0	0	0	0	0	0	0	0	0	25.4768898029915	8.88727977229891	16.5896100306926	-7.70233025839372	1
ENSG00000168461	RAB31	dec7	0.354112546550478	0	0	1	0	0	0	0	0	0	0	0	0	0	112.513988952152	59.2361351414209	53.2778538107312	5.95828133068964	1
ENSG00000169105	CHST14	dec4	0.292375403900266	0	1	0	0	0	1	0	0	0	0	0	0	0	104.20522801968	48.5386650328688	55.6665629868112	-7.12789795394239	1
ENSG00000169871	TRIM56	dec5	0.235184544521472	0	1	0	0	0	0	0	0	0	0	0	0	0	64.8374410207064	30.3018629253091	34.5355780953973	-4.23371517008817	1
ENSG00000170214	ADRA1B	dec5	0.572907719602749	0	1	0	0	0	0	0	0	0	0	0	0	0	53.6496194799998	19.2558053909817	34.3938140890181	-15.1380086980364	1
ENSG00000170325	PRDM10	dec2	0.209265162659514	0	1	0	0	0	0	0	0	0	0	0	0	0	1.05444957574822	0.253527988495294	0.800921587252923	-0.547393598757629	1
ENSG00000170542	SERPINB9	dec5	0.51901136887701	0	1	0	0	0	0	0	0	0	0	0	0	0	24.7465768293338	15.5144420608573	9.23213476847646	6.28230729238087	1
ENSG00000171045	TSNARE1	dec5	0.200006494398291	0	1	0	1	1	0	0	0	0	0	0	0	0	11.9983615289405	3.51085711212845	8.48750441681206	-4.97664730468361	1
ENSG00000171621	SPSB1	dec4	0.326265586508809	0	1	0	1	0	0	0	0	0	0	0	0	1	70.873289262919	43.9341808418062	26.9391084211128	16.9950724206934	1
ENSG00000171631	P2RY6	dec10	0.617701208478317	0	0	1	0	0	0	0	0	0	0	0	0	0	99.8580723953976	49.7298899114744	50.1281824839232	-0.39829257244881	1
ENSG00000171853	TRAPPC12	dec7	0.170953919172405	0	1	0	1	1	0	0	0	0	0	0	0	0	64.7892045987889	10.099562754382	54.6896418444069	-44.5900790900249	1
ENSG00000171992	SYNPO	dec2	0.508798760920133	0	0	1	0	0	0	0	0	0	1	0	0	0	92.3319398539299	58.9007195518462	33.4312203020837	25.4694992497626	1
ENSG00000172081	MOB3A	dec9	0.361115399009501	0	1	0	0	0	0	0	0	0	0	0	0	0	2.95291355162074	0.402704526979856	2.55020902464088	-2.14750449766103	1
ENSG00000173039	RELA	dec1	0.173465586852283	0	0	1	0	0	0	0	0	0	0	0	0	0	145.904169204084	60.5144271382307	85.3897420658535	-24.8753149276228	1
ENSG00000174004	NRROS	dec3	0.443873464383826	0	1	0	0	0	0	0	0	0	1	0	0	0	45.2738275791172	17.3193049709614	27.9545226081558	-10.6352176371944	1
ENSG00000174080	CTSF	dec7	0.294779988524727	0	0	1	0	0	0	0	0	0	0	0	0	0	133.7994684275	62.3648324254914	71.4346360020082	-9.06980357651681	1
ENSG00000174137	FAM53A	dec7	0.503031224052878	0	1	0	1	1	0	0	0	0	1	0	0	0	5.19034319346833	1.33232933129842	3.85801386216991	-2.5256845308715	1
ENSG00000174448	STARD6	dec7	0.903749413106177	0	1	0	0	0	0	0	0	0	0	0	0	0	0.568127922155202	0.056856520663657	0.511271401491545	-0.454414880827888	1
ENSG00000175040	CHST2	dec5	0.415664426586995	0	1	0	0	0	0	0	0	0	1	0	0	0	12.4118438503295	4.12535985392896	8.28648399640056	-4.1611241424716	1
ENSG00000175344	CHRNA7	dec5	0.540293093654586	1	0	0	0	0	0	0	0	0	0	0	0	0	78.007754935019	40.6324080154718	37.3753469195472	3.2570610959246	1
ENSG00000176076	KCNE5	NA	0.654420873096346	0	1	0	0	0	0	0	0	0	0	0	0	0	13.6927358707542	5.70508590738352	7.98764996337069	-2.28256405598717	1
ENSG00000176165	FOXG1	dec2	0.953084523916925	0	1	0	1	0	0	0	0	0	0	0	0	1	1.34549765018302	0.845349238825151	0.50014841135787	0.345200827467281	1
ENSG00000176293	ZNF135	dec7	0.308664206176794	0	0	1	0	0	0	0	0	0	0	0	0	0	152.73008031362	72.3589438094999	80.37113650412	-8.01219269462015	1
ENSG00000176978	DPP7	dec9	0.220602161560623	0	0	1	0	0	0	0	0	0	1	0	0	0	106.351066747149	51.4148902936598	54.9361764534896	-3.52128615982986	1
ENSG00000177370	TIMM22	dec9	0.14732696185715	0	1	0	0	0	0	0	0	0	0	0	0	0	10.4482800861372	5.18702273254318	5.261257353594	-0.0742346210508185	1
ENSG00000178343	SHISA3	dec9	0.623278696261574	0	1	0	0	0	0	0	0	0	1	0	0	0	3.18577265899406	0.874955512629727	2.31081714636433	-1.4358616337346	1
ENSG00000179348	GATA2	dec2	0.564791363608561	0	1	0	0	0	1	0	0	0	1	0	0	0	54.9830469166748	28.658592962191	26.3244539544838	2.33413900770722	1
ENSG00000179588	ZFPM1	dec3	0.337077623332957	0	1	0	1	0	0	0	0	0	0	0	0	0	6.23004502651813	1.71593309087356	4.51411193564457	-2.79817884477101	1
ENSG00000179604	CDC42EP4	dec5	0.252667064525093	0	1	0	1	1	0	0	0	0	0	0	0	0	81.9550328242158	45.0847984685344	36.8702343556814	8.21456411285305	1
ENSG00000179981	TSHZ1	dec1	0.264666447655687	0	1	0	1	1	0	0	0	0	1	0	0	0	39.8454756202426	14.8701438463753	24.9753317738673	-10.105187927492	1
ENSG00000180353	HCLS1	dec4	0.630408930699589	0	0	1	0	0	0	0	0	0	1	0	0	0	145.659980153293	56.2211531620443	89.4388269912487	-33.2176738292044	1
ENSG00000181541	MAB21L2	dec3	0.900265492995055	1	0	0	0	0	0	0	0	0	0	0	0	1	10.0593988849619	7.81202281650804	2.2473760684539	5.56464674805414	1
ENSG00000181585	TMIE	dec10	0.545634756752292	0	1	0	0	0	0	0	0	0	0	0	0	0	6.14458251535576	1.2566260921431	4.88795642321265	-3.63133033106955	1
ENSG00000182208	MOB2	dec5	0.240159240936466	0	1	0	0	0	0	0	0	0	0	0	0	0	84.607842198765	32.6824406173299	51.9254015814351	-19.2429609641052	1
ENSG00000183580	FBXL7	dec3	0.455909864214167	0	1	0	1	1	0	0	0	0	0	0	0	0	149.260734988755	24.8611128083725	124.399622180383	-99.5385093720105	1
ENSG00000184227	ACOT1	dec9	0.341876243308036	0	1	0	0	0	0	0	0	0	0	0	0	0	60.5322730744622	33.1321384102424	27.4001346642199	5.73200374602247	1
ENSG00000184481	FOXO4	dec3	0.250799742840201	0	0	1	0	0	0	0	0	0	0	0	0	0	116.860343677153	60.2797029786711	56.5806406984817	3.69906228018938	1
ENSG00000184887	BTBD6	dec6	0.21386205344353	0	1	0	0	0	0	0	0	0	0	0	0	0	171.625740129118	39.7515308531486	131.874209275969	-92.1226784228208	1
ENSG00000185236	RAB11B	dec4	0.134797530882548	0	0	1	0	0	0	0	0	0	0	0	0	0	140.809260647906	55.3923880010739	85.4168726468323	-30.0244846457585	1
ENSG00000185652	NTF3	dec2	0.527175703357945	0	1	0	1	1	0	0	0	0	1	0	0	0	132.961641662521	41.1845502014452	91.7770914610763	-50.5925412596311	1
ENSG00000185963	BICD2	dec2	0.251629590721408	0	1	0	0	0	0	0	0	0	0	0	0	0	6.06324165303349	1.11097030384617	4.95227134918732	-3.84130104534116	1
ENSG00000186150	UBL4B	dec10	0.943349113820252	0	1	0	0	0	0	0	0	0	0	0	0	0	83.6785826939565	35.7836997704931	47.8948829234634	-12.1111831529703	1
ENSG00000186564	FOXD2	dec8	0.648181479950709	0	1	0	1	1	0	0	0	0	0	0	0	1	72.4345830836698	45.1657447222117	27.2688383614581	17.8969063607536	1
ENSG00000187260	WDR86	dec9	0.395907512346889	0	0	1	0	0	0	0	0	0	0	0	0	0	157.458762012326	81.8077198276117	75.6510421847139	6.15667764289773	1
ENSG00000187624	C17orf97	dec10	0.543796311308645	0	1	0	0	0	0	0	0	0	1	0	0	0	1.64835230863075	0.350955562358614	1.29739674627214	-0.946441183913523	1
ENSG00000187626	ZKSCAN4	dec5	0.286633455363312	0	1	0	0	0	0	0	0	0	0	0	0	0	5.90830426995458	2.14210912093698	3.7661951490176	-1.62408602808061	1
ENSG00000187678	SPRY4	dec8	0.366553140534194	0	1	0	0	0	0	0	0	0	0	0	0	0	24.352469406731	18.4085727739585	5.94389663277243	12.4646761411861	1
ENSG00000187855	ASCL4	dec10	0.747010450086432	1	0	0	0	0	0	0	0	0	0	0	0	0	16.8872821096149	6.69726867336901	10.1900134362459	-3.4927447628769	1
ENSG00000188191	PRKAR1B	dec3	0.452367049816931	0	0	1	0	0	0	0	0	0	0	0	0	0	151.670371535914	64.6453258893632	87.0250456465512	-22.379719757188	1
ENSG00000188677	PARVB	dec8	0.31028281358923	0	1	0	0	0	0	0	0	0	0	0	0	0	133.484639630491	19.9383424847574	113.546297145733	-93.607954660976	1
ENSG00000196405	EVL	dec1	0.31131901329758	0	0	1	0	0	0	0	0	0	0	0	0	0	145.230599650265	60.7857148253254	84.4448848249397	-23.6591699996143	1
ENSG00000196498	NCOR2	dec1	0.195472836211031	0	1	0	1	1	0	0	0	0	0	0	0	0	117.182024766539	38.4390192398291	78.7430055267097	-40.3039862868806	1
ENSG00000196781	TLE1	dec1	0.262203627774437	0	1	0	1	0	0	0	0	0	0	0	0	0	29.2314217030179	12.781634632898	16.4497870701199	-3.6681524372219	1
ENSG00000196814	MVB12B	dec3	0.432756015100452	0	1	0	1	1	0	0	0	0	0	0	0	0	7.3402477485724	3.10500801521813	4.23523973335427	-1.13023171813614	1
ENSG00000196843	ARID5A	dec2	0.396709478501554	0	1	0	0	0	0	0	0	0	1	0	0	0	86.0697537372242	16.8765593128908	69.1931944243333	-52.3166351114425	1
ENSG00000196998	WDR45	dec1	0.147241594757622	0	0	1	0	0	0	0	0	0	0	0	0	0	139.094624555267	59.9272536596311	79.167370895636	-19.2401172360049	1
ENSG00000197162	ZNF785	dec10	0.227552820358474	0	0	1	0	0	0	0	0	0	0	0	0	0	169.19028256096	74.3578991636826	94.8323833972775	-20.4744842335948	1
ENSG00000197320	ENSG00000197320	NA	0.626214187350636	0	0	1	0	0	0	0	0	0	0	0	0	0	124.0921848163	52.5763817516072	71.5158030646928	-18.9394213130856	1
ENSG00000197380	DACT3	dec4	0.513742358654787	0	0	1	0	0	0	0	0	0	1	0	0	0	157.861339117662	78.9443345490161	78.917004568646	0.0273299803701548	1
ENSG00000197483	ZNF628	dec2	0.244899539909131	0	1	0	0	0	0	0	0	0	0	0	0	0	3.07369302072227	0.68932338831026	2.38436963241201	-1.69504624410175	1
ENSG00000198369	SPRED2	dec6	0.242426212982016	0	1	0	1	1	0	0	0	0	0	0	0	0	5.71058238933009	1.43073165550855	4.27985073382153	-2.84911907831298	1
ENSG00000198752	CDC42BPB	dec1	0.152505993051358	0	1	0	0	0	0	0	0	0	0	0	0	0	27.9460016032103	9.51863732419575	18.4273642790145	-8.90872695481877	1
ENSG00000198885	ITPRIPL1	dec8	0.577711634085619	0	1	0	0	0	0	0	0	0	0	0	0	0	40.2700947405738	17.804369158304	22.4657255822698	-4.66135642396581	1
ENSG00000203485	INF2	dec2	0.319233750522342	0	1	0	0	0	0	0	0	0	0	0	0	0	104.439880304891	39.1035423250073	65.3363379798837	-26.2327956548764	1
ENSG00000205307	SAP25	dec8	0.419137583820076	0	1	0	0	0	0	0	0	0	1	0	0	0	96.9061252747832	39.4477335570777	57.4583917177055	-18.0106581606279	1
ENSG00000213185	FAM24B	dec10	0.326621951773228	0	0	1	0	0	0	0	0	0	0	0	0	0	99.0051828375285	53.152184083292	45.8529987542364	7.29918532905558	1
ENSG00000213221	DNLZ	dec10	0.160041015676275	0	1	0	0	0	0	0	0	0	0	0	0	0	3.99589655413483	1.39163001637173	2.6042665377631	-1.21263652139138	1
ENSG00000213435	ENSG00000213435	NA	0.430144381131914	0	0	1	0	0	0	0	0	0	0	0	0	0	144.90812205976	51.1758470372807	93.7322750224789	-42.5564279851982	1
ENSG00000214184	GCC2-AS1	NA	0.191943403008322	0	0	1	0	0	0	0	0	0	0	0	0	0	102.407293009218	50.6824155381539	51.724877471064	-1.04246193291019	1
ENSG00000214842	RAD51AP2	dec7	0.827850705299734	0	1	0	0	0	0	0	0	0	0	0	0	0	1.324834294607	0.342483212862069	0.982351081744936	-0.639867868882867	1
ENSG00000215440	NPEPL1	dec6	0.194785257847664	0	1	0	0	0	0	0	0	0	1	0	0	0	105.952532295648	34.9837923242197	70.9687399714284	-35.9849476472087	1
ENSG00000222019	URAHP	NA	0.264835162796146	0	0	1	0	0	0	0	0	0	0	0	0	0	127.223765944063	64.1987408860492	63.0250250580138	1.17371582803536	1
ENSG00000223501	VPS52	dec3	0.133314715465406	0	1	0	0	0	0	0	0	0	0	0	0	0	66.1600188779846	20.9928388079957	45.1671800699889	-24.1743412619932	1
ENSG00000223764	LINC02593	NA	0.496910623729928	0	0	1	0	0	0	0	0	0	1	0	0	0	98.556068355708	51.6581658327208	46.8979025229873	4.76026330973355	1
ENSG00000224020	MIR181A2HG	NA	0.547408610378051	1	0	0	0	0	0	0	0	0	0	0	0	0	80.387206002031	29.6589241140909	50.7282818879401	-21.0693577738491	1
ENSG00000224109	CENPVL3	NA	0.899785860666219	1	0	0	0	0	0	0	0	0	0	0	0	0	7.26789422751553	2.40296154255124	4.8649326849643	-2.46197114241306	1
ENSG00000224729	PCOLCE-AS1	NA	0.467769913859202	0	0	1	0	0	0	0	0	0	1	0	0	0	125.361063530848	63.8524680873024	61.5085954435458	2.34387264375657	1
ENSG00000226763	SRRM5	NA	0.425496219150539	0	0	1	0	0	0	0	0	0	0	0	0	0	154.911043159814	69.9737085838316	84.9373345759822	-14.9636259921506	1
ENSG00000227051	C14orf132	NA	0.535505102114717	0	1	0	0	0	0	0	0	0	0	0	0	0	58.5613718683626	18.3427963456469	40.2185755227158	-21.8757791770689	1
ENSG00000227755	ENSG00000227755	NA	0.544215498613993	0	0	1	0	0	0	0	0	0	0	0	0	0	87.229525560075	50.2742645906462	36.9552609694288	13.3190036212174	1
ENSG00000229689	ENSG00000229689	NA	0.340249993571648	0	0	1	0	0	0	0	0	0	0	0	0	0	154.97812440972	72.7765920870209	82.2015323226994	-9.42494023567852	1
ENSG00000230124	ACBD6	dec7	0.22337302233016	0	1	0	0	0	0	0	0	0	0	0	0	0	29.8842893882932	9.49333456319721	20.390954825096	-10.8976202618988	1
ENSG00000230873	STMND1	dec8	0.832761916957366	0	1	0	0	0	0	0	0	0	0	0	0	0	59.2426233854218	26.7589234489978	32.483699936424	-5.72477648742621	1
ENSG00000231764	ENSG00000231764	NA	0.855565132367424	0	0	1	0	0	0	0	0	0	0	0	0	1	84.2132284079972	57.0649683052928	27.1482601027044	29.9167082025884	1
ENSG00000237125	HAND2-AS1	NA	0.626865539479298	0	0	1	0	0	0	0	0	0	0	0	0	1	75.2428750183447	50.3193869477319	24.9234880706128	25.3958988771192	1
ENSG00000237424	FOXD2-AS1	NA	0.542559567161508	0	0	1	0	0	0	0	0	0	0	0	0	1	77.8584038419792	52.5753956818106	25.2830081601686	27.2923875216419	1
ENSG00000237819	CDK6-AS1	NA	0.691058177243823	1	0	0	0	0	0	0	0	0	0	0	0	0	40.6027801153863	17.5173519006252	23.0854282147611	-5.56807631413596	1
ENSG00000239718	HLTF-AS1	NA	0.516988710745167	1	0	0	0	0	0	0	0	0	0	0	0	0	22.2112440332181	5.41405954530808	16.79718448791	-11.3831249426019	1
ENSG00000239791	ENSG00000239791	NA	0.227217931656869	0	0	1	0	0	0	0	0	0	0	0	0	0	176.268846324823	70.3425274937376	105.926318831085	-35.5837913373479	1
ENSG00000241322	CDRT1	dec6	0.508653062825801	0	1	0	0	0	0	0	0	0	0	0	0	0	16.7983085883237	4.10642457538091	12.6918840129428	-8.58545943756187	1
ENSG00000241484	ARHGAP8	dec9	0.53581994668518	0	1	0	0	0	0	0	0	0	0	0	0	0	26.5130188975034	10.0025705538553	16.5104483436482	-6.50787778979293	1
ENSG00000241839	PLEKHO2	dec4	0.40114898220914	0	1	0	0	0	0	0	0	0	0	0	0	0	44.981470035667	17.6059011656568	27.3755688700102	-9.76966770435344	1
ENSG00000242265	PEG10	dec3	0.77722875681596	1	0	0	0	0	0	0	0	0	0	0	0	0	67.4442140382089	34.8967799771332	32.5474340610757	2.3493459160575	1
ENSG00000245598	DACT3-AS1	NA	0.660133006490197	0	0	1	0	0	0	0	0	0	1	0	0	0	101.138085286837	63.3380332822426	37.8000520045945	25.5379812776481	1
ENSG00000248098	BCKDHA	dec6	0.158328815244356	0	0	1	0	0	0	0	0	0	0	0	0	0	158.494885358214	57.8307458559579	100.664139502256	-42.8333936462981	1
ENSG00000248409	ENSG00000248409	NA	0.711285497146211	0	0	1	0	0	0	0	0	0	0	0	0	0	81.9711257158663	50.1828970062013	31.788228709665	18.3946682965363	1
ENSG00000250240	ENSG00000250240	NA	0.430471101445191	0	0	1	0	0	0	0	0	0	0	0	0	0	135.143915423254	59.2407839069093	75.9031315163445	-16.6623476094352	1
ENSG00000250309	ENSG00000250309	NA	0.684651397437191	0	0	1	0	0	0	0	0	0	0	0	0	0	78.839409433455	57.0099928550436	21.8294165784114	35.1805762766322	1
ENSG00000253958	CLDN23	dec9	0.514855643409023	0	1	0	0	0	0	0	0	0	0	0	0	0	5.05908836532219	1.33680991581418	3.72227844950801	-2.38546853369383	1
ENSG00000253983	LOC105375903	NA	NA	0	0	1	0	0	0	0	0	0	0	0	0	0	125.261451914068	52.7263438367883	72.5351080772798	-19.8087642404915	1
ENSG00000254031	ENSG00000254031	NA	0.742596011881285	0	0	1	0	0	0	0	0	0	1	0	0	0	118.933782897949	67.9927480446626	50.9410348532864	17.0517131913762	1
ENSG00000255091	ENSG00000255091	NA	0.509416521018177	0	0	1	0	0	0	0	0	0	0	0	0	0	141.870844596362	59.3951385327632	82.4757060635986	-23.0805675308355	1
ENSG00000255730	ENSG00000255730	NA	0.142577864817312	0	0	1	0	0	0	0	0	0	0	0	0	0	181.812863369165	60.2463117347951	121.56655163437	-61.3202398995752	1
ENSG00000256073	URB1-AS1	NA	0.254088524460123	0	0	1	0	0	0	0	0	0	0	0	0	0	109.328889316023	58.0857532173852	51.2431360986373	6.84261711874795	1
ENSG00000256150	ITFG2-AS1	NA	0.291755413368484	0	0	1	0	0	0	0	0	0	0	0	0	0	168.024411081169	66.9775833255939	101.046827755575	-34.0692444299816	1
ENSG00000258325	ITFG2-AS1	NA	0.206012713721454	0	0	1	0	0	0	0	0	0	0	0	0	0	155.888573545796	72.0816325863711	83.806940959425	-11.725308373054	1
ENSG00000258366	RTEL1	dec3	0.222751121443945	0	0	1	0	0	0	0	0	0	0	0	0	0	120.550508287198	50.784186296799	69.7663219903994	-18.9821356936003	1
ENSG00000261519	ENSG00000261519	NA	0.310603987845611	0	0	1	0	0	0	0	0	0	0	0	0	0	140.147679843487	59.278628982784	80.8690508607029	-21.5904218779189	1
ENSG00000261801	LOXL1-AS1	NA	0.359709314698347	0	0	1	0	0	0	0	0	0	1	0	0	0	139.927046824154	51.2318152203946	88.6952316037599	-37.4634163833653	1
ENSG00000266074	BAHCC1	NA	0.244600859198534	0	1	0	0	0	0	0	0	0	0	0	0	0	0.843074383229742	0.482514000012705	0.360560383217037	0.121953616795668	1
ENSG00000267102	ENSG00000267102	NA	0.371990024387544	0	0	1	0	0	0	0	0	0	0	0	0	0	99.9984407152922	59.5513874420366	40.4470532732556	19.1043341687809	1
ENSG00000267131	LOC101927855	NA	NA	0	0	1	0	0	0	0	0	0	0	0	0	0	158.435888179162	62.5615828321475	95.8743053470149	-33.3127225148674	1
ENSG00000267272	LINC01140	NA	0.417516377481716	0	0	1	0	0	0	0	0	0	0	0	0	0	139.813393514405	60.4493962085478	79.363997305857	-18.9146010973092	1
ENSG00000267280	TBX2-AS1	NA	0.432220265821816	0	0	1	0	0	0	0	0	0	1	0	0	0	132.705311552087	82.7121837654604	49.9931277866268	32.7190559788336	1
ENSG00000267745	ENSG00000267745	NA	0.351995903818507	0	0	1	0	0	0	0	0	0	0	0	0	0	106.935615219839	55.5867206798466	51.3488945399923	4.23782613985432	1
ENSG00000268635	ENSG00000268635	NA	0.469709212224891	0	0	1	0	0	0	0	0	0	0	0	0	0	143.641718664412	61.2378799257277	82.4038387386846	-21.1659588129568	1
ENSG00000269190	FBXO17	dec10	0.367971064952811	0	1	0	0	0	0	0	0	0	0	0	0	0	127.757607026787	31.7021831256909	96.0554239010964	-64.3532407754055	1
ENSG00000269834	ZNF528-AS1	NA	0.361604930450172	0	0	1	0	0	0	0	0	0	0	0	0	0	101.884898616312	57.7264294473324	44.1584691689794	13.567960278353	1
ENSG00000272333	KMT2B	dec1	0.165983579318281	0	1	0	0	0	0	0	0	0	0	0	0	0	77.5952562713758	38.6773271219488	38.917929149427	-0.240602027478175	1
ENSG00000274272	ENSG00000274272	NA	0.329313044115603	0	0	1	0	0	0	0	0	0	0	0	0	0	116.650323495192	55.8807657040274	60.7695577911645	-4.88879208713713	1
ENSG00000274386	TMEM269	NA	0.346357320983256	0	1	0	0	0	0	0	0	0	0	0	0	0	17.1178847201365	4.38215337203468	12.7357313481018	-8.35357797606713	1
ENSG00000274985	ENSG00000274985	NA	0.15832774053776	0	0	1	0	0	0	0	0	0	0	0	0	0	133.379015295615	66.2788981952896	67.1001171003256	-0.821218905036034	1
ENSG00000279569	ENSG00000279569	NA	0.312489797186623	0	0	1	0	0	0	0	0	0	0	0	0	0	131.624569232418	53.81080473938	77.8137644930383	-24.0029597536583	1
ENSG00000279592	ENSG00000279592	NA	0.443643722223456	0	0	1	0	0	0	0	0	0	0	0	0	0	141.514744741027	58.9594150249467	82.5553297160803	-23.5959146911336	1
ENSG00000004777	ARHGAP33	dec2	0.466765539292677	0	0	0	0	0	0	0	0	0	0	0	0	0	81.9609968024089	32.9924516913515	48.9685451110575	-15.976093419706	0
ENSG00000005007	UPF1	dec1	0.123044843625812	0	0	0	0	0	0	0	0	0	0	0	0	0	88.3157074163919	40.9103812686799	47.405326147712	-6.49494487903212	0
ENSG00000005379	TSPOAP1	NA	0.393879015847756	0	0	0	0	0	0	0	0	0	0	0	0	0	114.189506619293	39.3762574677613	74.8132491515319	-35.4369916837706	0
ENSG00000006704	GTF2IRD1	dec2	0.337300173466393	0	0	0	0	0	1	0	0	0	0	0	0	0	91.176623295965	36.3657663764948	54.8108569194702	-18.4450905429754	0
ENSG00000006757	PNPLA4	dec8	0.194230219507683	0	0	0	0	0	0	0	0	0	0	0	0	0	4.25844012789601	1.15363839551298	3.10480173238303	-1.95116333687005	0
ENSG00000007047	MARK4	dec1	0.240494072519195	0	0	0	0	0	0	0	0	0	0	0	0	0	46.9214908571606	11.1069776129022	35.8145132442585	-24.7075356313563	0
ENSG00000007545	CRAMP1	NA	0.210125193238566	0	0	0	0	0	0	0	0	0	0	0	0	0	73.7433329141191	31.236071628792	42.5072612853271	-11.2711896565352	0
ENSG00000008516	MMP25	dec7	0.849235271830473	0	0	0	0	0	0	0	0	0	0	0	0	0	28.7249140395469	9.19313050761514	19.5317835319317	-10.3386530243166	0
ENSG00000008838	MED24	dec4	0.148101160055821	0	0	0	0	0	0	0	0	0	0	0	0	0	59.8649376758767	10.8904203753032	48.9745173005734	-38.0840969252702	0
ENSG00000010626	LRRC23	dec7	0.354835057908129	0	0	0	0	0	0	0	0	0	0	0	0	0	12.8241455470533	2.22672908613761	10.5974164609157	-8.37068737477807	0
ENSG00000010671	BTK	dec1	0.686186580452461	0	0	0	0	0	0	0	0	0	0	0	0	0	5.63261097087278	0.700898545047379	4.9317124258254	-4.23081388077802	0
ENSG00000010803	SCMH1	dec4	0.209783669391038	0	0	0	0	0	0	0	0	0	0	0	0	0	12.4617467623064	3.26476000980772	9.19698675249872	-5.932226742691	0
ENSG00000011454	GPR21	dec5	0.233102946879947	0	0	0	0	0	0	0	0	0	0	0	0	0	24.7729770225	5.66303429150714	19.1099427309929	-13.4469084394858	0
ENSG00000011600	TYROBP	dec6	0.683043768989049	0	0	0	0	0	0	0	0	0	0	0	0	0	18.6662709223092	9.85300456696791	8.81326635534126	1.03973821162664	0
ENSG00000014164	ZC3H3	dec2	0.167957908896408	0	0	0	0	0	0	0	0	0	0	0	0	0	95.4993857393841	41.6737977787989	53.8255879605852	-12.1517901817863	0
ENSG00000015285	WAS	dec1	0.714877821809613	0	0	0	0	0	0	0	0	0	0	0	0	0	7.97014388880122	1.75588661217358	6.21425727662764	-4.45837066445407	0
ENSG00000019549	SNAI2	dec3	0.489971149529788	0	0	0	0	0	0	0	0	0	1	0	0	0	26.6936930250118	7.60315035567109	19.0905426693407	-11.4873923136696	0
ENSG00000023902	PLEKHO1	dec3	0.385713560828312	0	0	0	0	0	0	0	0	0	0	0	0	0	37.1869484245196	17.7491926004049	19.4377558241147	-1.68856322370986	0
ENSG00000027869	SH2D2A	dec7	0.605926004486232	0	0	0	0	0	0	0	0	0	0	0	0	0	2.68019773095506	1.28574740646119	1.39445032449387	-0.108702918032677	0
ENSG00000034533	ASTE1	dec7	0.169625691835102	0	0	0	0	0	0	0	0	0	0	0	0	0	2.33464162676895	0.331236870640994	2.00340475612795	-1.67216788548696	0
ENSG00000037757	MRI1	dec7	0.191616671994374	0	0	0	0	0	0	0	0	0	0	0	0	0	148.246056171104	41.255816684204	106.9902394869	-65.7344228026961	0
ENSG00000039600	SOX30	dec1	0.935882011030178	0	0	0	0	0	0	0	0	0	0	0	0	0	5.90053581256942	3.5158626996174	2.38467311295202	1.13118958666538	0
ENSG00000042286	AIFM2	dec7	0.316666466721469	0	0	0	0	0	0	0	0	0	0	0	0	0	44.188990032303	17.2395646494417	26.9494253828613	-9.70986073341967	0
ENSG00000044115	CTNNA1	dec2	0.229553823011863	0	0	0	0	0	0	0	0	0	0	0	0	0	11.8550056670398	2.52222332754356	9.33278233949628	-6.81055901195272	0
ENSG00000047662	FAM184B	dec5	0.235829154481653	0	0	0	0	0	0	0	0	0	0	0	0	0	2.15168332758442	0.730714902821805	1.42096842476262	-0.690253521940811	0
ENSG00000049283	EPN3	dec8	0.593825457677447	0	0	0	0	0	0	0	0	0	0	0	0	1	61.9058923906773	26.8268638762251	35.0790285144522	-8.25216463822716	0
ENSG00000049768	FOXP3	dec1	0.36168333929018	0	0	0	0	0	0	0	0	0	0	0	0	0	1.9709152117907	0.694432693920118	1.27648251787058	-0.582049823950459	0
ENSG00000050327	ARHGEF5	dec6	0.450067314907087	0	0	0	0	0	0	0	0	0	1	0	0	0	111.757485670702	25.9225769002152	85.8349087704872	-59.912331870272	0
ENSG00000050730	TNIP3	dec3	0.592140179237532	0	0	0	0	0	0	0	0	0	0	0	0	0	16.7255912879741	6.86337988173403	9.86221140624011	-2.99883152450608	0
ENSG00000054116	TRAPPC3	dec5	0.149519566719922	0	0	0	0	0	0	0	0	0	0	0	0	0	34.1826040150882	10.193463398702	23.9891406163861	-13.7956772176841	0
ENSG00000055732	MCOLN3	dec6	0.620043747017009	0	0	0	0	0	0	0	0	0	0	1	0	0	10.8302908086099	4.62178740434458	6.20850340426532	-1.58671599992074	0
ENSG00000055950	MRPL43	dec8	0.13026968373176	0	0	0	0	0	0	0	0	0	0	0	0	0	6.95507114081584	1.48321056832437	5.47186057249147	-3.9886500041671	0
ENSG00000056558	TRAF1	dec5	0.320184145350046	0	0	0	0	0	0	0	0	0	0	0	0	0	119.230525371861	45.5373969744087	73.6931283974527	-28.155731423044	0
ENSG00000063169	BICRA	NA	0.187021954142116	0	0	0	0	0	0	0	0	0	0	0	0	0	95.2848927279303	45.5834308360164	49.7014618919139	-4.1180310558975	0
ENSG00000064489	ENSG00000064489	NA	0.19073943583641	0	0	0	0	0	0	0	0	0	0	0	0	0	113.773344780514	36.7532720229083	77.0200727576053	-40.266800734697	0
ENSG00000065970	FOXJ2	dec1	0.192638176065498	0	0	0	0	0	0	0	0	0	0	0	0	0	44.7982990637788	7.96940140798337	36.8288976557954	-28.8594962478121	0
ENSG00000067596	DHX8	dec3	0.165964674005519	0	0	0	0	0	0	0	0	0	0	0	0	0	3.10484972272524	0.525249719295428	2.57960000342981	-2.05435028413438	0
ENSG00000068394	GPKOW	dec1	0.128490930564449	0	0	0	0	0	0	0	0	0	0	0	0	0	19.9149336754951	4.38403919266847	15.5308944828266	-11.1468552901581	0
ENSG00000069812	HES2	dec9	0.783099193987423	0	0	0	0	0	0	0	0	0	0	0	0	0	49.3261671544832	8.40737784095729	40.9187893135259	-32.5114114725686	0
ENSG00000069974	RAB27A	dec9	0.37519628598632	0	0	0	0	0	0	0	0	0	0	0	0	0	84.6412079475924	30.7188127400449	53.9223952075475	-23.2035824675025	0
ENSG00000070047	PHRF1	dec2	0.124373354533586	0	0	0	0	0	0	0	0	0	0	0	0	0	18.9398764706857	8.87970881248268	10.0601676582031	-1.18045884572038	0
ENSG00000070476	ZXDC	dec6	0.138965203308135	0	0	0	0	0	0	0	0	0	0	0	0	0	1.18193499333077	0.225284615439766	0.956650377891005	-0.731365762451239	0
ENSG00000070759	TESK2	dec5	0.287509134326285	0	0	0	0	0	0	0	0	0	0	0	0	0	51.6152116824575	17.9134964220278	33.7017152604296	-15.7882188384018	0
ENSG00000071246	VASH1	dec4	0.423649398573944	0	0	0	0	0	0	0	0	0	0	0	0	0	10.3196921804011	3.6716829237002	6.64800925670085	-2.97632633300065	0
ENSG00000072062	PRKACA	dec2	0.234085507711093	0	0	0	0	0	0	0	0	0	0	0	0	0	22.7441893816429	4.95429589906571	17.7898934825772	-12.8355975835115	0
ENSG00000072518	MARK2	dec1	0.169209197374909	0	0	0	0	0	0	0	0	0	0	0	0	0	3.16285420417801	1.33328114917375	1.82957305500427	-0.496291905830518	0
ENSG00000072952	MRVI1	dec4	0.54729926503664	0	0	0	0	0	0	0	0	0	0	0	0	0	2.14763497747212	0.680620833308389	1.46701414416373	-0.786393310855344	0
ENSG00000077044	DGKD	dec2	0.35048972916371	0	0	0	0	0	0	0	0	0	0	0	0	0	47.9762289095507	17.2798811842648	30.696347725286	-13.4164665410212	0
ENSG00000077935	SMC1B	dec2	0.919663554164959	0	0	0	0	0	0	0	0	0	0	0	0	0	0.530501461390944	0.143777121177288	0.386724340213655	-0.242947219036367	0
ENSG00000078487	ZCWPW1	dec6	0.46292654547953	0	0	0	0	0	0	0	0	0	0	0	0	0	0.0649116021438736	0.00541541195939261	0.059496190184481	-0.0540807782250884	0
ENSG00000079435	LIPE	dec5	0.76297938402568	0	0	0	0	0	0	0	0	0	0	0	0	0	57.6429246844628	21.7032800481952	35.9396446362676	-14.2363645880723	0
ENSG00000079462	PAFAH1B3	dec6	0.605026792435873	0	0	0	0	0	0	0	0	0	0	0	0	0	96.6107461257256	28.8845389384912	67.7262071872344	-38.8416682487431	0
ENSG00000079739	PGM1	dec8	0.467362397780823	0	0	0	0	0	0	1	0	0	0	0	0	0	95.2157020539686	16.978703301988	78.2369987519806	-61.2582954499926	0
ENSG00000079931	MOXD1	dec8	0.529923655378426	0	0	0	0	0	0	0	0	0	0	0	0	0	41.7240773865618	14.2807851179268	27.443292268635	-13.1625071507082	0
ENSG00000085514	PILRA	dec9	0.351156169549258	0	0	0	0	0	0	0	0	0	0	0	0	0	1.40112633822038	0.660318912755274	0.740807425465106	-0.080488512709832	0
ENSG00000088256	GNA11	dec2	0.223126001958062	0	0	0	0	0	0	0	0	0	0	0	0	0	59.6511396150415	20.4715812293193	39.1795583857222	-18.7079771564028	0
ENSG00000088682	COQ9	dec6	0.253189860000904	0	0	0	0	0	0	0	0	0	0	0	0	0	73.0924918505776	26.0364422600611	47.0560495905165	-21.0196073304554	0
ENSG00000089159	PXN	dec3	0.257852569179883	0	0	0	0	0	0	0	0	0	0	0	0	0	63.7602965377791	18.6783251416735	45.0819713961056	-26.4036462544321	0
ENSG00000089558	KCNH4	dec1	0.610981749904976	0	0	0	0	0	0	0	0	0	0	0	0	0	27.9767688060486	9.085834700468	18.8909341055806	-9.80509940511261	0
ENSG00000090924	PLEKHG2	dec4	0.320872522267935	0	0	0	0	0	0	0	0	0	0	0	0	0	65.9195229232587	19.7130047751663	46.2065181480924	-26.4935133729261	0
ENSG00000091972	CD200	dec3	0.51086719321058	0	0	0	0	0	0	0	0	0	0	0	0	0	22.7045054586914	7.12266904132119	15.5818364173702	-8.45916737604902	0
ENSG00000095739	BAMBI	dec7	0.579602918319095	0	0	0	0	0	0	0	0	0	0	0	0	0	30.2962424363731	23.8710910983662	6.42515133800686	17.4459397603594	0
ENSG00000095970	TREM2	dec10	0.54285889721233	0	0	0	0	0	0	0	0	0	0	0	0	0	17.9729509692223	9.51155643234335	8.46139453687898	1.05016189546437	0
ENSG00000097007	ABL1	dec1	0.276094936912328	0	0	0	0	0	0	0	0	0	0	0	0	0	64.4908808981035	26.791271331969	37.6996095661345	-10.9083382341655	0
ENSG00000099256	PRTFDC1	dec9	0.431428574513817	0	0	0	0	0	0	0	0	0	0	0	0	0	122.933354477909	40.8964616276562	82.0368928502527	-41.1404312225965	0
ENSG00000099864	PALM	dec3	0.416005313225758	0	0	0	0	0	0	0	0	0	0	0	0	0	16.819261071147	4.28593297168006	12.5333280994669	-8.24739512778685	0
ENSG00000099984	GSTT2	dec9	0.322927229910097	0	0	0	0	0	0	0	0	0	0	0	0	0	4.77716370164285	1.26133611876715	3.5158275828757	-2.25449146410855	0
ENSG00000099991	CABIN1	dec4	0.170525044168554	0	0	0	0	0	0	0	0	0	0	0	0	0	14.5672256341052	2.07607461782031	12.4911510162849	-10.4150763984645	0
ENSG00000100056	ESS2	NA	0.369615739234759	0	0	0	0	0	0	0	0	0	0	0	0	0	2.64710882012782	0.923453560983975	1.72365525914385	-0.800201698159874	0
ENSG00000100058	CRYBB2P1	NA	0.215833360266097	0	0	0	0	0	0	0	0	0	0	0	0	0	28.2994996495377	5.11352928471775	23.1859703648199	-18.0724410801022	0
ENSG00000100065	CARD10	dec3	0.331866859847611	0	0	0	0	0	0	0	0	0	0	0	0	0	27.3236529009886	9.55816734795915	17.7654855530294	-8.20731820507028	0
ENSG00000100068	LRP5L	dec10	0.272075444520443	0	0	0	0	0	0	0	0	0	0	0	0	0	105.046905699089	46.4277498018243	58.6191558972647	-12.1914060954404	0
ENSG00000100139	MICALL1	dec5	0.328209490006028	0	0	0	0	0	0	0	0	0	0	0	0	0	16.3056750900235	2.84798984150922	13.4576852485143	-10.609695407005	0
ENSG00000100276	RASL10A	dec6	0.753580494531323	0	0	0	0	0	0	0	0	0	0	0	0	0	3.05988843563636	0.558282585161226	2.50160585047514	-1.94332326531391	0
ENSG00000100324	TAB1	dec6	0.160584531268393	0	0	0	0	0	0	0	0	0	0	0	0	0	29.6704234204012	9.437192766088	20.2332306543132	-10.7960378882252	0
ENSG00000100403	ZC3H7B	dec2	0.199451122061851	0	0	0	0	0	0	0	0	0	0	0	0	0	41.2454779309525	15.1886759405052	26.0568019904472	-10.868126049942	0
ENSG00000100441	KHNYN	dec5	0.169635051682407	0	0	0	0	0	0	0	0	0	0	0	0	0	6.93239335167144	2.08136622130349	4.85102713036795	-2.76966090906446	0
ENSG00000100764	PSMC1	dec1	0.144511047053981	0	0	0	0	0	0	0	0	0	0	0	0	0	53.8700765095113	18.0730750589696	35.7970014505417	-17.723926391572	0
ENSG00000100842	EFS	dec7	0.436886121643237	0	0	0	0	0	0	0	0	0	0	0	0	0	29.1002855341812	13.3599648485944	15.7403206855868	-2.38035583699238	0
ENSG00000100982	PCIF1	dec1	0.155829858524545	0	0	0	0	0	0	0	0	0	0	0	0	0	72.7350810553576	28.6194810255838	44.1156000297739	-15.4961190041901	0
ENSG00000101098	RIMS4	dec4	0.731296635901708	0	0	0	0	0	0	0	0	0	0	0	0	0	1.7496826140364	0.296972797745141	1.45270981629126	-1.15573701854612	0
ENSG00000101181	MTG2	dec6	0.131145711580169	0	0	0	0	0	0	0	0	0	0	0	0	0	7.77035749848835	2.61232817898697	5.15802931950138	-2.54570114051441	0
ENSG00000101230	ISM1	dec4	0.627185319896731	0	0	0	0	0	0	0	0	0	0	0	0	1	115.660607546703	31.8740631613861	83.7865443853168	-51.9124812239308	0
ENSG00000101417	PXMP4	dec7	0.214067921641485	0	0	0	0	0	0	0	0	0	0	0	0	0	94.5250449509665	6.93227158842486	87.5927733625416	-80.6605017741167	0
ENSG00000101883	RHOXF1	dec4	0.564163954556514	0	0	0	0	0	0	0	0	0	0	0	0	0	20.1382501151869	9.19116082942103	10.9470892857658	-1.7559284563448	0
ENSG00000102178	UBL4A	dec7	0.181328308695173	0	0	0	0	0	0	0	0	0	0	0	0	0	7.47789000356947	3.2870375144193	4.19085248915017	-0.903814974730871	0
ENSG00000102195	GPR50	dec4	0.937107138324083	0	0	0	0	0	0	0	0	0	0	0	0	1	5.92680961315184	2.20016166651737	3.72664794663447	-1.5264862801171	0
ENSG00000102387	TAF7L	dec2	0.873765657097485	0	0	0	0	0	0	0	0	0	0	0	0	0	42.3435505213118	20.9278895957469	21.4156609255649	-0.487771329817946	0
ENSG00000102996	MMP15	dec3	0.559474063564606	0	0	0	0	0	0	0	0	0	0	0	0	0	0.328887419230199	0.110824752628989	0.218062666601209	-0.10723791397222	0
ENSG00000104064	GABPB1	dec2	0.193599359586625	0	0	0	0	0	0	0	0	0	0	0	0	0	1.77718524729108	0.675610313808127	1.10157493348296	-0.425964619674829	0
ENSG00000104812	GYS1	dec3	0.299048514725308	0	0	0	0	0	0	0	0	0	0	0	0	0	7.69491958372066	0.565225759842734	7.12969382387792	-6.56446806403519	0
ENSG00000104880	ARHGEF18	dec3	0.256478852979448	0	0	0	0	0	0	0	0	0	0	0	0	0	6.57760904761116	2.56012562131917	4.01748342629199	-1.45735780497282	0
ENSG00000104903	LYL1	dec4	0.592996751286165	0	0	0	0	0	0	0	0	0	0	0	0	0	10.648857937925	1.86712974607449	8.78172819185055	-6.91459844577605	0
ENSG00000104918	RETN	dec10	0.853896007691781	0	0	0	0	0	0	0	0	0	0	0	0	0	13.759524139686	7.62410003677106	6.13542410291491	1.48867593385615	0
ENSG00000104946	TBC1D17	dec7	0.182723295187391	0	0	0	0	0	0	0	0	0	0	0	0	0	76.4227507694037	28.5769746306884	47.8457761387153	-19.2688015080268	0
ENSG00000104964	TLE5	NA	0.152139428090102	0	0	0	0	0	0	0	0	0	0	0	0	0	140.430438561178	45.8128780436368	94.6175605175409	-48.8046824739042	0
ENSG00000104973	MED25	dec4	0.225271930386033	0	0	0	0	0	0	0	0	0	0	0	0	0	34.1493929465073	8.39361975179613	25.7557731947112	-17.3621534429151	0
ENSG00000105251	SHD	dec7	0.85661869389394	0	0	0	0	0	0	0	0	0	1	0	0	0	102.525247579057	36.5029786152601	66.0222689637968	-29.5192903485367	0
ENSG00000105287	PRKD2	dec1	0.275086125580735	0	0	0	0	0	0	0	0	0	0	0	0	0	84.0677354001012	35.939346176451	48.1283892236502	-12.1890430471991	0
ENSG00000105321	CCDC9	dec4	0.171984027817483	0	0	0	0	0	0	0	0	0	0	0	0	0	48.9264789002215	8.28609485049764	40.6403840497239	-32.3542891992262	0
ENSG00000105357	MYH14	dec2	0.556269188691689	0	0	0	0	0	0	0	0	0	1	0	0	0	19.585570608558	6.43038362384425	13.1551869847138	-6.72480336086954	0
ENSG00000105374	NKG7	dec9	0.8426330690513	0	0	0	0	0	0	0	0	0	0	0	0	0	0.937066249230194	0.20115338666038	0.735912862569815	-0.534759475909435	0
ENSG00000105379	ETFB	dec5	0.263883270402681	0	0	0	0	0	0	0	0	0	0	0	0	0	7.70586084695455	2.96389094292552	4.74196990402903	-1.77807896110351	0
ENSG00000105514	RAB3D	dec9	0.360301798357441	0	0	0	0	0	0	0	0	0	0	0	0	0	79.8357184436209	29.9608064596938	49.8749119839271	-19.9141055242332	0
ENSG00000105516	DBP	dec5	0.299627528806933	0	0	0	0	0	0	0	0	0	0	0	0	0	18.4406812082859	3.50068092984369	14.9400002784423	-11.4393193485986	0
ENSG00000105538	RASIP1	dec1	0.360118376352565	0	0	0	0	0	0	0	0	0	1	0	0	0	87.7392926345745	33.6709762187889	54.0683164157856	-20.3973401969967	0
ENSG00000105618	PRPF31	dec2	0.147860664797086	0	0	0	0	0	0	0	0	0	0	0	0	0	118.662106763088	36.1008611776207	82.5612455854671	-46.4603844078464	0
ENSG00000105671	DDX49	dec7	0.13136237533731	0	0	0	0	0	0	0	0	0	0	0	0	0	15.9922396063659	5.03603498756217	10.9562046188037	-5.92016963124157	0
ENSG00000105698	USF2	dec1	0.121176120283675	0	0	0	0	0	0	0	0	0	0	0	0	0	131.227748091825	32.1373662754558	99.090381816369	-66.9530155409132	0
ENSG00000106400	ZNHIT1	dec9	0.136878882947673	0	0	0	0	0	0	0	0	0	0	0	0	0	68.0564167917478	31.1975162963606	36.8589004953872	-5.66138419902663	0
ENSG00000106852	LHX6	dec2	0.471816813282997	0	0	0	0	0	0	0	0	0	1	0	0	0	58.8281395968617	24.8609329902981	33.9672066065635	-9.1062736162654	0
ENSG00000107745	MICU1	dec8	0.188760593996413	0	0	0	0	0	0	0	0	0	0	0	0	0	37.5498784419446	8.40487575989588	29.1450026820487	-20.7401269221529	0
ENSG00000107807	TLX1	dec3	0.936714452908004	0	0	0	0	0	0	0	0	0	0	0	0	0	33.2037561838084	21.4510431602847	11.7527130235236	9.69833013676109	0
ENSG00000107816	LZTS2	dec3	0.229234399580103	0	0	0	0	0	0	0	0	0	0	0	0	0	78.9020729472647	28.3287808418798	50.5732921053849	-22.244511263505	0
ENSG00000107829	FBXW4	dec4	0.176575456541385	0	0	0	0	0	0	0	0	0	0	0	0	0	49.4062261467715	13.2505513393088	36.1556748074627	-22.9051234681539	0
ENSG00000107882	SUFU	dec1	0.239040779630381	0	0	0	0	0	0	0	0	0	0	0	0	0	1.12135405783227	0.272985037836268	0.848369019995998	-0.57538398215973	0
ENSG00000107984	DKK1	dec4	0.853783166679789	0	0	0	0	0	0	0	0	0	0	0	0	0	84.4872801142876	32.3012397074648	52.1860404068228	-19.884800699358	0
ENSG00000108107	RPL28	dec4	0.181221338568321	0	0	0	0	0	0	0	0	0	0	0	0	0	108.57662152088	32.8342137504731	75.7424077704064	-42.9081940199333	0
ENSG00000108176	DNAJC12	dec8	0.610122809791463	0	0	0	0	0	0	0	0	0	0	0	0	0	35.2760819680609	17.8407699551352	17.4353120129256	0.40545794220958	0
ENSG00000108187	PBLD	dec9	0.609418719229548	0	0	0	0	0	0	0	0	0	0	0	0	0	46.0267987951675	18.2637993752135	27.762999419954	-9.49920004474051	0
ENSG00000108312	UBTF	dec1	0.165588741704664	0	0	0	0	0	0	0	0	0	0	0	0	0	4.23209659221747	2.45188315342656	1.78021343879091	0.67166971463565	0
ENSG00000108528	SLC25A11	dec3	0.20348356263673	0	0	0	0	0	0	0	0	0	0	0	0	0	63.5492941708061	14.6822889612689	48.8670052095372	-34.1847162482683	0
ENSG00000108798	ABI3	dec6	0.519997117269716	0	0	0	0	0	0	0	0	0	0	0	0	0	42.7537080090582	23.5248927047566	19.2288153043015	4.29607740045512	0
ENSG00000108819	PPP1R9B	dec1	0.253768054253262	0	0	0	0	0	0	0	0	0	0	0	0	0	35.5851504807014	18.3671804430031	17.2179700376983	1.1492104053048	0
ENSG00000109083	IFT20	dec5	0.186432789796692	0	0	0	0	0	0	0	0	0	0	0	0	0	20.2216146753216	5.32583406756665	14.8957806077549	-9.56994654018828	0
ENSG00000109118	PHF12	dec1	0.17196773472861	0	0	0	0	0	0	0	0	0	0	0	0	0	37.8264888209556	22.1006651897831	15.7258236311724	6.37484155861073	0
ENSG00000109705	NKX3-2	dec4	0.752494916479211	0	0	0	0	0	0	0	0	0	0	0	0	1	25.0477538599779	8.73293201615063	16.3148218438273	-7.58188982767665	0
ENSG00000109832	DDX25	dec8	0.826157290178866	0	0	0	0	0	0	0	0	0	0	0	0	0	33.9475581158521	13.3665999689276	20.5809581469245	-7.21435817799688	0
ENSG00000109927	TECTA	dec3	0.393383311689509	0	0	0	0	0	0	0	0	0	0	0	0	0	71.2473266126687	25.0714077010312	46.1759189116374	-21.1045112106062	0
ENSG00000110514	MADD	dec3	0.227062539912891	0	0	0	0	0	0	0	0	0	0	0	0	0	59.9933977660281	23.18992080496	36.8034769610682	-13.6135561561082	0
ENSG00000110536	PTPMT1	dec7	0.151226600132235	0	0	0	0	0	0	0	0	0	0	0	0	0	125.417466399508	39.8444703954056	85.5729960041022	-45.7285256086966	0
ENSG00000111087	GLI1	dec6	0.562859928859217	0	0	0	0	0	0	0	0	0	0	0	0	0	47.0190278771576	25.7453571004108	21.2736707767468	4.47168632366402	0
ENSG00000111271	ACAD10	dec7	0.183013383046789	0	0	0	0	0	0	0	0	0	0	0	0	0	13.2262951304048	2.44757690724057	10.7787182231642	-8.33114131592364	0
ENSG00000111331	OAS3	dec8	0.345459717484405	0	0	0	0	0	0	0	0	0	0	0	0	0	131.022512598571	35.08264944444	95.939863154131	-60.857213709691	0
ENSG00000111344	RASAL1	dec6	0.681856374998678	0	0	0	0	0	0	0	0	0	0	0	0	0	1.46093047218456	0.274654061503959	1.1862764106806	-0.911622349176638	0
ENSG00000111348	ARHGDIB	dec8	0.58328952353196	0	0	0	0	0	0	0	0	0	0	0	0	0	81.4022565863904	36.4175732421161	44.9846833442743	-8.56711010215824	0
ENSG00000111540	RAB5B	dec5	0.138109179367978	0	0	0	0	0	0	0	0	0	0	0	0	0	5.845968206504	2.09128054715792	3.75468765934608	-1.66340711218817	0
ENSG00000111653	ING4	dec4	0.21118240310086	0	0	0	0	0	0	0	0	0	0	0	0	0	106.95757490858	46.7576797790161	60.1998951295642	-13.4422153505481	0
ENSG00000111676	ATN1	dec1	0.276200631883272	0	0	0	0	0	0	1	0	0	1	0	0	0	101.976826490266	40.1794489030347	61.7973775872315	-21.6179286841968	0
ENSG00000111907	TPD52L1	dec7	0.466183709288723	0	0	0	0	0	0	0	0	0	1	0	0	0	69.2417147673092	25.0394061989455	44.2023085683637	-19.1629023694182	0
ENSG00000112079	STK38	dec4	0.230450898312598	0	0	0	0	0	0	0	0	0	0	0	0	0	7.3119461087072	2.17396660677871	5.13797950192849	-2.96401289514978	0
ENSG00000112294	ALDH5A1	dec6	0.325271417190196	0	0	0	0	0	0	0	0	0	0	0	0	0	16.631716736916	3.8713837304317	12.7603330064843	-8.88894927605259	0
ENSG00000112763	BTN2A1	dec10	0.190155954066295	0	0	0	0	0	0	0	0	0	0	0	0	0	14.7151634771535	2.09213195031154	12.6230315268419	-10.5308995765304	0
ENSG00000113141	IK	dec4	0.136942165101532	0	0	0	0	0	0	0	0	0	0	0	0	0	34.2951832759269	7.26864040026747	27.0265428756595	-19.757902475392	0
ENSG00000113722	CDX1	dec7	0.913088680702662	0	0	0	0	0	0	0	0	0	0	0	0	0	2.94994607378551	1.00370383736049	1.94624223642502	-0.942538399064533	0
ENSG00000113761	ZNF346	dec4	0.236498249674611	0	0	0	0	0	0	0	0	0	0	0	0	0	143.571651331487	25.5118053268397	118.059846004647	-92.5480406778075	0
ENSG00000114115	RBP1	dec9	0.684141256232935	0	0	0	0	0	0	0	0	0	0	0	0	0	14.1756180476499	4.9987987236755	9.17681932397444	-4.17802060029894	0
ENSG00000114670	NEK11	dec7	0.417984688045857	0	0	0	0	0	0	0	0	0	0	0	0	0	192.583302678952	40.4734336971915	152.10986898176	-111.636435284569	0
ENSG00000114737	CISH	dec8	0.419350232427287	0	0	0	0	0	0	0	0	0	0	0	0	0	13.6606433937645	6.18272065014584	7.47792274361863	-1.29520209347278	0
ENSG00000114982	KANSL3	dec1	0.153965911847708	0	0	0	0	0	0	0	0	0	0	0	0	0	20.3025377419373	11.4028160287502	8.8997217131871	2.50309431556305	0
ENSG00000115234	SNX17	dec3	0.140441932632669	0	0	0	0	0	0	0	0	0	0	0	0	0	59.2962917837888	26.4466623480965	32.8496294356923	-6.40296708759575	0
ENSG00000115274	INO80B	dec3	0.168137465856268	0	0	0	0	0	0	0	0	0	0	0	0	0	26.8343569421011	7.01952530056446	19.8148316415366	-12.7953063409721	0
ENSG00000115350	POLE4	dec9	0.147246898712124	0	0	0	0	0	0	0	0	0	0	0	0	0	95.0101260224318	34.221220094792	60.7889059276398	-26.5676858328477	0
ENSG00000115648	MLPH	dec5	0.651731585228435	0	0	0	0	0	0	0	0	0	0	0	0	0	78.7448032385275	31.2078902940535	47.536912944474	-16.3290226504205	0
ENSG00000115828	QPCT	dec9	0.709338118779284	0	0	0	0	0	0	0	0	0	0	0	0	0	44.1151771800412	15.4776297840495	28.6375473959918	-13.1599176119423	0
ENSG00000115884	SDC1	dec6	0.680730119921562	0	0	0	0	0	0	0	0	0	0	0	0	0	36.5623050377561	13.5106580613403	23.0516469764158	-9.54098891507556	0
ENSG00000115998	C2orf42	dec3	0.277280875129587	0	0	0	0	0	0	0	0	0	0	0	0	0	58.8091876593007	27.3346723620081	31.4745152972927	-4.13984293528457	0
ENSG00000116198	CEP104	dec4	0.136998984028956	0	0	0	0	0	0	0	0	0	0	0	0	0	39.191612282009	18.7059181159526	20.4856941660564	-1.77977605010383	0
ENSG00000116353	MECR	dec5	0.169123928627281	0	0	0	0	0	0	0	0	0	0	0	0	0	40.4930944862737	8.65905662675962	31.8340378595141	-23.1749812327545	0
ENSG00000116863	ADPRHL2	dec6	0.169907825650014	0	0	0	0	0	0	0	0	0	0	0	0	0	4.47377540416007	0.451556216396507	4.02221918776356	-3.57066297136705	0
ENSG00000117640	MTFR1L	dec4	0.198922011888056	0	0	0	0	0	0	0	0	0	0	0	0	0	18.0597261866494	5.34470398624563	12.7150222004038	-7.37031821415813	0
ENSG00000118156	ZNF541	dec1	0.805256185389259	0	0	0	0	0	0	0	0	0	0	0	0	0	127.006725144651	47.6978864482731	79.3088386963784	-31.6109522481053	0
ENSG00000118508	RAB32	dec8	0.32551641659342	0	0	0	0	0	0	0	0	0	0	0	0	0	4.1490276298106	0.954393566758937	3.19463406305166	-2.24024049629272	0
ENSG00000119865	CNRIP1	dec6	0.402790374634157	0	0	0	0	0	0	0	0	0	0	0	0	0	62.7978495208402	27.8748308986211	34.9230186222191	-7.04818772359805	0
ENSG00000119919	NKX2-3	dec2	0.875456073237739	0	0	0	0	0	0	0	0	0	0	0	0	0	62.8286516738805	27.0764002516153	35.7522514222652	-8.67585117064987	0
ENSG00000120029	ARMH3	NA	0.141826593700627	0	0	0	0	0	0	0	0	0	0	0	0	0	1.98420662100518	0.152849826282992	1.83135679472219	-1.6785069684392	0
ENSG00000120051	CFAP58	NA	0.55750867203643	0	0	0	0	0	0	0	0	0	0	0	0	0	7.35409259857383	4.16649825118144	3.18759434739239	0.978903903789055	0
ENSG00000120055	C10orf95	dec10	0.426930756271433	0	0	0	0	0	0	0	0	0	0	0	0	0	54.453527428733	22.3563884016585	32.0971390270746	-9.7407506254161	0
ENSG00000120833	SOCS2	dec4	0.441054777008366	0	0	0	0	0	0	0	0	0	0	0	0	0	86.627264679509	38.9363986267649	47.6908660527441	-8.75446742597919	0
ENSG00000121406	ZNF549	dec9	0.281894871759035	0	0	0	0	0	0	0	0	0	0	0	0	0	1.96766722223784	0.649602010236542	1.3180652120013	-0.668463201764758	0
ENSG00000121577	POPDC2	dec7	0.800600183203203	0	0	0	0	0	0	0	0	0	0	0	0	0	1.03613043954043	0.310521148986128	0.725609290554307	-0.415088141568178	0
ENSG00000121690	DEPDC7	dec7	0.610068350093576	0	0	0	0	0	0	0	0	0	0	0	0	0	7.45864056861532	2.8925745498073	4.56606601880802	-1.67349146900073	0
ENSG00000121716	PILRB	dec8	0.300175572684164	0	0	0	0	0	0	0	0	0	0	0	0	0	5.53132754804148	1.76043066568701	3.77089688235447	-2.01046621666745	0
ENSG00000121764	HCRTR1	dec5	0.226832162008878	0	0	0	0	0	0	0	0	0	0	0	0	0	2.37360539795116	0.321618560545286	2.05198683740587	-1.73036827686059	0
ENSG00000122971	ACADS	dec6	0.409607158418074	0	0	0	0	0	0	0	0	0	0	0	0	0	109.177437780181	29.2096543009852	79.9677834791953	-50.7581291782101	0
ENSG00000123610	TNFAIP6	dec7	0.524571135658865	0	0	0	0	0	0	0	0	0	0	0	0	1	88.1099097899971	47.7107145523862	40.3991952376109	7.31151931477525	0
ENSG00000124067	SLC12A4	dec4	0.252579926413545	0	0	0	0	0	0	0	0	0	0	0	0	0	101.466662905128	20.0717995453795	81.3948633597486	-61.3230638143691	0
ENSG00000124103	FAM209A	dec8	0.23082263645227	0	0	0	0	0	0	0	0	0	0	0	0	0	27.7949488392142	10.6248069917904	17.1701418474239	-6.54533485563354	0
ENSG00000124228	DDX27	dec2	0.162289020580506	0	0	0	0	0	0	0	0	0	0	0	0	0	36.2885461130401	8.43987906785847	27.8486670451816	-19.4087879773231	0
ENSG00000124257	NEURL2	dec9	0.289310650645708	0	0	0	0	0	0	0	0	0	1	0	0	0	87.4783948602728	35.2826068479154	52.1957880123574	-16.913181164442	0
ENSG00000124535	WRNIP1	dec4	0.148468879802285	0	0	0	0	0	0	0	0	0	0	0	0	0	2.94968477012985	0.545130723385733	2.40455404674411	-1.85942332335838	0
ENSG00000124570	SERPINB6	dec7	0.220899257757638	0	0	0	0	0	0	0	0	0	1	0	0	0	71.7619264040198	18.0881716971688	53.673754706851	-35.5855830096823	0
ENSG00000124713	GNMT	dec6	0.859601434278099	0	0	0	0	0	0	0	0	0	0	0	0	0	82.6302887111452	21.7164403993606	60.9138483117846	-39.197407912424	0
ENSG00000124831	LRRFIP1	dec4	0.260161447282209	0	0	0	0	0	0	0	0	0	0	0	0	0	1.68856224306213	0.454726554594505	1.23383568846762	-0.779109133873116	0
ENSG00000124920	MYRF	dec1	0.652879472320319	0	0	0	0	0	0	0	0	0	0	0	0	0	9.54210549433162	4.18574171438386	5.35636377994776	-1.17062206556389	0
ENSG00000125124	BBS2	dec6	0.283724362592076	0	0	0	0	0	0	0	0	0	0	0	0	0	2.40566278096552	0.174428981014522	2.231233799951	-2.05680481893647	0
ENSG00000125354	SEPTIN6	NA	0.423111264933963	0	0	0	0	0	0	0	0	0	0	0	0	0	102.151933159668	47.984150504352	54.1677826553164	-6.18363215096439	0
ENSG00000125633	CCDC93	dec4	0.16661578101874	0	0	0	0	0	0	0	0	0	0	0	0	0	42.1447773227331	16.5963007870459	25.5484765356873	-8.95217574864138	0
ENSG00000125637	PSD4	dec2	0.502345452218512	0	0	0	0	0	0	0	0	0	1	0	0	0	160.255586228615	36.2550139821482	124.000572246466	-87.7455582643181	0
ENSG00000126091	ST3GAL3	dec4	0.29133837893288	0	0	0	0	0	0	0	0	0	0	0	0	0	44.6504130102342	15.887679850735	28.7627331594992	-12.8750533087642	0
ENSG00000126254	RBM42	dec3	0.131417079644214	0	0	0	0	0	0	0	0	0	0	0	0	0	102.339999864515	43.5882828669131	58.7517169976015	-15.1634341306884	0
ENSG00000126461	SCAF1	dec1	0.125221889489337	0	0	0	0	0	0	0	0	0	0	0	0	0	40.7918055387853	16.2208311421882	24.5709743965971	-8.35014325440892	0
ENSG00000126705	AHDC1	dec1	0.238789528162754	0	0	0	0	0	0	0	0	0	0	0	0	0	1.40232569476857	0.33757659531791	1.06474909945067	-0.727172504132756	0
ENSG00000126759	CFP	dec3	0.748860339183973	0	0	0	0	0	0	0	0	0	0	0	0	0	33.2522319797883	15.2548997964001	17.9973321833881	-2.742432386988	0
ENSG00000127399	LRRC61	dec8	0.448125866579771	0	0	0	0	0	0	0	0	0	0	0	0	0	108.117792470766	44.6432977066035	63.4744947641624	-18.8311970575589	0
ENSG00000128271	ADORA2A	dec3	0.440496918764002	0	0	0	0	0	0	0	0	0	0	0	0	1	16.9422522945802	4.76965782237185	12.1725944722083	-7.40293664983646	0
ENSG00000128604	IRF5	dec4	0.517384493645982	0	0	0	0	0	0	0	0	0	0	0	0	0	11.2781756793114	4.32940733072716	6.94876834858424	-2.61936101785709	0
ENSG00000128805	ARHGAP22	dec6	0.381746195013687	0	0	0	0	0	0	0	0	0	0	0	0	0	70.0876814573837	38.1223107507868	31.9653707065969	6.15694004418991	0
ENSG00000129646	QRICH2	dec6	0.479175913758285	0	0	0	0	0	0	0	0	0	0	0	0	0	18.2704288799957	7.55067330501267	10.719755574983	-3.16908226997034	0
ENSG00000129933	MAU2	dec1	0.150305102286077	0	0	0	0	0	0	0	0	0	0	0	0	0	105.001202051399	19.1091296973132	85.8920723540856	-66.7829426567724	0
ENSG00000130032	PRRG3	dec9	0.636780809906876	0	0	0	0	0	0	0	0	0	1	0	0	0	150.869248569526	38.7837332478145	112.085515321711	-73.3017820738965	0
ENSG00000130066	SAT1	dec3	0.374725146982464	0	0	0	0	0	0	0	0	0	0	0	0	0	3.30577522224053	0.580242738238702	2.72553248400182	-2.14528974576312	0
ENSG00000130300	PLVAP	dec6	0.479522771409992	0	0	0	0	0	0	0	0	0	1	0	0	0	49.0283860323494	21.2855967812478	27.7427892511016	-6.45719246985383	0
ENSG00000130382	MLLT1	dec2	0.164489830799892	0	0	0	0	0	0	0	0	0	0	0	0	0	26.3640810313171	14.846689006301	11.517392025016	3.32929698128501	0
ENSG00000130479	MAP1S	dec3	0.213849194458362	0	0	0	0	0	0	0	0	0	0	0	0	0	0.648620507575936	0.0213765606699718	0.627243946905964	-0.605867386235992	0
ENSG00000130511	SSBP4	dec3	0.264694905404533	0	0	0	0	0	0	0	0	0	0	0	0	0	49.9601359212996	13.1559568638978	36.8041790574018	-23.648222193504	0
ENSG00000130640	TUBGCP2	dec4	0.117357680328288	0	0	0	0	0	0	0	0	0	0	0	0	0	111.887190903914	34.9449850893061	76.9422058146074	-41.9972207253013	0
ENSG00000130723	PRRC2B	dec1	0.233793524693722	0	0	0	0	0	0	0	0	0	0	0	0	0	33.6820972848032	16.6102664968948	17.0718307879085	-0.461564291013659	0
ENSG00000130764	LRRC47	dec2	0.13505360415205	0	0	0	0	0	0	0	0	0	0	0	0	0	10.930960034366	2.66257062322461	8.26838941114142	-5.60581878791681	0
ENSG00000131061	ZNF341	dec4	0.159210335283568	0	0	0	0	0	0	0	0	0	0	0	0	0	15.254155747555	5.90507896469789	9.34907678285713	-3.44399781815925	0
ENSG00000131116	ZNF428	dec5	0.370947510429964	0	0	0	0	0	0	0	0	0	0	0	0	0	115.27953702232	48.5258227428481	66.7537142794718	-18.2278915366237	0
ENSG00000131152	ENSG00000131152	NA	0.360183586043198	0	0	0	0	0	0	0	0	0	0	0	0	0	47.3897347375632	15.6553024677013	31.734432269862	-16.0791298021607	0
ENSG00000131759	RARA	dec2	0.250165498794528	0	0	0	0	0	0	0	1	0	0	0	0	0	147.953746585665	30.3201878539295	117.633558731735	-87.3133708778059	0
ENSG00000132016	C19orf57	dec5	0.380690407969367	0	0	0	0	0	0	0	0	0	0	0	0	0	69.8085250214001	30.103245060867	39.7052799605331	-9.60203489966604	0
ENSG00000132155	RAF1	dec2	0.14346299365727	0	0	0	0	0	0	0	0	0	0	0	0	0	15.2441701346066	3.91126529154422	11.3329048430624	-7.4216395515182	0
ENSG00000132275	RRP8	dec8	0.148262533497918	0	0	0	0	0	0	0	0	0	0	0	0	0	10.0126181341765	1.30049612089522	8.71212201328126	-7.41162589238604	0
ENSG00000132297	HHLA1	dec7	NA	0	0	0	0	0	0	0	0	0	0	0	0	0	0.394669724005112	0.0400957439358627	0.354573980069249	-0.314478236133386	0
ENSG00000132382	MYBBP1A	dec7	0.13556105070816	0	0	0	0	0	0	0	0	0	0	0	0	0	54.3786412285546	21.5069771567774	32.8716640717772	-11.3646869149998	0
ENSG00000132475	H3-3B	NA	0.252509198573728	0	0	0	0	0	0	0	0	0	0	0	0	0	24.4202459297903	6.9386885856612	17.4815573441291	-10.5428687584679	0
ENSG00000133030	MPRIP	dec2	0.204601645360502	0	0	0	0	0	0	0	0	0	0	0	0	0	113.82442729339	29.1486548200474	84.6757724733428	-55.5271176532954	0
ENSG00000133134	BEX2	dec8	0.594703461784954	0	0	0	0	0	0	0	0	0	0	0	0	0	2.75466684791367	0.427934189290172	2.3267326586235	-1.89879846933333	0
ENSG00000133250	ZNF414	dec5	0.176729423170372	0	0	0	0	0	0	0	0	0	0	0	0	0	65.1534986652786	24.0255181508939	41.1279805143847	-17.1024623634908	0
ENSG00000133422	MORC2	dec1	0.2373690690361	0	0	0	0	0	0	0	0	0	0	0	0	0	14.7948085000994	5.62585901850987	9.16894948158951	-3.54309046307964	0
ENSG00000133519	ENSG00000133519	NA	0.714657264259995	0	0	0	0	0	0	0	0	0	0	0	0	0	81.3899503478961	48.324491565024	33.0654587828722	15.2590327821518	0
ENSG00000134020	PEBP4	dec8	0.771590200680918	0	0	0	0	0	0	0	0	0	0	0	0	0	49.7109858666071	20.0607467124622	29.6502391541449	-9.5894924416827	0
ENSG00000134202	GSTM3	dec7	0.411343835161543	0	0	0	0	0	0	0	0	0	0	0	0	0	18.7109576456898	7.30442501533697	11.4065326303529	-4.10210761501592	0
ENSG00000134508	CABLES1	dec4	0.383231418266827	0	0	0	0	0	0	0	0	0	0	0	0	0	70.976460123267	28.2204290965309	42.7560310267361	-14.5356019302052	0
ENSG00000134590	RTL8C	NA	0.247634223274265	0	0	0	0	0	0	0	0	0	0	0	0	0	8.70190133001905	4.77506406125261	3.92683726876644	0.848226792486178	0
ENSG00000134899	ERCC5	dec5	0.133091032395942	0	0	0	0	0	0	0	0	0	0	0	0	0	29.7793601505296	12.3927137655242	17.3866463850054	-4.99393261948113	0
ENSG00000134996	OSTF1	dec5	0.318171862271009	0	0	0	0	0	0	0	0	0	0	0	0	0	137.248152984993	36.8937958173177	100.354357167675	-63.4605613503578	0
ENSG00000135365	PHF21A	dec1	0.194674293763368	0	0	0	0	0	0	0	0	0	0	0	0	0	42.7549649895828	13.2576521443472	29.4973128452356	-16.2396607008885	0
ENSG00000135637	CCDC142	dec6	0.126509985048133	0	0	0	0	0	0	0	0	0	0	0	0	0	62.7812769642734	11.9407459266299	50.8405310376435	-38.8997851110136	0
ENSG00000135723	FHOD1	dec5	0.420491933068231	0	0	0	0	0	0	0	0	0	1	0	0	0	78.8591205389387	38.8410084059338	40.0181121330048	-1.17710372707099	0
ENSG00000135929	CYP27A1	dec8	0.455706143780724	0	0	0	0	0	0	0	0	0	0	0	0	0	71.4310221219727	41.7901825883909	29.6408395335817	12.1493430548092	0
ENSG00000136147	PHF11	dec8	0.24076845004816	0	0	0	0	0	0	0	0	0	0	0	0	0	129.018793575659	37.0809332205814	91.9378603550781	-54.8569271344966	0
ENSG00000136305	CIDEB	dec10	0.320613629315728	0	0	0	0	0	0	0	0	0	0	0	0	0	17.2272672978392	8.56047579453399	8.66679150330524	-0.106315708771255	0
ENSG00000136699	SMPD4	dec6	0.170009571107915	0	0	0	0	0	0	0	0	0	0	0	0	0	80.9560998249543	20.4336349820989	60.5224648428553	-40.0888298607564	0
ENSG00000136717	BIN1	dec2	0.514462354108115	0	0	0	0	0	0	0	0	0	0	0	0	0	48.36309183499	16.8903442567578	31.4727475782322	-14.5824033214744	0
ENSG00000137100	DCTN3	dec9	0.157588294985932	0	0	0	0	0	0	0	0	0	0	0	0	0	38.1244375833983	7.86806784539011	30.2563697380082	-22.3883018926181	0
ENSG00000137218	FRS3	dec3	0.271625316438489	0	0	0	0	0	0	0	0	0	0	0	0	0	71.1945607569002	31.9238196867908	39.2707410701093	-7.34692138331852	0
ENSG00000137841	PLCB2	dec5	0.547865378768281	0	0	0	0	0	0	0	0	0	0	0	0	0	84.4208883620278	33.2764423585106	51.1444460035172	-17.8680036450066	0
ENSG00000138029	HADHB	dec6	0.334377158312607	0	0	0	0	0	0	0	0	0	0	0	0	0	51.7471222463381	17.447047740721	34.3000745056171	-16.8530267648962	0
ENSG00000138161	CUZD1	dec7	0.941539237726264	0	0	0	0	0	0	0	0	0	0	0	0	0	18.3460612813716	7.76917216148567	10.576889119886	-2.80771695840031	0
ENSG00000138378	STAT4	dec2	0.552641012181201	0	0	0	0	0	0	0	0	0	0	0	0	0	16.9603444648867	4.99610353911047	11.9642409257763	-6.96813738666582	0
ENSG00000138433	CIR1	dec6	0.116889160665471	0	0	0	0	0	0	0	0	0	0	0	0	0	11.7816992936684	3.58402389397252	8.19767539969593	-4.61365150572341	0
ENSG00000138650	PCDH10	dec2	0.720993873099089	0	0	0	0	0	0	0	0	0	1	0	0	0	77.0173955612733	43.9284795916449	33.0889159696283	10.8395636220166	0
ENSG00000138764	CCNG2	dec5	0.33723047954915	0	0	0	0	0	0	0	0	0	0	0	0	0	10.2672879627921	3.51015414353443	6.75713381925764	-3.24697967572321	0
ENSG00000139155	SLCO1C1	dec6	0.781810955136731	0	0	0	0	0	0	0	0	0	0	0	0	0	13.9169024241563	7.08304410674385	6.8338583174124	0.249185789331449	0
ENSG00000139194	RBP5	dec9	0.69348971774601	0	0	0	0	0	0	0	0	0	1	0	0	0	75.4820686718414	37.6924555668058	37.7896131050356	-0.0971575382298226	0
ENSG00000139197	PEX5	dec4	0.208181705598324	0	0	0	0	0	0	0	0	0	0	0	0	0	1.69816482001794	0.383065414575027	1.31509940544292	-0.932033990867888	0
ENSG00000140403	DNAJA4	dec4	0.354038095299984	0	0	0	0	0	0	0	0	0	0	0	0	0	80.3533216244106	34.8544181881363	45.4989034362743	-10.644485248138	0
ENSG00000140481	CCDC33	dec7	0.871674604106533	0	0	0	0	0	0	0	0	0	0	0	0	0	18.9257925517555	9.11434344595077	9.81144910580471	-0.697105659853939	0
ENSG00000140932	CMTM2	dec9	0.945107859038419	0	0	0	0	0	0	0	0	0	0	0	0	0	87.0747756058055	45.8666912591492	41.2080843466563	4.65860691249291	0
ENSG00000140990	NDUFB10	dec7	0.21945229014886	0	0	0	0	0	0	0	0	0	0	0	0	0	103.20401042835	26.8978799028175	76.3061305255325	-49.408250622715	0
ENSG00000141084	RANBP10	dec2	0.150557409677302	0	0	0	0	0	0	0	0	0	0	0	0	0	46.5322744943956	16.7579563875385	29.7743181068571	-13.0163617193186	0
ENSG00000141519	CCDC40	dec5	0.481728330711677	0	0	0	0	0	0	0	0	0	0	0	0	0	9.18802552899582	3.41595873603256	5.77206679296326	-2.35610805693071	0
ENSG00000141562	NARF	dec8	0.263193464568011	0	0	0	0	0	0	0	0	0	0	0	0	0	76.8787047875321	28.9538173417325	47.9248874457996	-18.9710701040671	0
ENSG00000141577	CEP131	NA	0.281146662357563	0	0	0	0	0	0	0	0	0	0	0	0	0	106.879271164433	35.0634547528771	71.815816411556	-36.7523616586789	0
ENSG00000142583	SLC2A5	dec7	0.652481354708543	0	0	0	0	0	0	0	0	0	0	0	0	0	3.55865142364097	1.07821512253675	2.48043630110423	-1.40222117856748	0
ENSG00000142632	ARHGEF19	dec7	0.407241623730355	0	0	0	0	0	0	0	0	0	0	0	0	1	67.9170537986918	25.2301276434891	42.6869261552027	-17.4567985117136	0
ENSG00000142675	CNKSR1	dec8	0.4342998964927	0	0	0	0	0	0	0	0	0	0	0	0	0	82.6828796974346	21.7335089287812	60.9493707686534	-39.2158618398722	0
ENSG00000143258	USP21	dec3	0.170110592838602	0	0	0	0	0	0	0	0	0	0	0	0	0	106.564078616332	33.0206380446516	73.5434405716807	-40.5228025270292	0
ENSG00000143379	SETDB1	dec1	0.198103100383891	0	0	0	0	0	0	0	0	0	0	0	0	0	107.114374063841	36.8699676135234	70.2444064503175	-33.3744388367942	0
ENSG00000143554	SLC27A3	dec8	0.26361091911595	0	0	0	0	0	0	0	0	0	0	0	0	0	101.205930340744	38.6118346573463	62.594095683398	-23.9822610260517	0
ENSG00000143891	GALM	dec9	0.443240899203111	0	0	0	0	0	0	0	0	0	0	0	0	0	49.024362474073	21.34409108104	27.680271393033	-6.33618031199307	0
ENSG00000144026	ZNF514	dec8	0.233305127253824	0	0	0	0	0	0	0	0	0	0	0	0	0	41.8403421448425	11.132057618581	30.7082845262615	-19.5762269076805	0
ENSG00000144115	THNSL2	dec6	0.29944425281955	0	0	0	0	0	0	0	0	0	0	0	0	0	21.3085111210715	6.01334575566927	15.2951653654023	-9.281819609733	0
ENSG00000144730	IL17RD	dec4	0.634440243300368	0	0	0	0	0	0	0	0	0	0	0	0	0	19.5066249538127	10.4937070079074	9.01291794590526	1.48078906200215	0
ENSG00000145247	OCIAD2	dec8	0.401377421307866	0	0	0	0	0	0	0	0	0	0	0	0	0	75.6002299233124	28.9451160596918	46.6551138636206	-17.7099978039288	0
ENSG00000145365	TIFA	dec7	0.300355387820891	0	0	0	0	0	0	0	0	0	0	0	0	0	57.2547015536234	26.2579142112295	30.9967873423938	-4.73887313116433	0
ENSG00000145908	ZNF300	dec5	0.479524797570139	0	0	0	0	0	0	0	0	0	0	0	0	0	13.6426335552247	2.62694282503656	11.0156907301881	-8.38874790515154	0
ENSG00000146576	C7orf26	dec2	0.14706387313317	0	0	0	0	0	0	0	0	0	0	0	0	0	44.9492710584828	17.2631066163347	27.6861644421481	-10.4230578258134	0
ENSG00000146707	POMZP3	dec8	0.19308510632309	0	0	0	0	0	0	0	0	0	0	0	0	0	17.2853731175328	5.26605096796139	12.0193221495714	-6.75327118161	0
ENSG00000146904	EPHA1	dec6	0.358013716125934	0	0	0	0	0	0	0	0	0	0	0	0	0	60.3455941540197	26.3999531410294	33.9456410129902	-7.54568787196082	0
ENSG00000147119	CHST7	dec6	0.383808493741961	0	0	0	0	0	0	0	0	0	0	0	0	0	1.54401730136277	0.506313370678588	1.03770393068418	-0.53139056000559	0
ENSG00000147121	KRBOX4	dec5	0.196764520547975	0	0	0	0	0	0	0	0	0	0	0	0	0	67.7329172245908	17.3974323723103	50.3354848522805	-32.9380524799702	0
ENSG00000147144	CCDC120	dec3	0.347838804379878	0	0	0	0	0	0	0	0	0	0	0	0	0	81.1862125154346	23.1031530335093	58.0830594819253	-34.9799064484161	0
ENSG00000147443	DOK2	dec6	0.632872746053261	0	0	0	0	0	0	0	0	0	0	0	0	0	4.11814416287417	0.556643858898483	3.56150030397569	-3.00485644507721	0
ENSG00000147804	SLC39A4	dec4	0.575885343410184	0	0	0	0	0	0	0	0	0	0	0	0	0	18.9778310265246	7.4347860101358	11.5430450163888	-4.10825900625303	0
ENSG00000148337	CIZ1	dec2	0.175133262953421	0	0	0	0	0	0	0	0	0	0	0	0	0	68.5415716656168	13.1872244773785	55.3543471882384	-42.1671227108599	0
ENSG00000148841	ITPRIP	dec9	0.348987019220985	0	0	0	0	0	0	0	0	0	0	0	0	0	14.8318037328471	8.42690789897861	6.40489583386844	2.02201206511017	0
ENSG00000149182	ARFGAP2	dec3	0.0903807794954115	0	0	0	0	0	0	0	0	0	0	0	0	0	11.8096215829497	3.40101388837635	8.40860769457336	-5.00759380619701	0
ENSG00000149300	C11orf52	dec9	0.527236943853681	0	0	0	0	0	0	0	0	0	0	0	0	0	35.9187657114631	13.3929908008629	22.5257749106003	-9.13278410973744	0
ENSG00000150337	FCGR1A	dec7	0.623206225233262	0	0	0	0	0	0	0	0	0	0	0	0	0	50.4083153132638	24.0999454817806	26.3083698314832	-2.20842434970255	0
ENSG00000151364	KCTD14	dec10	0.533176409453112	0	0	0	0	0	0	0	0	0	0	0	0	0	13.8444620502101	4.94914110366191	8.89532094654819	-3.94617984288628	0
ENSG00000151445	VIPAS39	dec5	0.160431529932607	0	0	0	0	0	0	0	0	0	0	0	0	0	13.4593153627544	2.23899493488968	11.2203204278647	-8.98132549297501	0
ENSG00000151502	VPS26B	dec2	0.173660061742092	0	0	0	0	0	0	0	0	0	0	0	0	0	52.5896557112041	23.2705591659606	29.3190965452435	-6.04853737928285	0
ENSG00000151962	RBM46	dec3	0.903133250722046	0	0	0	0	0	0	0	0	0	0	0	0	0	1.6207083396135	0.447416650888483	1.17329168872502	-0.72587503783654	0
ENSG00000152117	LOC150776	NA	0.207105391719494	0	0	0	0	0	0	0	0	0	0	0	0	0	85.1756671649089	38.1019557070064	47.0737114579025	-8.97175575089611	0
ENSG00000153291	SLC25A27	dec4	0.347891638656547	0	0	0	0	0	0	0	0	0	0	0	0	0	8.14043475603981	1.89771126365565	6.24272349238415	-4.3450122287285	0
ENSG00000153406	NMRAL1	dec8	0.143434146688904	0	0	0	0	0	0	0	0	0	0	0	0	0	9.44669521439013	3.57647854451547	5.87021666987465	-2.29373812535918	0
ENSG00000153443	UBALD1	dec3	0.129586527875991	0	0	0	0	0	0	0	0	0	0	0	0	0	72.6065892350604	30.9241824753488	41.6824067597116	-10.7582242843628	0
ENSG00000153896	ZNF599	dec6	0.266183922316079	0	0	0	0	0	0	0	0	0	0	0	0	0	3.45450325932576	0.973577673833668	2.48092558549209	-1.50734791165842	0
ENSG00000154040	CABYR	dec7	0.842823117158192	0	0	0	0	0	0	0	0	0	0	0	0	0	15.8371046856581	5.6533761142885	10.1837285713696	-4.53035245708113	0
ENSG00000154102	C16orf74	dec8	0.540325700415746	0	0	0	0	0	0	0	0	0	0	0	0	0	33.0234319149029	9.44624271268687	23.577189202216	-14.1309464895291	0
ENSG00000154760	SLFN13	dec9	0.488488429779826	0	0	0	0	0	0	0	0	0	0	0	0	1	20.7411181019772	13.5592568777024	7.18186122427482	6.37739565342754	0
ENSG00000155269	GPR78	dec10	0.705440247491101	0	0	0	0	0	0	0	0	0	0	0	0	1	15.5553361936825	7.35555290503621	8.19978328864632	-0.844230383610108	0
ENSG00000156150	ALX3	dec6	0.34260639583918	0	0	0	0	0	0	0	0	0	1	0	0	0	12.3842956226926	10.1279918560261	2.25630376666656	7.87168808935952	0
ENSG00000156284	CLDN8	dec9	0.78761295931118	0	0	0	0	0	0	0	0	0	0	0	0	0	0.739988319081127	0.268037575292349	0.471950743788778	-0.203913168496429	0
ENSG00000156463	SH3RF2	dec7	0.682162394801968	0	0	0	0	0	0	0	0	0	0	0	0	0	98.7445598250936	43.2853516798524	55.4592081452412	-12.1738564653888	0
ENSG00000156860	FBRS	dec1	0.242076049144972	0	0	0	0	0	0	0	0	0	0	0	0	0	69.7402856084394	34.3202710172281	35.4200145912112	-1.09974357398308	0
ENSG00000157020	SEC13	dec4	0.192401590635711	0	0	0	0	0	0	0	0	0	0	0	0	0	4.10047826770947	0.455263535495514	3.64521473221395	-3.18995119671844	0
ENSG00000157601	MX1	dec7	0.383242520709647	0	0	0	0	0	0	0	0	0	0	0	0	0	90.6867641467283	25.5231400359037	65.1636241108245	-39.6404840749208	0
ENSG00000157881	PANK4	dec2	0.141550417826415	0	0	0	0	0	0	0	0	0	0	0	0	0	93.0934603369546	34.4166694439116	58.676790893043	-24.2601214491315	0
ENSG00000157992	KRTCAP3	dec8	0.457929386411669	0	0	0	0	0	0	0	0	0	0	0	0	0	54.7652976302993	16.1945425116286	38.5707551186707	-22.3762126070422	0
ENSG00000158050	DUSP2	dec9	0.617832932193966	0	0	0	0	0	0	0	0	0	0	0	0	0	41.1187581324103	12.2540781248696	28.8646800075407	-16.6106018826711	0
ENSG00000158186	MRAS	dec2	0.420385017021652	0	0	0	0	0	0	0	0	0	0	0	0	0	65.0667643653782	24.7408789854255	40.3258853799527	-15.5850063945272	0
ENSG00000158571	PFKFB1	dec5	0.781715346155087	0	0	0	0	0	0	0	0	0	0	0	0	0	0.791382804193227	0.0949096335132352	0.696473170679992	-0.601563537166757	0
ENSG00000158869	FCER1G	dec4	0.713485459321469	0	0	0	0	0	0	0	0	0	0	0	0	0	17.3807531024363	6.69760742731037	10.683145675126	-3.9855382478156	0
ENSG00000159128	IFNGR2	dec2	0.223610659708913	0	0	0	0	0	0	0	0	0	0	0	0	0	89.5986613187277	22.803368540988	66.7952927777396	-43.9919242367516	0
ENSG00000159202	UBE2Z	dec2	0.128584508105334	0	0	0	0	0	0	0	0	0	0	0	0	0	34.491341645795	7.93803518643837	26.5533064593566	-18.6152712729182	0
ENSG00000159228	CBR1	dec9	0.346046806235426	0	0	0	0	0	0	0	0	0	0	0	0	0	65.3270854332095	28.3457544003835	36.981331032826	-8.63557663244246	0
ENSG00000159479	MED8	dec7	0.158671952271559	0	0	0	0	0	0	0	0	0	0	0	0	0	2.10634785570979	0.61911304383671	1.48723481187308	-0.868121768036375	0
ENSG00000160199	PKNOX1	dec1	0.244235346339647	0	0	0	0	0	0	0	0	0	0	0	0	0	16.6887257941474	5.68751474366393	11.0012110504835	-5.31369630681952	0
ENSG00000160323	ADAMTS13	dec4	0.396612767166577	0	0	0	0	0	0	0	0	0	0	0	0	0	110.307042431378	38.4140522065159	71.8929902248622	-33.4789380183463	0
ENSG00000160392	C19orf47	dec4	0.326712673302746	0	0	0	0	0	0	0	0	0	0	0	0	0	98.2236739925916	40.090449148988	58.1332248436037	-18.0427756946157	0
ENSG00000160710	ADAR	dec2	0.163872354807534	0	0	0	0	0	0	0	0	0	0	0	0	0	2.7130524613604	1.46239649811646	1.25065596324394	0.211740534872513	0
ENSG00000160741	CRTC2	dec1	0.192540155255236	0	0	0	0	0	0	0	0	0	0	0	0	0	86.1072223522618	27.5355959983873	58.5716263538745	-31.0360303554873	0
ENSG00000160753	RUSC1	dec2	0.287408429774151	0	0	0	0	0	0	0	0	0	0	0	0	0	6.07029219976984	3.33184675227665	2.73844544749319	0.593401304783454	0
ENSG00000160932	LY6E	dec7	0.270474400516525	0	0	0	0	0	0	0	0	0	0	0	0	0	32.2313559566795	4.77510376744607	27.4562521892334	-22.6811484217873	0
ENSG00000160948	VPS28	dec4	0.131065052632525	0	0	0	0	0	0	0	0	0	0	0	0	0	70.6320746373892	24.1227188147272	46.509355822662	-22.3866370079347	0
ENSG00000161103	LOC102725072	NA	0.917404978379619	0	0	0	0	0	0	0	0	0	0	0	0	0	4.24987201793902	1.44873186418812	2.80114015375089	-1.35240828956277	0
ENSG00000161202	DVL3	dec3	0.153507205972761	0	0	0	0	0	0	0	0	0	0	0	0	0	127.793113741406	47.3692007175989	80.4239130238069	-33.054712306208	0
ENSG00000161594	KLHL10	dec2	0.822369734170478	0	0	0	0	0	0	0	0	0	0	0	0	0	5.36403027720303	2.45246354859246	2.91156672861056	-0.459103180018099	0
ENSG00000161940	BCL6B	dec4	0.418234296394785	0	0	0	0	0	0	0	0	0	0	0	0	0	18.9891159050252	13.0107670021193	5.97834890290591	7.03241809921339	0
ENSG00000162032	SPSB3	dec4	0.129448729585263	0	0	0	0	0	0	0	0	0	0	0	0	0	95.4881073907204	35.653310017496	59.8347973732244	-24.1814873557284	0
ENSG00000162069	BICDL2	NA	0.681145060936808	0	0	0	0	0	0	0	0	0	0	0	0	0	3.20407298194246	0.572456324523057	2.6316166574194	-2.05916033289635	0
ENSG00000162231	NXF1	dec2	0.182384141146614	0	0	0	0	0	0	0	0	0	0	0	0	0	23.6289413573565	11.7408341938135	11.888107163543	-0.147272969729471	0
ENSG00000162419	GMEB1	dec2	0.2345309764627	0	0	0	0	0	0	0	0	0	0	0	0	0	3.0386928447462	0.357139048205847	2.68155379654035	-2.3244147483345	0
ENSG00000162542	TMCO4	dec8	0.315406479096663	0	0	0	0	0	0	0	0	0	1	0	0	0	129.376304219317	40.5247032469798	88.8516009723367	-48.3268977253569	0
ENSG00000162595	DIRAS3	NA	0.592162959445474	0	0	0	0	0	0	0	0	0	1	0	0	0	85.946344068128	32.8921687502093	53.0541753179188	-20.1620065677095	0
ENSG00000162881	OXER1	dec10	0.473469418463069	0	0	0	0	0	0	0	0	0	1	0	0	0	86.9740943527469	38.5006301136121	48.4734642391349	-9.97283412552279	0
ENSG00000163013	FBXO41	dec1	0.569433968311311	0	0	0	0	0	0	0	0	0	0	0	0	0	1.50914284168835	0.0954367553737145	1.41370608631463	-1.31826933094092	0
ENSG00000163050	COQ8A	NA	0.513191557364141	0	0	0	0	0	0	0	0	0	0	0	0	0	11.3521975359622	6.08896844076543	5.2632290951968	0.825739345568634	0
ENSG00000163093	BBS5	dec5	0.265303022007971	0	0	0	0	0	0	0	0	0	0	0	0	0	12.8019603030622	4.23043596714466	8.57152433591753	-4.34108836877287	0
ENSG00000163462	TRIM46	dec1	0.647877984264528	0	0	0	0	0	0	0	0	0	0	0	0	0	33.7412157006352	9.49470353163633	24.2465121689989	-14.7518086373626	0
ENSG00000163516	ANKZF1	dec7	0.182244631077314	0	0	0	0	0	0	0	0	0	0	0	0	0	60.8971435397528	26.2062509040577	34.6908926356952	-8.4846417316375	0
ENSG00000163631	ALB	dec2	0.965201516355355	0	0	0	0	0	0	0	0	0	0	0	0	0	2.19455445227238	0.84112830050477	1.35342615176761	-0.512297851262844	0
ENSG00000163701	IL17RE	dec5	0.47888822463276	0	0	0	0	0	0	0	0	0	1	0	0	0	108.760210049507	14.2632573796512	94.4969526698557	-80.2336952902045	0
ENSG00000164038	SLC9B2	dec5	0.221644533625728	0	0	0	0	0	0	0	0	0	0	0	0	0	80.5914059602064	27.8474784346119	52.7439275255945	-24.8964490909826	0
ENSG00000164039	BDH2	dec8	0.291815699281464	0	0	0	0	0	0	0	0	0	0	0	0	1	91.6352345309955	25.7977416139454	65.8374929170501	-40.0397513031046	0
ENSG00000164078	MST1R	dec8	0.603587767302398	0	0	0	0	0	0	0	0	0	0	0	0	0	19.1719406188923	5.3745631676766	13.7973774512157	-8.42281428353914	0
ENSG00000164107	HAND2	dec6	0.633237075385154	0	0	0	0	0	0	0	0	0	0	0	0	0	72.1312897990891	48.0088941085349	24.1223956905542	23.8864984179806	0
ENSG00000164283	ESM1	dec5	0.668791712670391	0	0	0	0	0	0	0	0	0	0	0	0	1	65.0910684683602	26.7966822533429	38.2943862150173	-11.4977039616744	0
ENSG00000164880	INTS1	dec3	0.146524615182983	0	0	0	0	0	0	1	0	0	0	0	0	0	121.001254609959	37.2248287034541	83.7764259065052	-46.5515972030511	0
ENSG00000164929	BAALC	dec9	0.746455641205959	0	0	0	0	0	0	0	0	0	0	0	0	0	9.95603066811377	4.42618359194161	5.52984707617216	-1.10366348423054	0
ENSG00000165025	SYK	dec1	0.548742308563839	0	0	0	0	0	0	0	0	0	0	1	0	0	50.8699842744031	22.3889789628156	28.4810053115875	-6.09202634877187	0
ENSG00000165152	PGAP4	NA	0.341933437841805	0	0	0	0	0	0	0	0	0	0	0	0	0	1.6915334855322	0.464961835943662	1.22657164958854	-0.761609813644879	0
ENSG00000165197	VEGFD	NA	0.585097086354192	0	0	0	0	0	0	0	0	0	0	0	0	1	56.5149916184992	32.4037070448101	24.1112845736891	8.292422471121	0
ENSG00000165511	C10orf25	dec10	0.350734614515164	0	0	0	0	0	0	0	0	0	0	0	0	0	44.3400219534792	19.3261122422236	25.0139097112556	-5.68779746903194	0
ENSG00000165555	NOXRED1	dec5	0.459467576220285	0	0	0	0	0	0	0	0	0	0	0	0	0	10.1801151956111	1.78417087304201	8.39594432256911	-6.6117734495271	0
ENSG00000165863	C10orf82	dec7	0.770575460228265	0	0	0	0	0	0	0	0	0	0	0	0	1	54.9761541596394	25.5081726931541	29.4679814664853	-3.95980877333126	0
ENSG00000166145	SPINT1	dec5	0.584602400380742	0	0	0	0	0	0	0	0	0	0	0	0	1	69.432388878764	28.3743797186728	41.0580091600913	-12.6836294414185	0
ENSG00000166188	ZNF319	dec1	0.188620013276661	0	0	0	0	0	0	0	0	0	0	0	0	0	1.60146151091872	0.638844737319834	0.962616773598887	-0.323772036279053	0
ENSG00000166278	C2	dec6	0.683331262951649	0	0	0	0	0	0	0	0	0	0	0	0	0	10.1357393862989	0.914592278529214	9.22114710776965	-8.30655482924043	0
ENSG00000166342	NETO1	dec3	0.705751743299471	0	0	0	0	0	0	0	0	0	0	0	0	0	15.1160885101587	11.6334306990206	3.48265781113819	8.15077288788237	0
ENSG00000166394	CYB5R2	dec9	0.587341600378507	0	0	0	0	0	0	0	0	0	0	0	0	0	109.675026144289	42.6642705506387	67.0107555936504	-24.3464850430117	0
ENSG00000166484	MAPK7	dec4	0.224416561984246	0	0	0	0	0	0	0	0	0	0	0	0	0	52.4308570553052	26.9020579814286	25.5287990738767	1.37325890755193	0
ENSG00000166548	TK2	dec7	0.221847014362555	0	0	0	0	0	0	0	0	0	0	0	0	0	71.404710162988	18.4414754019812	52.9632347610068	-34.5217593590256	0
ENSG00000166592	RRAD	dec4	0.697491375740745	0	0	0	0	0	0	0	0	0	0	0	0	0	0.759230140805101	0.131891234931973	0.627338905873127	-0.495447670941154	0
ENSG00000166770	ZNF667-AS1	NA	0.356952338590025	0	0	0	0	0	0	0	0	0	0	0	0	0	29.6298533427304	14.5635452292609	15.0663081134695	-0.5027628842086	0
ENSG00000166887	VPS39	dec4	0.123146464647871	0	0	0	0	0	0	0	0	0	0	0	0	0	37.4639599078365	18.4922384235629	18.9717214842735	-0.479483060710628	0
ENSG00000166987	MBD6	dec1	0.293901818484451	0	0	0	0	0	0	0	0	0	0	0	0	0	30.8334646008228	15.9683507203759	14.8651138804469	1.10323683992907	0
ENSG00000167083	GNGT2	dec9	0.521378427442244	0	0	0	0	0	0	0	0	0	0	0	0	0	18.9611137356317	9.48601868412316	9.47509505150858	0.0109236326145812	0
ENSG00000167105	TMEM92	dec8	0.698684182957236	0	0	0	0	0	0	0	0	0	0	0	0	0	41.7703097227466	20.6694997445543	21.1008099781923	-0.431310233637987	0
ENSG00000167112	TRUB2	dec7	0.207072157619235	0	0	0	0	0	0	0	0	0	0	0	0	0	14.7517181054174	5.80025772824877	8.95146037716865	-3.15120264891989	0
ENSG00000167394	ZNF668	dec3	0.182079953598742	0	0	0	0	0	0	0	0	0	0	0	0	0	11.2506370563936	1.28725906506818	9.96337799132546	-8.67611892625728	0
ENSG00000167414	GNG8	dec9	0.57590446575946	0	0	0	0	0	0	0	0	0	0	0	0	1	52.675295007241	26.4454416421649	26.2298533650761	0.215588277088735	0
ENSG00000167528	ZNF641	dec4	0.212054670357799	0	0	0	0	0	0	0	0	0	0	0	0	0	2.94499210981423	0.907413188348641	2.03757892146559	-1.13016573311694	0
ENSG00000167653	PSCA	dec9	0.917427344168779	0	0	0	0	0	0	0	0	0	0	0	0	0	20.6464158772697	11.3642036248861	9.28221225238356	2.08199137250256	0
ENSG00000168016	TRANK1	dec4	0.422613014849284	0	0	0	0	0	0	0	0	0	0	0	0	0	102.848245311259	15.1732771856202	87.6749681256387	-72.5016909400185	0
ENSG00000168126	ENSG00000168126	NA	0.87960691522986	0	0	0	0	0	0	0	0	0	0	0	0	0	0.324476155267325	0.0309368273986924	0.293539327868632	-0.26260250046994	0
ENSG00000168234	TTC39C	dec3	0.389426953753202	0	0	0	0	0	0	0	0	0	0	0	0	0	36.270607500863	3.39698985733248	32.8736176435305	-29.476627786198	0
ENSG00000168255	POLR2J3	NA	0.192173063765866	0	0	0	0	0	0	0	0	0	0	0	0	0	57.0927919744085	22.0065765089696	35.0862154654389	-13.0796389564692	0
ENSG00000168874	ATOH8	dec2	0.442796918924839	0	0	0	0	0	0	0	0	0	0	0	0	0	46.6278298531864	19.6754074647962	26.9524223883903	-7.27701492359407	0
ENSG00000168939	SPRY3	dec7	0.24699653797354	0	0	0	0	0	0	0	0	0	0	0	0	0	0.321256624987131	0.07964724990397	0.241609375083161	-0.161962125179191	0
ENSG00000168961	LGALS9	dec6	0.509006608726733	0	0	0	0	0	0	0	0	0	0	1	0	0	30.1437689454151	10.9111284098688	19.2326405355463	-8.32151212567751	0
ENSG00000168993	CPLX1	dec3	0.527615867189685	0	0	0	0	0	0	0	0	0	1	0	0	0	53.7868930651548	27.9872920591887	25.799601005966	2.1876910532227	0
ENSG00000169221	TBC1D10B	dec1	0.148112351057317	0	0	0	0	0	0	0	0	0	0	0	0	0	21.6156404109781	12.682479386828	8.93316102415011	3.74931836267791	0
ENSG00000169242	EFNA1	dec4	0.45468014622309	0	0	0	0	0	0	0	0	0	0	0	0	1	50.8900491289989	22.8020857856702	28.0879633433287	-5.28587755765857	0
ENSG00000169246	NPIPB3	dec10	0.220360255245407	0	0	0	0	0	0	0	0	0	0	0	0	0	11.1705966770994	3.76988833968902	7.40070833741041	-3.6308199977214	0
ENSG00000169297	NR0B1	dec2	0.896015728142806	0	0	0	0	0	0	0	0	0	0	0	0	0	42.0844612285881	26.3816307272302	15.7028305013579	10.6788002258723	0
ENSG00000169371	SNUPN	dec9	0.167222731230131	0	0	0	0	0	0	0	0	0	0	0	0	0	4.3864820398806	0.916959047363074	3.46952299251752	-2.55256394515445	0
ENSG00000169410	PTPN9	dec3	0.239356833434001	0	0	0	0	0	0	0	0	0	0	0	0	0	44.3665210208414	20.1629245082298	24.2035965126117	-4.04067200438186	0
ENSG00000169668	ENSG00000169668	NA	0.816279710779802	0	0	0	0	0	0	0	0	0	0	0	0	0	1.60490620762753	0.750634929877549	0.854271277749982	-0.103636347872433	0
ENSG00000169704	GP9	dec8	0.845413636269808	0	0	0	0	0	0	0	0	0	0	0	0	0	8.57432059632786	1.76763759228415	6.80668300404371	-5.03904541175955	0
ENSG00000170037	CNTROB	dec5	0.263660592716182	0	0	0	0	0	0	0	0	0	0	0	0	0	53.5279616126165	19.3338448278556	34.1941167847609	-14.8602719569053	0
ENSG00000170161	LOC728673	NA	0.241075933899736	0	0	0	0	0	0	0	0	0	0	0	0	0	22.2659471547294	7.46770232804368	14.7982448266858	-7.33054249864208	0
ENSG00000170162	VGLL2	dec3	0.938247167662452	0	0	0	0	0	0	0	0	0	1	0	0	0	8.65208303018717	4.32959863989148	4.32248439029569	0.00711424959579077	0
ENSG00000170262	MRAP	dec10	0.552392739153206	0	0	0	0	0	0	0	0	0	0	0	0	0	11.1201731513935	6.77211216307118	4.34806098832229	2.4240511747489	0
ENSG00000170265	ZNF282	dec3	0.172099003235937	0	0	0	0	0	0	0	0	0	0	0	0	0	111.32550555503	47.9056524789764	63.4198530760532	-15.5142005970768	0
ENSG00000170271	FAXDC2	dec7	0.266797506724116	0	0	0	0	0	0	0	0	0	0	0	0	0	128.642670278932	20.6556736656729	107.986996613259	-87.3313229475864	0
ENSG00000170412	GPRC5C	dec5	0.427594858394739	0	0	0	0	0	0	0	0	0	0	0	0	0	10.8245850885842	4.29173467018431	6.53285041839993	-2.24111574821561	0
ENSG00000170653	ATF7	dec1	0.212197090843317	0	0	0	0	0	0	0	0	0	0	0	0	0	114.401424856718	20.4700651275816	93.9313597291361	-73.4612946015545	0
ENSG00000170667	RASA4B	dec8	0.327073861961379	0	0	0	0	0	0	0	0	0	0	0	0	0	5.41594928823986	1.53587090660195	3.88007838163792	-2.34420747503597	0
ENSG00000171219	CDC42BPG	dec5	0.470880654020532	0	0	0	0	0	0	0	0	0	0	0	0	1	38.4217192785764	16.8562343369881	21.5654849415882	-4.70925060460011	0
ENSG00000171227	TMEM37	dec9	0.610938304178421	0	0	0	0	0	0	0	0	0	0	0	0	0	3.00495632429951	0.912435526592337	2.09252079770717	-1.18008527111484	0
ENSG00000171467	ZNF318	dec2	0.243711031790064	0	0	0	0	0	0	0	0	0	0	0	0	0	16.3616717115633	7.85876128505902	8.50291042650431	-0.644149141445283	0
ENSG00000171840	NINJ2	dec9	0.359118546946946	0	0	0	0	0	0	0	0	0	0	0	0	0	123.790088506255	36.1022575914095	87.6878309148453	-51.5855733234358	0
ENSG00000172046	USP19	dec1	0.128068308309385	0	0	0	0	0	0	0	0	0	0	0	0	0	37.4524587575684	13.1251287688697	24.3273299886988	-11.2022012198291	0
ENSG00000172058	SERF1A	NA	0.296137980109514	0	0	0	0	0	0	0	0	0	0	0	0	0	7.57518021071537	1.91527594815899	5.65990426255638	-3.74462831439739	0
ENSG00000172123	SLFN12	dec8	0.33864927086326	0	0	0	0	0	0	0	0	0	0	0	0	0	50.9323089976293	29.3677150634836	21.5645939341457	7.80312112933794	0
ENSG00000172782	FADS6	dec9	0.78824928659563	0	0	0	0	0	0	0	0	0	0	0	0	0	9.26444857609388	2.92884156859922	6.33560700749466	-3.40676543889544	0
ENSG00000172831	CES2	dec8	0.42945011356369	0	0	0	0	0	0	0	0	0	0	0	0	0	1.99772504728473	0.776857032189321	1.22086801509541	-0.44401098290609	0
ENSG00000172927	MYEOV	dec10	0.782065050592183	0	0	0	0	0	0	0	0	0	0	0	0	0	158.00565522248	41.9326821632922	116.072973059188	-74.1402908958956	0
ENSG00000172992	DCAKD	dec6	0.235600446772188	0	0	0	0	0	0	0	0	0	0	0	0	0	61.2789709526439	23.2642332340268	38.0147377186171	-14.7505044845903	0
ENSG00000173465	ZNRD2	NA	0.143644920966185	0	0	0	0	0	0	0	0	0	0	0	0	0	61.1697604939859	15.5241330051051	45.6456274888809	-30.1214944837758	0
ENSG00000173511	VEGFB	dec10	0.257265798661117	0	0	0	0	0	0	0	0	0	0	0	0	0	120.02841061724	43.6304148360634	76.397995781177	-32.7675809451136	0
ENSG00000173548	SNX33	dec4	0.286846739166496	0	0	0	0	0	0	0	0	0	0	0	0	0	1.7382035631145	0.397018202588318	1.34118536052618	-0.944167157937864	0
ENSG00000173614	NMNAT1	dec5	0.179815841040152	0	0	0	0	0	0	0	0	0	0	0	0	0	3.02739973103483	0.693651727875095	2.33374800315973	-1.64009627528464	0
ENSG00000173678	SPDYE2B	dec9	0.249667067565526	0	0	0	0	0	0	0	0	0	0	0	0	0	45.4945019620282	14.6700987533624	30.8244032086658	-16.1543044553034	0
ENSG00000173848	NET1	dec5	0.371012177431345	0	0	0	0	0	0	0	0	0	0	0	0	0	192.760805024476	39.1913330793513	153.569471945125	-114.378138865774	0
ENSG00000174403	ENSG00000174403	NA	0.664665444702341	0	0	0	0	0	0	0	0	0	0	0	0	0	53.4619572613704	24.1319480583931	29.3300092029773	-5.19806114458419	0
ENSG00000174460	ZCCHC12	dec7	0.863698347625634	0	0	0	0	0	0	0	0	0	0	0	0	0	5.79900515605343	2.04253877994908	3.75646637610435	-1.71392759615527	0
ENSG00000174529	TMEM81	dec9	0.224531322875311	0	0	0	0	0	0	0	0	0	0	0	0	0	1.58829213702639	0.310979506017697	1.2773126310087	-0.966333124991001	0
ENSG00000174951	FUT1	dec8	0.556949461496599	0	0	0	0	0	0	0	0	0	0	0	0	0	11.482888818556	3.49785007181173	7.98503874674428	-4.48718867493255	0
ENSG00000175115	PACS1	dec1	0.221824037975561	0	0	0	0	0	0	0	0	0	0	0	0	0	136.499924121317	39.963363918112	96.5365602032047	-56.5731962850926	0
ENSG00000175170	ENSG00000175170	NA	0.57985691691835	0	0	0	0	0	0	0	0	0	1	0	0	0	2.92605391615916	0.148156249628529	2.77789766653063	-2.6297414169021	0
ENSG00000175215	CTDSP2	dec4	0.174755970147409	0	0	0	0	0	0	0	0	0	0	0	0	0	82.3276693161824	41.0474400334228	41.2802292827596	-0.232789249336761	0
ENSG00000175287	PHYHD1	dec8	0.267864618704972	0	0	0	0	0	0	0	0	0	0	0	0	0	59.6298849279034	23.8509915543836	35.7788933735198	-11.9279018191362	0
ENSG00000175538	KCNE3	dec9	0.407538329124952	0	0	0	0	0	0	0	0	0	0	0	0	0	59.0384191655888	40.1863731241254	18.8520460414634	21.334327082662	0
ENSG00000175634	RPS6KB2	dec9	0.176523398581727	0	0	0	0	0	0	0	0	0	0	0	0	0	103.407945575703	30.0774190348348	73.3305265408681	-43.2531075060334	0
ENSG00000175701	MTLN	NA	0.243748036851803	0	0	0	0	0	0	0	0	0	0	0	0	0	63.7076292707358	30.589958800356	33.1176704703798	-2.52771167002387	0
ENSG00000175727	MLXIP	dec2	0.262642115774585	0	0	0	0	0	0	0	0	0	0	0	0	0	46.1859437242949	22.5423898787921	23.6435538455028	-1.10116396671072	0
ENSG00000175832	ETV4	dec5	0.564183154347735	0	0	0	0	0	0	0	0	0	0	0	0	1	18.4994107475121	16.2383920580105	2.26101868950164	13.9773733685088	0
ENSG00000176225	RTTN	dec4	0.294722755972497	0	0	0	0	0	0	0	0	0	0	0	0	0	14.3714367385004	2.57217142480666	11.7992653136938	-9.22709388888709	0
ENSG00000176371	ZSCAN2	dec5	0.305383111420081	0	0	0	0	0	0	0	0	0	0	0	0	0	80.5388596117694	42.6943893338692	37.8444702779002	4.84991905596898	0
ENSG00000176533	GNG7	dec8	0.526771374001367	0	0	0	0	0	0	0	0	0	0	0	0	0	44.9901525335761	12.5078971903006	32.4822553432755	-19.9743581529749	0
ENSG00000176692	FOXC2	dec5	0.67003609818936	0	0	0	0	0	1	1	0	0	1	0	0	0	45.0305971704168	25.6596273050174	19.3709698653994	6.28865743961806	0
ENSG00000176697	BDNF	dec3	0.480162325175181	0	0	0	0	0	0	0	0	0	0	0	0	0	37.2105616463564	14.3829895639198	22.8275720824366	-8.44458251851681	0
ENSG00000176840	MIR7-3HG	NA	0.964556888321993	0	0	0	0	0	0	0	0	0	0	0	0	0	1.00815714434506	0.0612133445404615	0.946943799804599	-0.885730455264137	0
ENSG00000176868	ENSG00000176868	NA	0.233872876962305	0	0	0	0	0	0	0	0	0	0	0	0	0	21.1195730900019	9.75455832203522	11.3650147679667	-1.6104564459315	0
ENSG00000176894	PXMP2	dec8	0.3709937653122	0	0	0	0	0	0	0	0	0	0	0	0	0	51.7211035902041	17.5024992875708	34.2186043026333	-16.7161050150625	0
ENSG00000176973	FAM89B	dec9	0.201376416667133	0	0	0	0	0	0	0	0	0	0	0	0	0	49.4556306903981	13.5971607327758	35.8584699576223	-22.2613092248465	0
ENSG00000177144	NUDT4B	NA	0.384399531705717	0	0	0	0	0	0	0	0	0	0	0	0	0	6.59686113653845	0.762365257794932	5.83449587874352	-5.07213062094859	0
ENSG00000177169	ULK1	dec2	0.16149363129631	0	0	0	0	0	0	0	0	0	0	0	0	0	74.5963334554958	29.5779275527271	45.0184059027687	-15.4404783500415	0
ENSG00000177335	C8orf31	dec10	0.414400434797682	0	0	0	0	0	0	0	0	0	0	0	0	0	15.9183943413183	5.706415089821	10.2119792514973	-4.50556416167629	0
ENSG00000177406	NINJ2-AS1	NA	0.204586565091034	0	0	0	0	0	0	0	0	0	0	0	0	0	64.1608380504367	26.7448974815677	37.415940568869	-10.6710430873013	0
ENSG00000177627	C12orf54	dec9	0.848851965988119	0	0	0	0	0	0	0	0	0	0	0	0	0	27.3116077362678	8.73498586381177	18.576621872456	-9.84163600864423	0
ENSG00000178188	SH2B1	dec2	0.189839843124126	0	0	0	0	0	0	0	0	0	0	0	0	0	45.4288321770632	9.42301625969405	36.0058159173692	-26.5827996576751	0
ENSG00000178233	TMEM151B	dec4	0.846664498594041	0	0	0	0	0	0	0	0	0	0	0	0	0	1.11802838865557	0.273901328458315	0.844127060197253	-0.570225731738938	0
ENSG00000178248	FAM230I	NA	0.884714712108463	0	0	0	0	0	0	0	0	0	0	0	0	0	1.42667141236063	0.43668685998443	0.9899845523762	-0.55329769239177	0
ENSG00000178498	DTX3	dec2	0.343170777705711	0	0	0	0	0	0	0	0	0	0	0	0	0	90.8455794416749	40.5127183071921	50.3328611344829	-9.82014282729081	0
ENSG00000179222	MAGED1	dec1	0.345674824015773	0	0	0	0	0	0	0	0	0	0	0	0	0	2.25384204516829	1.26602659456299	0.987815450605306	0.27821114395768	0
ENSG00000179335	CLK3	dec3	0.157636957049227	0	0	0	0	0	0	0	0	0	0	0	0	0	2.51053242689092	0.464922846569307	2.04560958032161	-1.5806867337523	0
ENSG00000179364	PACS2	dec2	0.234064213732286	0	0	0	0	0	0	0	0	0	0	0	0	0	159.093092125373	31.7496200097904	127.343472115583	-95.5938521057925	0
ENSG00000179406	LINC00174	NA	0.34686193617474	0	0	0	0	0	0	0	0	0	0	0	0	0	38.2354635504289	13.9596276250084	24.2758359254205	-10.3162083004122	0
ENSG00000179743	FLJ37453	NA	0.214989708535372	0	0	0	0	0	0	0	0	0	0	0	0	0	2.91882735401025	0.478847798150575	2.43997955585968	-1.9611317577091	0
ENSG00000179750	APOBEC3B	dec8	0.690629361966516	0	0	0	0	0	0	0	0	0	0	0	0	0	51.2342552642915	26.1713891971405	25.062866067151	1.10852312998952	0
ENSG00000179899	ENSG00000179899	NA	0.336265235296541	0	0	0	0	0	0	0	0	0	0	0	0	0	87.8947192490973	27.6528386403583	60.241880608739	-32.5890419683808	0
ENSG00000179912	R3HDM2	dec1	0.160901947112784	0	0	0	0	0	0	0	0	0	0	0	0	0	73.2896308142116	23.6427024399471	49.6469283742645	-26.0042259343174	0
ENSG00000179943	FIZ1	dec4	0.151248419534999	0	0	0	0	0	0	0	0	0	0	0	0	0	24.0397183122563	11.2142565960302	12.8254617162261	-1.61120512019588	0
ENSG00000181333	HEPHL1	dec7	0.752391808188429	0	0	0	0	0	0	0	0	0	0	0	0	0	1.79826830636044	0.343406456484568	1.45486184987587	-1.11145539339131	0
ENSG00000181588	MEX3D	dec2	0.474383834640818	0	0	0	0	0	0	0	0	0	0	0	0	0	14.1420270396654	1.69863366345953	12.4433933762058	-10.7447597127463	0
ENSG00000181638	ZFP41	dec10	0.211683408404164	0	0	0	0	0	0	0	0	0	0	0	0	0	2.92320364931757	0.505936508756261	2.41726714056131	-1.91133063180505	0
ENSG00000181798	LINC00471	NA	0.417272494434265	0	0	0	0	0	0	0	0	0	0	0	0	0	2.68650657781848	0.843736581120757	1.84276999669773	-0.999033415576969	0
ENSG00000182040	USH1G	dec7	0.720336515514293	0	0	0	0	0	0	0	0	0	0	0	0	0	27.689727812708	8.30067057401173	19.3890572386962	-11.0883866646845	0
ENSG00000182109	ENSG00000182109	NA	0.303246963271129	0	0	0	0	0	0	0	0	0	0	0	0	0	19.0451617670187	5.26879823700269	13.776363530016	-8.50756529301332	0
ENSG00000182183	SHISAL2A	NA	0.623821473994144	0	0	0	0	0	0	0	0	0	0	0	0	0	21.0632385059678	11.4758515812757	9.58738692469204	1.88846465658371	0
ENSG00000182224	CYB5D1	dec10	0.211771298999006	0	0	0	0	0	0	0	0	0	0	0	0	0	17.3358081168399	5.59229591030989	11.74351220653	-6.15121629622012	0
ENSG00000182310	SPACA6	NA	0.340983713608571	0	0	0	0	0	0	0	0	0	1	0	0	0	91.8350081469948	39.5985716887545	52.2364364582403	-12.6378647694859	0
ENSG00000182648	LINC01006	NA	0.392114063424178	0	0	0	0	0	0	0	0	0	0	0	0	0	33.2776487568357	8.51858554370992	24.7590632131258	-16.2404776694159	0
ENSG00000182796	TMEM198B	NA	0.28725275523074	0	0	0	0	0	0	0	0	0	0	0	0	0	36.6057765983386	10.8649276199808	25.7408489783578	-14.875921358377	0
ENSG00000183011	NAA38	dec9	0.214822235104622	0	0	0	0	0	0	0	0	0	0	0	0	0	106.765773571221	41.0301667559136	65.7356068153075	-24.7054400593938	0
ENSG00000183308	ENSG00000183308	NA	0.165839852796965	0	0	0	0	0	0	0	0	0	0	0	0	0	3.07153529446644	0.922301332868905	2.14923396159754	-1.22693262872863	0
ENSG00000183323	CCDC125	dec6	0.221526175044686	0	0	0	0	0	0	0	0	0	0	0	0	0	17.1308447290961	3.57494029911257	13.5559044299836	-9.98096413087098	0
ENSG00000183479	TREX2	dec9	0.262447643953779	0	0	0	0	0	0	0	0	0	0	0	0	0	71.0253154231423	27.4999601337824	43.52535528936	-16.0253951555776	0
ENSG00000183506	PI4KAP2	NA	0.275655695679775	0	0	0	0	0	0	0	0	0	0	0	0	0	91.6037892220358	34.7672806443097	56.8365085777261	-22.0692279334165	0
ENSG00000183785	TUBA8	dec7	0.652400355531407	0	0	0	0	0	0	0	0	0	0	0	0	0	77.5996196042609	37.3751350734748	40.224484530786	-2.84934945731122	0
ENSG00000184194	GPR173	dec3	0.555348357943765	0	0	0	0	0	0	0	0	0	0	0	0	0	23.1476187879692	6.39761911416076	16.7499996738084	-10.3523805596476	0
ENSG00000184281	TSSC4	dec9	0.161032211041371	0	0	0	0	0	0	0	0	0	0	0	0	0	15.1906281666022	1.08473721154989	14.1058909550523	-13.0211537435024	0
ENSG00000184292	TACSTD2	dec9	0.769151490096887	0	0	0	0	0	0	0	0	0	0	0	0	0	52.0519433648887	17.9716632104987	34.08028015439	-16.1086169438912	0
ENSG00000184470	TXNRD2	dec6	0.204245377799251	0	0	0	0	0	0	0	0	0	0	0	0	0	7.84800642847252	1.85080720035541	5.99719922811712	-4.14639202776171	0
ENSG00000184634	MED12	dec1	0.207705379906243	0	0	0	0	0	0	0	0	0	0	0	0	0	130.28164827046	40.7488148245098	89.5328334459499	-48.7840186214401	0
ENSG00000184719	RNLS	dec6	0.206330198238605	0	0	0	0	0	0	0	0	0	0	0	0	0	123.841766344011	45.6772193806429	78.1645469633677	-32.4873275827247	0
ENSG00000184730	APOBR	dec5	0.745255491696392	0	0	0	0	0	0	0	0	0	0	0	0	0	13.5021901443194	5.91051438477562	7.59167575954378	-1.68116137476816	0
ENSG00000184731	FAM110C	dec10	0.460417813894943	0	0	0	0	0	0	0	0	0	0	0	0	1	62.0213245424757	36.4694233371736	25.5519012053021	10.9175221318716	0
ENSG00000184788	SATL1	dec9	0.1170471083124	0	0	0	0	0	0	0	0	0	0	0	0	0	12.9252710106333	7.09136426452145	5.83390674611189	1.25745751840956	0
ENSG00000184860	SDR42E1	dec10	0.437084696097911	0	0	0	0	0	0	0	0	0	0	0	0	0	83.4285026223756	31.2525800575748	52.1759225648008	-20.923342507226	0
ENSG00000185065	ENSG00000185065	NA	0.345228176940708	0	0	0	0	0	0	0	0	0	0	0	0	0	2.58678817618084	0.694324324407074	1.89246385177377	-1.1981395273667	0
ENSG00000185101	ANO9	dec5	0.606513533351075	0	0	0	0	0	0	0	0	0	1	0	0	0	24.9444007966451	11.2491743912896	13.6952264053555	-2.44605201406587	0
ENSG00000185219	ZNF445	dec1	0.292591902852524	0	0	0	0	0	0	0	0	0	0	0	0	0	25.8199893485735	8.41823350148633	17.4017558470872	-8.98352234560088	0
ENSG00000185340	GAS2L1	dec3	0.270330743092384	0	0	0	0	0	0	0	0	0	0	0	0	0	27.8545902235734	7.40287530745782	20.4517149161156	-13.0488396086578	0
ENSG00000185436	IFNLR1	dec5	0.394817280732711	0	0	0	0	0	0	0	0	0	1	0	0	0	93.0445755259492	35.1934845647001	57.8510909612491	-22.657606396549	0
ENSG00000185485	SDHAP1	NA	0.178032484029903	0	0	0	0	0	0	0	0	0	0	0	0	0	15.7997390374488	4.74335822608361	11.0563808113652	-6.31302258528158	0
ENSG00000185527	PDE6G	dec9	0.671890953564524	0	0	0	0	0	0	0	0	0	0	0	0	0	77.8056832739536	40.542255789182	37.2634274847716	3.27882830441037	0
ENSG00000185689	C6orf201	dec8	0.343967354127601	0	0	0	0	0	0	0	0	0	0	0	0	0	24.8138056480387	12.3551608958012	12.4586447522375	-0.103483856436362	0
ENSG00000185880	TRIM69	dec7	0.231295447893311	0	0	0	0	0	0	0	0	0	0	0	0	0	60.2836580934252	25.5872101637903	34.6964479296349	-9.10923776584458	0
ENSG00000185955	C7orf61	dec6	0.741560076250346	0	0	0	0	0	0	0	0	0	0	0	0	0	68.4001165824881	24.6840811105988	43.7160354718893	-19.0319543612904	0
ENSG00000185986	ENSG00000185986	NA	0.170832445264829	0	0	0	0	0	0	0	0	0	0	0	0	0	6.61773463463056	1.80753211023722	4.81020252439334	-3.00267041415612	0
ENSG00000186111	PIP5K1C	dec2	0.2767230444664	0	0	0	0	0	0	0	0	0	0	0	0	0	41.6486896821721	18.3236593173553	23.3250303648168	-5.00137104746142	0
ENSG00000186166	CCDC84	dec8	0.209574044749131	0	0	0	0	0	0	0	0	0	0	0	0	0	2.41336799913776	0.361342840033815	2.05202515910395	-1.69068231907013	0
ENSG00000186187	ZNRF1	dec2	0.310597315758942	0	0	0	0	0	0	0	0	0	0	0	0	0	56.0843823560802	25.3569003803829	30.7274819756973	-5.37058159531437	0
ENSG00000186301	ENSG00000186301	NA	0.718522281456509	0	0	0	0	0	0	0	0	0	1	0	0	0	51.1066204074399	19.6539626880475	31.4526577193924	-11.7986950313448	0
ENSG00000186787	SPIN2B	dec9	0.196311366484097	0	0	0	0	0	0	0	0	0	0	0	0	0	86.4040003522775	26.3821237919661	60.0218765603114	-33.6397527683453	0
ENSG00000186862	PDZD7	dec7	0.394160746055277	0	0	0	0	0	0	0	0	0	0	0	0	0	53.9568375374165	25.4084046309191	28.5484329064974	-3.14002827557827	0
ENSG00000186960	LINC01551	NA	0.946679577659128	0	0	0	0	0	0	0	0	0	0	0	0	1	1.41901015128129	0.87156449932171	0.547445651959579	0.324118847362131	0
ENSG00000187244	BCAM	dec5	0.448995460729414	0	0	0	0	0	0	0	0	0	0	0	0	0	39.4624559592352	17.1022001671872	22.360255792048	-5.25805562486075	0
ENSG00000187583	PLEKHN1	dec7	0.686848726104967	0	0	0	0	0	0	0	0	0	0	0	0	1	29.2881554608444	13.0117920404515	16.2763634203928	-3.26457137994129	0
ENSG00000187796	CARD9	dec7	0.223320955873822	0	0	0	0	0	0	0	0	0	0	0	0	0	2.84649872229461	1.10354284585187	1.74295587644274	-0.639413030590864	0
ENSG00000187994	RINL	dec5	0.361432381632686	0	0	0	0	0	0	0	0	0	0	0	0	0	24.1440720479177	7.6081921723252	16.5358798755925	-8.9276877032673	0
ENSG00000188002	ENSG00000188002	NA	0.231687891256034	0	0	0	0	0	0	0	0	0	0	0	0	0	6.441627584279	0.734403614527717	5.70722396975128	-4.97282035522356	0
ENSG00000188026	RILPL1	dec3	0.287324498605136	0	0	0	0	0	0	0	0	0	0	0	0	0	21.75641136947	4.36873616318229	17.3876752062877	-13.0189390431055	0
ENSG00000188185	ENSG00000188185	NA	0.373040395579757	0	0	0	0	0	0	0	0	0	0	0	0	0	106.80193842959	44.2146732179775	62.5872652116125	-18.3725919936349	0
ENSG00000188368	PRR19	dec3	0.632209280518573	0	0	0	0	0	0	0	0	0	0	0	0	0	104.826560267247	42.5408289243964	62.2857313428504	-19.7449024184539	0
ENSG00000188488	SERPINA5	dec9	0.822235910958983	0	0	0	0	0	0	0	0	0	0	0	0	0	33.0886678273692	23.4317252670074	9.65694256036186	13.7747827066455	0
ENSG00000188820	CALHM6	NA	0.656510148687083	0	0	0	0	0	0	0	0	0	0	0	0	0	51.4609448522656	30.2734213596802	21.1875234925854	9.08589786709488	0
ENSG00000188986	NELFB	dec4	0.121738774347152	0	0	0	0	0	0	0	0	0	0	0	0	0	80.7117144660673	18.446128642952	62.2655858231153	-43.8194571801633	0
ENSG00000189120	SP6	dec5	0.613391135580425	0	0	0	0	0	0	0	0	0	0	0	0	0	1.48294068601605	0.160035911895052	1.322904774121	-1.16286886222595	0
ENSG00000189143	CLDN4	dec10	0.631720638253093	0	0	0	0	0	0	0	0	0	0	0	0	0	37.4254128955302	16.0389123777441	21.3865005177861	-5.34758814004203	0
ENSG00000189227	C15orf61	dec8	0.246786042660115	0	0	0	0	0	0	0	0	0	0	0	0	0	111.13989279411	38.1660888874555	72.9738039066543	-34.8077150191987	0
ENSG00000189319	FAM53B	dec2	0.256964012420818	0	0	0	0	0	0	0	0	0	0	0	0	0	5.8146946498952	1.18892273695768	4.62577191293752	-3.43684917597984	0
ENSG00000189419	SPATA41	NA	0.448132556737719	0	0	0	0	0	0	0	0	0	0	0	0	0	8.43978662668179	4.56642989305002	3.87335673363177	0.693073159418251	0
ENSG00000196150	ZNF250	dec3	0.304940300478718	0	0	0	0	0	0	0	0	0	0	0	0	0	2.16545286272126	0.876965296592387	1.28848756612888	-0.41152226953649	0
ENSG00000196312	MFSD14C	NA	0.18428231559197	0	0	0	0	0	0	0	0	0	0	0	0	0	9.04963518996412	2.32363274225564	6.72600244770848	-4.40236970545284	0
ENSG00000196345	ZKSCAN7	dec4	0.360364184700138	0	0	0	0	0	0	0	0	0	0	0	0	0	36.6437633332282	10.875359093207	25.7684042400212	-14.8930451468142	0
ENSG00000196502	SULT1A1	dec9	0.392436971455665	0	0	0	0	0	0	0	0	0	0	0	0	0	4.68474024917222	1.91146499865389	2.77327525051833	-0.861810251864444	0
ENSG00000196656	ENSG00000196656	NA	0.173796120396804	0	0	0	0	0	0	0	0	0	0	0	0	0	14.1207173588408	7.72160551103206	6.39911184780877	1.32249366322329	0
ENSG00000196663	TECPR2	dec2	0.193795226056261	0	0	0	0	0	0	0	0	0	0	0	0	0	29.403452285394	12.0460300464346	17.3574222389594	-5.31139219252472	0
ENSG00000196741	ENSG00000196741	NA	0.207925413874971	0	0	0	0	0	0	0	0	0	0	0	0	0	63.8953357765804	22.2405784419072	41.6547573346732	-19.414178892766	0
ENSG00000196933	ENSG00000196933	NA	0.164517925700477	0	0	0	0	0	0	0	0	0	0	0	0	0	3.91026545471413	2.5665592142407	1.34370624047342	1.22285297376728	0
ENSG00000197062	ZSCAN26	NA	0.235441218123687	0	0	0	0	0	0	0	0	0	0	0	0	0	8.65416295206793	2.64246518449959	6.01169776756834	-3.36923258306876	0
ENSG00000197122	SRC	dec1	0.316196383202143	0	0	0	0	0	0	0	0	0	0	0	0	0	58.9593406467536	25.8324107862738	33.1269298604798	-7.29451907420603	0
ENSG00000197149	ENSG00000197149	NA	0.248865480470124	0	0	0	0	0	0	0	0	0	1	0	0	0	0.763853469103857	0.313129479814273	0.450723989289584	-0.137594509475311	0
ENSG00000197210	ENSG00000197210	NA	0.902177499043495	0	0	0	0	0	0	0	0	0	0	0	0	0	24.0123424020119	13.6789571803683	10.3333852216436	3.34557195872474	0
ENSG00000197245	FAM110D	dec6	0.41038232980015	0	0	0	0	0	0	0	0	0	0	0	0	0	53.6597914930709	35.4009495437676	18.2588419493033	17.1421075944643	0
ENSG00000197417	SHPK	dec7	0.201772536153823	0	0	0	0	0	0	0	0	0	0	0	0	0	18.1193286835324	5.61318819703126	12.5061404865012	-6.8929522894699	0
ENSG00000197444	OGDHL	dec4	0.790783876017055	0	0	0	0	0	0	0	0	0	0	0	0	0	9.66803930706214	3.20696305122943	6.46107625583271	-3.25411320460328	0
ENSG00000197448	GSTK1	dec8	0.212522859686219	0	0	0	0	0	0	0	0	0	0	0	0	0	53.0163095460083	14.8959700927173	38.120339453291	-23.2243693605737	0
ENSG00000197548	ATG7	dec6	0.192690548162622	0	0	0	0	0	0	0	0	0	0	0	0	0	96.8098041161908	24.1383002206684	72.6715038955224	-48.533203674854	0
ENSG00000197670	ENSG00000197670	NA	0.276696424700021	0	0	0	0	0	0	0	0	0	0	0	0	0	4.64199276479812	0.695629948748192	3.94636281604993	-3.25073286730174	0
ENSG00000197721	CR1L	dec9	0.831904028574697	0	0	0	0	0	0	0	0	0	0	0	0	0	0.283528400068877	0.0302562864779751	0.253272113590902	-0.223015827112927	0
ENSG00000197763	TXNRD3	dec6	0.3081826175494	0	0	0	0	0	0	0	0	0	0	0	0	0	71.717013766629	32.7899600473379	38.9270537192911	-6.13709367195327	0
ENSG00000198001	IRAK4	dec6	0.231027835576197	0	0	0	0	0	0	0	0	0	0	0	0	0	90.3023893204325	24.8639013428194	65.4384879776132	-40.5745866347938	0
ENSG00000198019	FCGR1B	dec10	0.621827170001303	0	0	0	0	0	0	0	0	0	0	0	0	0	21.6914184432091	9.93842374639692	11.7529946968122	-1.81457095041524	0
ENSG00000198028	ZNF560	dec7	0.876479037912415	0	0	0	0	0	0	0	0	0	0	0	0	0	21.1162977724174	8.19313243247293	12.9231653399444	-4.7300329074715	0
ENSG00000198113	TOR4A	dec4	0.440585243003382	0	0	0	0	0	0	0	0	0	0	0	0	0	14.3137581353147	5.99521766736866	8.318540467946	-2.32332280057734	0
ENSG00000198169	ZNF251	dec8	0.228322190337566	0	0	0	0	0	0	0	0	0	0	0	0	0	9.50166635888722	1.71478654565271	7.78687981323452	-6.07209326758181	0
ENSG00000198598	MMP17	dec7	0.479497460656627	0	0	0	0	0	0	0	0	0	1	0	0	0	11.9207055451583	1.62101764538182	10.2996878997765	-8.67867025439466	0
ENSG00000198633	ZNF534	dec10	0.479763924704538	0	0	0	0	0	0	0	0	0	0	0	0	0	0.128963082338158	0.0170340171422551	0.111929065195903	-0.094895048053648	0
ENSG00000198680	TUSC1	dec9	0.244119504127275	0	0	0	0	0	0	0	0	0	1	0	0	0	131.652471067236	39.7946972572068	91.857773810029	-52.0630765528221	0
ENSG00000198721	ECI2	dec7	0.247109499194714	0	0	0	0	0	0	0	0	0	0	0	0	0	36.5102805201179	17.0886893239852	19.4215911961327	-2.33290187214757	0
ENSG00000198785	GRIN3A	dec2	0.381320164975116	0	0	0	0	0	0	0	0	0	0	0	0	0	30.4997406830325	10.9882918900805	19.511448792952	-8.52315690287152	0
ENSG00000198837	DENND4B	dec2	0.190000698731328	0	0	0	0	0	0	0	0	0	0	0	0	0	65.5624861328963	30.9000633058415	34.6624228270548	-3.76235952121333	0
ENSG00000198844	ARHGEF15	dec4	0.468831988464934	0	0	0	0	0	0	0	0	0	1	0	0	0	78.6946334504716	36.8256315791191	41.8690018713525	-5.04337029223335	0
ENSG00000203497	ENSG00000203497	NA	0.356545355889787	0	0	0	0	0	0	0	0	0	0	0	0	0	83.367671022887	29.4094561054733	53.9582149174136	-24.5487588119403	0
ENSG00000203499	FAM83H-AS1	NA	0.646587031546472	0	0	0	0	0	0	0	0	0	0	0	0	0	15.1615973177622	6.83162856781602	8.32996874994615	-1.49834018213013	0
ENSG00000203706	ENSG00000203706	NA	0.488572472378028	0	0	0	0	0	0	0	0	0	1	0	0	0	68.8440957063195	34.763453915117	34.0806417912025	0.682812123914474	0
ENSG00000203819	ENSG00000203819	NA	0.343546634959134	0	0	0	0	0	0	0	0	0	0	1	0	0	13.2038953365359	3.14409450074356	10.0598008357923	-6.91570633504875	0
ENSG00000203883	SOX18	dec6	0.378949542795325	0	0	0	0	0	0	0	0	0	0	0	0	1	20.6644151332853	10.047600622017	10.6168145112683	-0.569213889251341	0
ENSG00000204065	TCEAL5	dec4	0.784272060213683	0	0	0	0	0	0	0	0	0	0	0	0	0	67.5413144196588	23.0134740327385	44.5278403869202	-21.5143663541817	0
ENSG00000204161	TMEM273	NA	0.484209747571995	0	0	0	0	0	0	0	0	0	0	0	0	0	26.8543083465634	5.36154558040595	21.4927627661575	-16.1312171857515	0
ENSG00000204172	AGAP9	NA	0.212979707411019	0	0	0	0	0	0	0	0	0	0	0	0	0	59.5100060018351	15.5778910366609	43.9321149651742	-28.3542239285133	0
ENSG00000204231	RXRB	dec1	0.139993897088697	0	0	0	0	0	0	0	0	0	0	0	0	0	92.6417597776449	33.9921718637009	58.649587913944	-24.6574160502432	0
ENSG00000204278	TMEM235	dec8	0.911614958059207	0	0	0	0	0	0	0	0	0	0	0	0	0	10.324274589466	6.48759717300055	3.83667741646546	2.65091975653509	0
ENSG00000204381	LAYN	dec8	0.389433814976346	0	0	0	0	0	0	0	0	0	0	0	0	0	17.0763948976173	9.60134304336862	7.47505185424873	2.12629118911989	0
ENSG00000204420	MPIG6B	NA	0.601860981035652	0	0	0	0	0	0	0	0	0	0	0	0	0	97.8354694619411	37.7546940570348	60.0807754049063	-22.3260813478714	0
ENSG00000204482	LST1	dec10	0.706697226324394	0	0	0	0	0	0	0	0	0	0	0	0	0	15.1936224835012	8.04799183838854	7.14563064511266	0.902361193275874	0
ENSG00000204590	GNL1	dec1	0.208381335709417	0	0	0	0	0	0	0	0	0	0	0	0	0	38.7588769696011	9.74831437460597	29.0105625949951	-19.2622482203891	0
ENSG00000204623	ZNRD1ASP	NA	0.227069128612998	0	0	0	0	0	0	0	0	0	0	0	0	0	27.6707342710554	5.66763460395084	22.0030996671046	-16.3354650631537	0
ENSG00000204652	ENSG00000204652	NA	0.184692104273107	0	0	0	0	0	0	0	0	0	0	0	0	1	14.4813208307431	8.18298434209743	6.29833648864572	1.88464785345172	0
ENSG00000204859	ZBTB48	dec4	0.194392618578612	0	0	0	0	0	0	0	0	0	0	0	0	0	25.4928526025996	8.40363041281987	17.0892221897798	-8.6855917769599	0
ENSG00000205220	PSMB10	dec8	0.291859659357817	0	0	0	0	0	0	0	0	0	0	0	0	0	8.1161851999044	1.38222940585253	6.73395579405187	-5.35172638819934	0
ENSG00000205236	ENSG00000205236	NA	0.252983651514736	0	0	0	0	0	0	0	0	0	0	0	0	0	43.8993754444923	19.0282811354312	24.8710943090611	-5.84281317362987	0
ENSG00000206337	HCP5	NA	0.484042372449993	0	0	0	0	0	0	0	0	0	0	0	0	0	4.30190976610361	0.863351355154089	3.43855841094952	-2.57520705579543	0
ENSG00000206549	ENSG00000206549	NA	0.646144947129791	0	0	0	0	0	0	0	0	0	1	0	0	0	78.9804492803013	35.9095791756882	43.0708701046131	-7.16129092892487	0
ENSG00000212829	ENSG00000212829	NA	0.159014631389539	0	0	0	0	0	0	0	0	0	0	0	0	0	15.2338630682741	9.19713586307405	6.03672720520002	3.16040865787403	0
ENSG00000212951	ENSG00000212951	NA	0.31270489920914	0	0	0	0	0	0	0	0	0	0	0	0	0	31.7451332709185	15.6100649897352	16.1350682811833	-0.525003291448094	0
ENSG00000212952	ENSG00000212952	NA	0.309920626231218	0	0	0	0	0	0	0	0	0	0	0	0	0	69.0042095726826	35.5118308573113	33.4923787153713	2.01945214193995	0
ENSG00000212994	ENSG00000212994	NA	0.177848396678199	0	0	0	0	0	0	0	0	0	0	0	0	0	15.029590475808	8.40702580280519	6.6225646730028	1.78446112980239	0
ENSG00000213049	ENSG00000213049	NA	NA	0	0	0	0	0	0	0	0	0	0	0	0	0	52.6736381292658	24.8556149881331	27.8180231411327	-2.96240815299956	0
ENSG00000213293	ENSG00000213293	NA	0.165041379838947	0	0	0	0	0	0	0	0	0	1	0	0	0	60.0607399424961	24.9670962972998	35.0936436451962	-10.1265473478964	0
ENSG00000213316	LTC4S	dec9	0.312668391790899	0	0	0	0	0	0	0	0	0	0	0	0	0	62.5407164052121	25.020719648115	37.5199967570971	-12.4992771089822	0
ENSG00000213397	HAUS7	dec1	0.260120285960187	0	0	0	0	0	0	0	0	0	0	0	0	0	68.0804118561693	28.2503622441286	39.8300496120407	-11.5796873679121	0
ENSG00000213412	HNRNPA1P33	NA	0.637694872664142	0	0	0	0	0	0	0	0	0	0	0	0	0	36.2308639713594	16.861275727995	19.3695882433643	-2.5083125153693	0
ENSG00000213478	ENSG00000213478	NA	0.562256008498207	0	0	0	0	0	0	0	0	0	0	0	0	0	10.4815186172191	4.86660187986477	5.61491673735432	-0.748314857489559	0
ENSG00000213563	C8orf82	dec10	0.179619192050191	0	0	0	0	0	0	0	0	0	0	0	0	0	0.352542888315744	0.0533283409883931	0.299214547327351	-0.245886206338957	0
ENSG00000213626	LBH	dec9	0.456911588536648	0	0	0	0	0	0	0	0	0	0	0	0	0	50.9270365776523	22.2194894198713	28.707547157781	-6.48805773790974	0
ENSG00000213642	ENSG00000213642	NA	0.782950073233177	0	0	0	0	0	0	0	0	0	0	0	0	0	55.4760751564645	18.4570807748311	37.0189943816335	-18.5619136068024	0
ENSG00000213676	ATF6B	dec4	0.157646345403123	0	0	0	0	0	0	0	0	0	0	0	0	0	53.9087505358787	17.2744108992559	36.6343396366228	-19.359928737367	0
ENSG00000213967	ZNF726	dec10	0.444864509473503	0	0	0	0	0	0	0	0	0	0	0	0	0	41.8485225863986	14.4456844064675	27.4028381799311	-12.9571537734636	0
ENSG00000213977	TAX1BP3	dec9	0.285359426257504	0	0	0	0	0	0	0	0	0	0	0	0	0	101.412483721929	44.3336662148124	57.0788175071166	-12.7451512923042	0
ENSG00000214078	CPNE1	dec7	0.175632995566571	0	0	0	0	0	0	0	0	0	0	0	0	0	66.3032240485583	14.8569550516207	51.4462689969376	-36.589313945317	0
ENSG00000214204	ENSG00000214204	NA	0.727429038372054	0	0	0	0	0	0	0	0	0	0	0	0	0	18.1257049534846	5.66527172849574	12.4604332249889	-6.79516149649316	0
ENSG00000214255	ENSG00000214255	NA	0.39934151689121	0	0	0	0	0	0	0	0	0	0	0	0	0	18.9697609955461	4.82780062943755	14.1419603661085	-9.31415973667096	0
ENSG00000214578	ENSG00000214578	NA	0.424462781332609	0	0	0	0	0	0	0	0	0	0	0	0	0	18.955887432392	6.18426373858265	12.7716236938094	-6.58735995522673	0
ENSG00000214760	ENSG00000214760	NA	0.426460792295602	0	0	0	0	0	0	0	0	0	0	0	0	0	16.9975708561553	6.42466404813116	10.5729068080241	-4.14824275989296	0
ENSG00000214870	LOC441204	NA	0.442688660169916	0	0	0	0	0	0	0	0	0	0	0	0	0	21.489705912043	4.24032194670123	17.2493839653418	-13.0090620186405	0
ENSG00000215032	ENSG00000215032	NA	0.438509174446059	0	0	0	0	0	0	0	0	0	0	0	0	0	60.8446267443239	25.5110542620892	35.3335724822347	-9.82251822014545	0
ENSG00000215039	CD27-AS1	NA	0.300000809787321	0	0	0	0	0	0	0	0	0	1	0	0	0	137.31032400225	45.7434379353486	91.5668860669014	-45.8234481315528	0
ENSG00000215190	GUSBP1	NA	0.191951550293282	0	0	0	0	0	0	0	0	0	0	0	0	0	7.93187147617119	4.2684341076421	3.66343736852909	0.604996739113004	0
ENSG00000215478	ENSG00000215478	NA	0.798174251159055	0	0	0	0	0	0	0	0	0	0	0	0	0	83.4246937627815	33.2586668394532	50.1660269233283	-16.9073600838751	0
ENSG00000215837	ENSG00000215837	NA	0.185960945093758	0	0	0	0	0	0	0	0	0	0	0	0	0	8.03832830998459	2.75440280875733	5.28392550122726	-2.52952269246992	0
ENSG00000215908	CROCCP2	NA	0.207255486125862	0	0	0	0	0	0	0	0	0	1	0	0	0	8.60583748226309	3.38507481591392	5.22076266634918	-1.83568785043526	0
ENSG00000216718	ENSG00000216718	NA	NA	0	0	0	0	0	0	0	0	0	0	0	0	0	24.6438125191408	7.12012572405648	17.5236867950844	-10.4035610710279	0
ENSG00000217555	CKLF	dec9	0.32293597958664	0	0	0	0	0	0	0	0	0	0	0	0	0	98.7826394011909	45.5302365888809	53.25240281231	-7.72216622342916	0
ENSG00000218454	ENSG00000218454	NA	NA	0	0	0	0	0	0	0	0	0	0	0	0	0	23.9109477379846	12.2975389341342	11.6134088038504	0.684130130283755	0
ENSG00000218891	ZNF579	dec3	0.196337172233635	0	0	0	0	0	0	0	0	0	0	0	0	0	9.8024000721681	3.1219298740872	6.6804701980809	-3.5585403239937	0
ENSG00000219159	ENSG00000219159	NA	0.93529373002537	0	0	0	0	0	0	0	0	0	0	0	0	0	6.42814199128332	1.29826129192556	5.12988069935776	-3.8316194074322	0
ENSG00000220201	ZGLP1	dec4	0.347592595623009	0	0	0	0	0	0	0	0	0	0	0	0	0	66.2230963195669	22.6784746451189	43.544621674448	-20.8661470293292	0
ENSG00000220205	VAMP2	dec3	0.27908289604633	0	0	0	0	0	0	0	0	0	0	0	0	0	37.7605755545374	7.36906362441397	30.3915119301234	-23.0224483057095	0
ENSG00000220305	ENSG00000220305	NA	NA	0	0	0	0	0	0	0	0	0	0	0	0	0	36.6915713164545	13.9385954587691	22.7529758576854	-8.81438039891629	0
ENSG00000220937	ENSG00000220937	NA	0.71278270221053	0	0	0	0	0	0	0	0	0	0	0	0	0	38.4980845520754	20.7112601972459	17.7868243548295	2.92443584241634	0
ENSG00000221944	TIGD1	dec7	0.306242070536833	0	0	0	0	0	0	0	0	0	0	0	0	0	1.30334511669242	0.346020737279151	0.957324379413266	-0.611303642134114	0
ENSG00000221953	C1orf229	NA	0.310675836532877	0	0	0	0	0	0	0	0	0	0	0	0	0	7.15442437440238	2.45343939007372	4.70098498432866	-2.24754559425495	0
ENSG00000221990	EXOC3-AS1	NA	0.267239159407644	0	0	0	0	0	0	0	0	0	0	0	0	0	31.2350461953804	9.74236975364665	21.4926764417337	-11.7503066880871	0
ENSG00000223358	EHHADH-AS1	NA	0.609275299801203	0	0	0	0	0	0	0	0	0	0	0	0	0	10.3368269581294	3.18449396488786	7.15233299324151	-3.96783902835366	0
ENSG00000223416	ENSG00000223416	NA	0.164326362921475	0	0	0	0	0	0	0	0	0	0	0	0	0	14.8574159991078	8.29425991551529	6.56315608359246	1.73110383192282	0
ENSG00000223442	TH2LCRR	NA	0.179159085157282	0	0	0	0	0	0	0	0	0	0	0	0	0	0.465211146592222	0.0336222443983547	0.431588902193868	-0.397966657795513	0
ENSG00000223460	ENSG00000223460	NA	0.401808317821702	0	0	0	0	0	0	0	0	0	0	0	0	0	0.242071913031591	0.0334806948528851	0.208591218178705	-0.17511052332582	0
ENSG00000223609	HBD	dec10	0.927850491265406	0	0	0	0	0	0	0	0	0	0	0	0	0	0.199490328666312	0.0512575943501827	0.148232734316129	-0.0969751399659467	0
ENSG00000223658	C1GALT1C1L	NA	0.430658797564181	0	0	0	0	0	0	0	0	0	0	0	0	0	83.5970509642734	28.225100217414	55.3719507468594	-27.1468505294454	0
ENSG00000223776	LGALS8-AS1	NA	0.290216993875455	0	0	0	0	0	0	0	0	0	0	0	0	0	64.6681830804908	32.222784831701	32.4453982487898	-0.222613417088809	0
ENSG00000223804	ENSG00000223804	NA	0.230904436496081	0	0	0	0	0	0	0	0	0	0	0	0	0	21.8458040906824	6.66252666638027	15.1832774243022	-8.52075075792189	0
ENSG00000224307	LOC101929331	NA	0.323515753909348	0	0	0	0	0	0	0	0	0	0	0	0	0	73.3075672938293	38.6040398368251	34.7035274570042	3.90051237982092	0
ENSG00000224331	ENSG00000224331	NA	0.323467761574053	0	0	0	0	0	0	0	0	0	0	0	0	0	39.9097527453149	20.0363703607464	19.8733823845685	0.162987976177909	0
ENSG00000224614	ENSG00000224614	NA	0.322931021354047	0	0	0	0	0	0	0	0	0	0	0	0	0	96.7216595591283	38.4074263192318	58.3142332398965	-19.9068069206647	0
ENSG00000224677	ENSG00000224677	NA	0.226012305438251	0	0	0	0	0	0	0	0	0	0	0	0	0	0.425448440997359	0.109048702622565	0.316399738374793	-0.207351035752228	0
ENSG00000224713	ENSG00000224713	NA	0.431330329795659	0	0	0	0	0	0	0	0	0	0	0	0	0	100.581428741494	32.9502495460699	67.6311791954238	-34.6809296493539	0
ENSG00000224936	ENSG00000224936	NA	0.318059450635625	0	0	0	0	0	0	0	0	0	0	0	0	0	0.795573519907381	0.193418976853014	0.602154543054367	-0.408735566201353	0
ENSG00000224940	PRRT4	dec5	0.557247006034584	0	0	0	0	0	0	0	0	0	0	0	0	0	3.53257527483559	1.19951461016206	2.33306066467353	-1.13354605451147	0
ENSG00000225071	ENSG00000225071	NA	0.174697378520932	0	0	0	0	0	0	0	0	0	0	0	0	0	13.8402948623999	7.57717374344965	6.26312111895022	1.31405262449943	0
ENSG00000225194	LINC00092	NA	0.471619605489482	0	0	0	0	0	0	0	0	0	0	0	0	0	30.8380898557312	16.9795757526324	13.8585141030988	3.12106164953368	0
ENSG00000225217	ENSG00000225217	NA	0.410145275014224	0	0	0	0	0	0	0	0	0	0	0	0	1	0.958913931699586	0.185213905979597	0.773700025719989	-0.588486119740391	0
ENSG00000225264	ENSG00000225264	NA	0.363759839183823	0	0	0	0	0	0	0	0	0	0	0	0	0	60.4947070334506	22.9361914699724	37.5585155634781	-14.6223240935057	0
ENSG00000225407	ENSG00000225407	NA	0.443856541443327	0	0	0	0	0	0	0	0	0	0	0	0	0	11.7835740102047	6.20223260060481	5.58134140959988	0.620891191004924	0
ENSG00000225422	ENSG00000225422	NA	0.356047491246824	0	0	0	0	0	0	0	0	0	0	0	0	0	15.8637138079461	4.47218179601357	11.3915320119325	-6.91935021591894	0
ENSG00000225762	ENSG00000225762	NA	0.338667286744973	0	0	0	0	0	0	0	0	0	0	0	0	0	0.0318912077653862	0.00452621852482013	0.0273649892405661	-0.022838770715746	0
ENSG00000225764	P3H2-AS1	NA	NA	0	0	0	0	0	0	0	0	0	0	0	0	0	1.97246038176863	0.931719441631668	1.04074094013697	-0.109021498505298	0
ENSG00000225872	LINC01529	NA	0.437356222539128	0	0	0	0	0	0	0	0	0	0	0	0	0	71.8327048314634	33.8830309434809	37.9496738879825	-4.06664294450164	0
ENSG00000225880	LINC00115	NA	0.248375229182764	0	0	0	0	0	0	0	0	0	0	0	0	0	6.96178528596189	2.76519037447073	4.19659491149117	-1.43140453702044	0
ENSG00000225889	ENSG00000225889	NA	0.542810344147372	0	0	0	0	0	0	0	0	0	1	0	0	0	36.0355186058248	13.9978616849343	22.0376569208905	-8.03979523595616	0
ENSG00000225905	ENSG00000225905	NA	0.494953215095469	0	0	0	0	0	0	0	0	0	0	0	0	0	1.91177976129096	0.826313368708222	1.08546639258274	-0.259153023874519	0
ENSG00000225986	UBXN10-AS1	NA	0.689499071958315	0	0	0	0	0	0	0	0	0	0	0	0	0	7.89646700122422	4.91346503726736	2.98300196395685	1.93046307331051	0
ENSG00000226007	ENSG00000226007	NA	0.306042621466555	0	0	0	0	0	0	0	0	0	0	0	0	0	21.8359245431964	9.18423634278574	12.6516882004107	-3.46745185762494	0
ENSG00000226067	ENSG00000226067	NA	0.259469268561556	0	0	0	0	0	0	0	0	0	0	0	0	0	10.6331962042725	2.52338588350539	8.10981032076712	-5.58642443726173	0
ENSG00000226194	ENSG00000226194	NA	0.518309681981682	0	0	0	0	0	0	0	0	0	0	0	0	0	10.8249065891517	3.23924394854231	7.58566264060943	-4.34641869206711	0
ENSG00000226377	ENSG00000226377	NA	0.402453062535694	0	0	0	0	0	0	0	0	0	0	0	0	0	82.9123702761747	35.2324339939349	47.6799362822397	-12.4475022883048	0
ENSG00000226390	ENSG00000226390	NA	0.943369870571916	0	0	0	0	0	0	0	0	0	0	0	0	0	1.28300133672092	0.362970590254423	0.920030746466497	-0.557060156212074	0
ENSG00000226443	ENSG00000226443	NA	NA	0	0	0	0	0	0	0	0	0	0	0	0	0	8.3501442519855	2.16025624337482	6.18988800861069	-4.02963176523587	0
ENSG00000226819	ENSG00000226819	NA	0.672030889181337	0	0	0	0	0	0	0	0	0	0	0	0	0	5.38563996979816	1.84266252362045	3.54297744617772	-1.70031492255727	0
ENSG00000226853	ENSG00000226853	NA	0.543708070567504	0	0	0	0	0	0	0	0	0	0	0	0	0	2.46953049816701	0.80830511425425	1.66122538391277	-0.852920269658516	0
ENSG00000226864	ATE1-AS1	NA	0.391582803189722	0	0	0	0	0	0	0	0	0	1	0	0	0	11.770974922687	3.3675099896839	8.40346493300308	-5.03595494331918	0
ENSG00000226871	ENSG00000226871	NA	0.467115314530062	0	0	0	0	0	0	0	0	0	0	0	0	0	69.0693807628685	27.7439596293463	41.3254211335222	-13.5814615041759	0
ENSG00000226887	ERVMER34-1	NA	0.498205863203698	0	0	0	0	0	0	0	0	0	0	0	0	0	1.53395378835689	0.657672690311623	0.876281098045269	-0.218608407733646	0
ENSG00000227057	WDR46	dec6	0.149783403363634	0	0	0	0	0	0	0	0	0	0	0	0	0	46.7103716492391	17.1309381992929	29.5794334499462	-12.4484952506533	0
ENSG00000227067	ENSG00000227067	NA	NA	0	0	0	0	0	0	0	0	0	0	0	0	0	1.87341419021248	0.474339743155208	1.39907444705727	-0.924734703902059	0
ENSG00000227077	ENSG00000227077	NA	0.242753731191948	0	0	0	0	0	0	0	0	0	0	0	0	0	25.6734273850905	10.4010444408253	15.2723829442652	-4.87133850343997	0
ENSG00000227117	ENSG00000227117	NA	0.310494640807169	0	0	0	0	0	0	0	0	0	0	0	0	0	34.3871936279486	8.92271267128889	25.4644809566597	-16.5417682853708	0
ENSG00000227135	ENSG00000227135	NA	0.622365717853228	0	0	0	0	0	0	0	0	0	0	0	0	0	8.04758069974544	4.90137428145204	3.14620641829341	1.75516786315863	0
ENSG00000227201	ENSG00000227201	NA	NA	0	0	0	0	0	0	0	0	0	0	0	0	0	1.44510106289904	0.208542016248697	1.23655904665035	-1.02801703040165	0
ENSG00000227210	LOC101928222	NA	0.520007534976055	0	0	0	0	0	0	0	0	0	0	0	0	0	10.0171540820514	4.468847107713	5.54830697433841	-1.07945986662541	0
ENSG00000227253	ENSG00000227253	NA	0.215716920214808	0	0	0	0	0	0	0	0	0	0	0	0	0	7.39692837869893	2.18940835321124	5.20752002548769	-3.01811167227645	0
ENSG00000227453	ENSG00000227453	NA	NA	0	0	0	0	0	0	0	0	0	0	0	0	0	50.3422470427695	19.4780837855403	30.8641632572292	-11.3860794716889	0
ENSG00000227630	LINC01132	NA	0.476599831499413	0	0	0	0	0	0	0	0	0	0	0	0	0	12.8890400170636	2.83866304358274	10.0503769734809	-7.21171392989816	0
ENSG00000227632	ENSG00000227632	NA	0.251477784005696	0	0	0	0	0	0	0	0	0	1	0	0	0	0.435833929923592	0.090483533658508	0.345350396265084	-0.254866862606576	0
ENSG00000227678	ENSG00000227678	NA	0.426909089691545	0	0	0	0	0	0	0	0	0	0	0	0	0	81.4224930415346	30.8430770080336	50.579416033501	-19.7363390254675	0
ENSG00000227855	DPY19L2P3	NA	0.35949785433763	0	0	0	0	0	0	0	0	0	0	0	0	0	22.7152075445774	6.24544161783241	16.469765926745	-10.2243243089126	0
ENSG00000227887	ENSG00000227887	NA	NA	0	0	0	0	0	0	0	0	0	0	0	0	0	6.65661168546106	2.88544089028033	3.77117079518072	-0.885729904900387	0
ENSG00000228049	POLR2J2	dec10	0.109071010067262	0	0	0	0	0	0	0	0	0	0	0	0	0	8.52749261322325	1.61591737336376	6.91157523985949	-5.29565786649573	0
ENSG00000228078	ENSG00000228078	NA	0.409848550593031	0	0	0	0	0	0	0	0	0	0	0	0	0	0.30491608644438	0.0910002202374097	0.21391586620697	-0.12291564596956	0
ENSG00000228089	ENSG00000228089	NA	NA	0	0	0	0	0	0	0	0	0	0	0	0	0	8.07460410393954	4.18362914667827	3.89097495726127	0.292654189417009	0
ENSG00000228144	ENSG00000228144	NA	0.170241150521332	0	0	0	0	0	0	0	0	0	0	0	0	0	43.9414454698774	10.8110917982479	33.1303536716295	-22.3192618733816	0
ENSG00000228168	ENSG00000228168	NA	0.591998022738507	0	0	0	0	0	0	0	0	0	0	0	0	0	18.0458198565546	9.83637210161884	8.20944775493579	1.62692434668305	0
ENSG00000228274	ENSG00000228274	NA	0.189110021916333	0	0	0	0	0	0	0	0	0	0	0	0	0	26.8489834074979	3.42778495977597	23.4211984477219	-19.9934134879459	0
ENSG00000228415	ENSG00000228415	NA	NA	0	0	0	0	0	0	0	0	0	0	0	0	0	14.4902271064655	2.99698274290901	11.4932443635565	-8.49626162064748	0
ENSG00000228431	ENSG00000228431	NA	NA	0	0	0	0	0	0	0	0	0	0	0	0	0	2.59083572499729	0.492659549637959	2.09817617535933	-1.60551662572137	0
ENSG00000228509	ENSG00000228509	NA	0.301525350740456	0	0	0	0	0	0	0	0	0	0	0	0	0	7.10373922213676	1.38079371183113	5.72294551030563	-4.34215179847451	0
ENSG00000228606	LOC100287049	NA	0.14921596545595	0	0	0	0	0	0	0	0	0	0	0	0	0	8.44395347506408	4.34367228334304	4.10028119172104	0.243391091621996	0
ENSG00000228638	ENSG00000228638	NA	0.188427461913352	0	0	0	0	0	0	0	0	0	0	0	0	0	0.257640183699666	0.0314856478130315	0.226154535886634	-0.194668888073603	0
ENSG00000228748	ENSG00000228748	NA	0.346940447931283	0	0	0	0	0	0	0	0	0	0	0	0	0	77.7500096027007	41.7378306424555	36.0121789602452	5.72565168221031	0
ENSG00000228794	LINC01128	NA	0.277644422099558	0	0	0	0	0	0	0	0	0	0	0	0	0	10.6211392371567	5.74382430920988	4.87731492794682	0.866509381263063	0
ENSG00000228897	ENSG00000228897	NA	0.670474753112155	0	0	0	0	0	0	0	0	0	0	0	0	0	1.1098437204548	0.121267043864007	0.988576676590788	-0.867309632726781	0
ENSG00000229018	ENSG00000229018	NA	0.187709273912624	0	0	0	0	0	0	0	0	0	0	0	0	0	8.67799116095985	3.18297402432795	5.4950171366319	-2.31204311230394	0
ENSG00000229116	ENSG00000229116	NA	0.418787115895244	0	0	0	0	0	0	0	0	0	0	0	0	0	25.0726438894604	14.6870050827197	10.3856388067407	4.30136627597902	0
ENSG00000229273	ENSG00000229273	NA	0.236423294877949	0	0	0	0	0	0	0	0	0	0	0	0	0	44.7199113055074	19.906885546124	24.8130257593834	-4.90614021325938	0
ENSG00000229422	ENSG00000229422	NA	0.464251222085197	0	0	0	0	0	0	0	0	0	0	0	0	0	11.3974623006699	2.55222774390424	8.84523455676571	-6.29300681286147	0
ENSG00000229447	ENSG00000229447	NA	0.23447406559158	0	0	0	0	0	0	0	0	0	0	0	0	0	20.7587813446387	6.6725486699434	14.0862326746953	-7.41368400475189	0
ENSG00000229503	ENSG00000229503	NA	0.287646579111905	0	0	0	0	0	0	0	0	0	0	0	0	0	22.0370839663015	7.71905008277922	14.3180338835223	-6.59898380074307	0
ENSG00000229536	LINC02572	NA	NA	0	0	0	0	0	0	0	0	0	0	0	0	0	1.34360578951526	0.360418432349681	0.983187357165581	-0.6227689248159	0
ENSG00000229570	ENSG00000229570	NA	NA	0	0	0	0	0	0	0	0	0	0	0	0	0	10.809679697422	2.83420336516755	7.97547633225444	-5.14127296708689	0
ENSG00000229656	ENSG00000229656	NA	0.443707453307733	0	0	0	0	0	0	0	0	0	0	0	0	0	25.7531629503184	5.87177956913275	19.8813833811857	-14.0096038120529	0
ENSG00000229809	ZNF688	dec9	0.203081428905348	0	0	0	0	0	0	0	0	0	0	0	0	0	104.451662989838	27.4456867481485	77.0059762416891	-49.5602894935406	0
ENSG00000229897	ENSG00000229897	NA	0.309271789142657	0	0	0	0	0	0	0	0	0	0	0	0	0	0.310370774596569	0.0480711380140404	0.262299636582528	-0.214228498568488	0
ENSG00000229915	ENSG00000229915	NA	NA	0	0	0	0	0	0	0	0	0	0	0	0	0	32.6094172653539	14.8212318610001	17.7881854043538	-2.9669535433537	0
ENSG00000229924	FAM90A26	dec10	NA	0	0	0	0	0	0	0	0	0	0	0	0	0	2.42582089715038	0.916527516767322	1.50929338038306	-0.592765863615735	0
ENSG00000230155	ENSG00000230155	NA	0.374226682151186	0	0	0	0	0	0	0	0	0	0	0	0	0	48.1282999843341	20.6690907819573	27.4592092023768	-6.79011842041944	0
ENSG00000230170	ENSG00000230170	NA	0.661806300594948	0	0	0	0	0	0	0	0	0	0	0	0	0	20.2923561000545	7.42961044184462	12.8627456582099	-5.43313521636525	0
ENSG00000230188	ENSG00000230188	NA	NA	0	0	0	0	0	0	0	0	0	0	0	0	0	0.204889086721517	0.0500848635890849	0.154804223132432	-0.104719359543347	0
ENSG00000230191	ENSG00000230191	NA	0.372726996921198	0	0	0	0	0	0	0	0	0	0	0	0	0	0.822190164566181	0.228509949853865	0.593680214712316	-0.365170264858451	0
ENSG00000230212	LOC100133286	NA	0.341191069337503	0	0	0	0	0	0	0	0	0	0	0	0	0	95.5754019604396	46.1187434659462	49.4566584944934	-3.33791502854723	0
ENSG00000230228	H3P1	NA	NA	0	0	0	0	0	0	0	0	0	0	0	0	0	89.820576185565	44.6748170392827	45.1457591462823	-0.470942106999544	0
ENSG00000230393	ENSG00000230393	NA	0.538444138717434	0	0	0	0	0	0	0	0	0	0	0	0	0	1.31010034520091	0.500553794203413	0.809546550997495	-0.308992756794082	0
ENSG00000230530	ENSG00000230530	NA	0.223636984028817	0	0	0	0	0	0	0	0	0	0	0	0	0	77.2881580668294	23.0038570710949	54.2843009957345	-31.2804439246396	0
ENSG00000230537	ENSG00000230537	NA	0.301508003603556	0	0	0	0	0	0	0	0	0	0	0	0	0	3.61681416890121	0.376733810289448	3.24008035861176	-2.86334654832231	0
ENSG00000230555	ENSG00000230555	NA	0.212072112240252	0	0	0	0	0	0	0	0	0	0	0	0	0	11.313574265377	5.433030137253	5.880544128124	-0.447513990871004	0
ENSG00000230646	ENSG00000230646	NA	0.559670431805946	0	0	0	0	0	0	0	0	0	0	0	0	0	31.0269762704864	13.1032742993411	17.9237019711453	-4.82042767180414	0
ENSG00000230699	ENSG00000230699	NA	0.699629749503987	0	0	0	0	0	0	0	0	0	1	0	0	0	69.5544709827258	35.4037586651612	34.1507123175646	1.25304634759658	0
ENSG00000230715	ENSG00000230715	NA	0.218856503109466	0	0	0	0	0	0	0	0	0	0	0	0	0	87.7847453017892	25.8218421188803	61.9629031829089	-36.1410610640286	0
ENSG00000230912	ENSG00000230912	NA	NA	0	0	0	0	0	0	0	0	0	0	0	0	0	4.98983004967018	1.45105970624691	3.53877034342327	-2.08771063717636	0
ENSG00000231043	ENSG00000231043	NA	0.171883306125838	0	0	0	0	0	0	0	0	0	0	0	0	0	11.2821676233306	3.24588073418374	8.03628688914688	-4.79040615496314	0
ENSG00000231194	ENSG00000231194	NA	0.346519429461276	0	0	0	0	0	0	0	0	0	0	0	0	1	91.166396249252	45.4034241351455	45.7629721141065	-0.359547978960933	0
ENSG00000231206	ENSG00000231206	NA	0.579059293696971	0	0	0	0	0	0	0	0	0	0	0	0	0	50.0776446477696	23.4018770156006	26.675767632169	-3.27389061656837	0
ENSG00000231249	ENSG00000231249	NA	0.310421905723921	0	0	0	0	0	0	0	0	0	0	0	0	0	7.96445762194284	1.77515829707422	6.18929932486862	-4.4141410277944	0
ENSG00000231259	ENSG00000231259	NA	0.184678172768456	0	0	0	0	0	0	0	0	0	0	0	0	0	59.1179965685984	16.2603672686715	42.8576292999268	-26.5972620312553	0
ENSG00000231328	ENSG00000231328	NA	NA	0	0	0	0	0	0	0	0	0	0	0	0	0	21.9814841199291	4.27758943972701	17.7038946802021	-13.4263052404751	0
ENSG00000231609	LOC100132215	NA	0.328660300376394	0	0	0	0	0	0	0	0	0	0	0	0	0	0.588160912371531	0.233275315846677	0.354885596524854	-0.121610280678177	0
ENSG00000231628	ENSG00000231628	NA	0.398154249691099	0	0	0	0	0	0	0	0	0	0	0	0	0	63.2464682010127	23.9973292208206	39.249138980192	-15.2518097593714	0
ENSG00000231690	LINC00574	NA	0.512042017346449	0	0	0	0	0	0	0	0	0	0	0	0	0	10.549161616743	4.64200021573588	5.90716140100714	-1.26516118527126	0
ENSG00000231969	MMADHC-DT	NA	0.197728662736558	0	0	0	0	0	0	0	0	0	0	0	0	0	4.63794698313221	1.14579461216755	3.49215237096466	-2.34635775879712	0
ENSG00000232021	LEF1-AS1	NA	0.774058002804077	0	0	0	0	0	0	0	0	0	0	0	0	0	3.80375210814049	1.69648810133707	2.10726400680342	-0.410775905466346	0
ENSG00000232065	LINC01063	NA	NA	0	0	0	0	0	0	0	0	0	0	0	0	0	1.31146887015473	0.751667559693417	0.559801310461309	0.191866249232108	0
ENSG00000232431	LOC100289656	NA	0.34220572273772	0	0	0	0	0	0	0	0	0	0	0	0	0	1.1791825965337	0.271976957457214	0.907205639076487	-0.635228681619274	0
ENSG00000232470	ENSG00000232470	NA	0.376950268772926	0	0	0	0	0	0	0	0	0	0	0	0	0	31.5649582025655	9.18670626912314	22.3782519334423	-13.1915456643192	0
ENSG00000232907	DLGAP4-AS1	NA	0.191319093108531	0	0	0	0	0	0	0	0	0	0	0	0	0	65.9407406758084	28.1593194048502	37.7814212709582	-9.62210186610795	0
ENSG00000232940	HCG25	NA	0.136500822627144	0	0	0	0	0	0	0	0	0	0	0	0	0	31.5280256049937	7.96487027663444	23.5631553283593	-15.5982850517248	0
ENSG00000233058	ENSG00000233058	NA	0.408976195880668	0	0	0	0	0	0	0	0	0	0	0	0	0	103.25697959675	45.0757168257863	58.181262770964	-13.1055459451777	0
ENSG00000233108	ENSG00000233108	NA	0.526750883120872	0	0	0	0	0	0	0	0	0	0	0	0	0	59.4157403220109	26.5115296976986	32.9042106243123	-6.39268092661369	0
ENSG00000233158	ENSG00000233158	NA	NA	0	0	0	0	0	0	0	0	0	0	0	0	0	4.50971097269253	1.60077744527285	2.90893352741968	-1.30815608214682	0
ENSG00000233222	ENSG00000233222	NA	0.223786649994345	0	0	0	0	0	0	0	0	0	0	0	0	0	34.8257310594622	5.58687710664196	29.2388539528202	-23.6519768461783	0
ENSG00000233230	ENSG00000233230	NA	0.22026985536073	0	0	0	0	0	0	0	0	0	0	0	0	0	8.5896430647383	1.26704865579425	7.32259440894406	-6.05554575314981	0
ENSG00000233297	ENSG00000233297	NA	0.316311073006165	0	0	0	0	0	0	0	0	0	0	0	0	1	3.2032399727374	1.31658872106184	1.88665125167555	-0.570062530613708	0
ENSG00000233325	ENSG00000233325	NA	0.283346065699007	0	0	0	0	0	0	0	0	0	0	0	0	0	1.36349451553282	0.484158761655624	0.8793357538772	-0.395176992221576	0
ENSG00000233554	ENSG00000233554	NA	0.36245063824766	0	0	0	0	0	0	0	0	0	0	0	0	0	27.0049086252533	10.214202772567	16.7907058526862	-6.57650308011918	0
ENSG00000233615	ENSG00000233615	NA	NA	0	0	0	0	0	0	0	0	0	0	0	0	0	8.99831003375311	2.21454008627454	6.78376994747857	-4.56922986120404	0
ENSG00000233885	ENSG00000233885	NA	0.267526763992006	0	0	0	0	0	0	0	0	0	0	0	0	0	56.3659793937431	22.5897925114357	33.7761868823074	-11.1863943708718	0
ENSG00000234028	EIF2AK3-DT	NA	0.285394477886984	0	0	0	0	0	0	0	0	0	0	0	0	0	20.4555571685825	6.18574449968186	14.2698126689006	-8.08406816921879	0
ENSG00000234106	ENSG00000234106	NA	0.204246541811691	0	0	0	0	0	0	0	0	0	0	0	0	0	11.9321035209888	5.22205521759844	6.71004830339034	-1.4879930857919	0
ENSG00000234166	ENSG00000234166	NA	0.384563540080929	0	0	0	0	0	0	0	0	0	0	0	0	0	94.3166886517805	41.7174314404967	52.5992572112838	-10.8818257707871	0
ENSG00000234338	ENSG00000234338	NA	0.316124562113778	0	0	0	0	0	0	0	0	0	0	0	0	0	14.5941987336811	3.60727401869631	10.9869247149848	-7.37965069628849	0
ENSG00000234354	ENSG00000234354	NA	0.17006133288614	0	0	0	0	0	0	0	0	0	0	0	0	0	14.2498883050495	8.00947040301566	6.24041790203384	1.76905250098182	0
ENSG00000234371	ENSG00000234371	NA	0.644029495035347	0	0	0	0	0	0	0	0	0	0	0	0	0	11.4683363365195	3.05221075579274	8.4161255807268	-5.36391482493405	0
ENSG00000234431	ENSG00000234431	NA	0.301408670308239	0	0	0	0	0	0	0	0	0	0	0	0	0	87.2468624910813	38.2671021582163	48.979760332865	-10.7126581746488	0
ENSG00000234630	ENSG00000234630	NA	0.258670581152795	0	0	0	0	0	0	0	0	0	0	0	0	0	48.0985965024941	16.5738212975548	31.5247752049393	-14.9509539073845	0
ENSG00000234678	ENSG00000234678	NA	0.293470252696747	0	0	0	0	0	0	0	0	0	0	0	0	0	2.86707564774457	0.482630312912323	2.38444533483225	-1.90181502191992	0
ENSG00000234840	LINC01239	NA	0.579985184989219	0	0	0	0	0	0	0	0	0	0	0	0	0	1.53580612966145	0.216921973612922	1.31888415604853	-1.10196218243561	0
ENSG00000234927	ENSG00000234927	NA	0.674386449054055	0	0	0	0	0	0	0	0	0	1	0	0	0	42.3487561706849	20.2861472431487	22.0626089275363	-1.77646168438761	0
ENSG00000234928	LINC01659	NA	0.595438741808808	0	0	0	0	0	0	0	0	0	0	0	0	0	33.4731044801965	14.6439452019229	18.8291592782737	-4.18521407635078	0
ENSG00000235084	ENSG00000235084	NA	0.186532480866619	0	0	0	0	0	0	0	0	0	0	0	0	0	73.1083612505704	27.4601607772442	45.6482004733262	-18.1880396960821	0
ENSG00000235085	ENSG00000235085	NA	0.24888955044576	0	0	0	0	0	0	0	0	0	0	0	0	0	36.7273228505145	10.463667492477	26.2636553580375	-15.7999878655605	0
ENSG00000235217	TSPY26P	NA	0.439808272428784	0	0	0	0	0	0	0	0	0	0	0	0	0	2.96885205443701	0.582227460554667	2.38662459388235	-1.80439713332768	0
ENSG00000235314	ENSG00000235314	NA	0.298811124402616	0	0	0	0	0	0	0	0	0	1	0	0	0	22.7878302587019	7.26156084573116	15.5262694129707	-8.26470856723959	0
ENSG00000235333	ENSG00000235333	NA	0.295289297128981	0	0	0	0	0	0	0	0	0	1	0	0	0	18.3029088333342	6.36978515609584	11.9331236772384	-5.56333852114252	0
ENSG00000235374	SSR4P1	NA	0.266417421511474	0	0	0	0	0	0	0	0	0	0	0	0	0	0.229168191738266	0.0391334784858402	0.190034713252426	-0.150901234766586	0
ENSG00000235437	LINC01278	NA	0.244131522154083	0	0	0	0	0	0	0	0	0	0	0	0	0	69.619463976029	8.50572425929737	61.1137397167316	-52.6080154574342	0
ENSG00000235459	ENSG00000235459	NA	0.21162420781671	0	0	0	0	0	0	0	0	0	0	0	0	0	6.29605991402521	3.24960966272497	3.04645025130023	0.203159411424735	0
ENSG00000235508	ENSG00000235508	NA	0.323073367251691	0	0	0	0	0	0	0	0	0	0	0	0	0	1.15504594878913	0.048376566702391	1.10666938208674	-1.05829281538435	0
ENSG00000235587	ENSG00000235587	NA	0.458152449971185	0	0	0	0	0	0	0	0	0	0	0	0	0	3.77141953639292	0.82864695812829	2.94277257826463	-2.11412562013634	0
ENSG00000235590	GNAS-AS1	NA	0.825476002843705	0	0	0	0	0	0	0	0	0	0	0	0	0	22.4055229965236	18.0436237994945	4.36189919702914	13.6817246024653	0
ENSG00000235875	ARHGEF7-AS2	NA	0.535549465665574	0	0	0	0	0	0	0	0	0	0	0	0	0	64.0722825438157	19.707649882335	44.3646326614806	-24.6569827791456	0
ENSG00000235978	ENSG00000235978	NA	0.303395732046472	0	0	0	0	0	0	0	0	0	0	0	0	0	122.71062821281	32.5673970624389	90.1432311503707	-57.5758340879318	0
ENSG00000235989	MORC2-AS1	NA	0.389840821868346	0	0	0	0	0	0	0	0	0	0	0	0	0	0.035396385518164	0.000470121231650575	0.0349262642865134	-0.0344561430548628	0
ENSG00000236060	ENSG00000236060	NA	0.417359401760944	0	0	0	0	0	0	0	0	0	0	0	0	0	32.7768858897554	10.1577820700753	22.6191038196801	-12.4613217496047	0
ENSG00000236266	ENSG00000236266	NA	0.282257582328245	0	0	0	0	0	0	0	0	0	0	0	0	0	6.21079568322721	1.5866709859677	4.62412469725952	-3.03745371129182	0
ENSG00000236333	ENSG00000236333	NA	0.587994152140722	0	0	0	0	0	0	0	0	0	0	0	0	0	30.6911441580765	8.61381922757333	22.0773249305032	-13.4635057029299	0
ENSG00000236472	ENSG00000236472	NA	0.263422657840063	0	0	0	0	0	0	0	0	0	0	0	0	0	21.6917993561355	11.4959937244094	10.1958056317261	1.30018809268332	0
ENSG00000236654	ENSG00000236654	NA	0.870116699560675	0	0	0	0	0	0	0	0	0	0	0	0	0	13.2557596068479	4.83457534626369	8.42118426058421	-3.58660891432052	0
ENSG00000236869	ZKSCAN7-AS1	NA	0.364169686970715	0	0	0	0	0	0	0	0	0	0	0	0	0	0.68268877607673	0.17412216996954	0.50856660610719	-0.33444443613765	0
ENSG00000236883	ENSG00000236883	NA	0.568744363537725	0	0	0	0	0	0	0	0	0	0	0	0	0	89.8259421707881	47.9085048304298	41.9174373403583	5.99106749007144	0
ENSG00000237017	ENSG00000237017	NA	0.146426350775546	0	0	0	0	0	0	0	0	0	0	0	0	0	87.4359416896446	30.9052999507136	56.5306417389309	-25.6253417882173	0
ENSG00000237200	ENSG00000237200	NA	NA	0	0	0	0	0	0	0	0	0	0	0	0	0	14.9611635286443	5.5457383240775	9.41542520456677	-3.86968688048927	0
ENSG00000237283	ENSG00000237283	NA	NA	0	0	0	0	0	0	0	0	0	0	0	0	0	5.04049889115666	1.1475755512992	3.89292333985746	-2.74534778855826	0
ENSG00000237357	ENSG00000237357	NA	0.296618632904126	0	0	0	0	0	0	0	0	0	0	0	0	0	71.7729883715958	31.9878736591683	39.7851147124275	-7.79724105325927	0
ENSG00000237425	ENSG00000237425	NA	NA	0	0	0	0	0	0	0	0	0	0	0	0	0	4.37667196330506	1.17641225103259	3.20025971227247	-2.02384746123988	0
ENSG00000237442	ENSG00000237442	NA	0.608574299188865	0	0	0	0	0	0	0	0	0	0	0	0	0	41.9133400614544	22.5877097672171	19.3256302942373	3.26207947297985	0
ENSG00000237730	ENSG00000237730	NA	0.334286312561426	0	0	0	0	0	0	0	0	0	0	0	0	0	40.0640592847248	13.8066245401929	26.257434744532	-12.4508102043391	0
ENSG00000237737	DCTN1-AS1	NA	0.33636274080683	0	0	0	0	0	0	0	0	0	0	0	0	0	25.324280636785	6.04108085664604	19.2831997801389	-13.2421189234929	0
ENSG00000239569	ENSG00000239569	NA	0.187438922290448	0	0	0	0	0	0	0	0	0	0	0	0	0	37.7815945084928	14.5634086663219	23.2181858421709	-8.65477717584898	0
ENSG00000240050	ENSG00000240050	NA	0.451909555599714	0	0	0	0	0	0	0	0	0	0	0	0	0	66.9626721286551	27.6261629600442	39.3365091686109	-11.7103462085667	0
ENSG00000240138	ENSG00000240138	NA	NA	0	0	0	0	0	0	0	0	0	0	0	0	0	35.0678322483925	16.1372347341122	18.9305975142803	-2.79336278016812	0
ENSG00000240180	ENSG00000240180	NA	0.301846793291501	0	0	0	0	0	0	0	0	0	0	0	0	0	0.297154024523086	0.0532951210299917	0.243858903493094	-0.190563782463102	0
ENSG00000240238	ENSG00000240238	NA	NA	0	0	0	0	0	0	0	0	0	0	0	0	0	16.1858499176108	8.86029870920576	7.32555120840506	1.5347475008007	0
ENSG00000240311	ENSG00000240311	NA	0.652919026330978	0	0	0	0	0	0	0	0	0	0	0	0	0	11.141602189349	4.52290733323695	6.61869485611207	-2.09578752287512	0
ENSG00000240682	ISY1	dec1	0.1333392303894	0	0	0	0	0	0	0	0	0	0	0	0	0	19.339625218212	2.7164297939752	16.6231954242368	-13.9067656302616	0
ENSG00000240771	ARHGEF25	dec5	0.432518268170869	0	0	0	0	0	0	0	0	0	0	0	0	0	82.7840214884698	27.1846645159712	55.5993569724986	-28.4146924565275	0
ENSG00000241180	ENSG00000241180	NA	0.70171224362178	0	0	0	0	0	0	0	0	0	1	0	0	0	70.3121942616833	36.5035452524124	33.8086490092709	2.69489624314149	0
ENSG00000241326	ENSG00000241326	NA	0.173038629880532	0	0	0	0	0	0	0	0	0	0	0	0	0	0.160287752348191	0.0277092307928392	0.132578521555352	-0.104869290762513	0
ENSG00000241525	LOC105371430	NA	0.526886662060566	0	0	0	0	0	0	0	0	0	0	0	0	0	0.474283181237669	0.181998376551833	0.292284804685837	-0.110286428134004	0
ENSG00000241720	ENSG00000241720	NA	0.442705147526004	0	0	0	0	0	0	0	0	0	0	0	0	0	15.2219511053555	6.44764022129828	8.77431088405724	-2.32667066275896	0
ENSG00000241954	ENSG00000241954	NA	NA	0	0	0	0	0	0	0	0	0	0	0	0	0	0.566455972520527	0.306350461839802	0.260105510680725	0.0462449511590766	0
ENSG00000241973	PI4KA	dec3	0.204382228686588	0	0	0	0	0	0	0	0	0	0	0	0	0	103.899657134096	28.0935225690487	75.8061345650475	-47.7126119959988	0
ENSG00000242294	STAG3L5P	NA	0.267081031412089	0	0	0	0	0	0	0	0	0	0	0	0	0	1.71875821476835	0.552550782912982	1.16620743185537	-0.613656648942385	0
ENSG00000242686	LOC101928521	NA	0.699938754031355	0	0	0	0	0	0	0	0	0	0	0	0	0	16.6822620673516	5.85137918858074	10.8308828787708	-4.9795036901901	0
ENSG00000242732	RTL5	NA	0.38757181717932	0	0	0	0	0	0	0	0	0	0	0	0	0	64.3215092966606	22.7242307715155	41.5972785251452	-18.8730477536297	0
ENSG00000242748	ENSG00000242748	NA	NA	0	0	0	0	0	0	0	0	0	0	0	0	0	6.49325481036566	2.26478436843726	4.2284704419284	-1.96368607349113	0
ENSG00000242970	ENSG00000242970	NA	0.187711282982103	0	0	0	0	0	0	0	0	0	0	0	0	0	5.64807895271886	2.07389743400409	3.57418151871477	-1.50028408471067	0
ENSG00000243094	ENSG00000243094	NA	NA	0	0	0	0	0	0	0	0	0	0	0	0	0	28.3361550590033	11.9344705750616	16.4016844839417	-4.46721390888003	0
ENSG00000243302	ENSG00000243302	NA	0.222512748951504	0	0	0	0	0	0	0	0	0	0	0	0	0	54.1452143899773	9.46681038252766	44.6784040074496	-35.211593624922	0
ENSG00000243368	ENSG00000243368	NA	0.193193811646765	0	0	0	0	0	0	0	0	0	0	0	0	0	47.0763578098374	12.0995596252518	34.9767981845856	-22.8772385593338	0
ENSG00000243403	ENSG00000243403	NA	0.224513274309145	0	0	0	0	0	0	0	0	0	0	0	0	0	6.4296683587612	4.60596159195623	1.82370676680497	2.78225482515126	0
ENSG00000243501	ENSG00000243501	NA	0.532252331290948	0	0	0	0	0	0	0	0	0	0	0	0	0	34.581448176636	19.6655026356596	14.9159455409764	4.74955709468329	0
ENSG00000243613	ENSG00000243613	NA	0.22407441877417	0	0	0	0	0	0	0	0	0	0	0	0	0	32.6716501269342	5.00276484479928	27.6688852821349	-22.6661204373356	0
ENSG00000243679	ENSG00000243679	NA	0.22488710113348	0	0	0	0	0	0	0	0	0	1	0	0	0	71.0294045153578	19.1275706703079	51.90183384505	-32.7742631747421	0
ENSG00000243730	ENSG00000243730	NA	NA	0	0	0	0	0	0	0	0	0	0	0	0	0	1.17626009741001	0.201526315314092	0.974733782095915	-0.773207466781822	0
ENSG00000243955	GSTA1	dec9	0.854744964981063	0	0	0	0	0	0	0	0	0	0	0	0	0	1.49539000769098	0.349594234463552	1.14579577322743	-0.796201538763875	0
ENSG00000244158	ENSG00000244158	NA	0.6389436914384	0	0	0	0	0	0	0	0	0	0	0	0	0	15.6625184237144	5.63848930707913	10.0240291166353	-4.38553980955616	0
ENSG00000244251	ENSG00000244251	NA	NA	0	0	0	0	0	0	0	0	0	0	0	0	0	35.6159656882472	5.25045184848263	30.3655138397646	-25.115061991282	0
ENSG00000244300	ENSG00000244300	NA	0.511748190708824	0	0	0	0	0	0	0	0	0	1	0	0	0	103.459577992326	43.4636492395309	59.9959287527955	-16.5322795132646	0
ENSG00000244331	ENSG00000244331	NA	NA	0	0	0	0	0	0	0	0	0	0	0	0	0	49.7199482419133	20.1878856775497	29.5320625643636	-9.34417688681395	0
ENSG00000244349	ENSG00000244349	NA	NA	0	0	0	0	0	0	0	0	0	0	0	0	0	1.18929381926824	0.407274885495588	0.782018933772657	-0.374744048277068	0
ENSG00000244405	ETV5	dec1	0.391867015349111	0	0	0	0	0	0	0	0	0	0	0	0	0	15.0588161541825	2.74205652308191	12.3167596311006	-9.57470310801866	0
ENSG00000244468	ENSG00000244468	NA	0.593381790072497	0	0	0	0	0	0	0	0	0	0	0	0	0	42.5130852757255	12.9041852352658	29.6089000404598	-16.704714805194	0
ENSG00000244491	ENSG00000244491	NA	0.263285752075136	0	0	0	0	0	0	0	0	0	0	0	0	0	143.603807966074	40.620400443448	102.983407522626	-62.3630070791783	0
ENSG00000244515	ENSG00000244515	NA	0.318550029986863	0	0	0	0	0	0	0	0	0	0	0	0	0	51.5993137490086	28.9630840050636	22.636229743945	6.32685426111858	0
ENSG00000244527	ENSG00000244527	NA	0.461581225849546	0	0	0	0	0	0	0	0	0	0	0	0	0	19.7804278363068	2.52146558241375	17.2589622538931	-14.7374966714793	0
ENSG00000245060	LINC00847	NA	0.186855534167833	0	0	0	0	0	0	0	0	0	0	0	0	0	44.7881195316577	27.4476714128546	17.3404481188031	10.1072232940515	0
ENSG00000245261	ENSG00000245261	NA	0.242306852946385	0	0	0	0	0	0	0	0	0	0	0	0	0	87.5620314631569	27.9461454250575	59.6158860380994	-31.6697406130419	0
ENSG00000245848	CEBPA	dec7	0.635422892502778	0	0	0	0	0	0	0	0	0	1	0	0	0	8.33525515841522	3.2443067313973	5.09094842701792	-1.84664169562063	0
ENSG00000245857	GS1-24F4.2	NA	0.896501561946847	0	0	0	0	0	0	0	0	0	0	0	0	0	18.6404169863566	6.18216162684996	12.4582553595066	-6.27609373265666	0
ENSG00000245975	LOC101928725	NA	0.340934085361542	0	0	0	0	0	0	0	0	0	0	0	0	0	15.8988523719282	5.23260720341309	10.6662451685151	-5.43363796510201	0
ENSG00000246100	ENSG00000246100	NA	0.420060073723182	0	0	0	0	0	0	0	0	0	1	0	0	0	94.7589661946761	39.5460401672304	55.2129260274457	-15.6668858602152	0
ENSG00000246705	H2AJ	NA	0.375542743342328	0	0	0	0	0	0	0	0	0	0	0	0	0	49.4668381575163	11.9597111130062	37.5071270445101	-25.5474159315039	0
ENSG00000246792	ENSG00000246792	NA	0.486750442389572	0	0	0	0	0	0	0	0	0	0	0	0	0	1.97425936367971	0.6836192967813	1.29064006689841	-0.607020770117108	0
ENSG00000247095	MIR210HG	NA	0.384035167232486	0	0	0	0	0	0	0	0	0	1	0	0	0	18.4189618047828	4.50955304299511	13.9094087617877	-9.39985571879254	0
ENSG00000247121	ENSG00000247121	NA	0.240693373660767	0	0	0	0	0	0	0	0	0	0	0	0	0	143.503426535012	30.25791060367	113.245515931342	-82.9876053276722	0
ENSG00000247993	ENSG00000247993	NA	0.781402366546989	0	0	0	0	0	0	0	0	0	0	0	0	1	12.1930342493967	4.65433710863985	7.53869714075688	-2.88436003211704	0
ENSG00000248008	NRAV	NA	0.43464458109715	0	0	0	0	0	0	0	0	0	0	0	0	0	123.825438247774	37.244971468899	86.5804667788755	-49.3354953099765	0
ENSG00000248027	LOC100128386	NA	0.409313598146694	0	0	0	0	0	0	0	0	0	0	0	0	0	97.0814151330502	32.6190616875693	64.4623534454809	-31.8432917579116	0
ENSG00000248120	ENSG00000248120	NA	NA	0	0	0	0	0	0	0	0	0	0	0	0	0	16.6455201445125	6.62532775363543	10.0201923908771	-3.39486463724168	0
ENSG00000248174	LINC02268	NA	0.544176626634511	0	0	0	0	0	0	0	0	0	1	0	0	0	10.7720510976062	3.6823513991546	7.08969969845157	-3.40734829929697	0
ENSG00000248405	PRR5-ARHGAP8	dec9	0.39921742342574	0	0	0	0	0	0	0	0	0	0	0	0	0	24.130750933225	6.38825626954387	17.7424946636811	-11.3542383941373	0
ENSG00000248540	LOC283731	NA	0.761928641008215	0	0	0	0	0	0	0	0	0	1	0	0	0	1.98201714672257	0.937982804001338	1.04403434272123	-0.106051538719895	0
ENSG00000248712	CCDC153	dec7	0.555124779135819	0	0	0	0	0	0	0	0	0	0	0	0	0	52.619921246658	14.9294889550497	37.6904322916083	-22.7609433365586	0
ENSG00000248734	ENSG00000248734	NA	0.20610524097152	0	0	0	0	0	0	0	0	0	0	0	0	0	21.5833047742849	2.15757928283871	19.4257254914461	-17.2681462086074	0
ENSG00000248871	TNFSF12-TNFSF13	dec2	0.310329774531561	0	0	0	0	0	0	0	0	0	0	0	0	0	62.6970230314	13.6776441688019	49.0193788625981	-35.3417346937961	0
ENSG00000248890	HHIP-AS1	NA	0.462210478099171	0	0	0	0	0	0	0	0	0	0	0	0	0	57.454861995514	26.2614214896157	31.1934405058983	-4.93201901628259	0
ENSG00000249421	ADAMTS19-AS1	NA	0.820432612312812	0	0	0	0	0	0	0	0	0	0	0	0	0	0.946257280176624	0.222836743448684	0.72342053672794	-0.500583793279255	0
ENSG00000249572	ENSG00000249572	NA	0.323429395705789	0	0	0	0	0	0	0	0	0	0	0	0	0	16.7161468040985	3.29973920270533	13.4164076013932	-10.1166683986879	0
ENSG00000249908	ENSG00000249908	NA	0.219845342907004	0	0	0	0	0	0	0	0	0	0	0	0	0	2.34633468754327	0.289803293925963	2.05653139361731	-1.76672809969135	0
ENSG00000249920	ENSG00000249920	NA	0.590082423524858	0	0	0	0	0	0	0	0	0	0	0	0	0	29.88467631202	10.9963480168535	18.8883282951665	-7.89198027831298	0
ENSG00000250318	ENSG00000250318	NA	0.35387575782135	0	0	0	0	0	0	0	0	0	0	0	0	0	1.77784974561924	0.380094658087227	1.39775508753201	-1.01766042944479	0
ENSG00000250709	CCDC169-SOHLH2	dec4	0.834256955945493	0	0	0	0	0	0	0	0	0	0	0	0	0	27.7118600253395	13.6199393383004	14.0919206870391	-0.471981348738645	0
ENSG00000250891	ENSG00000250891	NA	0.866662089125785	0	0	0	0	0	0	0	0	0	0	0	0	0	0.46278023728016	0.114251340050501	0.348528897229659	-0.234277557179158	0
ENSG00000250966	ENSG00000250966	NA	0.513495211104778	0	0	0	0	0	0	0	0	0	0	0	0	0	41.7700072492182	13.507829177865	28.2621780713533	-14.7543488934883	0
ENSG00000251279	ENSG00000251279	NA	0.269115545905575	0	0	0	0	0	0	0	0	0	0	0	0	0	14.068995017334	1.56095257097511	12.5080424463589	-10.9470898753838	0
ENSG00000251396	ENSG00000251396	NA	0.38387736710283	0	0	0	0	0	0	0	0	0	0	0	0	0	0.909961699766067	0.0793119863056858	0.830649713460381	-0.751337727154695	0
ENSG00000251455	ENSG00000251455	NA	0.248314462975613	0	0	0	0	0	0	0	0	0	0	0	0	0	63.4102123691638	22.155371021029	41.2548413481349	-19.0994703271059	0
ENSG00000251493	FOXD1	dec5	0.780156942321404	0	0	0	0	0	0	0	0	0	0	0	0	1	18.8333030475206	10.4272442429101	8.4060588046105	2.02118543829955	0
ENSG00000251537	ENSG00000251537	NA	0.463982693962717	0	0	0	0	0	0	0	0	0	0	0	0	0	0.447699360222209	0.125804187735095	0.321895172487114	-0.196090984752019	0
ENSG00000251580	LINC02482	NA	0.312122628820429	0	0	0	0	0	0	0	0	0	0	0	0	0	7.73406490930427	2.07979478224903	5.65427012705525	-3.57447534480622	0
ENSG00000251602	LOC100507437	NA	0.430228382526242	0	0	0	0	0	0	0	0	0	0	0	0	0	14.7777705054357	5.94469974232427	8.83307076311139	-2.88837102078712	0
ENSG00000251680	ENSG00000251680	NA	0.72479422236043	0	0	0	0	0	0	0	0	0	0	0	0	0	3.63600294022861	1.00900078952438	2.62700215070423	-1.61800136117985	0
ENSG00000253144	ENSG00000253144	NA	0.231112147468299	0	0	0	0	0	0	0	0	0	0	0	0	0	2.12974515203585	0.573216126996721	1.55652902503913	-0.983312898042405	0
ENSG00000253172	ENSG00000253172	NA	NA	0	0	0	0	0	0	0	0	0	0	0	0	0	0.893088029762977	0.200727314858624	0.692360714904354	-0.49163340004573	0
ENSG00000253570	ENSG00000253570	NA	0.224454640755986	0	0	0	0	0	0	0	0	0	0	0	0	0	0.911370655771186	0.210460880336192	0.700909775434994	-0.490448895098802	0
ENSG00000253605	ENSG00000253605	NA	NA	0	0	0	0	0	0	0	0	0	0	0	0	0	7.87208886688259	2.63982724202556	5.23226162485703	-2.59243438283147	0
ENSG00000253696	KBTBD11-OT1	NA	0.591073227873548	0	0	0	0	0	0	0	0	0	0	0	0	0	28.8393023748056	11.1395180212699	17.6997843535357	-6.56026633226575	0
ENSG00000253764	LOC101928058	NA	0.522366841473431	0	0	0	0	0	0	0	0	0	0	0	0	0	70.7482299535322	25.4990687944938	45.2491611590385	-19.7500923645447	0
ENSG00000253851	ENSG00000253851	NA	0.773576313103366	0	0	0	0	0	0	0	0	0	0	0	0	0	0.398017634171585	0.139013812390422	0.259003821781163	-0.11999000939074	0
ENSG00000253900	ENSG00000253900	NA	0.269148426383964	0	0	0	0	0	0	0	0	0	0	0	0	0	7.12324772241942	1.76958926746414	5.35365845495528	-3.58406918749114	0
ENSG00000253982	LOC101927752	NA	0.181928991053591	0	0	0	0	0	0	0	0	0	0	0	0	0	15.3102618080136	5.2256918692136	10.0845699388	-4.85887806958641	0
ENSG00000254024	ENSG00000254024	NA	0.72035238942253	0	0	0	0	0	0	0	0	0	0	0	0	0	41.2298930651981	20.1231288966558	21.1067641685423	-0.983635271886449	0
ENSG00000254035	ENSG00000254035	NA	0.496558659217877	0	0	0	0	0	0	0	0	0	0	0	0	0	81.946030918673	20.0717485561672	61.8742823625058	-41.8025338063386	0
ENSG00000254236	ENSG00000254236	NA	0.264044430694893	0	0	0	0	0	0	0	0	0	0	0	0	0	1.51774094763854	0.532756511273997	0.984984436364544	-0.452227925090547	0
ENSG00000254400	ENSG00000254400	NA	0.337955903827858	0	0	0	0	0	0	0	0	0	0	0	0	0	6.74722627841469	1.3021456702855	5.44508060812918	-4.14293493784368	0
ENSG00000254429	ENSG00000254429	NA	0.517809270349783	0	0	0	0	0	0	0	0	0	0	0	0	0	19.7033985686538	6.14221039097659	13.5611881776772	-7.41897778670059	0
ENSG00000254788	CKLF-CMTM1	dec10	0.369267573497632	0	0	0	0	0	0	0	0	0	0	0	0	0	98.7254193581417	45.7299196113939	52.9954997467478	-7.26558013535393	0
ENSG00000254821	ENSG00000254821	NA	0.280160030467388	0	0	0	0	0	0	0	0	0	0	0	0	0	28.159245490411	12.7335686396643	15.4256768507467	-2.69210821108248	0
ENSG00000254829	ENSG00000254829	NA	0.534276671718242	0	0	0	0	0	0	0	0	0	0	0	0	0	3.41834835938629	1.17907011003794	2.23927824934835	-1.06020813931041	0
ENSG00000254901	BORCS8	NA	0.134447655186113	0	0	0	0	0	0	0	0	0	0	0	0	0	84.1729455246669	18.6079512531886	65.5649942714784	-46.9570430182898	0
ENSG00000254928	ENSG00000254928	NA	0.410610349607097	0	0	0	0	0	0	0	0	0	0	0	0	0	82.1104038896584	46.1240550530267	35.9863488366317	10.137706216395	0
ENSG00000255198	SNHG9	NA	0.210918592823822	0	0	0	0	0	0	0	0	0	0	0	0	0	5.10562916915366	1.39420730093482	3.71142186821884	-2.31721456728402	0
ENSG00000255202	ENSG00000255202	NA	0.713328658212721	0	0	0	0	0	0	0	0	0	0	0	0	0	16.7754489288852	6.52946021259701	10.2459887162882	-3.71652850369119	0
ENSG00000255277	ABCC6P2	NA	0.591010422336861	0	0	0	0	0	0	0	0	0	0	0	0	0	77.7091504998198	33.4377794218287	44.271371077991	-10.8335916561623	0
ENSG00000255513	ENSG00000255513	NA	0.230906909006132	0	0	0	0	0	0	0	0	0	0	0	0	0	2.7364003011571	0.99750026002882	1.73890004112828	-0.741399781099464	0
ENSG00000256001	LOC107984450	NA	0.61248090145149	0	0	0	0	0	0	0	0	0	0	0	0	0	71.0682530751481	41.0291827089809	30.0390703661673	10.9901123428136	0
ENSG00000256196	ENSG00000256196	NA	0.623122448897034	0	0	0	0	0	0	0	0	0	1	0	0	0	34.0392591191373	10.9800386612709	23.0592204578664	-12.0791817965955	0
ENSG00000256469	ENSG00000256469	NA	0.373329166130918	0	0	0	0	0	0	0	0	0	0	0	0	0	39.7888514962284	18.0533988853768	21.7354526108516	-3.68205372547487	0
ENSG00000256632	ENSG00000256632	NA	0.364084628656008	0	0	0	0	0	0	0	0	0	0	0	0	0	70.6727147732928	15.680663636531	54.9920511367618	-39.3113875002307	0
ENSG00000256747	ENSG00000256747	NA	0.322511701641412	0	0	0	0	0	0	0	0	0	0	0	0	0	3.22140507899756	1.32080794752886	1.9005971314687	-0.579789183939832	0
ENSG00000256806	C17orf100	dec10	0.597960060508164	0	0	0	0	0	0	0	0	0	0	0	0	0	34.2256988429185	14.8120751633689	19.4136236795496	-4.60154851618066	0
ENSG00000256967	ENSG00000256967	NA	0.26098699342095	0	0	0	0	0	0	0	0	0	1	0	0	0	90.4860546587017	43.9964285889546	46.4896260697471	-2.49319748079245	0
ENSG00000257038	LOC100287837	NA	0.395439960602826	0	0	0	0	0	0	0	0	0	0	0	0	0	38.9454333268619	17.5631739946937	21.3822593321682	-3.81908533747445	0
ENSG00000257043	ENSG00000257043	NA	0.382459941684723	0	0	0	0	0	0	0	0	0	0	0	0	0	3.3167681512733	0.921184245969324	2.39558390530398	-1.47439965933465	0
ENSG00000257542	OR7E47P	NA	0.676092516898606	0	0	0	0	0	0	0	0	0	0	0	0	0	13.4413436637051	7.69518827636686	5.74615538733823	1.94903288902863	0
ENSG00000257545	LOC100287944	NA	0.233729271157321	0	0	0	0	0	0	0	0	0	0	0	0	0	6.7804229668197	1.58107966283578	5.19934330398392	-3.61826364114814	0
ENSG00000257550	LOC100652999	NA	0.237138608165571	0	0	0	0	0	0	0	0	0	0	0	0	0	53.761759176259	11.878780281182	41.882978895077	-30.004198613895	0
ENSG00000257621	PSMA3-AS1	NA	0.209896451182418	0	0	0	0	0	0	0	0	0	0	0	0	0	1.50677908193542	0.408272207342539	1.09850687459288	-0.690234667250337	0
ENSG00000257660	ADCY6-DT	NA	0.526324811055791	0	0	0	0	0	0	0	0	0	0	0	0	0	10.0446429630747	3.31870142119841	6.72594154187631	-3.40724012067789	0
ENSG00000257769	ENSG00000257769	NA	0.155004010581958	0	0	0	0	0	0	0	0	0	0	0	0	0	61.3972637861399	23.3759817300203	38.0212820561196	-14.6453003260994	0
ENSG00000257913	DDN-AS1	NA	0.257765300261629	0	0	0	0	0	0	0	0	0	0	0	0	0	1.2865110663066	0.488500537659627	0.798010528646972	-0.309509990987345	0
ENSG00000257949	TEN1	dec9	0.181799799710803	0	0	0	0	0	0	0	0	0	1	0	0	0	111.348345797682	31.2797884384478	80.0685573592345	-48.7887689207867	0
ENSG00000258177	ENSG00000258177	NA	0.3944503266365	0	0	0	0	0	0	0	0	0	1	0	0	0	127.176930712584	36.9448453490514	90.2320853635325	-53.2872400144811	0
ENSG00000258199	ENSG00000258199	NA	0.191296338954308	0	0	0	0	0	0	0	0	0	0	0	0	0	14.5268194453287	5.06404079438477	9.46277865094392	-4.39873785655916	0
ENSG00000258430	ENSG00000258430	NA	0.14600911661258	0	0	0	0	0	0	0	0	0	0	0	0	0	125.065964309682	30.2677815604095	94.798182749273	-64.5304011888636	0
ENSG00000258457	LOC107984660	NA	0.212085131905381	0	0	0	0	0	0	0	0	0	0	0	0	0	18.9080304600276	6.51216086625002	12.3958695937776	-5.88370872752762	0
ENSG00000258613	ENSG00000258613	NA	0.529909285857373	0	0	0	0	0	0	0	0	0	0	0	0	0	10.6212421066394	3.40021133592618	7.22103077071326	-3.82081943478708	0
ENSG00000258634	ENSG00000258634	NA	0.248273567414747	0	0	0	0	0	0	0	0	0	0	0	0	0	33.9906359132328	14.8221483614231	19.1684875518097	-4.34633919038655	0
ENSG00000258702	ENSG00000258702	NA	0.748878600526409	0	0	0	0	0	0	0	0	0	0	0	0	0	0.645941690730794	0.114504325036585	0.531437365694209	-0.416933040657623	0
ENSG00000258708	SLC25A21-AS1	NA	0.290293960190929	0	0	0	0	0	0	0	0	0	0	0	0	0	5.27847934443161	1.16563154088644	4.11284780354517	-2.94721626265873	0
ENSG00000258813	ENSG00000258813	NA	0.240344661063392	0	0	0	0	0	0	0	0	0	0	0	0	0	7.73505435850159	2.75671505525479	4.97833930324679	-2.221624247992	0
ENSG00000258830	ENSG00000258830	NA	0.202080921205035	0	0	0	0	0	0	0	0	0	0	0	0	0	143.732751865769	33.8487917382262	109.883960127542	-76.0351683893163	0
ENSG00000258890	CEP95	dec6	0.207319206674509	0	0	0	0	0	0	0	0	0	0	0	0	0	22.3834474036457	8.41679544359599	13.9666519600497	-5.54985651645371	0
ENSG00000259018	ENSG00000259018	NA	0.439300780268514	0	0	0	0	0	0	0	0	0	0	0	0	0	21.8895268813288	5.14803957773768	16.7414873035911	-11.5934477258535	0
ENSG00000259078	ENSG00000259078	NA	NA	0	0	0	0	0	0	0	0	0	0	0	0	0	43.3203123044546	10.7550294890532	32.5652828154014	-21.8102533263482	0
ENSG00000259081	ENSG00000259081	NA	0.421159162839361	0	0	0	0	0	0	0	0	0	0	0	0	0	16.2985389929525	5.31415759473673	10.9843813982158	-5.67022380347904	0
ENSG00000259238	ENSG00000259238	NA	0.216810335430592	0	0	0	0	0	0	0	0	0	0	0	0	0	15.9165148047925	4.91446226117469	11.0020525436178	-6.08759028244313	0
ENSG00000259244	ENSG00000259244	NA	0.289890686109774	0	0	0	0	0	0	0	0	0	0	1	0	0	2.15536407796762	0.701091208882738	1.45427286908488	-0.753181660202142	0
ENSG00000259287	ENSG00000259287	NA	0.215777118107601	0	0	0	0	0	0	0	0	0	0	0	0	0	11.8114791206482	4.85503919356961	6.95643992707862	-2.10140073350901	0
ENSG00000259408	ENSG00000259408	NA	0.248189803823105	0	0	0	0	0	0	0	0	0	0	0	0	0	6.62102350039406	2.67043820307402	3.95058529732004	-1.28014709424602	0
ENSG00000259426	LOC145694	NA	0.464526387792463	0	0	0	0	0	0	0	0	0	0	0	0	0	9.70999871674767	3.14128054373683	6.56871817301084	-3.42743762927401	0
ENSG00000259429	ENSG00000259429	NA	0.389502563152306	0	0	0	0	0	0	0	0	0	0	0	0	0	65.4009073401786	18.9374780729193	46.4634292672592	-27.5259511943399	0
ENSG00000259514	ENSG00000259514	NA	0.703738904370588	0	0	0	0	0	0	0	0	0	1	0	0	0	25.4619134356562	12.461391058771	13.0005223768853	-0.539131318114265	0
ENSG00000259553	ENSG00000259553	NA	0.625717613778185	0	0	0	0	0	0	0	0	0	0	0	0	0	43.9138776653849	12.530035985387	31.3838416799979	-18.8538056946109	0
ENSG00000259673	IQCH-AS1	NA	0.207851866969483	0	0	0	0	0	0	0	0	0	0	0	0	0	83.2860075989599	26.0886940410169	57.1973135579429	-31.108619516926	0
ENSG00000259877	ENSG00000259877	NA	0.217601273994217	0	0	0	0	0	0	0	0	0	0	0	0	0	1.69228653222518	0.39825133424191	1.29403519798327	-0.89578386374136	0
ENSG00000259891	ENSG00000259891	NA	0.293501293121784	0	0	0	0	0	0	0	0	0	0	0	0	0	25.752120460633	8.97967986670863	16.7724405939243	-7.7927607272157	0
ENSG00000259984	ENSG00000259984	NA	0.223958422565169	0	0	0	0	0	0	0	0	0	0	0	0	0	33.0023051068394	13.1187018532694	19.8836032535701	-6.76490140030066	0
ENSG00000260051	ENSG00000260051	NA	0.252371531098458	0	0	0	0	0	0	0	0	0	1	0	0	0	62.0479720325419	14.910669268835	47.1373027637069	-32.2266334948719	0
ENSG00000260077	ENSG00000260077	NA	0.229175990622366	0	0	0	0	0	0	0	0	0	0	0	0	0	13.6080716163993	4.34806258731259	9.26000902908666	-4.91194644177406	0
ENSG00000260083	MIR762HG	NA	0.176989168581583	0	0	0	0	0	0	0	0	0	0	0	0	0	12.6819714744463	2.28050076889373	10.4014707055526	-8.12096993665882	0
ENSG00000260097	SPDYE6	NA	0.264152906111015	0	0	0	0	0	0	0	0	0	0	0	0	0	53.4612383289919	19.8194988238949	33.641739505097	-13.8222406812021	0
ENSG00000260111	ENSG00000260111	NA	0.347393256637597	0	0	0	0	0	0	0	0	0	0	0	0	0	40.7298634310663	21.3243441909126	19.4055192401537	1.91882495075886	0
ENSG00000260236	ENSG00000260236	NA	0.289450485486034	0	0	0	0	0	0	0	0	0	0	0	0	0	3.01355505036236	0.97557088001564	2.03798417034672	-1.06241329033108	0
ENSG00000260269	ENSG00000260269	NA	0.164083154176091	0	0	0	0	0	0	0	0	0	0	0	0	0	52.3681345310914	17.3380311168967	35.0301034141947	-17.692072297298	0
ENSG00000260274	ENSG00000260274	NA	0.18442346503284	0	0	0	0	0	0	0	0	0	0	0	0	0	22.1115835556142	6.29020334974947	15.8213802058647	-9.53117685611521	0
ENSG00000260296	ENSG00000260296	NA	0.357256300770673	0	0	0	0	0	0	0	0	0	0	1	0	0	4.16648140857212	2.29345201365292	1.8730293949192	0.42042261873372	0
ENSG00000260345	ENSG00000260345	NA	0.228453972385687	0	0	0	0	0	0	0	0	0	0	0	0	0	71.6976000233932	26.1786933953445	45.5189066280487	-19.3402132327042	0
ENSG00000260418	ENSG00000260418	NA	0.586835718124214	0	0	0	0	0	0	0	0	0	0	0	0	0	2.44634527061069	0.831870884829208	1.61447438578148	-0.782603500952268	0
ENSG00000260456	C16orf95	dec10	0.627239710260065	0	0	0	0	0	0	0	0	0	0	0	0	0	16.7948419957397	2.4027987294062	14.3920432663334	-11.9892445369272	0
ENSG00000260461	ENSG00000260461	NA	0.246188048663609	0	0	0	0	0	0	0	0	0	0	0	0	0	4.87045804509091	2.28797221193277	2.58248583315814	-0.294513621225366	0
ENSG00000260494	ENSG00000260494	NA	0.315830655302501	0	0	0	0	0	0	0	0	0	0	0	0	0	0.58775217372279	0.178103396553393	0.409648777169398	-0.231545380616005	0
ENSG00000260577	ENSG00000260577	NA	0.747595042286485	0	0	0	0	0	0	0	0	0	0	0	0	1	74.959418874614	44.0776509961428	30.8817678784713	13.1958831176715	0
ENSG00000260588	ENSG00000260588	NA	0.268129466073965	0	0	0	0	0	0	0	0	0	0	0	0	0	5.08305781948571	0.442714153952818	4.64034366553289	-4.19762951158007	0
ENSG00000260725	ENSG00000260725	NA	0.956173823428051	0	0	0	0	0	0	0	0	0	0	0	0	0	20.4284664180159	10.1174592331261	10.3110071848898	-0.193547951763659	0
ENSG00000260755	ENSG00000260755	NA	0.243566481410065	0	0	0	0	0	0	0	0	0	1	0	0	0	16.7921959902974	4.09218632111172	12.7000096691857	-8.607823348074	0
ENSG00000260805	ENSG00000260805	NA	0.328871541318145	0	0	0	0	0	0	0	0	0	0	0	0	0	52.2627362481984	25.3929615733539	26.8697746748445	-1.47681310149054	0
ENSG00000260808	ENSG00000260808	NA	0.176403294523616	0	0	0	0	0	0	0	0	0	0	0	0	0	41.4195314890307	15.0281699027954	26.3913615862353	-11.36319168344	0
ENSG00000260851	ENSG00000260851	NA	0.197556695502003	0	0	0	0	0	0	0	0	0	0	0	0	0	18.1152268839527	5.98514170779753	12.1300851761552	-6.14494346835767	0
ENSG00000260869	ENSG00000260869	NA	0.18789204184523	0	0	0	0	0	0	0	0	0	0	0	0	0	88.1267757954021	27.5234164401582	60.6033593552439	-33.0799429150858	0
ENSG00000260879	ENSG00000260879	NA	0.309403527114744	0	0	0	0	0	0	0	0	0	0	0	0	0	3.68570520102249	0.846612265923535	2.83909293509896	-1.99248066917542	0
ENSG00000260898	ADPGK-AS1	NA	0.226851846597841	0	0	0	0	0	0	0	0	0	0	0	0	0	4.0493712964429	0.459598850290827	3.58977244615207	-3.13017359586124	0
ENSG00000260922	ENSG00000260922	NA	0.766784111866553	0	0	0	0	0	0	0	0	0	1	0	0	0	59.4317294329211	26.0089071867427	33.4228222461784	-7.41391505943575	0
ENSG00000260944	FOXC2-AS1	NA	0.668213579477964	0	0	0	0	0	0	0	0	0	1	0	0	0	37.2006753665985	19.2093690402723	17.9913063263262	1.21806271394605	0
ENSG00000261349	ENSG00000261349	NA	0.248275756956526	0	0	0	0	0	0	0	0	0	0	0	0	0	19.0423722650975	8.75382359641176	10.2885486686857	-1.53472507227396	0
ENSG00000261373	VPS9D1-AS1	NA	0.223516832618098	0	0	0	0	0	0	0	0	0	0	0	0	0	90.3058025656588	26.2167699699973	64.0890325956615	-37.8722626256642	0
ENSG00000261408	TEN1-CDK3	NA	0.205830522351655	0	0	0	0	0	0	0	0	0	1	0	0	0	96.5364744927327	26.5493543393122	69.9871201534205	-43.4377658141082	0
ENSG00000261416	ENSG00000261416	NA	0.688667453128158	0	0	0	0	0	0	0	0	0	0	0	0	0	1.71982464361283	0.156619060346722	1.56320558326611	-1.40658652291938	0
ENSG00000261423	TMEM202-AS1	NA	0.316656317716979	0	0	0	0	0	0	0	0	0	0	0	0	0	43.8178525187041	13.9159947502539	29.9018577684502	-15.9858630181962	0
ENSG00000261437	LOC100288748	NA	0.604466713973054	0	0	0	0	0	0	0	0	0	0	0	0	0	58.5158732999061	25.3554034439634	33.1604698559427	-7.8050664119793	0
ENSG00000261459	ENSG00000261459	NA	0.150530428080964	0	0	0	0	0	0	0	0	0	0	0	0	0	17.4815501643989	5.56331457990853	11.9182355844904	-6.35492100458186	0
ENSG00000261587	TMEM249	dec5	0.658608486590167	0	0	0	0	0	0	0	0	0	1	0	0	0	11.4531038561388	5.2667214546066	6.18638240153219	-0.919660946925584	0
ENSG00000261603	PRSS46P	NA	0.628720337876083	0	0	0	0	0	0	0	0	0	0	0	0	0	71.4845486851516	39.3805150193303	32.1040336658213	7.27648135350906	0
ENSG00000261716	H2BC20P	NA	0.260432458418805	0	0	0	0	0	0	0	0	0	0	1	0	0	16.6502178649677	7.48059356144251	9.16962430352516	-1.68903074208265	0
ENSG00000261732	ENSG00000261732	NA	0.217852018957847	0	0	0	0	0	0	0	0	0	0	0	0	0	56.4054394812779	17.7284498659692	38.6769896153086	-20.9485397493394	0
ENSG00000261737	CLCA4-AS1	NA	0.349518288004092	0	0	0	0	0	0	0	0	0	0	0	0	0	0.717215647418716	0.132566722678337	0.584648924740379	-0.452082202062041	0
ENSG00000261812	ENSG00000261812	NA	0.482768414831722	0	0	0	0	0	0	0	0	0	0	0	0	0	0.108801967283228	0.0422233364848657	0.0665786307983627	-0.024355294313497	0
ENSG00000261821	ENSG00000261821	NA	0.883309245941673	0	0	0	0	0	0	0	0	0	0	0	0	0	31.7565243505362	15.8338095621086	15.9227147884277	-0.0889052263190955	0
ENSG00000262112	ENSG00000262112	NA	0.352549264365441	0	0	0	0	0	0	0	0	0	0	0	0	0	19.3630910682941	11.026151280693	8.33693978760111	2.68921149309186	0
ENSG00000262115	ENSG00000262115	NA	0.322830712991547	0	0	0	0	0	0	0	0	0	0	0	0	0	42.7260894874021	21.8417828354346	20.8843066519675	0.957476183467023	0
ENSG00000262500	ENSG00000262500	NA	0.5398756841966	0	0	0	0	0	0	0	0	0	0	0	0	0	0.720456541127455	0.666718918231202	0.0537376228962525	0.61298129533495	0
ENSG00000262528	ENSG00000262528	NA	0.338932550844094	0	0	0	0	0	0	0	0	0	0	0	0	0	48.0566540275262	20.245390210087	27.8112638174392	-7.56587360735226	0
ENSG00000262554	ENSG00000262554	NA	0.193121038779309	0	0	0	0	0	0	0	0	0	0	0	0	0	0.821109030707103	0.134202081296192	0.686906949410911	-0.552704868114719	0
ENSG00000262691	ENSG00000262691	NA	0.466734718317813	0	0	0	0	0	0	0	0	0	0	0	0	0	89.5243824855124	42.1596107956174	47.364771689895	-5.20516089427757	0
ENSG00000262712	ENSG00000262712	NA	0.310925732259377	0	0	0	0	0	0	0	0	0	0	0	0	1	57.2860876285626	24.4090935563796	32.876994072183	-8.46790051580341	0
ENSG00000262772	ENSG00000262772	NA	0.751222305119158	0	0	0	0	0	0	0	0	0	0	0	0	0	3.78281137902585	0.963903764618899	2.81890761440695	-1.85500384978805	0
ENSG00000262953	ENSG00000262953	NA	0.665413075451712	0	0	0	0	0	0	0	0	0	0	0	0	0	21.5846567099276	12.4330648022339	9.15159190769368	3.28147289454022	0
ENSG00000263080	LOC105371083	NA	NA	0	0	0	0	0	0	0	0	0	0	0	0	0	15.6266444442594	5.7722023841395	9.85444206011986	-4.08223967598036	0
ENSG00000263271	ENSG00000263271	NA	0.250661815526258	0	0	0	0	0	0	0	0	0	0	0	0	1	9.72229705674069	1.88123084268969	7.841066214051	-5.9598353713613	0
ENSG00000263400	TMEM220-AS1	NA	0.361881171652705	0	0	0	0	0	0	0	0	0	0	0	0	0	24.053595087753	6.34235574599274	17.7112393417603	-11.3688835957675	0
ENSG00000263464	PPIAL4C	NA	0.504013565480556	0	0	0	0	0	0	0	0	0	0	0	0	0	5.54589252556604	0.904100119586759	4.64179240597928	-3.73769228639252	0
ENSG00000263503	ENSG00000263503	NA	0.526466365396968	0	0	0	0	0	0	0	0	0	0	0	0	1	0.783899543316	0.690210112988988	0.0936894303270119	0.596520682661976	0
ENSG00000263620	ENSG00000263620	NA	0.233192725636052	0	0	0	0	0	0	0	0	0	0	0	0	0	63.4059829901172	24.8625998230496	38.5433831670676	-13.680783344018	0
ENSG00000263753	LINC00667	NA	0.142770586059856	0	0	0	0	0	0	0	0	0	0	0	0	0	1.44747074486344	0.676640711575809	0.770830033287628	-0.094189321711819	0
ENSG00000264016	ENSG00000264016	NA	0.404891855663695	0	0	0	0	0	0	0	0	0	0	0	0	0	1.05997371317327	0.197215133238271	0.862758579935002	-0.665543446696731	0
ENSG00000264207	ENSG00000264207	NA	0.306302188657635	0	0	0	0	0	0	0	0	0	0	0	0	0	12.1831538939419	3.09655048279778	9.08660341114415	-5.99005292834637	0
ENSG00000264290	ENSG00000264290	NA	0.292437952826915	0	0	0	0	0	0	0	0	0	0	0	0	0	67.7495815053939	21.5913798549547	46.1582016504392	-24.5668217954846	0
ENSG00000265018	AGAP12P	NA	0.237393983953345	0	0	0	0	0	0	0	0	0	0	0	0	0	2.00313576786245	0.189512834699929	1.81362293316252	-1.62411009846259	0
ENSG00000265139	ENSG00000265139	NA	0.28272502207873	0	0	0	0	0	0	0	0	0	0	0	0	0	1.65734649637284	0.233829707645116	1.42351678872773	-1.18968708108261	0
ENSG00000265511	ENSG00000265511	NA	0.331296447056991	0	0	0	0	0	0	0	0	0	0	0	0	0	93.0458926946771	40.4466238570077	52.5992688376694	-12.1526449806616	0
ENSG00000265579	ENSG00000265579	NA	0.808353426807989	0	0	0	0	0	0	0	0	0	0	0	0	0	30.7987112398432	7.87515072744585	22.9235605123974	-15.0484097849516	0
ENSG00000265666	RARA-AS1	NA	0.249897816089385	0	0	0	0	0	0	0	0	0	0	0	0	0	84.685277368543	40.1712810291815	44.5139963393615	-4.34271531018003	0
ENSG00000265678	ENSG00000265678	NA	0.260038684412467	0	0	0	0	0	0	0	0	0	0	0	0	0	37.2512481493152	7.98946413913396	29.2617840101812	-21.2723198710473	0
ENSG00000265749	ENSG00000265749	NA	0.30203216686624	0	0	0	0	0	0	0	0	0	0	0	0	0	8.22590970294607	1.97366423799572	6.25224546495035	-4.27858122695463	0
ENSG00000265784	ENSG00000265784	NA	0.227486149390642	0	0	0	0	0	0	0	0	0	0	0	0	0	25.3757460691453	3.16927093464527	22.2064751345	-19.0372041998547	0
ENSG00000266920	ENSG00000266920	NA	0.544611511847111	0	0	0	0	0	0	0	0	0	0	0	0	0	12.8888472866922	5.58043172441618	7.30841556227602	-1.72798383785984	0
ENSG00000266978	ENSG00000266978	NA	0.175263617939516	0	0	0	0	0	0	0	0	0	0	0	0	0	32.7072258403231	4.34195674861298	28.3652690917101	-24.0233123430971	0
ENSG00000267002	ENSG00000267002	NA	0.273736487651195	0	0	0	0	0	0	0	0	0	0	0	0	0	93.0699906839093	41.9384564171815	51.1315342667278	-9.1930778495463	0
ENSG00000267096	ENSG00000267096	NA	0.257041390819799	0	0	0	0	0	0	0	0	0	0	0	0	0	1.67272486501966	0.134119554854736	1.53860531016492	-1.40448575531019	0
ENSG00000267124	ENSG00000267124	NA	0.24513787562401	0	0	0	0	0	0	0	0	0	0	0	0	0	33.605978985405	12.6994797454339	20.9064992399711	-8.20701949453723	0
ENSG00000267138	ENSG00000267138	NA	NA	0	0	0	0	0	0	0	0	0	0	0	0	0	31.537651900487	11.0730434467806	20.4646084537064	-9.39156500692587	0
ENSG00000267139	ENSG00000267139	NA	0.224261710799158	0	0	0	0	0	0	0	0	0	0	0	0	0	25.6451156854275	9.55012869605014	16.0949869893774	-6.54485829332726	0
ENSG00000267205	ENSG00000267205	NA	0.171334506829465	0	0	0	0	0	0	0	0	0	0	0	0	0	61.9840994410174	22.6392569059204	39.3448425350971	-16.7055856291767	0
ENSG00000267243	ENSG00000267243	NA	0.958019203725881	0	0	0	0	0	0	0	0	0	0	0	0	0	11.452272462224	3.75377034450081	7.69850211772316	-3.94473177322235	0
ENSG00000267296	CEBPA-DT	NA	0.369981220862521	0	0	0	0	0	0	0	0	0	0	0	0	0	15.8962976435971	7.02406834418635	8.87222929941078	-1.84816095522443	0
ENSG00000267299	ENSG00000267299	NA	NA	0	0	0	0	0	0	0	0	0	0	0	0	0	1.59602240422476	0.278625887881068	1.31739651634369	-1.03877062846262	0
ENSG00000267318	ENSG00000267318	NA	0.134840250453596	0	0	0	0	0	0	0	0	0	0	0	0	0	1.83511322932761	0.523271132032886	1.31184209729472	-0.788570965261838	0
ENSG00000267342	ENSG00000267342	NA	0.16767402476057	0	0	0	0	0	0	0	0	0	0	0	0	0	36.2975232894067	7.82030997852905	28.4772133108777	-20.6569033323486	0
ENSG00000267345	ENSG00000267345	NA	0.297973911318322	0	0	0	0	0	0	0	0	0	0	0	0	0	4.13657600215711	1.04219663469214	3.09437936746497	-2.05218273277283	0
ENSG00000267368	UPK3BL1	NA	0.249678054985395	0	0	0	0	0	0	0	0	0	0	0	0	0	48.4368895885492	20.4115343811732	28.0253552073759	-7.61382082620272	0
ENSG00000267390	ENSG00000267390	NA	0.263036496601418	0	0	0	0	0	0	0	0	0	0	0	0	0	29.0540268951641	5.66376520048181	23.3902616946823	-17.7264964942005	0
ENSG00000267454	ZNF582-AS1	NA	0.320765399370522	0	0	0	0	0	0	0	0	0	0	0	0	0	27.6385158736066	12.028793147518	15.6097227260886	-3.58092957857061	0
ENSG00000267475	ENSG00000267475	NA	0.591474355886482	0	0	0	0	0	0	0	0	0	0	0	0	0	20.1163666861732	9.81975093144422	10.296615754729	-0.476864823284799	0
ENSG00000267484	ENSG00000267484	NA	0.264273738517116	0	0	0	0	0	0	0	0	0	0	0	0	0	2.50157753946733	0.72344126913276	1.77813627033457	-1.05469500120181	0
ENSG00000267547	ENSG00000267547	NA	0.350791753281551	0	0	0	0	0	0	0	0	0	0	0	0	0	31.3751997864667	15.8281921636496	15.5470076228171	0.281184540832555	0
ENSG00000267576	ENSG00000267576	NA	0.418801490785088	0	0	0	0	0	0	0	0	0	0	0	0	0	44.258484867783	9.41626222576865	34.8422226420143	-25.4259604162457	0
ENSG00000267580	ENSG00000267580	NA	0.641166253167824	0	0	0	0	0	0	0	0	0	0	0	0	0	3.29277052793643	0.825499922458761	2.46727060547767	-1.64177068301891	0
ENSG00000267581	ENSG00000267581	NA	0.214551639845877	0	0	0	0	0	0	0	0	0	0	0	0	0	17.6863614448058	3.15353618135802	14.5328252634477	-11.3792890820897	0
ENSG00000267633	ENSG00000267633	NA	0.195669393010883	0	0	0	0	0	0	0	0	0	0	0	0	0	102.741470509904	28.7419977443668	73.9994727655375	-45.2574750211707	0
ENSG00000267645	POLR2J2	dec10	0.210280359055839	0	0	0	0	0	0	0	0	0	0	0	0	0	34.0954939492134	11.7229477596793	22.3725461895341	-10.6495984298548	0
ENSG00000267648	ENSG00000267648	NA	0.351610431015938	0	0	0	0	0	0	0	0	0	0	0	0	0	81.348869032143	46.7280780554344	34.6207909767086	12.1072870787258	0
ENSG00000267688	ENSG00000267688	NA	0.221705692674984	0	0	0	0	0	0	0	0	0	0	0	0	0	19.0983422146802	9.04127764247595	10.0570645722042	-1.01578692972826	0
ENSG00000267727	ENSG00000267727	NA	0.629337412907957	0	0	0	0	0	0	0	0	0	0	0	0	0	13.8190223622543	6.97684559971995	6.84217676253431	0.134668837185641	0
ENSG00000267757	EML2-AS1	NA	0.475770669003191	0	0	0	0	0	0	0	0	0	0	0	0	0	8.19279710858126	1.24001630478799	6.95278080379327	-5.71276449900529	0
ENSG00000267892	ENSG00000267892	NA	0.425001496403817	0	0	0	0	0	0	0	0	0	0	0	0	0	5.50227077036731	0.963527768198781	4.53874300216852	-3.57521523396974	0
ENSG00000268047	ENSG00000268047	NA	0.291681229966393	0	0	0	0	0	0	0	0	0	0	0	0	0	111.453330428218	31.3509550029059	80.1023754253123	-48.7514204224064	0
ENSG00000268069	ENSG00000268069	NA	0.251600967105464	0	0	0	0	0	0	0	0	0	0	0	0	0	109.054925632307	47.4787668332609	61.5761587990466	-14.0973919657856	0
ENSG00000268107	ENSG00000268107	NA	0.209752358835013	0	0	0	0	0	0	0	0	0	0	0	0	0	41.4601079788542	12.0643848664947	29.3957231123595	-17.3313382458647	0
ENSG00000268193	ENSG00000268193	NA	0.169411378547633	0	0	0	0	0	0	0	0	0	0	0	0	0	64.7294297331485	12.0468777414985	52.6825519916501	-40.6356742501516	0
ENSG00000268234	ENSG00000268234	NA	0.150020328494887	0	0	0	0	0	0	0	0	0	0	0	0	0	41.9598076095943	12.0599841563769	29.8998234532174	-17.8398392968406	0
ENSG00000268388	FENDRR	NA	0.791328048213335	0	0	0	0	0	0	0	0	0	1	0	0	0	46.5996105560875	24.5437401639971	22.0558703920905	2.48786977190661	0
ENSG00000268575	ENSG00000268575	NA	0.163470266119118	0	0	0	0	0	0	0	0	0	0	0	0	0	91.9500542385485	25.7033601405923	66.2466940979562	-40.5433339573639	0
ENSG00000268592	RAET1E-AS1	NA	0.368068647405835	0	0	0	0	0	0	0	0	0	0	0	0	0	1.63936880928039	0.561165111280329	1.07820369800006	-0.517038586719733	0
ENSG00000268628	ENSG00000268628	NA	0.479365809784769	0	0	0	0	0	0	0	0	0	0	0	0	0	69.1667735689447	19.6697868486436	49.4969867203011	-29.8271998716576	0
ENSG00000268738	HSFX2	NA	0.387457552687329	0	0	0	0	0	0	0	0	0	0	0	0	0	8.44391070082036	2.78723157587269	5.65667912494767	-2.86944754907498	0
ENSG00000268751	ENSG00000268751	NA	0.647232882394997	0	0	0	0	0	0	0	0	0	0	0	0	0	66.4031935791846	34.6137104172951	31.7894831618895	2.82422725540559	0
ENSG00000268810	ENSG00000268810	NA	0.227482979150283	0	0	0	0	0	0	0	0	0	0	0	0	0	2.46887588770113	0.313321743884888	2.15555414381625	-1.84223239993136	0
ENSG00000268861	ARHGEF18	dec3	0.258395508729609	0	0	0	0	0	0	0	0	0	0	0	0	0	6.50773910048136	2.77668242593962	3.73105667454174	-0.954374248602122	0
ENSG00000268869	ENSG00000268869	NA	0.628756231463368	0	0	0	0	0	0	0	0	0	0	0	0	0	9.21753384299297	2.45583559555778	6.76169824743518	-4.3058626518774	0
ENSG00000268996	MAN1B1-DT	NA	0.257909524913974	0	0	0	0	0	0	0	0	0	0	0	0	0	0.208343468542591	0.0864000601920756	0.121943408350516	-0.03554334815844	0
ENSG00000269026	ENSG00000269026	NA	0.289327993987726	0	0	0	0	0	0	0	0	0	0	0	0	0	5.08446889729717	1.64484555726257	3.4396233400346	-1.79477778277203	0
ENSG00000269095	ENSG00000269095	NA	0.20259322139536	0	0	0	0	0	0	0	0	0	0	0	0	0	4.45044940147322	0.546065533598472	3.90438386787475	-3.35831833427628	0
ENSG00000269099	ENSG00000269099	NA	NA	0	0	0	0	0	0	0	0	0	0	0	0	0	3.74223324310698	1.15160453102154	2.59062871208545	-1.43902418106391	0
ENSG00000269210	LOC375196	NA	0.471312354017759	0	0	0	0	0	0	0	0	0	1	0	0	0	64.2267698164096	29.0261323140149	35.2006375023946	-6.1745051883797	0
ENSG00000269289	LOC100505851	NA	0.576264081924594	0	0	0	0	0	0	0	0	0	0	0	0	0	50.0754338228354	24.894166480674	25.1812673421614	-0.287100861487382	0
ENSG00000269397	ENSG00000269397	NA	0.461579357694339	0	0	0	0	0	0	0	0	0	0	0	0	0	26.4039291342467	11.7417331601697	14.662195974077	-2.92046281390722	0
ENSG00000269583	ENSG00000269583	NA	0.297648412379566	0	0	0	0	0	0	0	0	0	0	0	0	0	64.0002325145932	7.78378825479014	56.216444259803	-48.4326560050129	0
ENSG00000269609	RPARP-AS1	NA	0.326910247613306	0	0	0	0	0	0	0	0	0	0	0	0	0	54.8148344083278	20.7817969567804	34.0330374515474	-13.251240494767	0
ENSG00000269793	ENSG00000269793	NA	0.741685435536808	0	0	0	0	0	0	0	0	0	0	0	0	0	42.021820524533	20.4324304499636	21.5893900745694	-1.15695962460574	0
ENSG00000269896	LOC100129534	NA	0.395662861187287	0	0	0	0	0	0	0	0	0	0	0	0	0	0.830153783968909	0.116602899675256	0.713550884293653	-0.596947984618398	0
ENSG00000269959	SPACA6P-AS	NA	0.442953930435818	0	0	0	0	0	0	0	0	0	1	0	0	0	73.8703677754219	30.8925933203806	42.9777744550413	-12.0851811346607	0
ENSG00000270000	ENSG00000270000	NA	NA	0	0	0	0	0	0	0	0	0	0	0	0	0	9.68182105072389	2.43658638245493	7.24523466826897	-4.80864828581404	0
ENSG00000270020	ENSG00000270020	NA	0.31358117186485	0	0	0	0	0	0	0	0	0	0	0	0	0	2.5128602954196	0.700334536987444	1.81252575843216	-1.11219122144472	0
ENSG00000270059	ENSG00000270059	NA	0.434389541160091	0	0	0	0	0	0	0	0	0	0	0	0	0	11.9122926806755	4.35877347267541	7.55351920800004	-3.19474573532463	0
ENSG00000270075	ENSG00000270075	NA	0.348039368315366	0	0	0	0	0	0	0	0	0	0	0	0	0	16.005955278158	8.22138992324215	7.78456535491587	0.436824568326273	0
ENSG00000270087	ENSG00000270087	NA	0.431745199158335	0	0	0	0	0	0	0	0	0	0	0	0	0	1.72841419381924	0.966981204337931	0.761432989481312	0.205548214856619	0
ENSG00000270249	ENSG00000270249	NA	0.184418154745277	0	0	0	0	0	0	0	0	0	0	0	0	0	15.0075607593607	3.5948199405266	11.4127408188341	-7.81792087830753	0
ENSG00000270325	ENSG00000270325	NA	0.790138191375946	0	0	0	0	0	0	0	0	0	0	0	0	0	31.3229062133238	13.7136513823689	17.6092548309549	-3.89560344858602	0
ENSG00000270393	ENSG00000270393	NA	0.701503697645211	0	0	0	0	0	0	0	0	0	0	0	0	0	12.3850320118284	3.17651442737058	9.20851758445781	-6.03200315708723	0
ENSG00000270726	ENSG00000270726	NA	0.146024898960559	0	0	0	0	0	0	0	0	0	0	0	0	0	16.2434825369675	4.53333296583677	11.7101495711307	-7.17681660529393	0
ENSG00000271032	ENSG00000271032	NA	0.294704950347129	0	0	0	0	0	0	0	0	0	0	0	0	0	35.0175101777369	12.0424629950111	22.9750471827257	-10.9325841877146	0
ENSG00000271267	ENSG00000271267	NA	NA	0	0	0	0	0	0	0	0	0	0	0	0	0	1.57245616673689	0.665187947955536	0.90726821878135	-0.242080270825813	0
ENSG00000271474	ENSG00000271474	NA	0.483974662576538	0	0	0	0	0	0	0	0	0	0	0	0	0	4.20142758458458	3.24706655837958	0.954361026205005	2.29270553217457	0
ENSG00000271503	CCL5	dec10	0.723268848553858	0	0	0	0	0	0	0	0	0	0	0	0	0	66.763561195056	7.71845521709972	59.0451059779563	-51.3266507608565	0
ENSG00000271511	ENSG00000271511	NA	NA	0	0	0	0	0	0	0	0	0	0	0	0	0	40.464755081844	12.8601237508715	27.6046313309725	-14.744507580101	0
ENSG00000271614	ATP2B1-AS1	NA	0.332548383177408	0	0	0	0	0	0	0	0	0	0	0	0	0	14.0441699388658	2.87857046842306	11.1655994704427	-8.28702900201968	0
ENSG00000271698	ENSG00000271698	NA	0.395142676502668	0	0	0	0	0	0	0	0	0	1	0	0	0	9.74049927384478	2.60633280038787	7.13416647345691	-4.52783367306905	0
ENSG00000271714	ENSG00000271714	NA	0.68262179079608	0	0	0	0	0	0	0	0	0	0	0	0	0	4.4802068532442	1.53608342002203	2.94412343322217	-1.40804001320014	0
ENSG00000271781	ENSG00000271781	NA	0.347311333722183	0	0	0	0	0	0	0	0	0	0	0	0	0	2.85662742226869	1.29364496169553	1.56298246057316	-0.26933749887763	0
ENSG00000271797	ENSG00000271797	NA	0.227528404097221	0	0	0	0	0	0	0	0	0	0	0	0	0	2.06565501292918	0.905891550554969	1.15976346237421	-0.253871911819242	0
ENSG00000271856	LINC01215	NA	0.801454945471008	0	0	0	0	0	0	0	0	0	0	0	0	0	4.77311222701559	1.73886616511281	3.03424606190278	-1.29537989678997	0
ENSG00000271963	ENSG00000271963	NA	NA	0	0	0	0	0	0	0	0	0	0	0	0	0	15.1605279218827	5.27011167803939	9.89041624384335	-4.62030456580397	0
ENSG00000272081	ENSG00000272081	NA	0.513429519296118	0	0	0	0	0	0	0	0	0	0	0	0	0	36.0491431276962	18.281709527083	17.7674336006132	0.51427592646985	0
ENSG00000272100	ENSG00000272100	NA	0.198902335529077	0	0	0	0	0	0	0	0	0	0	0	0	0	45.1822868520784	17.7050869771091	27.4771998749693	-9.77211289786017	0
ENSG00000272115	ENSG00000272115	NA	0.404632632426646	0	0	0	0	0	0	0	0	0	0	0	0	0	22.9139279557569	12.8035437736651	10.1103841820918	2.69315959157326	0
ENSG00000272138	LINC01607	NA	0.560269334205644	0	0	0	0	0	0	0	0	0	0	0	0	0	6.73887459330148	2.22690140950389	4.51197318379758	-2.28507177429369	0
ENSG00000272347	ENSG00000272347	NA	0.496554031925043	0	0	0	0	0	0	0	0	0	0	0	0	0	49.656678554916	18.1824453983666	31.4742331565494	-13.2917877581829	0
ENSG00000272438	ENSG00000272438	NA	0.645994893134103	0	0	0	0	0	0	0	0	0	1	0	0	0	70.088056095887	36.5385676189172	33.5494884769698	2.98907914194744	0
ENSG00000272478	ENSG00000272478	NA	0.205641783320805	0	0	0	0	0	0	0	0	0	0	0	0	0	4.70855688791842	1.36883426869275	3.33972261922567	-1.97088835053292	0
ENSG00000272502	ENSG00000272502	NA	0.706417310799598	0	0	0	0	0	0	0	0	0	0	0	0	0	6.90712391843109	3.25314792857983	3.65397598985126	-0.400828061271437	0
ENSG00000272606	ENSG00000272606	NA	0.217106305260968	0	0	0	0	0	0	0	0	0	0	0	0	0	56.2853957388085	17.0476192015677	39.2377765372408	-22.1901573356731	0
ENSG00000272655	ENSG00000272655	NA	0.114314495344113	0	0	0	0	0	0	0	0	0	0	0	0	0	4.84269992506738	1.66023706490789	3.18246286015949	-1.52222579525161	0
ENSG00000272836	ENSG00000272836	NA	0.25400499085332	0	0	0	0	0	0	0	0	0	1	0	0	0	64.0320478565931	24.4522690950483	39.5797787615449	-15.1275096664966	0
ENSG00000272913	ENSG00000272913	NA	0.31149568764243	0	0	0	0	0	0	0	0	0	0	0	0	0	38.0881593548532	24.8706119924505	13.2175473624027	11.6530646300478	0
ENSG00000272927	ENSG00000272927	NA	0.488848595968377	0	0	0	0	0	0	0	0	0	0	0	0	0	11.9544470445291	2.73491620855975	9.21953083596935	-6.4846146274096	0
ENSG00000272945	ENSG00000272945	NA	NA	0	0	0	0	0	0	0	0	0	0	0	0	0	0.935461253903441	0.334185201339614	0.601276052563827	-0.267090851224213	0
ENSG00000272949	ENSG00000272949	NA	0.268139920738188	0	0	0	0	0	0	0	0	0	0	0	0	0	13.8307361096535	6.48897438885754	7.34176172079592	-0.852787331938375	0
ENSG00000272973	ENSG00000272973	NA	0.44209218224851	0	0	0	0	0	0	0	0	0	0	0	0	0	55.8703499950294	19.2312477313021	36.6391022637274	-17.4078545324253	0
ENSG00000272993	ENSG00000272993	NA	0.255210423931659	0	0	0	0	0	0	0	0	0	0	1	0	0	8.73983883965664	4.13238853460057	4.60745030505607	-0.475061770455493	0
ENSG00000273096	ENSG00000273096	NA	0.258723198691985	0	0	0	0	0	0	0	0	0	0	0	0	0	96.0699338380244	44.15117137773	51.9187624602943	-7.76759108256431	0
ENSG00000273237	ENSG00000273237	NA	0.367216928555505	0	0	0	0	0	0	0	0	0	0	0	0	0	41.6913713443696	16.1759106813271	25.5154606630425	-9.33954998171542	0
ENSG00000273254	ENSG00000273254	NA	0.191904345006993	0	0	0	0	0	0	0	0	0	0	0	0	0	1.02042038880129	0.197506268556865	0.82291412024443	-0.625407851687565	0
ENSG00000273259	ENSG00000273259	NA	0.756520391935819	0	0	0	0	0	0	0	0	0	0	0	0	0	17.3261710994148	8.12318759582149	9.20298350359333	-1.07979590777184	0
ENSG00000273262	ENSG00000273262	NA	0.194695538285294	0	0	0	0	0	0	0	0	0	0	0	0	0	13.8975747726263	4.72955314905719	9.16802162356906	-4.43846847451187	0
ENSG00000273432	ENSG00000273432	NA	0.158115275133439	0	0	0	0	0	0	0	0	0	0	0	0	0	9.72792717185445	2.35165307652849	7.37627409532596	-5.02462101879748	0
ENSG00000273619	ENSG00000273619	NA	0.387933720463509	0	0	0	0	0	0	0	0	0	0	0	0	0	1.58363758744687	0.453813101318336	1.12982448612853	-0.676011384810194	0
ENSG00000273729	ENSG00000273729	NA	0.205114913323856	0	0	0	0	0	0	0	0	0	0	0	0	0	95.6959998299033	25.8438891570818	69.8521106728214	-44.0082215157396	0
ENSG00000273796	ENSG00000273796	NA	0.437892142026944	0	0	0	0	0	0	0	0	0	0	0	0	0	16.0327037819707	2.28272334071088	13.7499804412599	-11.467257100549	0
ENSG00000274020	LINC01138	NA	0.27692525535093	0	0	0	0	0	0	0	0	0	0	0	0	0	23.3243174564118	2.97518812853449	20.3491293278773	-17.3739411993428	0
ENSG00000274191	ENSG00000274191	NA	NA	0	0	0	0	0	0	0	0	0	0	0	0	0	1.50738974561117	0.554282758994951	0.953106986616218	-0.398824227621267	0
ENSG00000274374	ENSG00000274374	NA	0.762426306401658	0	0	0	0	0	0	0	0	0	0	0	0	0	1.59307320537572	0.390080934902168	1.20299227047356	-0.812911335571389	0
ENSG00000274588	DGKK	NA	0.903572545314667	0	0	0	0	0	0	0	0	0	0	0	0	0	22.62128575905	17.2386785359342	5.38260722311574	11.8560713128185	0
ENSG00000274602	PI4KAP1	NA	0.2538279015074	0	0	0	0	0	0	0	0	0	1	0	0	0	22.1160418686549	6.25031547930686	15.865726389348	-9.61541091004118	0
ENSG00000274712	ENSG00000274712	NA	0.366180541873885	0	0	0	0	0	0	0	0	0	0	0	0	0	24.7509969203788	9.25406715589853	15.4969297644803	-6.24286260858175	0
ENSG00000274791	F8A2	NA	0.182224127965157	0	0	0	0	0	0	0	0	0	0	0	0	0	32.1664358263092	13.4889312800048	18.6775045463044	-5.18857326629963	0
ENSG00000274918	ENSG00000274918	NA	NA	0	0	0	0	0	0	0	0	0	0	0	0	0	2.64625445996809	1.28094218537009	1.365312274598	-0.0843700892279062	0
ENSG00000274949	ENSG00000274949	NA	0.156845553871775	0	0	0	0	0	0	0	0	0	0	0	0	0	10.7579623008888	2.71859047444627	8.0393718264425	-5.32078135199622	0
ENSG00000275111	ZNF2	dec4	0.179093863765928	0	0	0	0	0	0	0	0	0	0	0	0	0	9.76712313959412	1.68003762669202	8.0870855129021	-6.40704788621008	0
ENSG00000275461	ENSG00000275461	NA	0.781639414704752	0	0	0	0	0	0	0	0	0	0	0	0	0	0.914589220085646	0.143658938399067	0.77093028168658	-0.627271343287513	0
ENSG00000275516	ENSG00000275516	NA	0.356722352275501	0	0	0	0	0	0	0	0	0	1	0	0	0	57.0609042459194	28.4605280334996	28.6003762124198	-0.139848178920204	0
ENSG00000275620	FLJ16779	NA	0.795644316438852	0	0	0	0	0	0	0	0	0	0	0	0	0	1.8571121739875	0.455426965048502	1.401685208939	-0.946258243890497	0
ENSG00000275964	ENSG00000275964	NA	0.288713571783108	0	0	0	0	0	0	0	0	0	0	0	0	0	5.06957647301705	2.57347983122052	2.49609664179653	0.0773831894239887	0
ENSG00000276070	CCL4L2	dec10	0.643967980814271	0	0	0	0	0	0	0	0	0	0	0	0	0	33.699980985268	17.4716564257419	16.228324559526	1.24333186621591	0
ENSG00000276160	ENSG00000276160	NA	0.7590559096156	0	0	0	0	0	0	0	0	0	0	0	0	0	6.42477591838115	1.96056145567537	4.46421446270577	-2.5036530070304	0
ENSG00000276166	ENSG00000276166	NA	0.304253756853763	0	0	0	0	0	0	0	0	0	1	0	0	0	48.7767219958023	13.8221838417009	34.9545381541014	-21.1323543124004	0
ENSG00000276248	ENSG00000276248	NA	0.241265701146269	0	0	0	0	0	0	0	0	0	1	0	0	0	69.5642418774554	26.597508152927	42.9667337245284	-16.3692255716014	0
ENSG00000276250	ENSG00000276250	NA	0.27864846664412	0	0	0	0	0	0	0	0	0	0	0	0	0	0.997302268002564	0.0751262253249065	0.922176042677658	-0.847049817352751	0
ENSG00000276278	ENSG00000276278	NA	0.238674821083948	0	0	0	0	0	0	0	0	0	0	0	0	0	71.1677104801763	37.559577317087	33.6081331630893	3.95144415399777	0
ENSG00000276293	PIP4K2B	dec1	0.321062213892442	0	0	0	0	0	0	0	0	0	0	0	0	0	1.22157608604358	0.31215143568391	0.909424650359667	-0.597273214675757	0
ENSG00000276302	ENSG00000276302	NA	0.225830759328767	0	0	0	0	0	0	0	0	0	0	0	0	0	4.21292743825778	2.19944173227053	2.01348570598724	0.185956026283288	0
ENSG00000276578	ENSG00000276578	NA	0.369804758360264	0	0	0	0	0	0	0	0	0	0	0	0	0	29.0938607226567	12.7814853402183	16.3123753824384	-3.53089004222013	0
ENSG00000276692	ENSG00000276692	NA	0.247246442608009	0	0	0	0	0	0	0	0	0	0	0	0	0	25.8012035053375	12.00065757204	13.8005459332975	-1.79988836125748	0
ENSG00000277150	F8A3	NA	0.182672714608318	0	0	0	0	0	0	0	0	0	1	0	0	0	22.8520322367041	7.70594495141476	15.1460872852894	-7.44014233387462	0
ENSG00000277203	F8A1	NA	0.183399950546417	0	0	0	0	0	0	0	0	0	0	0	0	1	6.07245445213964	2.6044871688301	3.46796728330954	-0.86348011447944	0
ENSG00000277288	C10orf142	NA	0.405187574562864	0	0	0	0	0	0	0	0	0	0	0	0	0	39.788991047858	18.7885053731783	21.0004856746797	-2.21198030150136	0
ENSG00000277463	ENSG00000277463	NA	NA	0	0	0	0	0	0	0	0	0	0	0	0	0	1.91221600223575	0.832063481293229	1.08015252094252	-0.248089039649294	0
ENSG00000277501	ENSG00000277501	NA	0.35922659378876	0	0	0	0	0	0	0	0	0	0	0	0	0	6.70498604283607	1.11634194040387	5.5886441024322	-4.47230216202833	0
ENSG00000277701	ENSG00000277701	NA	0.412837760649363	0	0	0	0	0	0	0	0	0	0	1	0	0	16.1329874129741	5.39912206458361	10.7338653483905	-5.33474328380687	0
ENSG00000277728	ENSG00000277728	NA	0.118954968911282	0	0	0	0	0	0	0	0	0	0	0	0	0	34.6491062181874	10.441430765728	24.2076754524595	-13.7662446867315	0
ENSG00000277744	ENSG00000277744	NA	0.321802348215748	0	0	0	0	0	0	0	0	0	1	0	0	0	21.0750367457168	5.42279076756759	15.6522459781493	-10.2294552105817	0
ENSG00000277867	ENSG00000277867	NA	0.260157156581534	0	0	0	0	0	0	0	0	0	0	0	0	0	1.73903145991169	0.516140878438578	1.22289058147312	-0.706749703034538	0
ENSG00000277978	ENSG00000277978	NA	0.31417057881216	0	0	0	0	0	0	0	0	0	0	0	0	0	115.627760726225	27.182810474781	88.4449502514445	-61.2621397766636	0
ENSG00000278175	GLIDR	NA	0.237920528106146	0	0	0	0	0	0	0	0	0	0	0	0	0	47.593908546579	20.6770064862074	26.9169020603716	-6.23989557416414	0
ENSG00000278200	ENSG00000278200	NA	0.782451322699001	0	0	0	0	0	0	0	0	0	0	0	0	0	26.6758609846076	14.9667796077325	11.7090813768751	3.25769823085744	0
ENSG00000278202	ENSG00000278202	NA	0.327309849433524	0	0	0	0	0	0	0	0	0	0	0	0	0	113.604477408604	32.4890674895732	81.1154099190309	-48.6263424294577	0
ENSG00000278266	ENSG00000278266	NA	0.552242769112064	0	0	0	0	0	0	0	0	0	0	0	0	0	72.0200555033354	37.3388027695929	34.6812527337425	2.65755003585036	0
ENSG00000278709	NKILA	NA	0.417606249461299	0	0	0	0	0	0	0	0	0	1	0	0	0	143.046901451382	44.3243536768336	98.7225477745483	-54.3981940977146	0
ENSG00000278948	ENSG00000278948	NA	0.436617427275859	0	0	0	0	0	0	0	0	0	0	0	0	0	3.22675321166544	0.285354621178394	2.94139859048705	-2.65604396930865	0
ENSG00000278970	HEIH	NA	0.186187712998044	0	0	0	0	0	0	0	0	0	0	0	0	0	60.3700767618512	31.6669420528948	28.7031347089564	2.96380734393842	0
ENSG00000278993	ENSG00000278993	NA	0.150016862993408	0	0	0	0	0	0	0	0	0	0	0	0	0	92.269571592239	38.4043927147468	53.8651788774922	-15.4607861627455	0
ENSG00000279161	ENSG00000279161	NA	0.608738986456921	0	0	0	0	0	0	0	0	0	0	0	0	1	13.9132599213444	7.21145284541772	6.70180707592664	0.509645769491085	0
ENSG00000279198	ENSG00000279198	NA	0.360427752180047	0	0	0	0	0	0	0	0	0	0	0	0	0	15.5106002988879	5.22849533402748	10.2821049648604	-5.05360963083293	0
ENSG00000279227	ENSG00000279227	NA	0.325150523752569	0	0	0	0	0	0	0	0	0	0	0	0	0	9.83856570030514	1.76334315130966	8.07522254899548	-6.31187939768583	0
ENSG00000279233	ENSG00000279233	NA	0.310985516734569	0	0	0	0	0	0	0	0	0	0	0	0	0	11.4457244764015	4.13929073386208	7.30643374253944	-3.16714300867737	0
ENSG00000279369	ENSG00000279369	NA	0.567196700451541	0	0	0	0	0	0	0	0	0	0	0	0	0	76.709213289426	31.3278498344108	45.3813634550152	-14.0535136206044	0
ENSG00000279488	ENSG00000279488	NA	0.257554946306615	0	0	0	0	0	0	0	0	0	0	0	0	0	68.9542517059217	28.583160145624	40.3710915602977	-11.7879314146737	0
ENSG00000279571	ENSG00000279571	NA	0.454467299813534	0	0	0	0	0	0	0	0	0	0	0	0	0	6.62249934650774	2.19531440930387	4.42718493720386	-2.23187052789999	0
ENSG00000279807	ENSG00000279807	NA	0.318951035274728	0	0	0	0	0	0	0	0	0	0	0	0	0	32.8796152850267	11.729232374758	21.1503829102687	-9.42115053551076	0
ENSG00000280023	ENSG00000280023	NA	NA	0	0	0	0	0	0	0	0	0	0	0	0	0	2.01897822200414	0.306703932010855	1.71227428999328	-1.40557035798243	0
ENSG00000280083	ENSG00000280083	NA	0.389953019656714	0	0	0	0	0	0	0	0	0	0	0	0	0	94.1290173560147	19.0656399768476	75.063377379167	-55.9977374023194	0
ENSG00000280161	ENSG00000280161	NA	0.295033252202738	0	0	0	0	0	0	0	0	0	0	0	0	0	2.39023795129441	0.430673894086977	1.95956405720743	-1.52889016312045	0
ENSG00000280211	ENSG00000280211	NA	0.158773407797718	0	0	0	0	0	0	0	0	0	0	0	0	0	12.8417397128168	6.64352724390382	6.19821246891296	0.445314774990859	0
ENSG00000280213	UCKL1-AS1	NA	0.19701920263765	0	0	0	0	0	0	0	0	0	0	0	0	0	109.466975874402	39.1859877066221	70.2809881677803	-31.0950004611582	0
ENSG00000280303	ENSG00000280303	NA	0.360751915199517	0	0	0	0	0	0	0	0	0	0	0	0	0	1.79599187042001	1.03601545862541	0.7599764117946	0.276039046830806	0
ENSG00000280332	ENSG00000280332	NA	0.198359747793095	0	0	0	0	0	0	0	0	0	0	1	0	0	8.64514693079109	2.25791914838528	6.38722778240581	-4.12930863402053	0
ENSG00000280353	ENSG00000280353	NA	NA	0	0	0	0	0	0	0	0	0	0	0	0	0	1.78464137559183	0.394898184992791	1.38974319059904	-0.994845005606245	0
ENSG00000280416	ENSG00000280416	NA	0.492027018558768	0	0	0	0	0	0	0	0	0	0	0	0	0	0.759810804598755	0.176854054391108	0.582956750207646	-0.406102695816538	0
ENSG00000281591	DBET	NA	0.494070935945825	0	0	0	0	0	0	0	0	0	0	0	0	0	2.88293789631094	1.2514453161249	1.63149258018604	-0.380047264061146	0
ENSG00000282246	ENSG00000282246	NA	0.13379308003412	0	0	0	0	0	0	0	0	0	0	0	0	0	87.8932712173594	36.460314269733	51.4329569476265	-14.9726426778935	0
ENSG00000282458	WASH5P	NA	0.191373830867729	0	0	0	0	0	0	0	0	0	1	0	0	0	26.1046927268797	4.46263707412274	21.642055652757	-17.1794185786342	0
ENSG00000282608	ADORA3	dec6	0.370552994862145	0	0	0	0	0	0	0	0	0	0	0	0	0	24.0380810928272	6.28405506783078	17.7540260249964	-11.4699709571656	0
ENSG00000282907	ENSG00000282907	NA	0.209022932684175	0	0	0	0	0	0	0	0	0	0	0	0	0	24.6806120578008	5.66804794254414	19.0125641152567	-13.3445161727126	0
ENSG00000283403	LOC100420587	NA	0.951634524385371	0	0	0	0	0	0	0	0	0	1	0	0	0	45.518851409747	22.883949313222	22.634902096525	0.249047216696987	0
ENSG00000283480	ENSG00000283480	NA	0.820610034879337	0	0	0	0	0	0	0	0	0	0	0	0	0	48.7259586671546	26.6789927575192	22.0469659096354	4.63202684788381	0
ENSG00000283635	ENSG00000283635	NA	0.585563565014602	0	0	0	0	0	0	0	0	0	0	0	0	0	0.291666603084126	0.107498396920629	0.184168206163498	-0.0766698092428691	0
ENSG00000283696	ENSG00000283696	NA	0.165866686666166	0	0	0	0	0	0	0	0	0	0	0	0	0	93.1619230872016	25.0855194804783	68.0764036067233	-42.990884126245	0

## Sheet: blue_Nodes
ENSID	SYMID	LOEUF	GINI_Index	GINI	NE	HUB	NE3	NE5	CA_disease	CL_disease	CP_disease	CS_disease	Dark_purple	Light_purple	Dark_green	Light_green	kTotal	kWithin	kOut	kDiff	score
ENSG00000007933	FMO3	dec9	0.802985691837544	0	1	1	1	0	0	0	0	0	0	0	0	0	631.607369536636	616.209758018845	15.3976115177919	600.812146501053	2
ENSG00000074047	GLI2	dec2	0.511358729790652	1	1	0	1	1	0	0	0	0	0	0	0	0	1.95903547664599	0.269042112568243	1.68999336407775	-1.4209512515095	2
ENSG00000113578	FGF1	dec5	0.796431842565359	0	1	1	0	0	0	0	0	0	0	0	0	0	622.301600767544	607.714240868004	14.58735989954	593.126880968464	2
ENSG00000119614	VSX2	dec6	0.818922117398919	1	1	0	1	1	0	0	0	0	1	0	0	0	31.7587776876258	26.2328077931773	5.52596989444844	20.7068378987289	2
ENSG00000127954	STEAP4	dec6	0.487429384103056	0	1	1	0	0	0	0	0	0	0	0	0	0	549.482032835678	528.937256893893	20.5447759417848	508.392480952109	2
ENSG00000138653	NDST4	dec4	0.783168309833021	1	1	0	0	0	0	0	0	0	1	0	0	0	86.2932493940139	68.4383565764393	17.8548928175745	50.5834637588648	2
ENSG00000156486	KCNS2	dec5	0.47266800512995	0	1	1	0	0	0	0	0	0	0	0	0	0	561.03816038366	548.040722762525	12.9974376211355	535.043285141389	2
ENSG00000162510	MATN1	dec5	0.397441882904693	0	1	1	1	1	0	0	0	0	0	1	0	0	508.031824391605	497.283306392221	10.7485179993839	486.534788392837	2
ENSG00000170967	DDI1	dec9	0.957087897565417	0	1	1	0	0	0	0	0	0	0	0	0	0	608.237321671224	590.0674519134	18.1698697578247	571.897582155575	2
ENSG00000178597	PSAPL1	NA	0.931371266656324	0	1	1	1	1	0	0	0	0	0	0	0	0	526.6072012501	511.266206014317	15.3409952357827	495.925210778535	2
ENSG00000184357	H1-5	NA	0.756412337296381	1	0	1	0	0	0	0	0	0	1	0	0	0	541.699617299225	532.383913569866	9.31570372935892	523.068209840508	2
ENSG00000185053	SGCZ	dec7	0.670937329312024	1	1	0	0	0	0	0	0	0	1	0	0	0	159.259375755313	130.416102836439	28.8432729188736	101.572829917566	2
ENSG00000196932	TMEM26	dec8	0.652586776020972	0	1	1	1	1	0	0	0	0	1	0	0	0	570.995272227286	558.768952813089	12.2263194141976	546.542633398891	2
ENSG00000244752	CRYBB2	dec3	0.291707057958166	0	1	1	0	0	0	0	0	0	0	0	0	0	506.906543730905	494.434996738718	12.471546992187	481.963449746531	2
ENSG00000248483	POU5F2	dec10	0.733050337186898	0	1	1	1	0	0	0	0	0	0	0	0	0	618.22445691893	605.052354737325	13.1721021816049	591.88025255572	2
ENSG00000259571	BLID	NA	NA	0	1	1	1	0	0	0	0	0	0	0	0	0	529.337672099339	513.789660986125	15.5480111132144	498.24164987291	2
ENSG00000273703	H2BC14	NA	0.662118543107047	1	0	1	0	0	0	0	0	0	0	0	0	0	526.812394605992	517.366591294074	9.44580331191821	507.920787982156	2
ENSG00000002746	HECW1	dec1	0.859830522982111	0	1	0	0	0	0	0	0	0	0	0	0	0	19.5880000029651	3.67539697956439	15.9126030234007	-12.2372060438364	1
ENSG00000005421	PON1	dec8	0.934775271684846	0	1	0	0	0	0	0	0	0	0	0	0	0	15.1411269275276	9.08676934504353	6.05435758248412	3.03241176255941	1
ENSG00000005436	GCFC2	dec7	0.153819686646678	0	1	0	1	0	0	0	0	0	0	0	0	0	42.7130162649788	13.4131180937624	29.2998981712164	-15.886780077454	1
ENSG00000006715	VPS41	dec5	0.172244973866992	0	1	0	0	0	0	0	0	0	0	0	0	0	17.6744836621097	9.64638457841231	8.02809908369736	1.61828549471496	1
ENSG00000007264	MATK	dec5	0.638320662726397	0	1	0	0	0	0	0	0	0	0	0	0	0	0.440034822490876	0.123918427408177	0.316116395082699	-0.192197967674521	1
ENSG00000008441	NFIX	dec1	0.464155234231024	0	1	0	0	0	0	0	0	0	1	0	0	0	247.819648045521	229.40222618902	18.4174218565018	210.984804332518	1
ENSG00000011465	DCN	dec3	0.491452641009449	0	1	0	1	0	0	0	0	0	1	0	0	0	282.072007865028	245.223106671303	36.8489011937244	208.374205477579	1
ENSG00000018236	CNTN1	dec2	0.733611099852514	0	1	0	0	0	0	0	0	0	1	0	0	0	351.024443884009	306.812650860562	44.2117930234475	262.600857837114	1
ENSG00000019186	CYP24A1	dec9	0.826391969604759	0	1	0	0	0	0	0	0	0	0	0	0	0	164.990884176959	107.321847013017	57.6690371639427	49.6528098490739	1
ENSG00000029534	ANK1	dec1	0.778890008175433	0	1	0	0	0	0	0	0	0	0	0	0	0	5.50260190596994	1.95845571059485	3.54414619537508	-1.58569048478023	1
ENSG00000035681	NSMAF	dec4	0.155667191627014	0	1	0	0	0	0	0	0	0	0	0	0	0	30.4497976086464	16.5327241035317	13.9170735051148	2.61565059841689	1
ENSG00000037637	FBXO42	dec2	0.176880991352603	0	1	0	0	0	0	0	0	0	0	0	0	0	39.731784248758	14.3951276866365	25.3366565621215	-10.9415288754849	1
ENSG00000042781	USH2A	dec5	0.622091584945723	0	1	0	0	0	0	0	0	0	0	0	0	0	70.4335624654533	48.8546259994654	21.5789364659879	27.2756895334776	1
ENSG00000049323	LTBP1	dec3	0.566460802285752	0	1	0	1	0	0	0	0	0	0	0	0	0	375.221452621062	198.498092669668	176.723359951394	21.7747327182736	1
ENSG00000049759	NEDD4L	dec1	0.46914034179808	0	1	0	1	0	0	1	0	0	0	0	0	0	258.580252764316	121.439078781637	137.141173982679	-15.7020952010418	1
ENSG00000053108	FSTL4	dec3	0.667162834301838	0	1	0	1	1	0	0	0	0	0	0	0	0	1.54400085540283	1.18605500435947	0.357945851043357	0.828109153316118	1
ENSG00000053747	LAMA3	dec4	0.513634111044217	0	1	0	0	0	0	0	0	0	1	0	0	0	433.593477483031	396.089949485763	37.5035279972678	358.586421488495	1
ENSG00000057593	F7	dec5	0.90513035161471	0	1	0	0	0	0	0	0	0	0	0	0	0	116.306088477096	91.0566413916175	25.2494470854787	65.8071943061388	1
ENSG00000058335	RASGRF1	dec1	0.794043849898349	0	1	0	0	0	0	0	0	0	0	0	0	0	4.56798070477071	1.08642404563867	3.48155665913204	-2.39513261349337	1
ENSG00000063015	SEZ6	dec4	0.94950138415246	0	1	0	0	0	0	0	0	0	0	0	0	0	169.348141927503	142.877423165718	26.4707187617844	116.406704403934	1
ENSG00000064270	ATP2C2	dec10	0.619961952959854	0	1	0	0	0	0	0	0	0	0	1	0	0	0.342941961933038	0.0822030952410753	0.260738866691963	-0.178535771450887	1
ENSG00000064652	SNX24	dec8	0.230664498316214	0	1	0	0	0	0	0	0	0	0	0	0	0	4.22285747423956	0.75462648193933	3.46823099230023	-2.7136045103609	1
ENSG00000064692	SNCAIP	dec3	0.590839117166268	0	1	0	0	0	0	0	0	0	0	0	0	0	291.143826734344	211.939699489037	79.2041272453069	132.73557224373	1
ENSG00000067798	NAV3	dec1	0.672843682296138	0	1	0	1	0	0	0	0	0	1	0	0	0	336.953253177549	295.381532965833	41.5717202117164	253.809812754116	1
ENSG00000068615	REEP1	dec1	0.661153527893391	0	1	0	0	0	0	0	0	0	0	0	0	0	186.890762881194	114.115437356388	72.7753255248062	41.3401118315813	1
ENSG00000074706	IPCEF1	dec4	0.653557521952776	0	1	0	0	0	0	0	0	0	0	0	0	0	48.8510652030357	13.9527855846558	34.8982796183799	-20.945494033724	1
ENSG00000075223	SEMA3C	dec3	0.525888174837301	0	1	0	0	0	0	0	0	0	0	0	0	0	171.659574624628	163.462417251114	8.19715737351308	155.265259877601	1
ENSG00000075429	CACNG5	dec6	NA	0	1	0	0	0	0	0	0	0	0	0	0	0	96.666312759942	88.7677126127675	7.89860014717458	80.8691124655929	1
ENSG00000075568	TMEM131	dec1	0.12255947344481	0	1	0	1	0	0	0	0	0	0	0	0	0	104.950260188731	45.3931137741161	59.5571464146144	-14.1640326404982	1
ENSG00000077092	RARB	dec1	0.379044150076816	0	1	0	1	1	0	0	0	0	0	1	0	0	52.8741812683682	38.8740179554585	14.0001633129097	24.8738546425488	1
ENSG00000077498	TYR	dec10	0.89213197483641	0	0	1	0	0	0	0	0	0	0	0	0	0	561.476883243702	535.651789776012	25.8250934676902	509.826696308322	1
ENSG00000078328	RBFOX1	dec2	0.895827423629896	0	1	0	1	1	0	0	0	0	1	0	0	0	12.3588023078106	9.52768261296042	2.83111969485017	6.69656291811025	1
ENSG00000079101	CLUL1	dec8	0.570499865191991	0	1	0	0	0	0	0	0	0	1	0	0	0	21.8499896631964	7.26867129540581	14.5813183677905	-7.31264707238474	1
ENSG00000080503	SMARCA2	dec1	0.208104917533	0	1	0	1	0	0	0	0	0	1	0	0	0	212.915794373899	171.763601594705	41.1521927791933	130.611408815512	1
ENSG00000081052	COL4A4	dec4	0.563663243110707	0	1	0	0	0	0	0	0	0	0	0	0	0	74.0792726172267	72.7849105867511	1.29436203047564	71.4905485562755	1
ENSG00000081138	CDH7	dec2	0.841408387732495	0	1	0	0	0	0	0	0	0	0	0	0	0	10.1507360204118	6.48479318150227	3.66594283890958	2.81885034259269	1
ENSG00000081189	MEF2C	dec4	0.666968713769268	0	1	0	1	0	0	0	0	0	1	0	0	0	263.520586794783	227.144620997655	36.3759657971286	190.768655200526	1
ENSG00000081277	PKP1	dec3	0.868579439346112	0	0	1	0	0	0	0	0	0	1	0	0	0	521.199904903134	499.997233052363	21.202671850771	478.794561201592	1
ENSG00000083067	TRPM3	dec3	0.737738732585135	0	1	0	0	0	0	0	0	0	1	0	0	0	67.376641815021	46.1490268898961	21.2276149251248	24.9214119647713	1
ENSG00000083544	TDRD3	dec4	0.165518405677374	0	1	0	0	0	0	0	0	0	0	0	0	0	49.7831416393818	22.6457892731674	27.1373523662144	-4.49156309304698	1
ENSG00000084636	COL16A1	dec4	0.478136735226921	0	1	0	0	0	0	0	0	0	1	0	0	0	266.487845184144	220.544806551236	45.9430386329076	174.601767918328	1
ENSG00000085265	FCN1	dec10	0.872249700053887	0	1	0	0	0	0	0	0	0	0	0	0	0	360.7000789486	302.116427298953	58.5836516496471	243.532775649306	1
ENSG00000086159	AQP6	dec7	0.889469382330683	0	1	0	0	0	0	0	0	0	0	0	0	0	5.06968544961777	3.61803195380978	1.45165349580799	2.16637845800179	1
ENSG00000087008	ACOX3	dec6	0.2037396608997	0	1	0	0	0	0	0	0	0	0	0	0	0	9.98910327468146	2.21467408882156	7.7744291858599	-5.55975509703833	1
ENSG00000089041	P2RX7	dec6	0.440906667535089	0	1	0	0	0	0	0	0	0	0	0	0	0	347.390804544443	243.681964045014	103.708840499429	139.973123545584	1
ENSG00000089053	ANAPC5	dec5	0.13456291471339	0	1	0	0	0	0	0	0	0	0	0	0	0	7.88213810269735	4.37321601959138	3.50892208310597	0.86429393648541	1
ENSG00000089250	NOS1	dec1	0.685293038640499	0	1	0	1	0	0	0	0	0	1	0	0	0	64.7241784767916	57.0118169617972	7.71236151499444	49.2994554468027	1
ENSG00000091436	MAP3K20	NA	0.483318059133601	0	1	0	0	0	0	0	0	0	0	0	0	0	1.61011208157813	0.229754183515939	1.38035789806219	-1.15060371454625	1
ENSG00000095587	TLL2	dec7	0.525858853979637	0	1	0	0	0	0	0	0	0	0	1	0	0	115.6446107361	91.0351055014019	24.6095052346982	66.4256002667036	1
ENSG00000097096	SYDE2	dec6	0.39757545872057	0	1	0	0	0	0	0	0	0	0	0	0	0	19.8106674861679	7.68789748431018	12.1227700018577	-4.43487251754754	1
ENSG00000099834	CDHR5	dec8	0.922950897836688	0	0	1	0	0	0	0	0	0	0	0	0	0	587.075909724437	574.675251047886	12.400658676551	562.274592371335	1
ENSG00000099937	SERPIND1	dec9	0.93181917562823	0	0	1	0	0	0	0	0	0	0	0	0	0	601.622947092075	586.532449198558	15.0904978935167	571.441951305041	1
ENSG00000100053	CRYBB3	dec9	0.429909040600472	0	1	0	0	0	0	0	0	0	0	0	0	0	131.86304622824	110.015185436277	21.8478607919636	88.1673246443129	1
ENSG00000100095	SEZ6L	dec2	0.908319663219672	0	1	0	1	0	0	0	0	0	0	0	0	0	3.13782458606656	2.5026706129032	0.635153973163356	1.86751663973985	1
ENSG00000100300	TSPO	dec9	0.397753220516728	0	1	0	0	0	0	0	0	0	0	1	0	0	31.4096846356508	8.02967541970639	23.3800092159444	-15.350333796238	1
ENSG00000100336	APOL4	dec9	0.498488814712854	0	1	0	0	0	0	0	0	0	0	0	0	0	330.832190882126	277.253072033668	53.5791188484583	223.673953185209	1
ENSG00000100346	CACNA1I	dec1	0.6815873188605	0	1	0	1	1	0	0	0	0	0	0	0	0	30.0613548669134	12.6759552033229	17.3853996635905	-4.70944446026762	1
ENSG00000100362	PVALB	dec8	0.879232852382015	0	1	0	0	0	0	0	0	0	0	0	0	0	12.4232430314481	5.74850230010645	6.67474073134168	-0.926238431235229	1
ENSG00000100427	MLC1	dec7	0.864501977275812	0	1	0	0	0	0	0	0	0	0	0	0	0	319.681199034763	289.749021921781	29.9321771129824	259.816844808798	1
ENSG00000100490	CDKL1	dec7	0.356739312500292	0	1	0	0	0	0	0	0	0	0	0	0	0	24.2020066584286	18.2614214225235	5.94058523590509	12.3208361866184	1
ENSG00000101203	COL20A1	dec7	0.829115949196307	0	1	0	0	0	0	0	0	0	1	0	0	0	112.133400074351	68.6880593531721	43.4453407211794	25.2427186319926	1
ENSG00000101213	PTK6	dec8	0.717786929419864	0	1	0	0	0	0	0	0	0	0	0	0	0	9.58064551912487	6.48428674811162	3.09635877101325	3.38792797709838	1
ENSG00000101349	PAK5	NA	0.931942130181107	0	1	0	0	0	0	0	0	0	0	0	0	0	119.640600164804	81.3496408180627	38.2909593467416	43.0586814713211	1
ENSG00000101440	ASIP	dec9	0.714566853746221	0	1	0	0	0	0	0	0	0	0	0	0	0	124.896411595402	119.349833782647	5.54657781275523	113.803255969891	1
ENSG00000101638	ST8SIA5	dec5	0.820937996089982	0	1	0	0	0	0	0	0	0	0	0	0	0	27.8684558515842	4.41835969254134	23.4500961590429	-19.0317364665015	1
ENSG00000102007	PLP2	dec9	0.341921636576983	0	1	0	0	0	0	0	0	0	1	0	0	0	232.500862574019	209.758767619223	22.7420949547963	187.016672664427	1
ENSG00000102174	PHEX	dec1	0.607191222872227	0	0	1	0	0	1	0	0	0	0	0	0	0	538.458914130186	519.667500864685	18.7914132655017	500.876087599183	1
ENSG00000102468	HTR2A	dec3	0.622466519039704	0	1	0	1	0	0	0	0	0	0	0	0	0	478.678090184256	449.513082325951	29.1650078583052	420.348074467646	1
ENSG00000102678	FGF9	dec2	0.568368481890573	0	1	0	1	1	0	1	0	0	0	0	0	0	0.430947935288915	0.177356505971537	0.253591429317377	-0.07623492334584	1
ENSG00000102854	MSLN	dec8	0.789551531883017	0	1	0	0	0	0	0	0	0	0	0	0	0	61.0856611103978	55.2786836939727	5.80697741642513	49.4717062775475	1
ENSG00000103489	XYLT1	dec2	0.327557789088971	0	1	0	1	0	0	0	0	0	0	0	0	0	80.8007313313052	46.5347524750166	34.2659788562886	12.2687736187281	1
ENSG00000104043	ATP8B4	dec7	0.41701033486701	0	1	0	0	0	0	0	0	0	0	0	0	0	403.12688376302	239.870772467809	163.25611129521	76.6146611725993	1
ENSG00000104613	INTS10	dec1	0.142873934165534	0	1	0	0	0	0	0	0	0	0	0	0	0	4.2488847515465	0.646493328517263	3.60239142302924	-2.95589809451198	1
ENSG00000105278	ZFR2	dec8	0.860769225931082	0	1	0	0	0	0	0	0	0	0	0	0	0	0.388547797508988	0.0619845713470498	0.326563226161938	-0.264578654814889	1
ENSG00000105426	PTPRS	dec1	0.380799468882064	0	1	0	0	0	0	0	0	0	0	0	0	0	10.2241783488259	2.4479966722807	7.77618167654525	-5.32818500426455	1
ENSG00000105609	LILRB5	dec8	0.625444469788909	0	1	0	0	0	0	0	0	0	0	0	0	0	231.591788253452	139.044448120448	92.5473401330044	46.4971079874434	1
ENSG00000105851	PIK3CG	dec4	0.722585601404741	0	1	0	0	0	0	0	0	0	0	0	0	0	224.438849516364	147.385883557423	77.0529659589405	70.3329175984827	1
ENSG00000105967	TFEC	dec7	0.572296648525742	0	1	0	1	1	0	0	0	0	0	0	0	0	9.15866893421205	3.4160115101756	5.74265742403645	-2.32664591386085	1
ENSG00000106018	VIPR2	dec6	0.499337647162994	0	1	0	1	0	0	0	0	0	0	0	0	0	1.8119349315512	1.24001989901007	0.571915032541132	0.668104866468939	1
ENSG00000106078	COBL	dec3	0.512782128501916	0	1	0	1	1	0	0	0	0	1	0	0	0	111.699373335721	99.4076287868951	12.2917445488259	87.1158842380692	1
ENSG00000106772	PRUNE2	dec4	0.617358753577144	0	1	0	0	0	0	0	0	0	0	1	0	0	198.393306532237	169.999001558446	28.3943049737905	141.604696584656	1
ENSG00000106823	ECM2	dec6	0.556883310202324	0	0	1	0	0	0	0	0	0	1	0	0	0	537.108070498815	515.892748463047	21.2153220357671	494.67742642728	1
ENSG00000107104	KANK1	dec6	0.337416121676617	0	1	0	0	0	0	0	0	0	0	0	0	0	27.8039417807613	22.7980503995093	5.005891381252	17.7921590182573	1
ENSG00000107147	KCNT1	dec3	0.77005870234733	0	1	0	0	0	0	0	0	0	0	0	0	0	110.411284655123	74.4588299744513	35.9524546806717	38.5063752937797	1
ENSG00000107159	CA9	dec7	0.877028649914899	0	1	0	0	0	0	0	0	0	0	0	0	0	130.393353872609	92.9675272150928	37.425826657516	55.5417005575768	1
ENSG00000107165	TYRP1	dec10	0.826944407104993	0	1	0	0	0	0	0	0	0	1	0	0	0	18.4024065709402	13.6435525800091	4.75885399093111	8.88469858907795	1
ENSG00000107317	PTGDS	dec5	0.713345067362847	0	1	0	0	0	0	0	0	0	0	0	0	0	289.59733639774	280.57946665448	9.01786974326063	271.561596911219	1
ENSG00000107611	CUBN	dec4	0.608411745112994	0	1	0	0	0	0	0	0	0	0	0	0	0	339.860746998174	295.926660762686	43.9340862354883	251.992574527198	1
ENSG00000108576	SLC6A4	dec3	0.846070411956808	0	1	0	0	0	0	0	0	0	1	0	0	0	337.073676863483	321.894094949218	15.1795819142656	306.714513034952	1
ENSG00000108821	COL1A1	dec1	0.571027456435171	0	1	0	0	0	0	0	0	0	1	0	0	0	240.194885758275	202.24650317192	37.9483825863551	164.298120585565	1
ENSG00000108846	ABCC3	dec5	0.625478146629023	0	1	0	0	0	0	0	0	0	0	0	0	0	121.12416547641	105.787884843858	15.3362806325521	90.4516042113056	1
ENSG00000108878	CACNG1	dec10	0.946805993262869	0	1	0	0	0	0	0	0	0	0	0	0	0	165.900406667496	159.343067585771	6.55733908172419	152.785728504047	1
ENSG00000108924	HLF	dec2	0.401172794432837	0	1	0	0	0	0	0	0	0	1	0	0	0	447.169560048901	428.900106759293	18.2694532896081	410.630653469684	1
ENSG00000109158	GABRA4	dec2	0.826745283437521	0	0	1	0	0	0	0	0	0	0	0	0	0	565.536733260242	541.128336881574	24.4083963786679	516.719940502906	1
ENSG00000109670	FBXW7	dec1	0.265199478281581	0	1	0	0	0	0	0	0	0	0	0	0	0	3.90006593290819	1.74583486278497	2.15423107012322	-0.408396207338251	1
ENSG00000109743	BST1	dec8	0.515203880313696	0	1	0	0	0	0	0	0	0	1	0	0	0	124.734014387816	52.4576443243833	72.2763700634325	-19.8187257390492	1
ENSG00000111181	SLC6A12	dec5	0.785543299608834	0	1	0	0	0	0	0	0	0	0	0	0	0	55.492001852886	37.0946137519649	18.3973881009211	18.6972256510438	1
ENSG00000111799	COL12A1	dec2	0.548566283622644	0	1	0	0	0	0	0	0	0	1	0	0	0	307.191548381032	292.205149484128	14.9863988969043	277.218750587223	1
ENSG00000111837	MAK	dec7	0.525889671576251	0	1	0	0	0	0	0	0	0	0	0	1	0	115.132299631808	96.1327561862123	18.9995434455955	77.1332127406168	1
ENSG00000112419	PHACTR2	dec4	0.271430961892989	0	1	0	0	0	0	0	0	0	0	0	0	0	179.875097414953	108.398871301272	71.4762261136815	36.9226451875903	1
ENSG00000112562	SMOC2	dec4	0.575706807977002	0	1	0	1	1	0	0	0	0	1	0	0	0	285.110339381925	243.449325602068	41.6610137798575	201.78831182221	1
ENSG00000113273	ARSB	dec6	0.302686042657757	0	1	0	1	0	0	0	0	0	0	0	0	0	2.82592136135064	0.437730016186049	2.38819134516459	-1.95046132897854	1
ENSG00000113916	BCL6	dec2	0.391949580369144	0	1	0	0	0	0	0	0	0	0	1	0	0	37.9795851552701	5.80016318268305	32.179421972587	-26.379258789904	1
ENSG00000114204	SERPINI2	dec9	0.949864640540091	0	1	0	0	0	0	0	0	0	0	0	0	0	0.208104632686831	0.0383472276532069	0.169757405033624	-0.131410177380417	1
ENSG00000114841	DNAH1	dec3	0.315622552698576	0	1	0	1	0	0	0	0	0	0	1	0	0	166.501044406279	67.0437280784281	99.4573163278513	-32.4135882494232	1
ENSG00000115295	CLIP4	dec5	0.33489088341472	0	1	0	0	0	0	0	0	0	1	0	0	0	297.03054407135	240.354764445262	56.6757796260873	183.678984819175	1
ENSG00000115525	ST3GAL5	dec5	0.424461527768042	0	1	0	0	0	0	0	0	0	0	0	0	0	107.28272663018	96.8095902530699	10.4731363771104	86.3364538759595	1
ENSG00000115556	PLCD4	dec5	0.528635164281217	0	1	0	0	0	0	0	0	0	0	1	0	0	142.497852101294	94.0909985349725	48.4068535663219	45.6841449686506	1
ENSG00000115705	TPO	dec7	0.943915121377703	0	1	0	1	1	0	0	0	0	0	0	0	0	5.27669154565104	2.40179498892645	2.8748965567246	-0.47310156779815	1
ENSG00000115841	RMDN2	dec9	0.392458290392324	0	1	0	0	0	0	0	0	0	0	0	0	0	146.70564377804	99.1429545546196	47.5626892234201	51.5802653311996	1
ENSG00000116117	PARD3B	dec4	0.356917379214155	0	1	0	1	1	0	0	0	0	0	0	0	0	8.13004496344733	3.87995791488919	4.25008704855815	-0.370129133668959	1
ENSG00000116147	TNR	dec2	0.912120647454988	0	1	0	1	0	0	0	0	0	0	0	0	0	23.3105984667116	12.1689732126849	11.1416252540266	1.02734795865831	1
ENSG00000116183	PAPPA2	dec3	0.691915677539056	0	1	0	0	0	0	0	0	0	1	0	0	0	312.941079458208	265.187402852334	47.753676605874	217.43372624646	1
ENSG00000116661	FBXO2	dec6	0.632487561736667	0	1	0	0	0	0	0	0	0	0	0	0	0	0.120052502880547	0.0266834799278598	0.0933690229526874	-0.0666855430248276	1
ENSG00000117501	MROH9	dec6	0.877388231278175	0	0	1	0	0	0	0	0	0	0	0	0	0	633.370062922728	617.896183884542	15.4738790381854	602.422304846357	1
ENSG00000117507	FMO6P	dec6	0.796117051209904	0	0	1	0	0	0	0	0	0	0	0	0	0	518.508946112268	504.349724141605	14.1592219706631	490.190502170942	1
ENSG00000117598	PLPPR5	NA	0.944611678855516	0	1	0	0	0	0	0	0	0	0	1	0	0	33.122205067332	29.6978971731579	3.4243078941741	26.2735892789838	1
ENSG00000118322	ATP10B	dec6	0.76632883150633	0	1	0	0	0	0	0	0	0	0	0	0	0	233.138332962531	190.007315208079	43.1310177544523	146.876297453627	1
ENSG00000118596	SLC16A7	dec5	0.313310981632262	0	1	0	0	0	0	0	0	0	0	0	0	0	291.398112041476	275.960283021783	15.4378290196929	260.522454002091	1
ENSG00000118971	CCND2	dec1	0.319784853926892	0	1	0	0	0	0	0	0	0	0	0	0	0	207.870968817865	143.993387024251	63.8775817936138	80.115805230637	1
ENSG00000119004	CYP20A1	dec8	0.182150424609775	0	1	0	0	0	0	0	0	0	0	0	0	0	55.508164431007	29.6203006685244	25.8878637624825	3.73243690604189	1
ENSG00000119242	CCDC92	dec4	0.238458331720887	0	1	0	0	0	0	0	0	0	0	0	0	0	0.0886802659206513	0.00501726226239504	0.0836630036582562	-0.0786457413958612	1
ENSG00000119509	INVS	dec6	0.201602495249261	0	1	0	0	0	0	0	0	0	0	0	0	0	156.159663317878	97.8128675799667	58.3467957379109	39.4660718420558	1
ENSG00000119681	LTBP2	dec2	0.621435158317362	0	1	0	0	0	0	0	0	0	0	0	0	0	159.805054887986	132.089499607126	27.7155552808606	104.373944326265	1
ENSG00000119714	GPR68	dec8	0.405428530704902	0	1	0	0	0	0	0	0	0	0	0	0	0	21.4065500261303	0.960370242323209	20.4461797838071	-19.4858095414838	1
ENSG00000119922	IFIT2	dec5	0.39223000931767	0	0	1	0	0	0	0	0	0	0	0	0	0	558.371876914385	540.722280438544	17.6495964758401	523.072683962704	1
ENSG00000120008	WDR11	dec3	0.149761467399375	0	1	0	1	1	0	0	0	0	0	0	0	0	6.95214370162024	1.31300714560877	5.63913655601147	-4.3261294104027	1
ENSG00000120278	PLEKHG1	dec2	0.375395791703156	0	1	0	1	1	0	0	0	0	0	0	0	0	7.13931578071751	1.85434210015138	5.28497368056614	-3.43063158041476	1
ENSG00000120907	ADRA1A	dec8	0.703382878274906	0	1	0	0	0	0	0	0	0	0	0	0	0	382.998998362972	357.844727161964	25.1542712010074	332.690455960957	1
ENSG00000121297	TSHZ3	dec2	0.552223069898288	0	1	0	1	1	0	0	0	0	0	0	0	0	4.75414516577108	1.6953172054816	3.05882796028947	-1.36351075480787	1
ENSG00000121380	BCL2L14	dec7	0.846909019124737	0	1	0	0	0	0	0	0	0	0	0	0	0	303.974282163587	289.928242012576	14.0460401510105	275.882201861566	1
ENSG00000121742	GJB6	dec9	0.847619866464572	0	1	0	0	0	0	0	0	0	1	0	0	0	152.052275983719	127.99016473176	24.0621112519586	103.928053479801	1
ENSG00000121753	ADGRB2	NA	0.752796239099919	0	1	0	0	0	0	0	0	0	0	1	0	0	85.1504386817031	31.5600370741076	53.5904016075956	-22.030364533488	1
ENSG00000121858	TNFSF10	dec4	0.450704629725985	0	1	0	0	0	0	0	0	0	0	0	0	0	235.957134003697	174.249455463993	61.7076785397039	112.541776924289	1
ENSG00000121898	CPXM2	dec6	0.537248783086106	0	1	0	0	0	0	0	0	0	1	0	0	0	126.507928467672	89.8095569936008	36.6983714740714	53.1111855195294	1
ENSG00000122417	ODF2L	dec7	0.262859720282524	0	1	0	0	0	0	0	0	0	0	0	0	0	8.12905671558901	2.34262937792655	5.78642733766246	-3.44379795973591	1
ENSG00000122641	INHBA	dec1	0.587551494601262	0	1	0	1	0	0	0	0	0	1	0	0	0	141.699328841111	107.107496000803	34.5918328403075	72.515663160496	1
ENSG00000122870	BICC1	dec2	0.395932074038586	0	1	0	0	0	0	0	0	0	1	0	0	0	192.507818710794	151.751351403948	40.7564673068458	110.994884097103	1
ENSG00000123096	SSPN	dec7	0.396032034117446	0	1	0	0	0	0	0	0	0	1	0	0	0	272.651023102787	178.918877229247	93.7321458735402	85.1867313557063	1
ENSG00000123500	COL10A1	dec6	0.544482946082483	0	0	1	0	0	0	0	0	0	0	0	0	0	517.847083640234	503.590474092378	14.2566095478554	489.333864544523	1
ENSG00000123700	KCNJ2	dec4	0.49018060663783	0	1	0	1	0	0	1	0	0	1	0	0	0	190.689360577593	142.081153848797	48.6082067287968	93.4729471199998	1
ENSG00000124209	RAB22A	dec4	0.178651236036537	0	1	0	1	0	0	0	0	0	0	0	0	0	305.450733742842	115.53218842335	189.918545319492	-74.3863568961419	1
ENSG00000124215	CDH26	dec7	0.51083766491612	0	1	0	0	0	0	0	0	0	0	0	0	0	53.1119071171425	36.2244186124495	16.887488504693	19.3369301077565	1
ENSG00000124575	H1-3	NA	0.622517226924399	1	0	0	0	0	0	0	0	0	0	0	0	0	439.440149561033	432.009664027886	7.43048553314679	424.579178494739	1
ENSG00000124610	H1-1	NA	0.869626916914626	1	0	0	0	0	0	0	0	0	1	0	0	0	465.02064831247	456.506559875653	8.51408843681753	447.992471438835	1
ENSG00000124749	COL21A1	dec6	0.54448845205242	0	1	0	0	0	0	0	1	0	1	0	0	0	308.609264897886	257.930636399775	50.6786284981111	207.252007901663	1
ENSG00000124813	RUNX2	dec2	0.44099980222063	0	1	0	0	0	1	0	1	1	1	0	0	0	282.228574664883	226.429946086087	55.7986285787963	170.63131750729	1
ENSG00000124942	AHNAK	dec2	0.430750566267985	0	1	0	0	0	0	0	0	0	1	0	0	0	266.773944851883	230.505863737103	36.2680811147798	194.237782622324	1
ENSG00000125851	PCSK2	dec1	0.71150996731054	0	1	0	1	0	0	0	0	0	1	0	0	0	9.87444369559698	8.3705223941313	1.50392130146568	6.86660109266562	1
ENSG00000126861	OMG	dec2	0.722081201972548	0	0	1	0	0	0	0	0	0	0	0	0	0	618.024508928399	604.890604598899	13.1339043294997	591.756700269399	1
ENSG00000127129	EDN2	dec6	0.713207713857447	0	1	0	1	0	0	0	0	0	0	0	0	0	307.664781694223	249.743154657036	57.9216270371869	191.821527619849	1
ENSG00000127152	BCL11B	dec2	0.832922977289056	0	1	0	1	1	0	0	0	0	1	0	0	0	218.971101675839	168.891435891491	50.0796657843482	118.811770107142	1
ENSG00000127311	HELB	dec7	0.260793101569221	0	1	0	0	0	0	0	0	0	0	0	0	0	295.785192538871	186.851204352477	108.933988186394	77.9172161660828	1
ENSG00000127418	FGFRL1	dec4	0.347057137895443	0	1	0	0	0	0	0	0	0	0	0	0	0	1.02108646897794	0.375209733752908	0.645876735225032	-0.270667001472124	1
ENSG00000127951	FGL2	dec6	0.558198476116954	0	1	0	0	0	0	0	0	0	0	0	0	0	368.337788105858	346.837545288209	21.5002428176487	325.337302470561	1
ENSG00000128510	CPA4	dec8	0.7592476451011	0	1	0	0	0	0	0	0	0	0	0	0	0	4.58476656797179	4.09479092636346	0.489975641608324	3.60481528475514	1
ENSG00000129116	PALLD	dec3	0.508625981662823	0	1	0	1	1	0	0	0	0	0	0	0	0	33.4570586201277	8.40061887547974	25.056439744648	-16.6558208691682	1
ENSG00000129422	MTUS1	dec4	0.258103171495984	0	1	0	0	0	0	0	0	0	0	0	0	0	187.106932412836	129.309393758705	57.7975386541311	71.5118551045737	1
ENSG00000130045	NXNL2	dec5	0.701591224339017	0	1	0	0	0	0	0	0	0	0	0	0	0	204.728961862152	133.185338573666	71.5436232884862	61.6417152851801	1
ENSG00000130635	COL5A1	dec1	0.504709275899718	0	1	0	1	0	0	0	0	0	1	0	0	0	235.236846528853	204.360612778957	30.8762337498964	173.484379029061	1
ENSG00000130643	CALY	dec7	0.901191799143985	0	1	0	0	0	0	0	0	0	0	0	0	0	0.170460642217847	0.0196271745845919	0.150833467633255	-0.131206293048663	1
ENSG00000130720	FIBCD1	dec9	0.796985072975022	0	1	0	0	0	0	0	0	0	0	0	0	0	0.481437788250996	0.148142395071181	0.333295393179816	-0.185152998108635	1
ENSG00000130856	ZNF236	dec1	0.207471605140138	0	1	0	1	0	0	0	0	0	0	0	0	0	97.9290506058046	52.7903431984307	45.1387074073739	7.65163579105683	1
ENSG00000131730	CKMT2	dec8	0.833590713712874	0	1	0	1	0	0	0	0	0	0	0	0	0	331.943366877786	232.853411259152	99.0899556186335	133.763455640519	1
ENSG00000132669	RIN2	dec3	0.293609650724488	0	1	0	0	0	0	0	0	0	0	0	0	0	126.962252247643	101.460499927879	25.501752319764	75.9587476081153	1
ENSG00000132855	ANGPTL3	dec8	0.94082287750858	0	0	1	0	0	0	0	0	0	0	0	0	0	581.925890685121	559.313127728713	22.6127629564082	536.700364772305	1
ENSG00000133454	MYO18B	dec4	0.893948982963802	0	1	0	1	0	0	0	0	0	1	0	0	0	306.031947519816	254.453690766985	51.5782567528316	202.875434014153	1
ENSG00000134007	ADAM20	NA	0.664313290791227	0	0	1	0	0	0	0	0	0	0	0	0	0	525.419414182945	510.646696662102	14.7727175208429	495.873979141259	1
ENSG00000134121	CHL1	dec4	0.798563245730694	0	1	0	1	0	0	0	0	0	0	0	0	1	127.380544269919	67.3761703766729	60.0043738932466	7.37179648342637	1
ENSG00000134376	CRB1	dec5	0.748684528798609	0	1	0	0	0	0	0	0	0	0	0	1	0	16.8283815499052	8.44159224169981	8.38678930820542	0.0548029334943863	1
ENSG00000134531	EMP1	dec5	0.655138792601105	0	1	0	0	0	0	0	0	0	1	0	0	0	287.626549492898	247.155139840689	40.471409652209	206.68373018848	1
ENSG00000134716	CYP2J2	dec8	0.689513755372474	0	1	0	1	0	0	0	0	0	1	0	0	0	159.77588295133	99.6826828977827	60.0932000535475	39.5894828442352	1
ENSG00000134757	DSG3	dec7	0.879949558529668	0	0	1	0	0	0	0	0	0	0	0	0	0	515.468249040392	500.200730692704	15.2675183476888	484.933212345015	1
ENSG00000135093	USP30	dec4	0.174308705791762	0	1	0	0	0	0	0	0	0	0	0	0	0	12.563858284519	1.15048818824004	11.413370096279	-10.2628819080389	1
ENSG00000135218	CD36	dec10	0.765904672549944	0	1	0	0	0	0	0	0	0	0	0	0	0	66.3364531092516	44.9902366035249	21.3462165057266	23.6440200977983	1
ENSG00000135870	RC3H1	dec2	0.132626224311904	0	1	0	0	0	0	0	0	0	0	0	0	0	382.198194368675	165.956787201895	216.24140716678	-50.2846199648843	1
ENSG00000136052	SLC41A2	dec2	0.466458140873352	0	1	0	0	0	0	0	0	0	0	0	0	0	272.133192999535	252.451412809005	19.6817801905308	232.769632618474	1
ENSG00000136153	LMO7	dec2	0.468946330362247	0	1	0	0	0	0	0	0	0	1	0	0	0	76.0163179698453	49.0427943259757	26.9735236438696	22.0692706821061	1
ENSG00000136546	SCN7A	dec5	0.649231997528859	0	1	0	0	0	0	0	0	0	0	1	0	0	476.143089372126	459.700355631395	16.4427337407311	443.257621890664	1
ENSG00000136883	KIF12	dec6	0.821680173643793	0	1	0	0	0	0	0	0	0	1	0	0	0	18.3967863206864	4.82967324376312	13.5671130769233	-8.73743983316014	1
ENSG00000136999	CCN3	NA	0.817324015562663	0	0	1	0	0	0	0	0	0	1	0	0	0	526.999800334308	495.137158718982	31.8626416153268	463.274517103655	1
ENSG00000137269	LRRC1	dec2	0.357620835612583	0	1	0	0	0	0	0	0	0	0	0	0	0	0.533170514496619	0.181520825491843	0.351649689004776	-0.170128863512933	1
ENSG00000137727	ARHGAP20	dec3	0.562815160262461	0	1	0	1	0	0	0	0	0	1	0	0	0	239.993131532724	187.644528646515	52.3486028862089	135.295925760306	1
ENSG00000137809	ITGA11	dec3	0.667721206053086	0	1	0	0	0	0	0	0	0	1	0	0	0	236.246096982051	199.899935397853	36.346161584198	163.553773813655	1
ENSG00000138039	LHCGR	dec5	0.736544229993756	0	1	0	0	0	0	0	0	0	0	0	0	0	209.572225467207	163.670519713404	45.9017057538024	117.768813959602	1
ENSG00000138670	RASGEF1B	dec2	0.387731618633021	0	1	0	0	0	0	0	0	0	0	0	0	0	43.2730615029472	29.2506290652412	14.022432437706	15.2281966275353	1
ENSG00000138678	GPAT3	NA	0.467730628070259	0	1	0	0	0	0	0	0	0	0	0	0	0	223.284241568524	171.799859328919	51.484382239605	120.315477089314	1
ENSG00000139330	KERA	dec9	0.691879475043775	1	0	0	0	0	0	0	0	0	1	0	0	0	338.062422159085	321.686041158989	16.3763810000956	305.309660158894	1
ENSG00000139974	SLC38A6	dec8	0.242578535362633	0	1	0	0	0	0	0	0	0	0	0	0	0	70.7471195720558	40.1324904162253	30.6146291558305	9.5178612603948	1
ENSG00000140009	ESR2	dec6	0.463975982380002	0	1	0	0	0	0	0	0	0	0	0	0	0	50.2324782216586	28.3366352706692	21.8958429509894	6.44079231967989	1
ENSG00000140015	KCNH5	dec3	0.786712325179404	0	1	0	0	0	0	0	0	0	0	0	0	0	371.809505641786	321.383856213251	50.4256494285345	270.958206784717	1
ENSG00000140022	STON2	dec4	0.460225930006728	0	1	0	0	0	0	0	0	0	0	0	0	0	0.879526760681921	0.352928830280098	0.526597930401823	-0.173669100121725	1
ENSG00000140090	SLC24A4	dec5	0.657445840121657	0	1	0	0	0	0	0	0	0	1	0	0	0	187.556408450619	156.694211646589	30.8621968040291	125.83201484256	1
ENSG00000140368	PSTPIP1	dec5	0.667181954071696	0	1	0	0	0	0	0	0	0	0	0	0	0	8.63568340429857	5.76065022455974	2.87503317973883	2.88561704482091	1
ENSG00000140563	MCTP2	dec9	0.552519526547107	0	1	0	0	0	0	0	0	0	1	0	0	0	34.5319766895935	24.0572434289446	10.4747332606489	13.5825101682957	1
ENSG00000140945	CDH13	dec4	0.622447856509506	0	1	0	0	0	0	0	0	0	1	0	0	0	127.922028931214	78.332098120803	49.5899308104108	28.7421673103922	1
ENSG00000141434	MEP1B	dec8	0.952735835669141	0	1	0	0	0	0	0	0	0	0	0	0	0	446.374030933517	420.904790612204	25.4692403213134	395.435550290891	1
ENSG00000141574	SECTM1	dec6	0.595406301868922	0	1	0	0	0	0	0	0	0	0	0	0	0	511.119882216489	463.321459630566	47.7984225859234	415.523037044643	1
ENSG00000141579	ZNF750	dec2	0.820186368882294	0	1	0	0	0	0	0	0	0	1	0	0	0	197.806075565927	149.265275419355	48.5408001465721	100.724475272782	1
ENSG00000143816	WNT9A	dec2	0.48408113303329	0	1	0	1	0	0	0	0	0	0	0	0	0	10.0634857400482	1.33697899068473	8.72650674936349	-7.38952775867877	1
ENSG00000143994	ABHD1	dec10	0.694070217650956	0	1	0	0	0	0	0	0	0	0	0	0	0	53.7550366782821	33.8170452453334	19.9379914329487	13.8790538123847	1
ENSG00000144228	SPOPL	dec3	0.19336463607913	0	1	0	0	0	0	0	0	0	0	0	0	0	15.3416359315395	11.1618047925515	4.17983113898801	6.9819736535635	1
ENSG00000144596	GRIP2	NA	0.420172850768724	0	1	0	0	0	0	0	0	0	0	1	0	0	8.85785960251751	5.1007922807324	3.75706732178511	1.34372495894729	1
ENSG00000144642	RBMS3	dec3	0.389470812894995	0	1	0	1	0	0	0	0	0	1	0	0	0	276.551808972216	239.489842484027	37.061966488189	202.427875995838	1
ENSG00000144711	IQSEC1	dec1	0.2259277137855	0	1	0	1	0	0	0	0	0	0	0	0	0	284.842704212257	146.892178677061	137.950525535196	8.94165314186461	1
ENSG00000144771	LRTM1	dec10	0.890082799912557	0	1	0	0	0	0	0	0	0	0	0	0	0	210.47344910301	179.54601083884	30.9274382641701	148.61857257467	1
ENSG00000145241	CENPC	dec3	0.232077277046064	0	1	0	0	0	0	0	0	0	0	0	0	0	45.6914694357465	32.2727323875155	13.4187370482309	18.8539953392846	1
ENSG00000145242	EPHA5	dec3	0.912075562895984	0	1	0	1	0	0	0	0	0	1	0	0	0	217.026949892811	167.230523968617	49.796425924194	117.434098044423	1
ENSG00000145526	CDH18	dec3	0.836763590376454	0	1	0	0	0	0	0	0	0	1	0	0	0	322.189854414754	280.794496624655	41.3953577900984	239.399138834557	1
ENSG00000145536	ADAMTS16	dec3	0.702615025517269	0	1	0	0	0	0	0	0	0	0	0	1	0	30.5663971888889	25.39258991323	5.17380727565891	20.2187826375711	1
ENSG00000145681	HAPLN1	dec3	0.912614346941661	0	1	0	1	0	1	0	0	0	1	0	0	0	20.6722496131063	11.1089287448441	9.56332086826221	1.54560787658184	1
ENSG00000145861	C1QTNF2	dec7	0.429287898101695	0	1	0	0	0	0	0	0	0	0	1	0	0	314.646870492377	262.918565915103	51.7283045772737	211.190261337829	1
ENSG00000145936	KCNMB1	dec9	0.675809602493714	0	1	0	0	0	0	0	0	0	0	0	0	0	8.94318945561024	2.77259443201706	6.17059502359318	-3.39800059157612	1
ENSG00000146151	HMGCLL1	dec6	0.679698890403806	0	1	0	0	0	0	0	0	0	0	1	0	0	71.495925990166	19.4808928081331	52.0150331820329	-32.5341403738998	1
ENSG00000146426	TIAM2	dec3	0.373415560875349	0	1	0	0	0	0	0	0	0	0	0	0	0	9.71538515579081	1.96255758718845	7.75282756860236	-5.79026998141392	1
ENSG00000146648	EGFR	dec2	0.385702297512861	0	1	0	1	0	1	0	0	0	0	1	0	0	197.831687001544	141.100176391303	56.7315106102413	84.3686657810618	1
ENSG00000147364	FBXO25	dec4	0.256019523207103	0	1	0	0	0	0	0	0	0	0	0	0	0	16.5693422205498	11.4364079865826	5.13293423396721	6.30347375261543	1
ENSG00000147481	SNTG1	dec3	0.804733827128813	0	1	0	0	0	0	0	0	0	1	0	0	0	128.920452222911	116.615917085035	12.3045351378755	104.31138194716	1
ENSG00000147588	PMP2	dec8	0.911163516020133	0	1	0	0	0	0	0	0	0	0	0	0	0	118.0255096907	103.219723748472	14.8057859422287	88.4139378062431	1
ENSG00000147606	SLC26A7	dec5	0.930399730757888	0	1	0	0	0	0	0	0	0	0	1	0	0	495.522299286332	485.403242458035	10.1190568282969	475.284185629738	1
ENSG00000147642	SYBU	dec4	0.53731602032939	0	1	0	0	0	0	0	0	0	0	0	1	0	14.7769033470161	6.54588147033225	8.23102187668386	-1.68514040635161	1
ENSG00000147862	NFIB	dec1	0.510811305389076	0	1	0	1	1	0	0	0	0	1	0	0	0	335.320101805829	292.836812354731	42.4832894510976	250.353522903634	1
ENSG00000148803	FUOM	dec9	0.442684780412557	0	1	0	0	0	0	0	0	0	0	0	0	0	0.65778177267517	0.424067309467877	0.233714463207292	0.190352846260585	1
ENSG00000149294	NCAM1	dec1	0.687476095024842	0	1	0	0	0	0	0	0	0	0	0	0	0	13.5128536323124	7.16429562755615	6.34855800475627	0.815737622799872	1
ENSG00000149972	CNTN5	dec3	0.7556243316803	0	1	0	1	0	0	0	0	0	1	0	0	0	300.702681419366	255.700209622229	45.0024717971367	210.697737825093	1
ENSG00000150477	KIAA1328	dec6	0.276077971623141	0	1	0	0	0	0	0	0	0	0	0	0	0	230.90201155915	127.160971910906	103.741039648244	23.4199322626625	1
ENSG00000150594	ADRA2A	dec7	0.608478861582191	0	1	0	0	0	0	0	0	0	0	0	0	0	0.355484613894522	0.146172604545033	0.209312009349489	-0.0631394048044562	1
ENSG00000150722	PPP1R1C	dec9	0.710243521180456	0	1	0	0	0	0	0	0	0	0	0	0	0	113.732538961436	45.7939124996327	67.9386264618034	-22.1447139621707	1
ENSG00000150873	C2orf50	dec9	0.658884715812785	0	1	0	1	0	0	0	0	0	0	0	0	0	2.48330323531926	1.21224806781652	1.27105516750274	-0.0588070996862253	1
ENSG00000151276	MAGI1	dec2	0.232685988287194	0	1	0	1	0	0	0	0	0	0	0	0	0	37.4162739796198	18.3215822967238	19.094691682896	-0.773109386172109	1
ENSG00000151414	NEK7	dec2	0.257708484186933	0	1	0	0	0	0	0	0	0	0	0	0	0	238.214817342622	191.335797198478	46.8790201441444	144.456777054333	1
ENSG00000151532	VTI1A	dec5	0.155559803275176	0	1	0	0	0	0	0	0	0	0	0	0	0	18.2169427789127	1.73907931254147	16.4778634663712	-14.7387841538297	1
ENSG00000151692	RNF144A	dec2	0.41869817485215	0	1	0	1	0	0	0	0	0	0	0	0	0	4.88631539424128	0.818052096638506	4.06826329760278	-3.25021120096427	1
ENSG00000151715	TMEM45B	dec10	0.682142282763959	0	1	0	0	0	0	0	0	0	0	0	0	0	24.2813351434068	7.65099558133717	16.6303395620697	-8.97934398073251	1
ENSG00000151789	ZNF385D	dec3	0.516284631737587	0	1	0	0	0	0	0	0	0	1	0	0	0	26.5475916628612	15.7432101556148	10.8043815072464	4.93882864836846	1
ENSG00000152092	ASTN1	dec1	0.814109643219536	0	1	0	0	0	0	0	0	0	0	0	1	0	3.40424390642143	1.12534608759667	2.27889781882475	-1.15355173122808	1
ENSG00000152128	TMEM163	dec5	0.692823241847332	0	1	0	0	0	0	0	0	0	0	0	1	0	1.12214622152873	0.485508165590887	0.636638055937844	-0.151129890346957	1
ENSG00000152578	GRIA4	dec3	0.781665030400487	0	1	0	0	0	0	0	0	0	0	0	0	0	3.19735792751632	0.686678931114001	2.51067899640232	-1.82400006528832	1
ENSG00000152592	DMP1	dec7	0.776987438224255	0	1	0	0	0	0	0	0	0	0	0	0	0	363.952320531208	352.983720635736	10.9685998954715	342.015120740265	1
ENSG00000152785	BMP3	dec4	0.719001670362785	0	1	0	0	0	0	0	0	0	1	0	0	0	457.914472700757	447.160553231578	10.7539194691793	436.406633762398	1
ENSG00000152818	UTRN	dec3	0.295932986330906	0	1	0	1	0	0	0	0	0	0	0	0	0	95.163994029648	57.2887750791089	37.8752189505391	19.4135561285699	1
ENSG00000153066	TXNDC11	dec5	0.177692759796717	0	1	0	0	0	0	0	0	0	0	0	0	0	3.75303882965158	0.242966714828365	3.51007211482321	-3.26710539999485	1
ENSG00000153165	RGPD3	dec9	0.332680260424005	0	1	0	0	0	0	0	0	0	0	0	0	0	148.710635049485	73.8561429411173	74.8544921083678	-0.998349167250467	1
ENSG00000153820	SPHKAP	dec2	0.887240716294348	0	1	0	0	0	0	0	0	0	1	0	0	0	394.879635742228	341.934030741013	52.9456050012151	288.988425739798	1
ENSG00000153823	PID1	dec7	0.331220072729564	0	1	0	0	0	0	0	0	0	1	0	0	0	253.199125038735	134.302684830392	118.896440208343	15.4062446220494	1
ENSG00000153956	CACNA2D1	dec1	0.474950339283154	0	1	0	1	0	0	0	0	0	0	0	0	0	272.625509078801	234.752253601524	37.8732554772772	196.878998124247	1
ENSG00000154153	RETREG1	NA	0.533247560087341	0	1	0	1	0	0	0	0	0	0	0	0	0	252.635381609821	237.550521220939	15.0848603888818	222.465660832057	1
ENSG00000154262	ABCA6	dec5	0.481727410622664	0	0	1	0	0	0	0	0	0	0	0	0	0	614.265000635266	592.555747187199	21.7092534480677	570.846493739131	1
ENSG00000154478	GPR26	dec4	0.660158732885537	0	1	0	0	0	0	0	0	0	0	0	0	0	211.422079437125	156.215147721112	55.2069317160131	101.008216005099	1
ENSG00000154645	CHODL	dec8	0.698706739289746	0	1	0	0	0	0	0	0	0	1	0	0	0	307.565181483542	265.009828680905	42.5553528026366	222.454475878269	1
ENSG00000154655	L3MBTL4	dec5	0.347575031665674	0	1	0	0	0	0	0	0	0	1	0	0	0	365.485196815961	308.924344838714	56.560851977247	252.363492861467	1
ENSG00000154678	PDE1C	dec4	0.539640586843304	0	1	0	0	0	0	0	0	0	1	0	0	0	22.4243997009075	14.0827097761305	8.34168992477708	5.74101985135337	1
ENSG00000154736	ADAMTS5	dec4	0.533541580701754	0	1	0	0	0	0	0	0	0	1	0	0	0	49.5351639569915	30.2343331138996	19.3008308430918	10.9335022708078	1
ENSG00000154864	PIEZO2	dec2	0.460272308491487	0	1	0	1	0	0	0	0	0	1	0	0	0	305.869116421142	263.150995213178	42.7181212079641	220.432874005214	1
ENSG00000154975	CA10	dec3	0.860114094157889	0	1	0	0	0	0	0	0	0	1	0	0	0	320.313637300894	301.254722949357	19.0589143515369	282.19580859782	1
ENSG00000155011	DKK2	dec3	0.618303666927126	0	1	0	0	0	0	0	0	0	1	0	0	0	309.800355925572	265.621801704084	44.1785542214882	221.443247482596	1
ENSG00000155275	TRMT44	dec8	0.207905254715414	0	1	0	0	0	0	0	0	0	0	0	0	0	22.9752760263243	18.745015348656	4.23026067766835	14.5147546709876	1
ENSG00000155530	LRGUK	dec6	0.537168324297938	0	1	0	0	0	0	0	0	0	0	0	0	0	6.87471574539458	4.81336051031424	2.06135523508034	2.75200527523389	1
ENSG00000155849	ELMO1	dec2	0.431088455247	0	1	0	0	0	0	0	0	0	1	0	0	0	40.1894610892082	22.9813473644724	17.2081137247359	5.77323363973649	1
ENSG00000155886	SLC24A2	dec3	0.880933130928518	0	1	0	0	0	0	0	0	0	0	0	0	0	401.491824166106	378.327473065977	23.1643511001285	355.163121965849	1
ENSG00000156172	C8orf37	dec8	0.244390154008316	0	1	0	0	0	0	0	0	0	0	0	0	0	49.4729368574099	37.2999390090923	12.1729978483176	25.1269411607748	1
ENSG00000156218	ADAMTSL3	dec4	0.425698301747635	0	0	1	0	0	0	0	0	0	1	0	0	0	537.028663619521	526.399118392833	10.6295452266874	515.769573166146	1
ENSG00000156564	LRFN2	dec4	0.872538587684489	0	1	0	0	0	0	0	0	0	0	0	0	0	75.5375472362701	50.9678563878847	24.5696908483855	26.3981655394992	1
ENSG00000156687	UNC5D	dec2	0.838810265346767	0	1	0	0	0	0	0	0	0	0	1	0	0	61.889184248964	27.4884185917829	34.4007656571811	-6.91234706539813	1
ENSG00000156931	VPS8	dec3	0.179630119299387	0	1	0	1	0	0	0	0	0	0	0	0	0	131.823346580244	77.2513176267263	54.5720289535178	22.6792886732085	1
ENSG00000157103	SLC6A1	dec1	0.707540455298988	0	1	0	0	0	0	0	0	0	1	0	0	0	250.964565110362	215.867577247475	35.0969878628867	180.770589384588	1
ENSG00000157423	HYDIN	dec3	0.652718773163287	0	1	0	0	0	0	0	0	0	0	0	0	0	8.05548555434875	0.954176546192618	7.10130900815613	-6.14713246196351	1
ENSG00000157445	CACNA2D3	dec2	0.515092071221805	0	1	0	0	0	0	0	0	0	1	0	0	0	201.903243788858	158.816166809384	43.0870769794747	115.729089829909	1
ENSG00000157542	KCNJ6	dec3	0.850360664832551	0	1	0	0	0	0	0	0	0	0	1	0	0	71.3992196561269	54.3955263184419	17.003693337685	37.391832980757	1
ENSG00000157613	CREB3L1	dec2	0.513065778123641	0	1	0	0	0	0	0	0	0	0	1	0	0	221.385677232238	186.125819446211	35.2598577860276	150.865961660183	1
ENSG00000157766	ACAN	dec1	0.764904115222804	0	1	0	0	0	0	0	0	0	1	0	0	0	452.850101560625	445.173921600903	7.67617995972159	437.497741641182	1
ENSG00000157873	TNFRSF14	dec3	0.3718046208249	0	1	0	1	0	0	0	0	0	1	0	0	0	263.896784413557	222.183084541911	41.7136998716464	180.469384670264	1
ENSG00000158089	GALNT14	dec7	0.629577181971096	0	1	0	1	0	0	0	0	0	1	0	0	0	288.559187633325	240.758817694064	47.800369939261	192.958447754803	1
ENSG00000158321	AUTS2	dec1	0.499031558123453	0	1	0	1	1	0	0	0	0	0	0	0	0	8.88175914366882	1.23212539978025	7.64963374388857	-6.41750834410832	1
ENSG00000158525	CPA5	dec5	0.921914884507864	0	1	0	1	0	0	0	0	0	0	0	0	0	5.31382071444467	1.58169779502472	3.73212291941996	-2.15042512439524	1
ENSG00000159387	IRX6	dec8	0.686595420153732	0	1	0	0	0	0	0	0	0	0	0	0	0	26.4023012130843	18.4341899798461	7.96811123323816	10.466078746608	1
ENSG00000159461	AMFR	dec4	0.20676398490016	0	1	0	0	0	0	0	0	0	0	0	0	0	30.3256522813366	13.9995826705202	16.3260696108164	-2.32648694029618	1
ENSG00000159733	ZFYVE28	dec3	0.312841763066643	0	1	0	0	0	0	0	0	0	0	0	0	0	8.49215613193096	2.54820690225192	5.94394922967903	-3.39574232742711	1
ENSG00000160202	CRYAA	dec6	0.949817156987255	0	1	0	1	0	0	0	0	0	1	0	0	0	204.908746188565	185.24195150282	19.6667946857453	165.575156817075	1
ENSG00000162105	SHANK2	dec3	0.593906328167364	0	1	0	1	1	0	0	0	0	0	0	0	0	45.9617590603708	23.4861728625241	22.4755861978467	1.01058666467744	1
ENSG00000162437	RAVER2	dec5	0.280522921619183	0	1	0	0	0	0	0	0	0	0	0	0	0	114.05537611938	66.3584897299451	47.6968863894353	18.6616033405098	1
ENSG00000162496	DHRS3	dec4	0.367224954131561	0	1	0	0	0	0	0	0	0	1	0	0	0	233.66657383581	194.252346403568	39.4142274322421	154.838118971325	1
ENSG00000162520	SYNC	dec5	0.284644399756676	0	1	0	0	0	0	0	0	0	0	0	0	0	8.01348824653744	2.3412851663588	5.67220308017865	-3.33091791381985	1
ENSG00000162599	NFIA	dec1	0.326354518003791	0	1	0	0	0	0	0	0	0	1	0	0	0	204.009527732224	176.632948789907	27.3765789423175	149.256369847589	1
ENSG00000162604	TM2D1	dec7	0.139704769824052	0	1	0	0	0	0	0	0	0	0	0	0	0	46.5594877018864	22.5008321806518	24.0586555212346	-1.55782334058272	1
ENSG00000162621	LRRC53	dec8	NA	0	1	0	0	0	0	0	0	0	0	0	0	0	1.44435366994067	0.243390542331749	1.20096312760892	-0.957572585277168	1
ENSG00000162670	BRINP3	dec3	0.767218310889651	0	1	0	0	0	0	0	0	0	1	0	0	0	370.608893872254	319.984013146067	50.624880726187	269.35913241988	1
ENSG00000162989	KCNJ3	dec1	0.738755321256619	0	1	0	0	0	0	0	0	0	0	0	0	0	296.73850270824	275.780035677418	20.958467030822	254.821568646596	1
ENSG00000163083	INHBB	dec2	0.563736812207179	0	1	0	1	0	0	0	0	0	0	0	0	0	9.96178824818336	7.76710910498681	2.19467914319655	5.57242996179027	1
ENSG00000163145	C1QTNF7	dec8	0.494377741432759	0	1	0	1	0	0	0	0	0	1	0	0	0	212.766960150782	167.705202038586	45.0617581121962	122.64344392639	1
ENSG00000163331	DAPL1	dec10	0.761306314784656	0	1	0	0	0	0	0	0	0	0	0	0	0	1.73629609381971	1.54268764060979	0.193608453209919	1.34907918739987	1
ENSG00000163412	EIF4E3	dec5	0.234733016288576	0	1	0	0	0	0	0	0	0	0	0	0	0	3.95317859414833	2.19704427900509	1.75613431514324	0.440909963861849	1
ENSG00000163492	CCDC141	dec6	0.83288207790436	0	1	0	0	0	0	0	0	0	1	0	0	0	341.547747014349	298.400837176117	43.1469098382322	255.253927337885	1
ENSG00000163638	ADAMTS9	dec2	0.406668880557337	0	1	0	0	0	0	0	0	0	1	0	0	0	209.78134899588	181.855055911843	27.926293084036	153.928762827807	1
ENSG00000163683	SMIM14	dec3	0.27120561023468	0	1	0	0	0	0	0	0	0	0	0	0	0	15.0161300680255	1.83151410261698	13.1846159654085	-11.3531018627915	1
ENSG00000163697	APBB2	dec3	0.326821604900331	0	1	0	0	0	0	0	0	0	0	0	0	0	240.962480429318	158.815162132974	82.1473182963442	76.6678438366296	1
ENSG00000164066	INTU	dec4	0.33577389381956	0	1	0	1	1	0	0	0	0	0	0	0	0	18.8602655432708	12.1783936791991	6.68187186407166	5.49652181512745	1
ENSG00000164099	PRSS12	dec7	0.6379751851587	0	1	0	0	0	0	0	0	0	0	1	0	0	218.363872706596	185.523128471982	32.8407442346142	152.682384237368	1
ENSG00000164303	ENPP6	dec7	0.725617959424805	0	1	0	0	0	0	0	0	0	1	0	0	0	299.853653427809	237.932560033519	61.92109339429	176.011466639229	1
ENSG00000164307	ERAP1	dec7	0.175835220656947	0	1	0	0	0	0	0	0	0	0	0	0	0	82.7100683698942	30.2094140573036	52.5006543125905	-22.2912402552869	1
ENSG00000164418	GRIK2	dec1	0.749412885134163	0	1	0	1	0	0	0	0	0	1	0	0	0	229.841436592811	155.107418455935	74.7340181368763	80.3734003190586	1
ENSG00000164509	IL31RA	dec6	0.697181236581003	0	1	0	0	0	0	0	0	0	0	0	0	0	512.895237527064	491.570036978103	21.3252005489607	470.244836429143	1
ENSG00000164684	ZNF704	dec1	0.339473562317691	0	1	0	0	0	0	0	0	0	0	0	0	0	119.168592432143	42.4879053952502	76.6806870368926	-34.1927816416424	1
ENSG00000164692	COL1A2	dec1	0.513499860446488	0	1	0	1	0	0	0	0	0	1	0	0	0	220.268052006719	191.816846651088	28.4512053556308	163.365641295457	1
ENSG00000164694	FNDC1	dec4	0.633684808613549	0	0	1	0	0	0	0	0	0	1	0	0	0	515.614907539729	494.30969180439	21.3052157353385	473.004476069051	1
ENSG00000164733	CTSB	dec8	0.344583690203328	0	1	0	0	0	0	0	0	0	0	0	0	0	28.0027461799304	5.39178370182758	22.6109624781028	-17.2191787762752	1
ENSG00000164796	CSMD3	dec2	0.837162260904185	0	1	0	0	0	0	0	0	0	1	0	0	0	398.361807179747	342.102955702418	56.258851477329	285.844104225089	1
ENSG00000165078	CPA6	dec7	0.775647178810331	0	1	0	0	0	0	0	0	0	0	0	0	0	180.43147649744	114.750229052294	65.6812474451467	49.0689816071469	1
ENSG00000165181	SHOC1	NA	0.821699361077914	0	0	1	0	0	0	0	0	0	0	0	0	0	610.717997970135	597.986189338007	12.7318086321279	585.254380705879	1
ENSG00000165272	AQP3	dec4	0.731513051291618	0	1	0	0	0	0	0	0	0	1	0	0	0	106.856774882497	101.437958590978	5.41881629151884	96.0191422994593	1
ENSG00000165275	TRMT10B	dec6	0.168754518631604	0	1	0	0	0	0	0	0	0	0	0	0	0	0.602380733928114	0.0718770728202384	0.530503661107875	-0.458626588287637	1
ENSG00000165566	AMER2	dec4	0.921896272448606	0	1	0	0	0	0	0	0	0	0	0	0	1	4.9508118776298	3.97012811968319	0.98068375794661	2.98944436173658	1
ENSG00000165621	OXGR1	dec9	0.494966795691478	0	1	0	0	0	0	0	0	0	0	0	0	0	38.8040128430954	15.0585907107786	23.7454221323167	-8.68683142153811	1
ENSG00000165623	UCMA	dec9	NA	0	1	0	0	0	0	0	0	0	0	0	0	0	388.891876986798	351.535611205161	37.3562657816373	314.179345423524	1
ENSG00000165731	RET	dec1	0.47881994684964	0	1	0	1	1	0	0	0	0	0	0	0	0	3.0141982480397	1.11946168399556	1.89473656404414	-0.775274880048578	1
ENSG00000165868	HSPA12A	dec2	0.5087426047456	0	1	0	0	0	0	0	0	0	0	0	0	0	1.53752634929695	0.431086103843418	1.10644024545353	-0.67535414161011	1
ENSG00000165973	NELL1	dec5	0.761091812422125	0	1	0	0	0	0	0	0	1	1	0	0	0	182.651465041963	156.091836257765	26.5596287841978	129.532207473567	1
ENSG00000166268	MYRFL	dec8	0.768746108860954	0	1	0	0	0	0	0	0	0	0	0	0	0	89.9097022711567	86.9423230235219	2.96737924763484	83.974943775887	1
ENSG00000166558	SLC38A8	dec10	0.716370207863129	0	1	0	1	0	0	0	0	0	0	0	0	0	0.894772390183567	0.59751688523976	0.297255504943807	0.300261380295953	1
ENSG00000166897	ELFN2	dec2	0.89694092118819	0	1	0	0	0	0	0	0	0	0	0	1	0	5.96759079767395	3.71091132977172	2.25667946790223	1.45423186186948	1
ENSG00000166923	GREM1	dec5	0.7649878994179	0	1	0	0	0	0	0	1	0	0	1	0	0	57.4588610637989	24.3953294684247	33.0635315953743	-8.66820212694959	1
ENSG00000167281	RBFOX3	dec1	0.778644272918196	0	1	0	1	1	0	0	0	0	0	0	0	0	0.895753336042012	0.336982852010663	0.558770484031348	-0.221787632020685	1
ENSG00000168038	ULK4	dec7	0.470643777961356	0	1	0	0	0	0	0	0	0	0	0	1	0	19.4462972614655	2.41520716561669	17.0310900958488	-14.6158829302321	1
ENSG00000168229	PTGDR	dec9	0.508131266290786	0	0	1	0	0	0	0	0	0	0	0	0	0	591.053065433936	570.842566177477	20.210499256459	550.632066921018	1
ENSG00000168412	MTNR1A	dec10	NA	0	1	0	0	0	0	0	0	0	0	0	0	0	5.80474469320298	0.82506952110648	4.9796751720965	-4.15460565099002	1
ENSG00000168427	KLHL30	dec7	0.818305903223573	0	1	0	0	0	0	0	0	0	0	0	0	0	137.018467923768	78.4957533393271	58.5227145844411	19.9730387548859	1
ENSG00000168497	CAVIN2	NA	0.444625137820376	0	1	0	0	0	0	0	0	0	1	0	0	0	257.260411736057	219.364839872241	37.8955718638155	181.469268008426	1
ENSG00000168675	LDLRAD4	dec3	0.398800672734556	0	1	0	0	0	0	0	0	0	1	0	0	0	259.331680869387	205.528262944454	53.8034179249323	151.724845019522	1
ENSG00000168843	FSTL5	dec4	0.89084072810349	0	1	0	0	0	0	0	0	0	1	0	0	0	217.861771875541	188.194523381456	29.6672484940849	158.527274887371	1
ENSG00000169075	ENSG00000169075	NA	NA	0	0	1	0	0	0	0	0	0	0	0	0	0	535.848716499366	521.547676264102	14.3010402352639	507.246636028838	1
ENSG00000169372	CRADD	dec3	0.189839013590567	0	1	0	0	0	0	0	0	0	0	0	0	0	2.87113636270042	0.719393951342315	2.1517424113581	-1.43234846001579	1
ENSG00000169499	PLEKHA2	dec2	0.278013636717652	0	1	0	0	0	0	0	0	0	0	0	0	0	135.218583942437	105.728747553859	29.4898363885776	76.2389111652816	1
ENSG00000169756	LIMS1	dec5	0.287202677971955	0	1	0	0	0	0	0	0	0	0	0	0	0	7.16517920527427	1.18564516388196	5.97953404139231	-4.79388887751035	1
ENSG00000169762	TAPT1	dec3	0.166339621540264	0	1	0	1	1	0	0	0	0	0	0	0	0	53.0841490447179	35.6263070082288	17.457842036489	18.1684649717398	1
ENSG00000170374	SP7	dec3	0.704692969806338	0	1	0	0	0	0	0	0	0	1	0	0	0	387.307833823113	371.745606483083	15.5622273400298	356.183379143053	1
ENSG00000170390	DCLK2	dec2	0.474139575736506	0	1	0	0	0	0	0	0	0	0	0	0	0	198.924502221617	175.965676562969	22.9588256586481	153.006850904321	1
ENSG00000170430	MGMT	dec10	0.229329898686367	0	1	0	1	1	0	0	0	0	0	0	0	0	4.95549977188661	0.829134068687758	4.12636570319885	-3.2972316345111	1
ENSG00000170962	PDGFD	dec4	0.548929137512479	0	1	0	0	0	0	0	0	0	1	0	0	0	308.234290663929	267.144713171243	41.089577492686	226.055135678557	1
ENSG00000171017	LRRC8E	dec5	0.593722156392662	0	1	0	0	0	0	0	0	0	0	0	0	0	6.23716036632468	2.55135709462821	3.68580327169646	-1.13444617706825	1
ENSG00000171094	ALK	dec3	0.706965110312981	0	1	0	0	0	0	0	0	0	0	0	0	0	11.1423811455128	5.71553653294612	5.42684461256668	0.288691920379447	1
ENSG00000171243	SOSTDC1	dec6	0.659421797631072	0	1	0	0	0	0	0	0	0	1	0	0	0	139.673370735997	91.991457632968	47.6819131030292	44.3095445299388	1
ENSG00000171310	CHST11	dec3	0.414753384422348	0	1	0	1	1	0	0	0	0	0	0	0	0	3.51616125271104	1.24033592180907	2.27582533090197	-1.03548940909291	1
ENSG00000171401	KRT13	dec5	0.896004937058879	0	0	1	0	0	0	0	0	0	0	0	0	0	508.511264826178	497.975447653384	10.5358171727938	487.43963048059	1
ENSG00000171587	DSCAM	dec1	0.913171952316394	0	1	0	1	0	0	0	0	0	1	0	0	0	188.568251046839	88.3021561933952	100.266094853444	-11.9639386600491	1
ENSG00000171657	GPR82	dec7	0.442286481900453	0	0	1	0	0	0	0	0	0	0	0	0	0	598.673600003941	585.538505981658	13.1350940222823	572.403411959376	1
ENSG00000171714	ANO5	dec6	0.544709234531767	0	1	0	0	0	0	0	0	0	0	0	0	0	125.938773421666	93.746582255675	32.1921911659905	61.5543910896845	1
ENSG00000171798	KNDC1	dec2	0.720922675937732	0	1	0	0	0	0	0	0	0	0	0	0	0	0.494227583180174	0.199268979862903	0.294958603317271	-0.0956896234543684	1
ENSG00000171812	COL8A2	dec4	0.490399283573997	0	1	0	0	0	0	0	0	0	1	0	0	0	304.953855039753	255.998961824768	48.9548932149851	207.044068609783	1
ENSG00000171843	MLLT3	dec1	0.520997710747666	0	1	0	0	0	0	0	0	0	0	0	0	0	173.934429279263	61.7194385682243	112.214990711039	-50.4955521428145	1
ENSG00000171885	AQP4	dec6	0.896410056881857	0	1	0	0	0	0	0	0	0	0	0	0	0	186.032702902781	165.018516407746	21.0141864950352	144.004329912711	1
ENSG00000171951	SCG2	dec5	0.87993153013008	0	1	0	1	0	0	0	0	0	1	0	0	0	147.868192408176	123.668634183439	24.1995582247368	99.4690759587022	1
ENSG00000172005	MAL	dec3	0.811710671651993	0	1	0	0	0	0	0	0	0	0	0	0	0	1.72011644357187	0.894937097019701	0.825179346552167	0.0697577504675344	1
ENSG00000172139	SLC9C1	dec5	0.725179948179146	0	1	0	0	0	0	0	0	0	0	0	0	0	344.182355895194	287.715234040191	56.467121855003	231.248112185188	1
ENSG00000172183	ISG20	dec9	0.554863399744463	0	1	0	0	0	0	0	0	0	0	0	0	0	365.187900254464	258.629392925602	106.558507328862	152.07088559674	1
ENSG00000172215	CXCR6	dec9	0.527337394404878	0	0	1	0	0	0	0	0	0	0	0	0	0	592.535583698373	575.212950138565	17.3226335598073	557.890316578758	1
ENSG00000172508	CARNS1	dec5	0.667982841421215	0	1	0	0	0	0	0	0	0	1	0	0	0	522.09134661649	471.699567016955	50.3917795995343	421.307787417421	1
ENSG00000172568	FNDC9	dec8	0.863084567562435	0	1	0	1	1	0	0	0	0	0	0	0	0	243.041900238082	192.202948942454	50.8389512956289	141.363997646825	1
ENSG00000172987	HPSE2	dec4	0.702131492764793	0	1	0	0	0	0	0	0	0	1	0	0	0	3.60878135627433	1.21960234884847	2.38917900742585	-1.16957665857738	1
ENSG00000173376	NDNF	dec3	0.610545087669662	0	1	0	0	0	0	0	0	0	0	0	0	1	3.00612881736893	1.21834152162498	1.78778729574396	-0.56944577411898	1
ENSG00000173452	TMEM196	dec9	0.844383645657795	0	1	0	0	0	0	0	0	0	0	0	0	0	60.5276687484614	33.5650573833759	26.9626113650855	6.60244601829044	1
ENSG00000173482	PTPRM	dec1	0.304004812348344	0	1	0	0	0	0	0	0	0	0	0	0	0	326.014404771363	192.178716171158	133.835688600205	58.3430275709534	1
ENSG00000173611	SCAI	dec1	0.267969902555288	0	1	0	0	0	0	0	0	0	0	0	0	0	156.247917057708	85.5914133416499	70.6565037160577	14.9349096255922	1
ENSG00000173714	WFIKKN2	dec5	0.921330034915217	0	1	0	0	0	0	0	0	0	0	0	0	0	132.165280607797	55.8142533707484	76.3510272370485	-20.5367738663001	1
ENSG00000173821	RNF213	dec4	0.2718241720315	0	1	0	0	0	0	0	0	0	0	0	0	0	255.723188458236	226.260448961953	29.4627394962833	196.79770946567	1
ENSG00000173930	SLCO4C1	dec5	0.764110571945987	0	1	0	0	0	0	0	0	0	0	0	0	0	151.501772870731	128.443884364481	23.05788850625	105.385995858231	1
ENSG00000174844	DNAH12	dec7	0.834405714812093	0	1	0	0	0	0	0	0	0	0	0	0	0	72.8381279644506	48.4623045655105	24.3758233989401	24.0864811665705	1
ENSG00000174944	P2RY14	dec8	0.612174876324213	0	0	1	0	0	0	0	0	0	0	0	0	0	592.260819124974	565.623570892461	26.6372482325132	538.986322659948	1
ENSG00000174945	AMZ1	dec10	0.530135850995255	0	1	0	0	0	0	0	0	0	0	0	0	0	447.722413774481	431.551574307931	16.1708394665503	415.380734841381	1
ENSG00000174948	GPR149	dec7	0.851831052136663	0	1	0	0	0	0	0	0	0	0	0	0	0	328.760976604965	233.744954122909	95.0160224820556	138.728931640854	1
ENSG00000175600	SUGCT	dec6	0.521040995961814	0	1	0	1	1	0	0	0	0	0	0	0	0	20.5216340572874	8.61390091819403	11.9077331390934	-3.29383222089938	1
ENSG00000176390	CRLF3	dec4	0.284023936740491	0	1	0	1	0	0	0	0	0	0	0	0	0	200.928420742686	133.280104251187	67.6483164914998	65.6317877596868	1
ENSG00000177103	DSCAML1	dec1	0.671520046662127	0	1	0	0	0	0	0	0	0	1	0	0	0	224.104048571493	198.258506609032	25.8455419624613	172.412964646571	1
ENSG00000177409	SAMD9L	dec5	0.39527509729025	0	0	1	0	0	0	0	0	0	0	0	0	0	550.371905171926	529.173867283352	21.1980378885734	507.975829394779	1
ENSG00000177452	ENSG00000177452	NA	0.317770216394167	0	0	1	0	0	0	0	0	0	0	0	0	0	630.733000595924	615.784201255604	14.94879934032	600.835401915284	1
ENSG00000177694	NAALADL2	dec4	0.384257600878649	0	1	0	1	1	0	0	0	0	0	0	0	0	349.489002685082	332.508618251985	16.9803844330962	315.528233818889	1
ENSG00000177993	ZNRF3-AS1	NA	NA	0	0	1	0	0	0	0	0	0	0	0	0	0	568.664681297866	551.660009934011	17.0046713638557	534.655338570155	1
ENSG00000178031	ADAMTSL1	dec3	0.49698084914712	0	1	0	0	0	0	0	0	0	1	0	0	0	209.472228529516	164.957147606184	44.5150809233313	120.442066682853	1
ENSG00000178573	MAF	dec3	0.381638897564052	0	1	0	1	0	0	0	0	0	1	0	0	0	321.134587414918	278.303885553825	42.8307018610934	235.473183692731	1
ENSG00000178607	ERN1	dec2	0.36533923055347	0	1	0	0	0	0	0	0	0	0	0	0	0	80.6488712042749	32.2026448437154	48.4462263605595	-16.2435815168441	1
ENSG00000179038	ENSG00000179038	NA	NA	0	0	1	0	0	0	0	0	0	0	0	0	0	521.928952812725	510.654084937367	11.2748678753578	499.379217062009	1
ENSG00000179256	SMCO3	dec9	0.552971309377185	0	1	0	0	0	0	0	0	0	0	0	0	0	349.737885082228	293.002424949334	56.7354601328946	236.266964816439	1
ENSG00000179447	LOC100130264	NA	0.67774392323609	0	0	1	0	0	0	0	0	0	0	0	0	0	601.853799729743	582.612783163213	19.2410165665299	563.371766596684	1
ENSG00000179520	SLC17A8	dec4	0.877725207537352	0	1	0	0	0	0	0	0	0	0	0	0	0	79.8000488114501	74.3568374931937	5.4432113182564	68.9136261749373	1
ENSG00000179869	ABCA13	dec6	0.657714905236516	0	1	0	0	0	0	0	0	0	0	0	0	0	329.304327584436	279.665600517925	49.6387270665107	230.026873451414	1
ENSG00000180332	KCTD4	dec7	0.833633868682566	0	0	1	0	0	0	0	0	0	0	0	0	0	555.833404050557	537.495038365109	18.3383656854473	519.156672679662	1
ENSG00000180822	PSMG4	dec10	0.230166287269967	0	1	0	0	0	0	0	0	0	0	0	0	0	12.2345744000135	4.98282253727011	7.25175186274338	-2.26892932547327	1
ENSG00000180875	GREM2	dec8	0.580573424734327	0	1	0	0	0	0	0	0	0	1	0	0	0	31.0652822197881	13.6898669050711	17.375415314717	-3.68554840964581	1
ENSG00000181191	PJA1	dec2	0.38402012694391	0	1	0	1	1	0	0	0	0	0	0	0	0	0.437974416246436	0.0634472393955333	0.374527176850903	-0.311079937455369	1
ENSG00000181690	PLAG1	dec1	0.419830013998648	0	1	0	0	0	0	0	0	0	0	0	0	0	341.355267948068	193.768750871614	147.586517076454	46.1822337951602	1
ENSG00000181722	ZBTB20	dec2	0.290641417808502	0	1	0	0	0	0	0	0	0	0	0	0	0	293.997317377163	279.213522156257	14.7837952209052	264.429726935352	1
ENSG00000182185	RAD51B	dec9	0.373968667462828	0	1	0	1	0	0	0	0	0	0	0	0	0	253.706164308322	174.101599167012	79.6045651413095	94.497034025703	1
ENSG00000182256	GABRG3	dec2	0.822599401474328	0	1	0	1	1	0	0	0	0	0	0	0	0	0.707086349923958	0.364394327624971	0.342692022298987	0.0217023053259844	1
ENSG00000182463	TSHZ2	dec2	0.416015950836339	0	1	0	1	0	0	0	0	0	0	0	0	0	55.0855416539143	46.1396599509065	8.94588170300775	37.1937782478988	1
ENSG00000182732	RGS6	dec2	0.630169667223592	0	1	0	0	0	0	0	0	0	0	0	1	0	5.08976315642577	4.34160597815465	0.74815717827112	3.59344879988353	1
ENSG00000182759	MAFA	dec9	0.822419283245157	0	1	0	0	0	0	0	0	0	0	0	0	0	7.52575903289089	4.81521033703331	2.71054869585758	2.10466164117573	1
ENSG00000183067	IGSF5	dec9	0.577342063624568	0	1	0	0	0	0	0	0	0	0	0	0	0	29.7034310655768	11.9479790937469	17.7554519718299	-5.80747287808296	1
ENSG00000183090	FREM3	dec5	0.647193254032915	0	0	1	0	0	0	0	0	0	0	0	0	0	602.696653545741	585.276681099624	17.4199724461165	567.856708653508	1
ENSG00000183117	CSMD1	dec1	0.749290867555404	0	1	0	0	0	0	0	0	0	1	0	0	0	329.078795721376	271.152024839967	57.9267708814091	213.225253958558	1
ENSG00000183535	COL18A1-AS1	NA	0.552391766768267	0	0	1	0	0	0	0	0	0	0	0	0	0	561.464803836035	545.893060098399	15.571743737636	530.321316360763	1
ENSG00000183562	ENSG00000183562	NA	NA	0	0	1	0	0	0	0	0	0	0	0	0	0	549.141198122906	537.662465906102	11.4787322168041	526.183733689297	1
ENSG00000183598	H3C13	NA	NA	0	0	1	0	0	0	0	0	0	1	0	0	0	507.724198982211	494.915368319019	12.8088306631923	482.106537655826	1
ENSG00000183715	OPCML	dec3	0.921285500380279	0	1	0	1	1	0	0	0	0	1	0	0	0	62.7426781899479	50.4658949322663	12.2767832576816	38.1891116745847	1
ENSG00000183876	ARSI	dec8	0.56010429927841	0	1	0	0	0	0	0	0	0	0	1	0	0	100.339860207957	43.7873656841495	56.552494523808	-12.7651288396585	1
ENSG00000184226	PCDH9	dec2	0.567599413341685	0	1	0	1	0	0	0	0	0	0	0	0	0	345.360702353045	329.530776998277	15.8299253547684	313.700851643509	1
ENSG00000184254	ALDH1A3	dec3	0.575319266661249	0	1	0	1	1	0	0	0	0	1	0	0	0	9.17481850379853	6.19711096922212	2.97770753457642	3.2194034346457	1
ENSG00000184258	CDR1	NA	0.86459889775537	0	1	0	0	0	0	0	0	0	0	0	0	0	399.276313974725	384.891733605878	14.3845803688474	370.507153237031	1
ENSG00000184434	LRRC19	dec10	0.877663392234853	0	0	1	0	0	0	0	0	0	0	0	0	0	610.061312793568	592.852443951966	17.208868841602	575.643575110364	1
ENSG00000184588	PDE4B	dec2	0.38512535850224	0	1	0	0	0	0	0	0	0	0	0	0	0	27.9092145509492	9.25493646951611	18.6542780814331	-9.39934161191701	1
ENSG00000185442	FAM174B	dec10	0.440659770615344	0	1	0	1	0	0	0	0	0	0	0	0	0	0.908268305595005	0.239400384554993	0.668867921040012	-0.429467536485019	1
ENSG00000185518	SV2B	dec4	0.698539666010481	0	1	0	0	0	0	0	0	0	0	0	0	0	351.751897415977	325.511843172964	26.240054243013	299.271788929951	1
ENSG00000185585	OLFML2A	dec6	0.470943133189741	0	1	0	0	0	0	0	0	0	0	1	0	0	325.183622274038	277.306901744199	47.8767205298388	229.43018121436	1
ENSG00000185742	C11orf87	dec7	0.867581060466519	0	1	0	0	0	0	0	0	0	0	0	0	0	93.8226685804354	72.1144705622796	21.7081980181558	50.4062725441238	1
ENSG00000185862	EVI2B	dec5	0.788105240581455	0	0	1	0	0	0	0	0	0	0	0	0	0	574.128855688524	557.982116151103	16.146739537421	541.835376613682	1
ENSG00000186340	THBS2	dec2	0.575767717036188	0	1	0	0	0	0	0	0	0	0	1	0	0	211.698410197964	205.982717292489	5.71569290547512	200.267024387014	1
ENSG00000186487	MYT1L	dec1	0.940066284078497	0	1	0	1	1	0	0	0	0	0	0	0	1	14.2211856793817	9.38083976294471	4.84034591643703	4.54049384650768	1
ENSG00000186642	PDE2A	dec2	0.504589010913684	0	1	0	0	0	0	0	0	0	0	0	0	0	2.83669224875499	0.427614672778032	2.40907757597696	-1.98146290319893	1
ENSG00000186732	MPPED1	dec5	0.947855808452011	0	1	0	1	1	0	0	0	0	0	1	0	0	1.28906254798865	0.993906834327025	0.295155713661625	0.6987511206654	1
ENSG00000187105	HEATR4	dec7	0.383407925133327	0	1	0	0	0	0	0	0	0	0	0	0	0	45.2798562585942	21.6962757524195	23.5835805061747	-1.8873047537551	1
ENSG00000187229	ENSG00000187229	NA	NA	0	0	1	0	0	0	0	0	0	0	0	0	0	522.160301268036	506.635143564349	15.5251577036873	491.109985860662	1
ENSG00000187398	LUZP2	dec7	0.785681850624424	0	1	0	0	0	0	0	0	0	1	0	0	0	318.706710029587	265.234532560885	53.4721774687015	211.762355092184	1
ENSG00000187554	TLR5	dec8	0.475984147085115	0	1	0	0	0	0	0	0	0	0	1	0	0	40.7031387019529	17.58623161182	23.1169070901329	-5.53067547831291	1
ENSG00000187783	TMEM72	dec3	0.922711217031124	0	1	0	0	0	0	0	0	0	0	0	0	0	408.554523236375	350.497172338683	58.0573508976916	292.439821440992	1
ENSG00000187950	OVCH1	dec7	0.510466403850287	0	1	0	1	0	0	0	0	0	0	0	0	0	271.025185330045	199.088696655234	71.9364886748105	127.152207980424	1
ENSG00000188060	RAB42	dec10	0.387678147638622	0	1	0	0	0	0	0	0	0	0	1	0	0	21.1855144031949	1.72624338551582	19.459271017679	-17.7330276321632	1
ENSG00000188177	ZC3H6	dec2	0.210403277541561	0	1	0	0	0	0	0	0	0	0	0	0	0	65.5924249054647	25.7561525708727	39.836272334592	-14.0801197637193	1
ENSG00000188385	JAKMIP3	dec2	0.591746032895614	0	1	0	0	0	0	0	0	0	0	0	0	0	11.5893980945687	8.59331653536228	2.99608155920646	5.59723497615582	1
ENSG00000188730	VWC2	dec2	0.778987581943013	0	1	0	0	0	0	0	0	0	0	1	0	0	174.300094281348	138.286140135877	36.0139541454709	102.272185990406	1
ENSG00000188783	PRELP	dec8	0.541554958239508	0	1	0	0	0	0	0	0	0	0	0	0	1	279.381788899106	241.402139160914	37.9796497381913	203.422489422723	1
ENSG00000188785	ZNF548	dec6	0.211418197958546	0	1	0	0	0	0	0	0	0	0	0	0	0	7.18168570220388	3.64910252902566	3.53258317317822	0.116519355847433	1
ENSG00000196159	FAT4	dec1	0.557972595347389	0	1	0	1	1	0	0	0	0	0	0	0	0	307.322208555932	267.336686625121	39.985521930811	227.35116469431	1
ENSG00000196277	GRM7	dec1	0.790947819194645	0	1	0	0	0	0	0	0	0	1	0	0	0	406.710194017051	351.823264948593	54.8869290684587	296.936335880134	1
ENSG00000196358	NTNG2	dec1	0.61548276011967	0	1	0	0	0	0	0	0	0	0	0	0	0	5.8504686093609	2.92672322087757	2.92374538848333	0.00297783239423755	1
ENSG00000196431	CRYBA4	dec8	0.724061032308718	0	1	0	1	1	0	0	0	0	0	0	0	0	491.906222877044	481.892059700067	10.014163176977	471.87789652309	1
ENSG00000196482	ESRRG	dec3	0.656158808715851	0	1	0	0	0	0	0	0	0	0	0	0	0	60.3687131516214	57.5144062536321	2.85430689798932	54.6600993556428	1
ENSG00000196505	GDAP2	dec5	0.152155267783278	0	1	0	0	0	0	0	0	0	0	0	0	0	271.654485495211	166.766281405734	104.888204089477	61.8780773162566	1
ENSG00000196747	H2AC13	NA	0.892355475768044	0	0	1	0	0	0	0	0	0	0	0	0	0	519.755796601954	510.49642206077	9.259374541184	501.237047519586	1
ENSG00000197061	H4C3	NA	0.633438670255264	0	0	1	0	0	1	0	0	0	0	0	0	0	523.126484003949	513.800617782559	9.32586622138967	504.474751561169	1
ENSG00000197153	H3C12	NA	0.706963815625487	0	0	1	0	0	0	0	0	0	0	0	0	0	551.553588838058	541.732099738599	9.82148909945897	531.91061063914	1
ENSG00000197182	MIRLET7BHG	NA	0.343084405965992	0	0	1	0	0	0	0	0	0	0	0	0	0	588.932449779996	570.818331868848	18.114117911148	552.7042139577	1
ENSG00000197208	SLC22A4	dec6	0.451304654619364	0	1	0	0	0	0	0	0	0	0	0	0	0	43.9300324517206	13.997336588925	29.9326958627956	-15.9353592738705	1
ENSG00000197238	H4C11	NA	0.508223946187617	1	0	0	0	0	0	0	0	0	0	0	0	0	463.004575288502	448.3409839478	14.6635913407017	433.677392607099	1
ENSG00000197249	SERPINA1	dec9	0.92899531855943	0	1	0	0	0	0	0	0	0	0	0	0	0	1.97540036039826	0.255670565198924	1.71972979519934	-1.46405923000042	1
ENSG00000197301	HMGA2-AS1	NA	0.615104880482389	0	0	1	0	0	0	0	0	0	0	0	0	0	567.143967019221	556.35713038611	10.7868366331101	545.570293753	1
ENSG00000197445	ENSG00000197445	NA	NA	0	0	1	0	0	0	0	0	0	0	0	0	0	596.086883676878	577.924667984308	18.1622156925698	559.762452291738	1
ENSG00000197943	PLCG2	dec2	0.521847265865539	0	1	0	0	0	0	0	0	0	0	0	0	0	254.920744355941	241.951941536813	12.9688028191279	228.983138717685	1
ENSG00000197959	DNM3	dec3	0.740136272323353	0	1	0	1	0	0	0	0	0	1	0	0	0	292.326767605535	252.058041422677	40.2687261828577	211.78931523982	1
ENSG00000198099	ADH4	dec8	0.949838858706305	0	0	1	0	0	0	0	0	0	0	0	0	0	600.487945966371	585.577294059872	14.9106519064992	570.666642153373	1
ENSG00000198130	HIBCH	dec7	0.225005472891263	0	1	0	0	0	0	0	0	0	0	0	0	0	157.394254150539	62.3986419777008	94.9956121728382	-32.5969701951374	1
ENSG00000198523	PLN	dec9	0.738225904645334	0	0	1	0	0	0	0	0	0	0	0	0	0	563.928817178523	548.042023121346	15.8867940571766	532.155229064169	1
ENSG00000198626	RYR2	dec1	0.780876557407601	0	1	0	0	0	0	0	0	0	1	0	0	0	327.466974326109	286.274689652396	41.1922846737129	245.082404978683	1
ENSG00000198663	C6orf89	dec7	0.159103000429585	0	1	0	0	0	0	0	0	0	0	0	0	0	113.033425138303	50.191037348704	62.8423877895987	-12.6513504408947	1
ENSG00000198838	RYR3	dec2	0.480680400403777	0	1	0	0	0	0	0	0	0	0	0	0	0	22.8681541276478	5.10134030120513	17.7668138264426	-12.6654735252375	1
ENSG00000203325	ENSG00000203325	NA	NA	0	0	1	0	0	0	0	0	0	0	0	0	0	566.084338981594	537.972084627776	28.1122543538178	509.859830273958	1
ENSG00000203506	ENSG00000203506	NA	NA	0	0	1	0	0	0	0	0	0	0	0	0	0	602.87134935284	589.870087632073	13.0012617207667	576.868825911307	1
ENSG00000203811	H3C14	NA	0.606231403067063	1	0	0	0	0	0	0	0	0	0	0	0	0	349.783678450137	339.354835112545	10.4288433375918	328.925991774953	1
ENSG00000203852	H3C15	NA	0.602906677215772	1	0	0	0	0	0	0	0	0	0	0	0	0	348.291093125753	338.092513105797	10.1985800199559	327.893933085841	1
ENSG00000203965	EFCAB7	dec7	0.306485181132065	0	1	0	0	0	0	0	0	0	0	0	0	0	18.1594972565073	2.14642217654451	16.0130750799628	-13.8666529034183	1
ENSG00000204086	RPA4	NA	0.469719817430291	0	0	1	0	0	0	0	0	0	0	0	0	0	562.655090804322	525.898968567993	36.7561222363288	489.142846331664	1
ENSG00000204113	ENSG00000204113	NA	NA	0	0	1	0	0	0	0	0	0	0	0	0	0	522.563628109699	506.042274833195	16.5213532765042	489.520921556691	1
ENSG00000204175	GPRIN2	dec9	0.612944463098184	0	1	0	0	0	0	0	0	0	0	1	0	0	36.5365586124019	14.6181871494543	21.9183714629476	-7.30018431349328	1
ENSG00000204290	BTNL2	dec8	0.578103353490929	1	0	0	0	0	0	0	0	0	0	0	0	0	296.245412589698	181.961792611207	114.283619978491	67.6781726327159	1
ENSG00000204296	TSBP1	NA	0.955024119677303	0	0	1	0	0	0	0	0	0	0	0	0	0	511.001005590605	494.774791008095	16.2262145825102	478.548576425584	1
ENSG00000204352	C9orf129	dec10	0.320527091699433	0	1	0	0	0	0	0	0	0	0	0	0	0	0.490176843099031	0.0493159607077552	0.440860882391276	-0.391544921683521	1
ENSG00000205413	SAMD9	dec7	0.468275139967913	0	1	0	0	0	0	0	0	0	0	0	0	0	292.33141456468	270.22600863953	22.1054059251498	248.120602714381	1
ENSG00000205644	ENSG00000205644	NA	0.447269975759903	0	0	1	0	0	0	0	0	0	0	0	0	0	629.002701572617	602.814953439357	26.1877481332598	576.627205306097	1
ENSG00000205682	ENSG00000205682	NA	NA	0	0	1	0	0	0	0	0	0	0	0	0	0	523.137787571241	508.765093637425	14.3726939338163	494.392399703609	1
ENSG00000205795	CYS1	dec10	0.652555725504558	0	1	0	0	0	0	0	0	0	0	0	0	0	198.003374845247	152.205723404522	45.7976514407247	106.408071963797	1
ENSG00000205929	C21orf62	dec9	0.672186718930907	0	1	0	0	0	0	0	0	0	0	0	0	0	21.6670495056591	19.88589154559	1.78115796006909	18.1047335855209	1
ENSG00000206384	COL6A6	dec6	0.809135540694187	0	1	0	1	0	0	0	0	0	1	0	0	0	475.739299999577	467.023650197336	8.71564980224127	458.308000395095	1
ENSG00000212126	TAS2R50	NA	NA	0	0	1	0	0	0	0	0	0	0	0	0	0	597.726647735301	581.228159330695	16.4984884046054	564.72967092609	1
ENSG00000212128	TAS2R13	NA	NA	0	0	1	0	0	0	0	0	0	0	0	0	0	627.303120957795	610.768322874997	16.534798082798	594.233524792199	1
ENSG00000212807	OR2A42	dec9	0.415192005696041	0	0	1	0	0	0	0	0	0	0	0	0	0	568.44339978967	539.619753452115	28.8236463375551	510.796107114559	1
ENSG00000213047	DENND1B	dec3	0.198559725477674	0	1	0	0	0	0	0	0	0	0	0	0	0	221.90858276182	186.468021975904	35.4405607859164	151.027461189987	1
ENSG00000213055	ENSG00000213055	NA	0.355393052230756	0	0	1	0	0	0	0	0	0	0	0	0	0	534.721858645481	514.67552383367	20.0463348118111	494.629189021859	1
ENSG00000213540	ENSG00000213540	NA	NA	0	0	1	0	0	0	0	0	0	0	0	0	0	596.312885784361	567.230077610463	29.0828081738986	538.147269436564	1
ENSG00000213659	ENSG00000213659	NA	NA	0	0	1	0	0	0	0	0	0	0	0	0	0	607.356127048664	593.077887103394	14.2782399452692	578.799647158125	1
ENSG00000214212	C19orf38	dec6	0.782461722217074	0	0	1	0	0	0	0	0	0	0	0	0	0	548.292750503953	527.207993780828	21.0847567231247	506.123237057703	1
ENSG00000214300	SPDYE3	dec6	0.237791015645351	0	1	0	0	0	0	0	0	0	0	0	0	0	275.383315144027	154.567020738607	120.81629440542	33.7507263331864	1
ENSG00000214650	ENSG00000214650	NA	0.546755613357883	0	0	1	0	0	0	0	0	0	0	0	0	0	527.202769416278	510.151789732438	17.0509796838399	493.100810048599	1
ENSG00000214944	ARHGEF28	dec4	0.476846892318921	0	1	0	1	0	0	0	0	0	1	0	0	0	305.014547056662	251.214618536363	53.7999285202988	197.414690016065	1
ENSG00000215156	ENSG00000215156	NA	0.831772946419722	0	0	1	0	0	0	0	0	0	1	0	0	0	572.471545204019	561.588932765217	10.8826124388017	550.706320326416	1
ENSG00000215182	MUC5AC	dec5	0.961435606706769	0	1	0	0	0	0	0	0	0	0	0	0	0	332.303319707329	301.400456822452	30.9028628848766	270.497593937576	1
ENSG00000215474	SKOR2	dec3	0.859887869312011	0	1	0	0	0	0	0	0	0	0	0	0	0	0.180826230768216	0.153276285772938	0.027549944995278	0.12572634077766	1
ENSG00000217488	ENSG00000217488	NA	NA	0	0	1	0	0	0	0	0	0	0	0	0	0	522.253401559759	506.529577351776	15.7238242079834	490.805753143792	1
ENSG00000218313	ENSG00000218313	NA	NA	0	0	1	0	0	0	0	0	0	0	0	0	0	593.393308104566	579.010634410623	14.3826736939432	564.62796071668	1
ENSG00000218596	ENSG00000218596	NA	NA	0	0	1	0	0	0	0	0	0	0	0	0	0	525.869757327509	506.45230467911	19.4174526483993	487.03485203071	1
ENSG00000219547	ENSG00000219547	NA	NA	0	0	1	0	0	0	0	0	0	0	0	0	0	541.747967685034	513.461551311698	28.2864163733361	485.175134938362	1
ENSG00000221947	XKR9	dec9	0.582915991199629	0	1	0	1	0	0	0	0	0	0	0	0	0	24.7324374503055	17.7900032817192	6.94243416858633	10.8475691131329	1
ENSG00000221962	TMEM14EP	NA	NA	0	0	1	0	0	0	0	0	0	0	0	0	0	599.270531932921	583.468327491632	15.8022044412885	567.666123050344	1
ENSG00000222014	RAB6C	NA	0.334617956575332	0	1	0	1	0	0	0	0	0	0	0	0	0	269.056002300516	160.723577764254	108.332424536261	52.3911532279932	1
ENSG00000223522	LOC100505716	NA	0.325003640860418	0	0	1	0	0	0	0	0	0	0	0	0	0	519.718746718343	497.593135631111	22.1256110872319	475.467524543879	1
ENSG00000223542	ENSG00000223542	NA	0.663763609862655	0	0	1	0	0	0	0	0	0	0	0	0	0	582.877521929945	565.120510521042	17.7570114089026	547.363499112139	1
ENSG00000223599	ENSG00000223599	NA	NA	0	0	1	0	0	0	0	0	0	0	0	0	0	608.771478027789	591.690033719757	17.081444308032	574.608589411725	1
ENSG00000223650	ENSG00000223650	NA	NA	0	0	1	0	0	0	0	0	0	0	0	0	0	605.770573950598	591.378952214631	14.3916217359672	576.987330478663	1
ENSG00000223770	CACNA2D1-AS1	NA	NA	0	0	1	0	0	0	0	0	0	0	0	0	0	593.477808293903	579.104605298112	14.3732029957904	564.731402302322	1
ENSG00000223842	ENSG00000223842	NA	NA	0	0	1	0	0	0	0	0	0	0	0	0	0	564.563669661723	536.176882227876	28.3867874338466	507.79009479403	1
ENSG00000223949	ROR1-AS1	NA	0.803550688288822	0	0	1	0	0	0	0	0	0	0	0	0	0	522.243431892037	507.760789531899	14.4826423601381	493.278147171761	1
ENSG00000224238	ENSG00000224238	NA	0.476464128252198	0	0	1	0	0	0	0	0	0	0	0	0	0	575.048739550685	555.876828800757	19.1719107499279	536.70491805083	1
ENSG00000224315	ENSG00000224315	NA	NA	0	0	1	0	0	0	0	0	0	0	0	0	0	660.680882498719	634.813645611646	25.8672368870726	608.946408724574	1
ENSG00000224363	ENSG00000224363	NA	NA	0	0	1	0	0	0	0	0	0	0	0	0	0	625.707695114467	609.649927783818	16.0577673306492	593.592160453169	1
ENSG00000224593	ENSG00000224593	NA	NA	0	0	1	0	0	0	0	0	0	0	0	0	0	585.087731843828	569.404027909145	15.6837039346822	553.720323974463	1
ENSG00000224986	ENSG00000224986	NA	NA	0	0	1	0	0	0	0	0	0	0	0	0	0	543.622411893084	528.086082667683	15.5363292254008	512.549753442282	1
ENSG00000225017	ENSG00000225017	NA	NA	0	0	1	0	0	0	0	0	0	0	0	0	0	557.831367359967	539.526431559499	18.304935800468	521.221495759031	1
ENSG00000225092	ENSG00000225092	NA	NA	0	0	1	0	0	0	0	0	0	0	0	0	0	519.842482278429	507.466884792261	12.3755974861688	495.091287306092	1
ENSG00000225140	LOC101930421	NA	0.761543480065952	0	0	1	0	0	0	0	0	0	0	0	0	0	561.832535111995	546.977508573241	14.855026538754	532.122482034487	1
ENSG00000225215	ENSG00000225215	NA	NA	0	0	1	0	0	0	0	0	0	0	0	0	0	651.615555798629	631.922717256193	19.6928385424358	612.229878713757	1
ENSG00000225572	DOCK4-AS1	NA	0.76046293506035	0	0	1	0	0	0	0	0	0	0	0	0	0	569.814967729716	557.583252163266	12.2317155664497	545.351536596817	1
ENSG00000225614	ZNF469	dec2	0.457252530817342	0	1	0	1	1	0	0	0	0	1	0	0	0	284.209989144207	229.178004920918	55.0319842232894	174.146020697629	1
ENSG00000225991	ENSG00000225991	NA	NA	0	0	1	0	0	0	0	0	0	0	0	0	0	569.192708937317	548.759281145411	20.4334277919063	528.325853353505	1
ENSG00000226017	PRICKLE2-AS3	NA	0.398936162808987	0	0	1	0	0	0	0	0	0	0	0	0	0	577.789940235555	531.585928919081	46.2040113164738	485.381917602607	1
ENSG00000226148	ENSG00000226148	NA	NA	0	0	1	0	0	0	0	0	0	0	0	0	0	521.236041730365	506.265973387326	14.9700683430389	491.295905044288	1
ENSG00000226205	ENSG00000226205	NA	NA	0	0	1	0	0	0	0	0	0	0	0	0	0	624.052752441363	606.347567356473	17.7051850848899	588.642382271583	1
ENSG00000226266	BAZ2B	dec2	0.292692729265619	0	1	0	0	0	0	0	0	0	0	0	0	0	360.232392228048	288.668780798994	71.5636114290544	217.10516936994	1
ENSG00000226306	NPY6R	NA	0.809288879597229	0	0	1	0	0	0	0	0	0	0	0	0	0	529.407513044085	497.786196691617	31.6213163524685	466.164880339148	1
ENSG00000226430	USP17L7	NA	NA	0	0	1	0	0	0	0	0	0	0	0	0	0	527.684300903634	513.577613822374	14.1066870812596	499.470926741115	1
ENSG00000226520	ENSG00000226520	NA	NA	0	0	1	0	0	0	0	0	0	0	0	0	0	622.164220006029	604.988911278269	17.1753087277597	587.81360255051	1
ENSG00000226632	ENSG00000226632	NA	NA	0	0	1	0	0	0	0	0	0	0	0	0	0	537.289866877584	507.55143869906	29.7384281785241	477.813010520536	1
ENSG00000226761	TAS2R46	NA	NA	0	0	1	0	0	0	0	0	0	0	0	0	0	556.95985050089	543.427379642798	13.5324708580923	529.894908784706	1
ENSG00000226801	ENSG00000226801	NA	NA	0	0	1	0	0	0	0	0	0	0	0	0	0	609.711868780711	591.780071329917	17.931797450794	573.848273879123	1
ENSG00000226891	LINC01359	NA	0.391384034020359	0	0	1	0	0	0	0	0	0	0	0	0	0	579.370117432124	553.700211188263	25.6699062438613	528.030304944401	1
ENSG00000227170	ENSG00000227170	NA	NA	0	0	1	0	0	0	0	0	0	0	0	0	0	616.590948641452	599.237122935122	17.3538257063301	581.883297228792	1
ENSG00000227189	ENSG00000227189	NA	0.585090209420683	0	0	1	0	0	0	0	0	0	0	0	0	0	520.341600750677	504.294394798808	16.0472059518692	488.247188846939	1
ENSG00000227195	MIR663AHG	NA	0.90356783169831	0	0	1	0	0	0	0	0	0	0	0	0	0	540.589589256001	529.543237588341	11.0463516676595	518.496885920682	1
ENSG00000227331	ENSG00000227331	NA	NA	0	0	1	0	0	0	0	0	0	0	0	0	0	644.795537662612	623.486609802178	21.3089278604342	602.177681941744	1
ENSG00000227382	ENSG00000227382	NA	NA	0	0	1	0	0	0	0	0	0	0	0	0	0	576.7491552582	555.308951305929	21.4402039522707	533.868747353658	1
ENSG00000227417	ENSG00000227417	NA	NA	0	0	1	0	0	0	0	0	0	0	0	0	0	523.905382859134	508.580705331504	15.3246775276301	493.256027803874	1
ENSG00000227560	ENSG00000227560	NA	NA	0	0	1	0	0	0	0	0	0	0	0	0	0	531.42240745338	514.44996968684	16.9724377665406	497.477531920299	1
ENSG00000227588	CNTN4-AS2	NA	NA	0	0	1	0	0	0	0	0	0	0	0	0	0	630.528602612438	612.457686947003	18.0709156654349	594.386771281568	1
ENSG00000227929	SRGAP3-AS3	NA	0.931979087245398	0	0	1	0	0	0	0	0	0	0	0	0	0	592.103086607783	573.635715598927	18.4673710088558	555.168344590071	1
ENSG00000228056	ENSG00000228056	NA	0.626725165204203	0	0	1	0	0	0	0	0	0	0	0	0	0	539.804292828672	523.30386391969	16.5004289089813	506.803435010709	1
ENSG00000228073	ENSG00000228073	NA	NA	0	0	1	0	0	0	0	0	0	0	0	0	0	572.266338188358	553.642216741111	18.6241214472467	535.018095293864	1
ENSG00000228213	NLGN1-AS1	NA	NA	0	0	1	0	0	0	0	0	0	0	0	0	0	529.620932519681	512.446818965551	17.1741135541303	495.27270541142	1
ENSG00000228513	ENSG00000228513	NA	NA	0	0	1	0	0	0	0	0	0	0	0	0	0	529.94158130461	512.035676858667	17.9059044459431	494.129772412724	1
ENSG00000228599	ENSG00000228599	NA	NA	0	0	1	0	0	0	0	0	0	0	0	0	0	642.679675873703	620.643250472044	22.0364254016587	598.606825070386	1
ENSG00000228663	ENSG00000228663	NA	0.427919003298501	0	0	1	0	0	0	0	0	0	0	0	0	0	598.129053256397	578.600366781181	19.5286864752161	559.071680305965	1
ENSG00000228686	ENSG00000228686	NA	NA	0	0	1	0	0	0	0	0	0	0	0	0	0	562.095407880105	544.239782197375	17.8556256827301	526.384156514645	1
ENSG00000228886	ENSG00000228886	NA	NA	0	0	1	0	0	0	0	0	0	0	0	0	0	525.250909036821	512.470546804959	12.7803622318628	499.690184573096	1
ENSG00000229052	ENSG00000229052	NA	0.378469295410472	0	0	1	0	0	0	0	0	0	0	0	0	0	578.360910830916	561.383832032554	16.9770787983622	544.406753234192	1
ENSG00000229456	ENSG00000229456	NA	NA	0	0	1	0	0	0	0	0	0	0	0	0	0	627.939802151941	610.644644340158	17.2951578117829	593.349486528375	1
ENSG00000229492	ENSG00000229492	NA	NA	0	0	1	0	0	0	0	0	0	0	0	0	0	558.46104985713	541.250597341903	17.2104525152271	524.040144826676	1
ENSG00000229751	ENSG00000229751	NA	NA	0	0	1	0	0	0	0	0	0	0	0	0	0	529.34493940036	512.447644729326	16.8972946710331	495.550350058293	1
ENSG00000229921	KIF25-AS1	NA	0.55346123220862	1	0	0	0	0	0	0	0	0	0	0	0	0	0.18519724098975	0.052435011629917	0.132762229359833	-0.0803272177299162	1
ENSG00000229992	ENSG00000229992	NA	NA	0	0	1	0	0	0	0	0	0	0	0	0	0	511.467505220918	492.959785436019	18.5077197848992	474.452065651119	1
ENSG00000230046	ENSG00000230046	NA	NA	0	0	1	0	0	0	0	0	0	0	0	0	0	537.326567074394	510.270832840582	27.055734233812	483.21509860677	1
ENSG00000230552	ENSG00000230552	NA	0.795890571254409	0	0	1	0	0	0	0	0	0	0	0	0	0	521.529959200335	507.517922342851	14.0120368574833	493.505885485368	1
ENSG00000230585	ENSG00000230585	NA	NA	0	0	1	0	0	0	0	0	0	0	0	0	0	615.379258672022	583.886230748923	31.4930279230996	552.393202825823	1
ENSG00000230782	LOC340512	NA	0.558905677530299	0	0	1	0	0	0	0	0	0	0	0	0	0	561.204135619429	547.359619633033	13.8445159863965	533.515103646636	1
ENSG00000230806	SRGAP2-AS1	NA	NA	0	0	1	0	0	0	0	0	0	0	0	0	0	619.276294428276	604.326302319494	14.9499921087825	589.376310210711	1
ENSG00000230894	ENSG00000230894	NA	0.873641432040527	0	0	1	0	0	0	0	0	0	0	0	0	0	515.818069992396	499.035450192444	16.7826197999519	482.252830392492	1
ENSG00000230946	ENSG00000230946	NA	NA	0	0	1	0	0	0	0	0	0	0	0	0	0	557.738036740942	528.160243231483	29.5777935094594	498.582449722023	1
ENSG00000231079	ENSG00000231079	NA	NA	0	0	1	0	0	0	0	0	0	0	0	0	0	549.935893259705	525.192670949128	24.7432223105762	500.449448638552	1
ENSG00000231114	ENSG00000231114	NA	0.888331407256542	0	0	1	0	0	0	0	0	0	0	0	0	0	628.393221397663	614.079884019046	14.3133373786168	599.76654664043	1
ENSG00000231132	ENSG00000231132	NA	NA	0	0	1	0	0	0	0	0	0	0	0	0	0	515.727364083987	498.622860137638	17.104503946349	481.518356191289	1
ENSG00000231290	APCDD1L-DT	NA	0.673550025767504	0	0	1	0	0	0	0	0	0	0	0	0	0	611.385345093222	575.000221772327	36.3851233208951	538.615098451432	1
ENSG00000231562	ENSG00000231562	NA	NA	0	0	1	0	0	0	0	0	0	0	0	0	0	635.331142707626	617.569785865195	17.761356842431	599.808429022764	1
ENSG00000231703	ENSG00000231703	NA	NA	0	0	1	0	0	0	0	0	0	0	0	0	0	631.852931004788	616.264511629202	15.588419375586	600.676092253616	1
ENSG00000231756	ENSG00000231756	NA	NA	0	0	1	0	0	0	0	0	0	0	0	0	0	515.419007388213	497.239274745273	18.1797326429396	479.059542102334	1
ENSG00000231845	ENSG00000231845	NA	0.457963804505015	0	0	1	0	0	0	0	0	0	0	0	0	0	581.19081012287	562.685308369419	18.505501753451	544.179806615968	1
ENSG00000232192	KIF26B-AS1	NA	NA	0	0	1	0	0	0	0	0	0	0	0	0	0	563.057661330314	544.588182997671	18.4694783326427	526.118704665028	1
ENSG00000232342	ENSG00000232342	NA	0.422015320084725	0	0	1	0	0	0	0	0	0	0	0	0	0	568.485860448686	549.731879239734	18.7539812089522	530.977898030782	1
ENSG00000232564	MRTFA-AS1	NA	0.460175767203294	0	0	1	0	0	0	0	0	0	0	0	0	0	635.259759847386	619.368423333621	15.8913365137646	603.477086819857	1
ENSG00000232626	ENSG00000232626	NA	NA	0	0	1	0	0	0	0	0	0	0	0	0	0	618.686976719225	602.888512703292	15.798464015933	587.090048687359	1
ENSG00000232684	ATP11A-AS1	NA	0.773571459114298	0	0	1	0	0	0	0	0	0	0	0	0	0	595.937585900961	579.830001576908	16.1075843240537	563.722417252854	1
ENSG00000232913	PLCE1-AS2	NA	0.898440719879104	0	0	1	0	0	0	0	0	0	0	0	0	0	596.296684454066	578.317465588663	17.9792188654034	560.33824672326	1
ENSG00000232928	ENSG00000232928	NA	NA	0	0	1	0	0	0	0	0	0	0	0	0	0	525.7016742223	510.474135270011	15.2275389522889	495.246596317722	1
ENSG00000233008	LOC101927560	NA	0.651697186243859	0	0	1	0	0	0	0	0	0	0	0	0	0	623.730706864225	603.002295309408	20.7284115548166	582.273883754592	1
ENSG00000233012	ENSG00000233012	NA	NA	0	0	1	0	0	0	0	0	0	0	0	0	0	564.693649485274	533.304051095882	31.3895983893924	501.914452706489	1
ENSG00000233021	ENSG00000233021	NA	NA	0	0	1	0	0	0	0	0	0	0	0	0	0	598.261958625001	561.572592736854	36.6893658881477	524.883226848706	1
ENSG00000233355	CHRM3-AS2	NA	0.779579204349743	0	0	1	0	0	0	0	0	0	0	0	0	0	578.715260338748	560.382618041503	18.3326422972449	542.049975744258	1
ENSG00000233436	BTBD18	dec1	0.611718856133677	0	0	1	0	0	0	0	0	0	0	0	0	0	582.687026952515	558.515708370484	24.1713185820306	534.344389788453	1
ENSG00000233670	PIRT	dec7	0.806684813348416	0	1	0	0	0	0	0	0	0	0	0	0	0	219.028690899134	179.14521422123	39.8834766779038	139.261737543326	1
ENSG00000233693	LOC100505795	NA	NA	0	0	1	0	0	0	0	0	0	0	0	0	0	629.561516071145	613.875241870888	15.686274200257	598.188967670631	1
ENSG00000233783	ENSG00000233783	NA	0.472556713019472	0	0	1	0	0	0	0	0	0	0	0	0	0	568.64475310943	556.077114854083	12.5676382553471	543.509476598736	1
ENSG00000233821	ENSG00000233821	NA	NA	0	0	1	0	0	0	0	0	0	0	0	0	0	614.282430486487	596.286530037921	17.9959004485661	578.290629589355	1
ENSG00000234040	ENSG00000234040	NA	0.28163082437276	0	0	1	0	0	0	0	0	0	0	0	0	0	557.253585751578	527.749787350675	29.5037984009026	498.245988949772	1
ENSG00000234358	ENSG00000234358	NA	NA	0	0	1	0	0	0	0	0	0	0	0	0	0	610.818268130444	594.450187761264	16.3680803691793	578.082107392085	1
ENSG00000234619	ENSG00000234619	NA	0.382162988712075	0	0	1	0	0	0	0	0	0	0	0	0	0	610.348229873845	589.348364046607	20.9998658272375	568.34849821937	1
ENSG00000234650	ENSG00000234650	NA	0.700896063197754	0	0	1	0	0	0	0	0	0	0	0	0	0	619.209913711155	601.168699848547	18.0412138626076	583.127485985939	1
ENSG00000234886	ENSG00000234886	NA	NA	0	0	1	0	0	0	0	0	0	0	0	0	0	613.693851866767	595.365004373049	18.3288474937175	577.036156879332	1
ENSG00000234925	ENSG00000234925	NA	NA	0	0	1	0	0	0	0	0	0	0	0	0	0	523.790242816743	502.408070306218	21.3821725105253	481.025897795692	1
ENSG00000235279	ENSG00000235279	NA	NA	0	0	1	0	0	0	0	0	0	0	0	0	0	602.79009542243	586.899633829339	15.8904615930915	571.009172236247	1
ENSG00000235347	ENSG00000235347	NA	NA	0	0	1	0	0	0	0	0	0	0	0	0	0	617.851276880891	601.571994164728	16.2792827161636	585.292711448564	1
ENSG00000235397	EPN2-AS1	NA	NA	0	0	1	0	0	0	0	0	0	0	0	0	0	581.451712745249	568.147140995032	13.3045717502175	554.842569244814	1
ENSG00000235683	ENSG00000235683	NA	NA	0	0	1	0	0	0	0	0	0	0	0	0	0	559.314254738552	538.741035489782	20.5732192487707	518.167816241011	1
ENSG00000235784	ENSG00000235784	NA	NA	0	0	1	0	0	0	0	0	0	0	0	0	0	626.311798599734	611.58257345609	14.7292251436438	596.853348312446	1
ENSG00000235834	LOC101928389	NA	NA	0	0	1	0	0	0	0	0	0	0	0	0	0	620.191914241056	603.171461552567	17.0204526884888	586.151008864078	1
ENSG00000235920	ENSG00000235920	NA	NA	0	0	1	0	0	0	0	0	0	0	0	0	0	619.53920514061	603.953563937535	15.5856412030752	588.36792273446	1
ENSG00000236197	ENSG00000236197	NA	0.763023402909551	0	0	1	0	0	0	0	0	0	0	0	0	0	625.129433883481	607.370158460592	17.759275422889	589.610883037703	1
ENSG00000236199	ENSG00000236199	NA	0.210238449479265	0	0	1	0	0	0	0	0	0	0	0	0	0	534.184108531383	511.994319719903	22.1897888114797	489.804530908423	1
ENSG00000236279	CLEC2L	dec7	0.778669350307215	0	1	0	0	0	0	0	0	0	0	0	0	0	362.304109317556	204.928182474454	157.375926843102	47.5522556313513	1
ENSG00000236426	ENSG00000236426	NA	0.556578626209165	0	0	1	0	0	0	0	0	0	0	0	0	0	624.379458254685	606.783716481502	17.5957417731838	589.187974708318	1
ENSG00000236449	ENSG00000236449	NA	0.622823253163901	0	0	1	0	0	0	0	0	0	0	0	0	0	522.798719279813	507.761702486188	15.0370167936255	492.724685692562	1
ENSG00000236478	ENSG00000236478	NA	NA	0	0	1	0	0	0	0	0	0	0	0	0	0	618.411975813978	600.778801887449	17.6331739265291	583.14562796092	1
ENSG00000236494	ENSG00000236494	NA	NA	0	0	1	0	0	0	0	0	0	0	0	0	0	528.621061881737	510.803211316294	17.8178505654436	492.98536075085	1
ENSG00000236520	GPC6-AS1	NA	NA	0	0	1	0	0	0	0	0	0	0	0	0	0	627.014231647038	609.108302143822	17.9059295032162	591.202372640606	1
ENSG00000236576	ENSG00000236576	NA	NA	0	0	1	0	0	0	0	0	0	0	0	0	0	566.982514768891	547.818546457187	19.1639683117038	528.654578145484	1
ENSG00000236581	STARD13-AS	NA	0.638687239923458	0	0	1	0	0	0	0	0	0	0	0	0	0	599.462217268034	586.009062814074	13.4531544539598	572.555908360114	1
ENSG00000236583	ENSG00000236583	NA	NA	0	0	1	0	0	0	0	0	0	0	0	0	0	620.232897898639	600.579136996486	19.6537609021536	580.925376094332	1
ENSG00000236857	ENSG00000236857	NA	NA	0	0	1	0	0	0	0	0	0	0	0	0	0	523.268508663067	502.940785538272	20.3277231247947	482.613062413477	1
ENSG00000236977	ANKRD44-IT1	NA	NA	0	0	1	0	0	0	0	0	0	0	0	0	0	622.684592531608	603.754484831671	18.930107699937	584.824377131734	1
ENSG00000237070	LOC105375166	NA	0.634463901934251	0	0	1	0	0	0	0	0	0	0	0	0	0	545.256287406658	534.417488296205	10.8387991104537	523.578689185751	1
ENSG00000237088	ENSG00000237088	NA	NA	0	0	1	0	0	0	0	0	0	0	0	0	0	528.309376498256	510.074369885781	18.2350066124754	491.839363273306	1
ENSG00000237135	ENSG00000237135	NA	NA	0	0	1	0	0	0	0	0	0	0	0	0	0	595.670216032556	578.082985234214	17.5872307983418	560.495754435872	1
ENSG00000237170	ENSG00000237170	NA	NA	0	0	1	0	0	0	0	0	0	0	0	0	0	532.474159597628	501.589279373644	30.8848802239841	470.704399149659	1
ENSG00000237263	ENSG00000237263	NA	0.402317875091712	0	0	1	0	0	0	0	0	0	0	0	0	0	625.43977426347	592.166727921483	33.2730463419873	558.893681579496	1
ENSG00000237329	ENSG00000237329	NA	NA	0	0	1	0	0	0	0	0	0	0	0	0	0	610.619187435891	594.151068574206	16.4681188616845	577.682949712522	1
ENSG00000237406	ENSG00000237406	NA	NA	0	0	1	0	0	0	0	0	0	0	0	0	0	517.99313712281	503.375172464293	14.6179646585169	488.757207805776	1
ENSG00000237596	LOC644135	NA	0.355971967178643	0	0	1	0	0	0	0	0	0	0	0	0	0	560.074564932499	516.082962210928	43.991602721571	472.091359489357	1
ENSG00000237853	NFIA-AS1	NA	0.875603757236459	0	0	1	0	0	0	0	0	0	0	0	0	0	524.809048899039	509.819343771078	14.9897051279608	494.829638643117	1
ENSG00000237928	NFIA-AS2	NA	0.473183040483294	0	0	1	0	0	0	0	0	0	0	0	0	0	606.08441705109	573.050623964036	33.0337930870543	540.016830876981	1
ENSG00000237986	CELF2-AS2	NA	0.898984804189289	0	0	1	0	0	0	0	0	0	0	0	0	0	568.455357094616	550.832536419469	17.6228206751471	533.209715744322	1
ENSG00000239280	ENSG00000239280	NA	NA	0	0	1	0	0	0	0	0	0	0	0	0	0	578.948308342641	562.26626224324	16.6820460994005	545.58421614384	1
ENSG00000239291	ENSG00000239291	NA	NA	0	0	1	0	0	0	0	0	0	0	0	0	0	596.443114702675	582.181061534494	14.2620531681819	567.919008366312	1
ENSG00000239593	ENSG00000239593	NA	0.361275449695304	0	0	1	0	0	0	0	0	0	0	0	0	0	630.917727055592	611.828937729768	19.0887893258238	592.740148403945	1
ENSG00000239677	ENSG00000239677	NA	0.552935376092896	0	0	1	0	0	0	0	0	0	0	0	0	0	587.998133342163	574.578934196122	13.419199146041	561.159735050081	1
ENSG00000239926	ENSG00000239926	NA	NA	0	0	1	0	0	0	0	0	0	0	0	0	0	631.307274493066	614.783181538035	16.5240929550315	598.259088583003	1
ENSG00000240021	TEX35	dec8	0.870995865042027	0	1	0	0	0	0	0	0	0	0	0	0	0	5.22082385956112	2.58482809917883	2.63599576038229	-0.0511676612034613	1
ENSG00000240393	ENSG00000240393	NA	NA	0	0	1	0	0	0	0	0	0	0	0	0	0	609.731638510157	592.086994495579	17.6446440145783	574.442350481001	1
ENSG00000240499	ENSG00000240499	NA	NA	0	0	1	0	0	0	0	0	0	0	0	0	0	548.813004650806	513.938395693415	34.874608957391	479.063786736024	1
ENSG00000241213	LINC02024	NA	0.931946164920151	0	0	1	0	0	0	0	0	0	0	0	0	0	595.021717034373	577.032525019274	17.9891920150991	559.043333004175	1
ENSG00000241261	ENSG00000241261	NA	NA	0	0	1	0	0	0	0	0	0	0	0	0	0	628.100149769031	612.442491444027	15.6576583250034	596.784833119024	1
ENSG00000241535	ENSG00000241535	NA	NA	0	0	1	0	0	0	0	0	0	0	0	0	0	628.50574773089	612.929672720574	15.5760750103155	597.353597710258	1
ENSG00000241560	ZBTB20-AS1	NA	0.860290682557567	0	0	1	0	0	0	0	0	0	0	0	0	0	583.758089290672	570.669964511618	13.0881247790541	557.581839732564	1
ENSG00000241684	ADAMTS9-AS2	NA	0.511963304777663	0	0	1	0	0	0	0	0	0	0	0	0	0	534.988665602296	525.323172760382	9.6654928419141	515.657679918468	1
ENSG00000241738	ENSG00000241738	NA	NA	0	0	1	0	0	0	0	0	0	0	0	0	0	559.587445444781	541.7748196791	17.8126257656811	523.962193913418	1
ENSG00000241956	LOC102546299	NA	0.710624077997906	0	0	1	0	0	0	0	0	0	1	0	0	0	555.384003760102	544.884597123326	10.4994066367765	534.385190486549	1
ENSG00000242094	ENSG00000242094	NA	0.459309996105942	0	0	1	0	0	0	0	0	0	0	0	0	0	513.797677583835	500.792470863675	13.0052067201597	487.787264143515	1
ENSG00000242602	ENSG00000242602	NA	NA	0	0	1	0	0	0	0	0	0	0	0	0	0	577.201731342499	560.760378635018	16.4413527074807	544.319025927538	1
ENSG00000242852	ZNF709	dec10	0.389123647988957	0	1	0	0	0	0	0	0	0	0	0	0	0	52.9086811509683	22.9060709363179	30.0026102146504	-7.09653927833247	1
ENSG00000243175	ENSG00000243175	NA	0.284484777604903	0	0	1	0	0	0	0	0	0	0	0	0	0	574.356114811879	545.192492969375	29.1636218425035	516.028871126872	1
ENSG00000243197	TUSC7	NA	0.958911342806221	0	0	1	0	0	0	0	0	0	0	0	0	0	630.116076455649	615.270701577613	14.8453748780365	600.425326699576	1
ENSG00000243307	ENSG00000243307	NA	0.770226518416966	0	0	1	0	0	0	0	0	0	0	0	0	0	515.241793435994	499.842083995494	15.3997094404999	484.442374554994	1
ENSG00000243566	UPK3B	dec7	0.706095394936482	0	1	0	0	0	0	0	0	0	0	0	0	0	2.76726088726497	2.33061396322608	0.436646924038889	1.8939670391872	1
ENSG00000243660	ZNF487	dec10	0.350341198851028	0	1	0	0	0	0	0	0	0	0	0	0	0	30.9725215578688	6.5121757344039	24.4603458234649	-17.948170089061	1
ENSG00000244226	ENSG00000244226	NA	NA	0	0	1	0	0	0	0	0	0	0	0	0	0	623.177308976888	607.09201459196	16.0852943849287	591.006720207031	1
ENSG00000244476	ERVFRD-1	dec8	0.466267347335257	0	0	1	0	0	0	0	0	0	0	0	0	0	612.429940223248	594.251688379133	18.178251844115	576.073436535018	1
ENSG00000245080	MIR3150BHG	NA	0.856905502860047	0	0	1	0	0	0	0	0	0	0	0	0	0	628.104648525329	611.326508535053	16.7781399902765	594.548368544777	1
ENSG00000246223	LINC01550	NA	0.417110466362377	0	0	1	0	0	0	0	0	0	0	0	0	0	571.264896297082	555.772764671558	15.4921316255239	540.280633046034	1
ENSG00000248115	ENSG00000248115	NA	0.84604537317561	0	0	1	0	0	0	0	0	0	0	0	0	0	547.134886145063	528.16436382456	18.9705223205029	509.193841504057	1
ENSG00000248222	ENSG00000248222	NA	0.894069745605178	0	0	1	0	0	0	0	0	0	0	1	0	0	613.534102344253	600.712655394664	12.821446949589	587.891208445075	1
ENSG00000248610	ENSG00000248610	NA	0.599812746548954	0	0	1	0	0	0	0	0	0	0	0	0	0	522.923640059013	498.736683261206	24.1869567978065	474.5497264634	1
ENSG00000249019	ENSG00000249019	NA	NA	0	0	1	0	0	0	0	0	0	0	0	0	0	554.101884741463	531.507093539099	22.5947912023646	508.912302336734	1
ENSG00000249140	ENSG00000249140	NA	NA	0	0	1	0	0	0	0	0	0	0	0	0	0	608.000608718266	583.091060276961	24.9095484413053	558.181511835655	1
ENSG00000249464	LINC01091	NA	0.45778367197274	0	0	1	0	0	0	0	0	0	0	0	0	0	542.066400634853	512.634886799313	29.4315138355395	483.203372963774	1
ENSG00000249715	FER1L5	NA	0.78733690005766	0	1	0	0	0	0	0	0	0	0	0	0	0	40.2770514296549	7.46508178517387	32.811969644481	-25.3468878593071	1
ENSG00000250045	ENSG00000250045	NA	NA	0	0	1	0	0	0	0	0	0	0	0	0	0	623.62319453891	605.64005925938	17.9831352795293	587.656923979851	1
ENSG00000250250	ENSG00000250250	NA	0.856677917068467	0	0	1	0	0	0	0	0	0	0	0	0	0	620.805854957601	603.072435870103	17.733419087498	585.339016782605	1
ENSG00000250280	ENSG00000250280	NA	NA	0	0	1	0	0	0	0	0	0	0	0	0	0	592.784620747118	574.571228238589	18.2133925085295	556.357835730059	1
ENSG00000250423	KIAA1210	dec3	0.933873184075641	0	1	0	0	0	0	0	0	0	0	0	0	0	441.972593764925	404.907562867871	37.0650308970542	367.842531970817	1
ENSG00000250860	ENSG00000250860	NA	NA	0	0	1	0	0	0	0	0	0	0	0	0	0	523.076664615503	507.442569139566	15.6340954759373	491.808473663628	1
ENSG00000251011	ENSG00000251011	NA	NA	0	0	1	0	0	0	0	0	0	0	0	0	0	616.984262222887	599.626573012611	17.3576892102765	582.268883802334	1
ENSG00000251152	ENSG00000251152	NA	0.614288509195252	0	0	1	0	0	0	0	0	0	0	0	0	0	563.076956739084	546.479010484907	16.5979462541773	529.88106423073	1
ENSG00000251370	SEMA5A-AS1	NA	NA	0	0	1	0	0	0	0	0	0	0	0	0	0	525.177555145654	510.092968503583	15.0845866420715	495.008381861511	1
ENSG00000251467	ENSG00000251467	NA	NA	0	0	1	0	0	0	0	0	0	0	0	0	0	631.031325537905	606.260742241909	24.7705832959963	581.490158945913	1
ENSG00000251596	ENSG00000251596	NA	0.68447564606847	0	0	1	0	0	0	0	0	0	0	0	0	0	617.752315376767	602.87059143872	14.8817239380471	587.988867500673	1
ENSG00000253116	ENSG00000253116	NA	NA	0	0	1	0	0	0	0	0	0	0	0	0	0	528.640988050015	510.815090612986	17.825897437029	492.989193175957	1
ENSG00000253372	ENSG00000253372	NA	NA	0	0	1	0	0	0	0	0	0	0	0	0	0	587.081878177759	568.634039675853	18.4478385019055	550.186201173948	1
ENSG00000253406	ENSG00000253406	NA	0.47879737725031	0	0	1	0	0	0	0	0	0	0	0	0	0	615.968100096766	598.98414042266	16.9839596741053	582.000180748555	1
ENSG00000253456	ENSG00000253456	NA	NA	0	0	1	0	0	0	0	0	0	0	0	0	0	529.647299585432	513.810766688982	15.8365328964509	497.974233792531	1
ENSG00000253726	LOC101926908	NA	NA	0	0	1	0	0	0	0	0	0	0	0	0	0	623.418047843551	606.934618818052	16.4834290254994	590.451189792553	1
ENSG00000253754	ENSG00000253754	NA	NA	0	0	1	0	0	0	0	0	0	0	0	0	0	588.677671462875	563.061271835341	25.6163996275338	537.444872207807	1
ENSG00000253811	ENSG00000253811	NA	NA	0	0	1	0	0	0	0	0	0	0	0	0	0	620.555421424949	604.33663750435	16.2187839205991	588.117853583751	1
ENSG00000253932	ENSG00000253932	NA	NA	0	0	1	0	0	0	0	0	0	0	0	0	0	625.725203995822	609.140572316299	16.5846316795224	592.555940636777	1
ENSG00000254048	ENSG00000254048	NA	NA	0	0	1	0	0	0	0	0	0	0	0	0	0	569.370267456992	550.904892326446	18.465375130546	532.4395171959	1
ENSG00000254187	ENSG00000254187	NA	NA	0	0	1	0	0	0	0	0	0	0	0	0	0	590.785702346886	572.206500332741	18.5792020141454	553.627298318596	1
ENSG00000254266	PKIA-AS1	NA	0.607015703346357	0	0	1	0	0	0	0	0	0	0	0	0	0	542.135303186225	529.869959626776	12.2653435594488	517.604616067327	1
ENSG00000254463	ENSG00000254463	NA	NA	0	0	1	0	0	0	0	0	0	0	0	0	0	546.265832684231	508.255921790223	38.009910894008	470.246010896215	1
ENSG00000254481	ENSG00000254481	NA	NA	0	0	1	0	0	0	0	0	0	0	0	0	0	605.603858083035	582.239550845223	23.3643072378121	558.875243607411	1
ENSG00000254512	ENSG00000254512	NA	NA	0	0	1	0	0	0	0	0	0	0	0	0	0	560.745877780715	537.266024673467	23.4798531072471	513.78617156622	1
ENSG00000254556	ENSG00000254556	NA	NA	0	0	1	0	0	0	0	0	0	0	0	0	0	528.786530049713	513.510678959065	15.2758510906477	498.234827868417	1
ENSG00000254656	RTL1	dec3	0.693510737628384	0	1	0	1	1	0	0	0	0	0	1	0	0	158.045591626812	133.927138757931	24.1184528688814	109.80868588905	1
ENSG00000254765	ENSG00000254765	NA	0.344423907670485	0	0	1	0	0	0	0	0	0	0	0	0	0	544.083383386208	531.987655866318	12.0957275198907	519.891928346427	1
ENSG00000254843	ENSG00000254843	NA	NA	0	0	1	0	0	0	0	0	0	0	0	0	0	610.553990650006	595.006093113666	15.5478975363396	579.458195577327	1
ENSG00000254923	LOC392196	NA	NA	0	0	1	0	0	0	0	0	0	0	0	0	0	517.355721583449	499.992063407737	17.3636581757123	482.628405232025	1
ENSG00000254936	ENSG00000254936	NA	NA	0	0	1	0	0	0	0	0	0	0	0	0	0	520.85549260637	506.690912345116	14.1645802612536	492.526332083863	1
ENSG00000255040	ENSG00000255040	NA	0.327751633235108	0	0	1	0	0	0	0	0	0	0	0	0	0	517.305695027687	495.327312358648	21.9783826690388	473.348929689609	1
ENSG00000255043	NAV2-AS5	NA	0.842816810192166	0	0	1	0	0	0	0	0	0	0	0	0	0	611.274065736488	596.191424058865	15.082641677623	581.108782381242	1
ENSG00000255125	ENSG00000255125	NA	0.248811343746538	0	0	1	0	0	0	0	0	0	0	0	0	0	518.62687218878	502.637949055079	15.9889231337012	486.649025921378	1
ENSG00000255158	ENSG00000255158	NA	NA	0	0	1	0	0	0	0	0	0	0	0	0	0	575.865047633763	548.654319362926	27.2107282708366	521.44359109209	1
ENSG00000255203	OR7E2P	NA	NA	0	0	1	0	0	0	0	0	0	0	0	0	0	532.023723705483	513.277056621297	18.7466670841862	494.53038953711	1
ENSG00000255219	ENSG00000255219	NA	NA	0	0	1	0	0	0	0	0	0	0	0	0	0	525.348873195013	507.39033783071	17.9585353643021	489.431802466408	1
ENSG00000255345	ENSG00000255345	NA	NA	0	0	1	0	0	0	0	0	0	0	0	0	0	599.672768351572	582.690710052378	16.9820582991948	565.708651753183	1
ENSG00000255476	LOC101928008	NA	NA	0	0	1	0	0	0	0	0	0	0	0	0	0	570.147668203311	553.600769939397	16.5468982639132	537.053871675484	1
ENSG00000255549	ENSG00000255549	NA	NA	0	0	1	0	0	0	0	0	0	0	0	0	0	542.815990348667	528.573757662634	14.2422326860338	514.3315249766	1
ENSG00000255580	ENSG00000255580	NA	NA	0	0	1	0	0	0	0	0	0	0	0	0	0	592.585094736143	576.120003838696	16.4650908974471	559.654912941249	1
ENSG00000256019	ENSG00000256019	NA	NA	0	0	1	0	0	0	0	0	0	0	0	0	0	630.415607193437	612.617322781474	17.7982844119631	594.819038369511	1
ENSG00000256056	ENSG00000256056	NA	0.550523822452744	0	0	1	0	0	0	0	0	0	0	0	0	0	624.126204635106	604.954408998716	19.1717956363905	585.782613362325	1
ENSG00000256188	TAS2R30	NA	NA	0	0	1	0	0	0	0	0	0	0	0	0	0	578.340792861669	566.040514363789	12.3002784978804	553.740235865908	1
ENSG00000256274	ENSG00000256274	NA	NA	0	0	1	0	0	0	0	0	0	0	0	0	0	592.169850181964	576.287173606552	15.8826765754119	560.40449703114	1
ENSG00000256315	LOC105369507	NA	NA	0	0	1	0	0	0	0	0	0	0	0	0	0	625.209580350832	609.334233651439	15.8753466993929	593.458886952046	1
ENSG00000256682	ENSG00000256682	NA	NA	0	0	1	0	0	0	0	0	0	0	0	0	0	568.294440664792	554.037456861526	14.2569838032658	539.780473058261	1
ENSG00000256981	ENSG00000256981	NA	NA	0	0	1	0	0	0	0	0	0	0	0	0	0	628.390215459597	613.587084609686	14.803130849911	598.783953759775	1
ENSG00000257017	HP	dec6	0.96014754119253	0	0	1	0	0	0	0	0	0	0	0	0	0	532.126158322064	501.705421781515	30.4207365405488	471.284685240966	1
ENSG00000257246	ENSG00000257246	NA	NA	0	0	1	0	0	0	0	0	0	0	0	0	0	558.179949912778	540.897645172612	17.2823047401666	523.615340432445	1
ENSG00000257568	ENSG00000257568	NA	0.561389242791637	0	0	1	0	0	0	0	0	0	0	0	0	0	557.53860938202	541.857649207448	15.6809601745722	526.176689032876	1
ENSG00000257591	ZNF625	dec4	0.365418282955613	0	1	0	0	0	0	0	0	0	0	0	0	0	24.955603293329	6.96876782298603	17.986835470343	-11.0180676473569	1
ENSG00000257954	ENSG00000257954	NA	NA	0	0	1	0	0	0	0	0	0	0	0	0	0	524.425466178176	503.422963090863	21.002503087313	482.42046000355	1
ENSG00000257957	ENSG00000257957	NA	NA	0	0	1	0	0	0	0	0	0	0	0	0	0	625.274221882538	608.61295503857	16.6612668439676	591.951688194602	1
ENSG00000258044	ENSG00000258044	NA	NA	0	0	1	0	0	0	0	0	0	0	0	0	0	609.06400418505	594.005237006574	15.0587671784758	578.946469828098	1
ENSG00000258485	ENSG00000258485	NA	NA	0	0	1	0	0	0	0	0	0	0	0	0	0	576.740675015556	560.817905264885	15.9227697506717	544.895135514213	1
ENSG00000258752	ENSG00000258752	NA	0.880976216972976	0	0	1	0	0	0	0	0	0	0	0	0	0	585.397364683903	569.055782783366	16.3415819005369	552.714200882829	1
ENSG00000258779	LINC01568	NA	0.943498328074224	0	0	1	0	0	0	0	0	0	0	0	0	0	629.979108886865	613.747716944874	16.2313919419912	597.516325002882	1
ENSG00000259073	FOXN3-AS2	NA	NA	0	0	1	0	0	0	0	0	0	0	0	0	0	547.502968267335	529.244572059478	18.2583962078577	510.98617585162	1
ENSG00000259120	SMIM6	NA	0.792773892595871	0	0	1	0	0	0	0	0	0	0	0	0	0	563.380242299944	544.236574306279	19.1436679936646	525.092906312615	1
ENSG00000259158	ADAM20P1	NA	0.361480746195581	0	0	1	0	0	0	0	0	0	0	0	0	0	574.723493211664	551.61461319327	23.1088800183938	528.505733174876	1
ENSG00000259165	ENSG00000259165	NA	NA	0	0	1	0	0	0	0	0	0	0	0	0	0	539.240843717248	524.042422668606	15.1984210486422	508.844001619963	1
ENSG00000259367	ENSG00000259367	NA	0.504143100185524	0	0	1	0	0	0	0	0	0	0	0	0	0	548.554030949071	535.028207660306	13.5258232887658	521.50238437154	1
ENSG00000259453	ENSG00000259453	NA	NA	0	0	1	0	0	0	0	0	0	0	0	0	0	618.097082393175	599.972739395954	18.1243429972209	581.848396398733	1
ENSG00000259481	ENSG00000259481	NA	NA	0	0	1	0	0	0	0	0	0	0	0	0	0	512.509054445603	495.242971754881	17.2660826907218	477.976889064159	1
ENSG00000259915	ENSG00000259915	NA	NA	0	0	1	0	0	0	0	0	0	0	0	0	0	605.440018426502	589.321098529946	16.1189198965559	573.20217863339	1
ENSG00000260034	LCMT1-AS2	NA	0.354364215883486	0	0	1	0	0	0	0	0	0	1	0	0	0	522.708274972243	512.487247132781	10.2210278394622	502.266219293319	1
ENSG00000260089	ADAM3B	NA	NA	0	0	1	0	0	0	0	0	0	0	0	0	0	577.108378337387	564.046908296593	13.0614700407941	550.985438255799	1
ENSG00000260229	ENSG00000260229	NA	NA	0	0	1	0	0	0	0	0	0	0	0	0	0	578.154534970135	563.601914570762	14.5526203993732	549.049294171389	1
ENSG00000260230	FRRS1L	dec7	0.810859644670446	0	1	0	0	0	0	0	0	0	1	0	0	0	219.427908603218	208.53129355887	10.8966150443487	197.634678514521	1
ENSG00000260316	ENSG00000260316	NA	0.482472579417203	0	0	1	0	0	0	0	0	0	0	0	0	0	596.67310575792	579.846507493631	16.8265982642888	563.019909229342	1
ENSG00000260417	ENSG00000260417	NA	0.34191523260699	0	0	1	0	0	0	0	0	0	0	0	0	0	522.32264388291	507.927056727345	14.3955871555655	493.531469571779	1
ENSG00000260515	ENSG00000260515	NA	NA	0	0	1	0	0	0	0	0	0	0	0	0	0	526.908211813567	494.17868180769	32.7295300058768	461.449151801813	1
ENSG00000260816	ENSG00000260816	NA	0.384609832152756	0	0	1	0	0	0	0	0	0	0	0	0	0	622.482855332586	607.724628436873	14.7582268957133	592.96640154116	1
ENSG00000260880	HCCAT5	NA	0.601248642779587	0	0	1	0	0	0	0	0	0	0	0	0	0	619.015328456889	588.042765308288	30.9725631486003	557.070202159688	1
ENSG00000261072	ENSG00000261072	NA	NA	0	0	1	0	0	0	0	0	0	0	0	0	0	628.579866262749	612.72319304979	15.8566732129585	596.866519836832	1
ENSG00000261369	ENSG00000261369	NA	0.737238832190745	0	0	1	0	0	0	0	0	0	0	0	0	0	594.223321896478	578.825974232767	15.3973476637116	563.428626569055	1
ENSG00000261451	ENSG00000261451	NA	0.749216411227388	0	0	1	0	0	0	0	0	0	0	0	0	0	621.579317377378	605.845119577226	15.7341978001518	590.110921777074	1
ENSG00000261520	DLGAP1-AS5	NA	0.801654188686102	0	0	1	0	0	0	0	0	0	0	0	0	0	564.577666526418	550.66809990862	13.9095666177975	536.758533290823	1
ENSG00000261529	ENSG00000261529	NA	NA	0	0	1	0	0	0	0	0	0	0	0	0	0	586.495707261863	564.152518713384	22.3431885484785	541.809330164906	1
ENSG00000261635	ENSG00000261635	NA	NA	0	0	1	0	0	0	0	0	0	0	0	0	0	603.055145607064	560.875993790575	42.1791518164889	518.696841974086	1
ENSG00000261868	ENSG00000261868	NA	NA	0	0	1	0	0	0	0	0	0	0	0	0	0	526.854666826079	512.035369376925	14.8192974491539	497.216071927771	1
ENSG00000262003	LOC101927727	NA	0.611580318048305	0	0	1	0	0	0	0	0	0	0	0	0	0	605.303323037355	588.867674628681	16.4356484086732	572.432026220008	1
ENSG00000262833	LOC101928855	NA	NA	0	0	1	0	0	0	0	0	0	0	0	0	0	598.772721536717	583.516176574211	15.2565449625066	568.259631611704	1
ENSG00000263499	LOC101927539	NA	NA	0	0	1	0	0	0	0	0	0	0	0	0	0	602.722386020131	588.914382998453	13.8080030216782	575.106379976774	1
ENSG00000264546	ENSG00000264546	NA	NA	0	0	1	0	0	0	0	0	0	0	0	0	0	597.79177664015	584.081437063442	13.7103395767081	570.371097486734	1
ENSG00000264596	ENSG00000264596	NA	NA	0	0	1	0	0	0	0	0	0	0	0	0	0	612.990991487105	596.549974613137	16.441016873968	580.108957739169	1
ENSG00000264853	ENSG00000264853	NA	NA	0	0	1	0	0	0	0	0	0	0	0	0	0	625.129769564602	607.982440543405	17.1473290211972	590.835111522208	1
ENSG00000264895	ENSG00000264895	NA	NA	0	0	1	0	0	0	0	0	0	0	0	0	0	508.365177700227	494.59355908448	13.7716186157462	480.821940468734	1
ENSG00000265443	ENSG00000265443	NA	NA	0	0	1	0	0	0	0	0	0	0	0	0	0	543.215215380438	528.534368774405	14.6808466060337	513.853522168371	1
ENSG00000266498	ENSG00000266498	NA	NA	0	0	1	0	0	0	0	0	0	0	0	0	0	614.313445907699	591.097797090279	23.2156488174205	567.882148272858	1
ENSG00000266805	ENSG00000266805	NA	NA	0	0	1	0	0	0	0	0	0	0	0	0	0	597.288735366259	581.574505714569	15.7142296516898	565.860276062879	1
ENSG00000267121	LOC339192	NA	0.506522651749712	0	0	1	0	0	0	0	0	0	0	0	0	0	597.256696660708	530.37895515707	66.8777415036376	463.501213653433	1
ENSG00000267136	ENSG00000267136	NA	NA	0	0	1	0	0	0	0	0	0	0	0	0	0	591.410688710658	576.945161543535	14.465527167123	562.479634376412	1
ENSG00000267491	ENSG00000267491	NA	0.582544342113045	0	0	1	0	0	0	0	0	0	0	0	0	0	572.706699613224	555.575300888564	17.1313987246594	538.443902163905	1
ENSG00000267529	ENSG00000267529	NA	0.755041831138112	0	0	1	0	0	0	0	0	0	0	0	0	0	612.533593961891	596.731813891426	15.8017800704647	580.930033820962	1
ENSG00000267680	ZNF224	dec9	0.192787369090549	0	1	0	0	0	0	0	0	0	0	0	0	0	3.0793555119397	0.152333465416288	2.92702204652341	-2.77468858110712	1
ENSG00000269189	ENSG00000269189	NA	NA	0	0	1	0	0	0	0	0	0	0	0	0	0	589.7009283856	573.541840516172	16.1590878694279	557.382752646744	1
ENSG00000269506	ENSG00000269506	NA	NA	0	0	1	0	0	0	0	0	0	0	0	0	0	591.724136659233	575.51827682741	16.205859831823	559.312416995587	1
ENSG00000269887	ENSG00000269887	NA	0.384562844242537	0	0	1	0	0	0	0	0	0	0	0	0	0	622.883628764149	597.130714167602	25.7529145965465	571.377799571056	1
ENSG00000269895	ENSG00000269895	NA	0.439862877495762	0	0	1	0	0	0	0	0	0	0	0	0	0	568.452340298719	551.36939673942	17.0829435592992	534.286453180121	1
ENSG00000269950	ENSG00000269950	NA	NA	0	0	1	0	0	0	0	0	0	0	0	0	0	619.840237134564	605.122538816453	14.7176983181112	590.404840498342	1
ENSG00000270141	ENSG00000270141	NA	NA	0	0	1	0	0	0	0	0	0	0	0	0	0	516.277562134563	502.876575953808	13.4009861807549	489.475589773053	1
ENSG00000270429	ENSG00000270429	NA	NA	0	0	1	0	0	0	0	0	0	0	0	0	0	620.172187450907	604.946849479743	15.225337971164	589.721511508579	1
ENSG00000270462	ENSG00000270462	NA	NA	0	0	1	0	0	0	0	0	0	0	0	0	0	518.154328616068	502.054887347554	16.0994412685137	485.95544607904	1
ENSG00000270554	ENSG00000270554	NA	NA	0	0	1	0	0	0	0	0	0	0	0	0	0	599.756282478281	583.136824403719	16.6194580745622	566.517366329157	1
ENSG00000270661	ENSG00000270661	NA	0.517889534443954	0	0	1	0	0	0	0	0	0	0	0	0	0	545.800749557894	530.086202771618	15.7145467862761	514.371655985342	1
ENSG00000270742	ENSG00000270742	NA	NA	0	0	1	0	0	0	0	0	0	0	0	0	0	633.935191662454	617.778735796253	16.1564558662004	601.622279930053	1
ENSG00000270874	ENSG00000270874	NA	NA	0	0	1	0	0	0	0	0	0	0	0	0	0	629.208505071163	612.075765730405	17.1327393407585	594.943026389647	1
ENSG00000271049	ENSG00000271049	NA	0.377242504916454	0	0	1	0	0	0	0	0	0	0	0	0	0	598.814121968668	579.292535716442	19.5215862522258	559.770949464217	1
ENSG00000271410	ENSG00000271410	NA	NA	0	0	1	0	0	0	0	0	0	0	0	0	0	585.657238818798	568.004780258947	17.6524585598504	550.352321699097	1
ENSG00000271917	ENSG00000271917	NA	NA	0	0	1	0	0	0	0	0	0	0	0	0	0	626.328515440831	609.25302994022	17.0754855006103	592.17754443961	1
ENSG00000271998	ENSG00000271998	NA	NA	0	0	1	0	0	0	0	0	0	0	0	0	0	527.032133050962	492.756218919984	34.2759141309776	458.480304789007	1
ENSG00000272033	ENSG00000272033	NA	NA	0	0	1	0	0	0	0	0	0	0	0	0	0	513.429375818693	501.313237440234	12.1161383784592	489.197099061775	1
ENSG00000272235	ENSG00000272235	NA	0.599643832749344	0	0	1	0	0	0	0	0	0	0	0	0	0	557.009545304377	544.853196363021	12.1563489413562	532.696847421665	1
ENSG00000272610	MAGI1-IT1	NA	0.382700584066193	0	0	1	0	0	0	0	0	0	0	0	0	0	617.677901408884	603.873395655336	13.8045057535475	590.068889901789	1
ENSG00000273035	ENSG00000273035	NA	NA	0	0	1	0	0	0	0	0	0	0	0	0	0	612.982945200484	597.937604498645	15.0453407018395	582.892263796805	1
ENSG00000273540	AGBL1	dec7	0.880821406300357	0	1	0	1	0	0	0	0	0	0	0	0	0	393.378613683016	372.365016427722	21.0135972552941	351.351419172428	1
ENSG00000273542	H4C12	NA	0.513474001439501	1	0	0	0	0	0	0	0	0	0	0	0	0	438.151541841688	430.549849346674	7.60169249501411	422.94815685166	1
ENSG00000273792	ENSG00000273792	NA	NA	0	0	1	0	0	0	0	0	0	0	0	0	0	633.630847622153	617.852613713028	15.7782339091253	602.074379803902	1
ENSG00000273983	H3C8	NA	0.726099465605292	1	0	0	0	0	0	0	0	0	0	0	0	0	452.33892963674	444.404148344058	7.93478129268192	436.469367051377	1
ENSG00000274093	ENSG00000274093	NA	NA	0	0	1	0	0	0	0	0	0	0	0	0	0	602.357564824202	585.948665500333	16.408899323869	569.539766176464	1
ENSG00000274421	ENSG00000274421	NA	NA	0	0	1	0	0	0	0	0	0	0	0	0	0	612.659206312033	599.022336708533	13.6368696035005	585.385467105032	1
ENSG00000274654	ENSG00000274654	NA	0.521001898838774	0	0	1	0	0	0	0	0	0	0	0	0	0	601.156211728984	584.024261208853	17.1319505201316	566.892310688721	1
ENSG00000274997	H2AC12	NA	NA	0	0	1	0	0	0	0	0	0	0	0	0	0	503.687289582885	494.538954820985	9.14833476189932	485.390620059086	1
ENSG00000275017	ENSG00000275017	NA	NA	0	0	1	0	0	0	0	0	0	0	0	0	0	515.069052498908	496.959153268353	18.109899230555	478.849254037798	1
ENSG00000275126	H4C13	NA	NA	0	0	1	0	0	0	0	0	0	0	0	0	0	521.070543128162	511.205124195826	9.86541893233652	501.339705263489	1
ENSG00000275221	H2AC15	NA	0.433490924103397	0	0	1	0	0	0	0	0	0	1	0	0	0	517.497488120951	507.506361086034	9.99112703491721	497.515234051117	1
ENSG00000275695	ENSG00000275695	NA	NA	0	0	1	0	0	0	0	0	0	0	0	0	0	562.246886099598	541.375393755778	20.8714923438203	520.503901411958	1
ENSG00000275713	H2BC9	NA	0.683531074560398	1	0	0	0	0	0	0	0	0	1	0	0	0	16.6196930664075	16.2143774449379	0.405315621469587	15.8090618234683	1
ENSG00000275714	H3C1	NA	0.562218209847213	0	0	1	0	0	0	0	0	0	0	0	0	0	568.077630423697	557.205114915256	10.8725155084405	546.332599406816	1
ENSG00000275976	ENSG00000275976	NA	0.346213327709623	0	0	1	0	0	0	0	0	0	0	0	0	0	562.597309736887	535.405727731239	27.1915820056471	508.214145725592	1
ENSG00000276107	ENSG00000276107	NA	0.451912016818314	0	0	1	0	0	0	0	0	0	0	0	0	0	601.195131561613	585.128413335271	16.0667182263421	569.061695108929	1
ENSG00000276410	H2BC3	NA	NA	0	0	1	0	0	0	0	0	0	0	0	0	0	529.9478536022	520.334039225369	9.6138143768311	510.720224848537	1
ENSG00000276417	ENSG00000276417	NA	0.39366407734927	0	0	1	0	0	0	0	0	0	0	0	0	0	557.113198944666	519.312485710103	37.8007132345624	481.511772475541	1
ENSG00000276517	ENSG00000276517	NA	0.246818365971155	0	0	1	0	0	0	0	0	0	0	0	0	0	522.131410397695	505.781582237524	16.3498281601711	489.431754077353	1
ENSG00000276662	ENSG00000276662	NA	NA	0	0	1	0	0	0	0	0	0	0	0	0	0	594.242969815812	577.206094572353	17.0368752434589	560.169219328894	1
ENSG00000277075	H2AC8	NA	0.500161575453152	0	0	1	0	0	0	0	0	0	1	0	0	0	523.171602561142	514.145752833501	9.025849727641	505.11990310586	1
ENSG00000277130	ENSG00000277130	NA	NA	0	0	1	0	0	0	0	0	0	0	0	0	0	621.343936184074	604.346796245607	16.9971399384671	587.34965630714	1
ENSG00000277152	ENSG00000277152	NA	0.347145723213172	0	0	1	0	0	0	0	0	0	0	0	0	0	630.616536024504	615.281367580795	15.3351684437091	599.946199137086	1
ENSG00000277494	GPIHBP1	dec7	0.555781757427733	0	1	0	0	0	0	0	0	0	0	0	0	0	212.899336490708	147.556874649618	65.3424618410897	82.2144128085285	1
ENSG00000277775	H3C7	NA	NA	0	0	1	0	0	0	0	0	0	1	0	0	0	547.09779399355	537.235705239972	9.86208875357806	527.373616486394	1
ENSG00000278272	ENSG00000278272	NA	0.688318781090201	0	0	1	0	0	0	0	0	0	0	0	0	0	563.596126329572	553.486525153544	10.1096011760285	543.376923977515	1
ENSG00000278463	H2AC4	NA	NA	0	0	1	0	0	0	0	0	0	1	0	0	0	585.86279222971	574.719183004795	11.1436092249155	563.575573779879	1
ENSG00000278677	H2AC17	NA	0.705238884196599	0	0	1	0	0	0	0	0	0	0	0	0	0	561.824761455549	551.59696499848	10.227796457069	541.369168541411	1
ENSG00000278879	ENSG00000278879	NA	NA	0	0	1	0	0	0	0	0	0	0	0	0	0	621.873394772777	606.19985644556	15.6735383272172	590.526318118343	1
ENSG00000278909	ENSG00000278909	NA	NA	0	0	1	0	0	0	0	0	0	0	0	0	0	606.973598433394	593.673933456671	13.2996649767233	580.374268479948	1
ENSG00000278963	ENSG00000278963	NA	NA	0	0	1	0	0	0	0	0	0	1	0	0	0	624.951339499839	605.161382744822	19.7899567550168	585.371425989805	1
ENSG00000278967	ENSG00000278967	NA	0.827863014044024	0	0	1	0	0	0	0	0	0	0	0	0	0	610.440735220759	591.105361110083	19.3353741106761	571.769986999407	1
ENSG00000278972	ENSG00000278972	NA	NA	0	0	1	0	0	0	0	0	0	0	0	0	0	525.688123326649	511.069271489788	14.6188518368612	496.450419652927	1
ENSG00000278981	ENSG00000278981	NA	0.625573151432084	0	0	1	0	0	0	0	0	0	0	0	0	0	555.53852347721	535.252061420452	20.2864620567584	514.965599363694	1
ENSG00000278983	ENSG00000278983	NA	0.31092528682505	0	0	1	0	0	0	0	0	0	0	0	0	0	521.856684562463	500.406691742476	21.4499928199869	478.956698922489	1
ENSG00000278999	ENSG00000278999	NA	NA	0	0	1	0	0	0	0	0	0	0	0	0	0	552.126772147038	534.41848190947	17.7082902375677	516.710191671902	1
ENSG00000279021	ENSG00000279021	NA	NA	0	0	1	0	0	0	0	0	0	0	0	0	0	522.173078217003	506.333633734798	15.839444482205	490.494189252593	1
ENSG00000279029	ENSG00000279029	NA	NA	0	0	1	0	0	0	0	0	0	0	0	0	0	621.268375791889	607.224077622709	14.0442981691803	593.179779453529	1
ENSG00000279071	ENSG00000279071	NA	NA	0	0	1	0	0	0	0	0	0	0	0	0	0	585.431454495891	556.554798065123	28.8766564307687	527.678141634354	1
ENSG00000279078	SND1-IT1	NA	0.278974308104355	0	0	1	0	0	0	0	0	0	0	0	0	0	584.021035676695	572.416135973023	11.6048997036717	560.811236269351	1
ENSG00000279099	ENSG00000279099	NA	NA	0	0	1	0	0	0	0	0	0	0	0	0	0	551.075616114911	536.591162642493	14.4844534724177	522.106709170075	1
ENSG00000279107	ENSG00000279107	NA	NA	0	0	1	0	0	0	0	0	0	0	0	0	0	631.570081682763	613.797179643885	17.7729020388774	596.024277605008	1
ENSG00000279110	ENSG00000279110	NA	0.551671839387033	0	0	1	0	0	0	0	0	0	0	0	0	0	549.806426890443	538.027180683401	11.7792462070427	526.247934476358	1
ENSG00000279129	ENSG00000279129	NA	NA	0	0	1	0	0	0	0	0	0	0	0	0	0	590.495372437944	574.160920786303	16.3344516516408	557.826469134662	1
ENSG00000279166	ENSG00000279166	NA	NA	0	0	1	0	0	0	0	0	0	0	0	0	0	588.436186744361	577.055704955026	11.3804817893349	565.675223165692	1
ENSG00000279175	ENSG00000279175	NA	NA	0	0	1	0	0	0	0	0	0	0	0	0	0	525.974415504158	508.765214582971	17.2092009211872	491.556013661784	1
ENSG00000279180	ENSG00000279180	NA	NA	0	0	1	0	0	0	0	0	0	0	0	0	0	521.52725128836	504.163908902604	17.3633423857557	486.800566516849	1
ENSG00000279221	ENSG00000279221	NA	NA	0	0	1	0	0	0	0	0	0	0	0	0	0	594.277448748245	575.187485068526	19.0899636797188	556.097521388807	1
ENSG00000279281	ENSG00000279281	NA	NA	0	0	1	0	0	0	0	0	0	0	0	0	0	517.274320015463	503.646986377435	13.6273336380283	490.019652739407	1
ENSG00000279319	ENSG00000279319	NA	NA	0	0	1	0	0	0	0	0	0	0	0	0	0	514.337797234598	501.173217353324	13.1645798812741	488.00863747205	1
ENSG00000279390	ENSG00000279390	NA	NA	0	0	1	0	0	0	0	0	0	0	0	0	0	581.316788747156	569.208480400707	12.1083083464496	557.100172054257	1
ENSG00000279410	ENSG00000279410	NA	NA	0	0	1	0	0	0	0	0	0	0	0	0	0	620.946346916301	604.139131380579	16.8072155357218	587.331915844857	1
ENSG00000279432	ENSG00000279432	NA	0.240352211417045	0	0	1	0	0	0	0	0	0	0	0	0	0	616.972860960272	601.203520396541	15.7693405637307	585.434179832811	1
ENSG00000279512	ENSG00000279512	NA	NA	0	0	1	0	0	0	0	0	0	0	0	0	0	617.08875213098	601.745314170853	15.3434379601279	586.401876210725	1
ENSG00000279541	ENSG00000279541	NA	0.242407474645312	0	0	1	0	0	0	0	0	0	0	0	0	0	546.554538649303	528.793816415289	17.7607222340133	511.033094181276	1
ENSG00000279544	ENSG00000279544	NA	NA	0	0	1	0	0	0	0	0	0	0	0	0	0	530.585554939828	519.306373123515	11.2791818163131	508.027191307202	1
ENSG00000279555	ENSG00000279555	NA	0.457495036518324	0	0	1	0	0	0	0	0	0	0	0	0	0	607.686878853495	594.54706454712	13.1398143063745	581.407250240746	1
ENSG00000279608	ENSG00000279608	NA	0.667696771630559	0	0	1	0	0	0	0	0	0	0	0	0	0	523.363192615583	493.723559521896	29.6396330936873	464.083926428208	1
ENSG00000279616	ENSG00000279616	NA	NA	0	0	1	0	0	0	0	0	0	0	0	0	0	585.870616031488	570.735733643486	15.1348823880012	555.600851255485	1
[truncated: 3,407 more rows]

## Sheet: brown4_Nodes
ENSID	SYMID	LOEUF	GINI_Index	GINI	NE	HUB	NE3	NE5	CA_disease	CL_disease	CP_disease	CS_disease	Dark_purple	Light_purple	Dark_green	Light_green	kTotal	kWithin	kOut	kDiff	score
[truncated: 177 more rows]

[truncated: 24 more sheets: brown_Nodes, cyan_Nodes, darkgreen_Nodes, darkgrey_Nodes, darkmagenta_Nodes, darkorange2_Nodes, darkorange_Nodes, darkred_Nodes, green_Nodes, lightcyan1_Nodes, lightcyan_Nodes, lightgreen_Nodes, lightyellow_Nodes, mediumpurple3_Nodes, salmon_Nodes, skyblue3_Nodes, tan_Nodes, thistle2_Nodes, darkslateblue_Nodes, darkturquoise_Nodes …]
