# Supplementary material for: Integrative analysis of transcriptome dynamics during human craniofacial development identifies candidate disease genes
Source: Nat Commun. 2023 Aug 2;14:4623. doi: 10.1038/s41467-023-40363-1 (PMC10397224; doi:10.1038/s41467-023-40363-1)
Supplement: Supplementary file 10 — Supplementary Data 7 [file 41467_2023_40363_MOESM10_ESM.xlsx]

## Sheet: README
TAB	Column	Description
Prioritized_Disease_Gene_List	ENSID	Ensembl Gene ID
	SYMID	Gene Symbol
	LOEUF	observed/expected loss of function score
	Constrained	1 = If gene is in top three deciles of LOEUF scoring
	GINI_Index	Gini score
	GINI	1 = If gene has gini score equal to or higher than 0.7 and assigned to CF tissue 0 = Otherwise
	NE	1 = If gene has CFSE assigned to it 0 = Otherwise
	HUB	1 = If gene is in the top 10% of connectivity within its designated module 0 = Otherwise
	NE3	1 = If gene is targeted by atleast 3 CFSEs 0 = Otherwise
	NE5	1 = If gene is targeted by atleast 5 CFSEs 0 = Otherwise
	CA_disease	1 = If gene is linked to Craniofacial Abnormalities 0 = Otherwise
	CL_disease	1 = If gene is linked to Cleft Lip 0 = Otherwise
	CP_disease	1 = If gene is linked to Cleft Palate 0 = Otherwise
	CS_disease	1 = If gene is linked to Craniosynotosis 0 = Otherwise
	Designation	novel = if not in appearing in craniofacial disease gene lists from DisGeNET (CA,CL,CP,CS)
	Module	WGCNA module gene is assigned to.
	OFC_all	Prioritized genes in the ALL OFC DNM list
	OFC_multi	Prioritized genes in the ALL OFC DNM list with more than one DNM
	CL/P_all	Prioritized genes in the ALL CL/P DNM list
	CL/P_multi	Prioritized genes in the ALL CL/P DNM list with more than one DNM
Prioritized_and_DNM_genes	CPO_all	Prioritized genes in the ALL CPO DNM list
	CPO_multi	Prioritized genes in the ALL CPO DNM list with more than one DNM
	Additonal statistical ouptuts from geneOverlaps analysis

## Sheet: Priortized_Disease_Gene_List
ENSID	SYMID	LOEUF Decile	Constrained	GINI_Index	GINI	NE	HUB	NE3	NE5	CA_disease	CL_disease	CP_disease	CS_disease	designation	module	priority_score	full_score
ENSG00000108001	EBF3	1	1	0.657519	1	1	1	1	1	0	0	0	0	novel	black	4	6
ENSG00000103241	FOXF1	2	1	0.706285	1	1	1	1	1	0	0	0	0	novel	black	4	6
ENSG00000165617	DACT1	3	1	0.706585	1	1	1	1	1	0	0	0	0	novel	black	4	6
ENSG00000114923	SLC4A3	3	1	0.705324	1	1	1	1	1	0	0	0	0	novel	darkmagenta	4	6
ENSG00000066382	MPPED2	1	1	0.651603	1	1	1	1	1	0	0	0	0	novel	darkred	4	6
ENSG00000175264	CHST1	3	1	0.547899	1	1	1	1	1	0	0	0	0	novel	darkred	4	6
ENSG00000079102	RUNX1T1	2	1	0.616144	1	1	1	1	1	0	0	0	0	novel	lightyellow	4	6
ENSG00000114251	WNT5A	2	1	0.589947	1	1	1	1	1	0	0	0	0	novel	lightyellow	4	6
ENSG00000119866	BCL11A	2	1	0.804505	1	1	1	1	1	0	0	0	0	novel	lightyellow	4	6
ENSG00000162849	KIF26B	1	1	0.769928	1	1	1	1	1	0	0	0	0	novel	lightyellow	4	6
ENSG00000112319	EYA4	3	1	0.647528	1	1	1	1	1	0	0	0	0	novel	thistle2	4	6
ENSG00000052850	ALX4	3	1	0.862783	1	1	0	1	1	1	0	0	1	known	lightcyan	3	5
ENSG00000180660	MAB21L1	4	0	0.727815	1	1	1	1	1	0	0	0	0	novel	black	3	5
ENSG00000104313	EYA1	2	1	0.759269	1	1	0	1	1	1	0	0	0	known	black	3	5
ENSG00000144355	DLX1	2	1	0.84413	1	1	0	1	1	1	0	0	0	known	black	3	5
ENSG00000196628	TCF4	1	1	0.4064	0	1	1	1	1	1	0	0	0	known	brown	3	5
ENSG00000101115	SALL4	1	1	0.790827	1	1	0	1	1	1	0	0	0	known	green	3	5
ENSG00000176842	IRX5	2	1	0.708741	1	1	0	1	1	1	0	0	0	known	green	3	5
ENSG00000154764	WNT7A	4	0	0.859408	1	1	1	1	1	0	0	0	0	novel	lightgreen	3	5
ENSG00000188064	WNT7B	5	0	0.741005	1	1	1	1	1	0	0	0	0	novel	lightgreen	3	5
ENSG00000129993	CBFA2T3	3	1	0.420072	0	1	1	1	1	0	0	0	0	novel	black	3	5
ENSG00000181234	TMEM132C	2	1	0.657946	1	1	0	1	1	0	0	0	0	novel	black	3	5
ENSG00000225968	ELFN1	1	1	0.526343	1	1	0	1	1	0	0	0	0	novel	black	3	5
ENSG00000074047	GLI2	2	1	0.511359	1	1	0	1	1	0	0	0	0	novel	blue	3	5
ENSG00000091656	ZFHX4	1	1	0.510707	1	1	0	1	1	0	0	0	0	novel	brown	3	5
ENSG00000112306	RPS12	3	1	0.237774	0	1	1	1	1	0	0	0	0	novel	brown4	3	5
ENSG00000149948	HMGA2	3	1	0.930133	1	1	0	1	1	0	0	0	0	novel	cyan	3	5
ENSG00000168505	GBX2	3	1	0.934808	1	1	0	1	1	0	0	0	0	novel	darkgrey	3	5
ENSG00000170577	SIX2	2	1	0.746416	1	1	0	1	1	0	0	0	0	novel	darkmagenta	3	5
ENSG00000175745	NR2F1	1	1	0.501377	1	1	0	1	1	0	0	0	0	novel	darkorange2	3	5
ENSG00000115183	TANC1	3	1	0.304372	0	1	1	1	1	0	0	0	0	novel	darkred	3	5
ENSG00000131196	NFATC1	3	1	0.300118	0	1	1	1	1	0	0	0	0	novel	darkred	3	5
ENSG00000185960	SHOX	3	1	0.801746	1	1	0	1	1	0	0	0	0	novel	darkred	3	5
ENSG00000105993	DNAJB6	2	1	0.177067	0	1	1	1	1	0	0	0	0	novel	darkturquoise	3	5
ENSG00000166450	PRTG	3	1	0.778216	1	1	0	1	1	0	0	0	0	novel	floralwhite	3	5
ENSG00000069188	SDK2	2	1	0.655887	1	1	0	1	1	0	0	0	0	novel	green	3	5
ENSG00000099250	NRP1	2	1	0.372232	0	1	1	1	1	0	0	0	0	novel	lightcyan	3	5
ENSG00000125848	FLRT3	3	1	0.606127	1	1	0	1	1	0	0	0	0	novel	lightcyan	3	5
ENSG00000189184	PCDH18	3	1	0.624701	1	1	0	1	1	0	0	0	0	novel	lightcyan	3	5
ENSG00000218336	TENM3	1	1	0.615041	1	1	0	1	1	0	0	0	0	novel	lightcyan	3	5
ENSG00000089116	LHX5	2	1	0.899531	1	1	0	1	1	0	0	0	0	novel	lightgreen	3	5
ENSG00000114861	FOXP1	1	1	0.270035	0	1	1	1	1	0	0	0	0	novel	lightyellow	3	5
ENSG00000136205	TNS3	1	1	0.323105	0	1	1	1	1	0	0	0	0	novel	lightyellow	3	5
ENSG00000157554	ERG	2	1	0.452792	0	1	1	1	1	0	0	0	0	novel	lightyellow	3	5
ENSG00000133627	ACTR3B	1	1	0.445896	0	1	1	1	1	0	0	0	0	novel	orange	3	5
ENSG00000136944	LMX1B	2	1	0.758596	1	1	0	1	1	0	0	0	0	novel	orange	3	5
ENSG00000151617	EDNRA	1	1	0.520881	1	1	0	1	1	1	1	0	0	known	brown	3	5
ENSG00000125398	SOX9	1	1	0.534437	1	1	0	1	1	1	1	0	0	known	darkorange2	3	5
ENSG00000173068	BNC2	2	1	0.597812	1	1	0	1	1	1	1	0	0	known	lightcyan	3	5
ENSG00000102678	FGF9	2	1	0.568368	1	1	0	1	1	0	1	0	0	known	blue	3	5
ENSG00000117394	SLC2A1	1	1	0.605195	1	1	1	1	0	0	0	1	0	known	darkgrey	4	5
ENSG00000256463	SALL3	3	1	0.793285	1	1	0	1	1	1	0	0	0	known	green	3	5
ENSG00000138696	BMPR1B	1	1	0.576149	1	1	0	1	1	1	0	0	0	known	lightcyan1	3	5
ENSG00000169184	MN1	1	1	0.705136	1	1	0	1	1	0	0	0	1	known	skyblue3	3	5
ENSG00000005513	SOX8	3	1	0.684875	1	1	1	1	0	0	0	0	0	novel	black	4	5
ENSG00000135111	TBX3	2	1	0.594912	1	1	1	1	0	0	0	0	0	novel	black	4	5
ENSG00000169851	PCDH7	2	1	0.571454	1	1	1	1	0	0	0	0	0	novel	brown	4	5
ENSG00000158055	GRHL3	2	1	0.826225	1	1	1	1	0	0	0	0	0	novel	darkmagenta	4	5
ENSG00000187122	SLIT1	1	1	0.895824	1	1	1	1	0	0	0	0	0	novel	darkslateblue	4	5
ENSG00000169783	LINGO1	1	1	0.770763	1	1	1	1	0	0	0	0	0	novel	green	4	5
ENSG00000179456	ZBTB18	1	1	0.720399	1	1	1	1	0	0	0	0	0	novel	green	4	5
ENSG00000156113	KCNMA1	2	1	0.572492	1	1	1	1	0	0	0	0	0	novel	lightcyan	4	5
ENSG00000163132	MSX1	6	0	0.620189	1	1	0	1	1	1	1	1	0	known	black	2	4
ENSG00000066468	FGFR2	2	1	0.434814	0	1	0	1	1	1	1	1	1	known	darkorange	2	4
ENSG00000120149	MSX2	5	0	0.750691	1	1	0	1	1	1	0	0	1	known	darkgrey	2	4
ENSG00000164946	FREM1	7	0	0.664463	1	1	0	1	1	0	0	0	1	known	black	2	4
ENSG00000215612	HMX1	4	0	0.911774	1	1	0	1	1	1	0	0	0	known	darkmagenta	2	4
ENSG00000133937	GSC	7	0	0.806957	1	1	0	1	1	1	0	0	0	known	darkred	2	4
ENSG00000180318	ALX1	4	0	0.812894	1	1	0	1	1	1	0	0	0	known	lightcyan	2	4
ENSG00000182580	EPHB3	2	1	0.571883	1	1	0	1	0	0	0	1	0	known	darkred	3	4
ENSG00000134138	MEIS2	1	1	0.463292	0	1	0	1	1	0	1	0	0	known	darkslateblue	2	4
ENSG00000135903	PAX3	3	1	0.885639	1	1	0	1	0	1	0	0	0	known	green	3	4
ENSG00000139800	ZIC5	3	1	0.872035	1	1	0	1	0	1	0	0	0	known	green	3	4
ENSG00000104447	TRPS1	1	1	0.417831	0	1	1	1	0	1	0	0	0	known	lightcyan	3	4
ENSG00000128573	FOXP2	1	1	0.475042	0	1	0	1	1	1	0	0	0	known	lightcyan	2	4
ENSG00000126778	SIX1	3	1	0.781505	1	1	0	1	0	1	0	0	0	known	lightyellow	3	4
ENSG00000142149	HUNK	1	1	0.634501	1	1	0	1	0	0	0	0	0	novel	black	3	4
ENSG00000147257	GPC3	1	1	0.698358	1	1	0	1	0	0	0	0	0	novel	black	3	4
ENSG00000151702	FLI1	2	1	0.469239	0	1	1	1	0	0	0	0	0	novel	black	3	4
ENSG00000221818	EBF2	1	1	0.69507	1	1	0	1	0	0	0	0	0	novel	black	3	4
ENSG00000009413	REV3L	1	1	0.305967	0	1	1	1	0	0	0	0	0	novel	brown	3	4
ENSG00000143341	HMCN1	3	1	0.603101	1	1	0	1	0	0	0	0	0	novel	brown	3	4
ENSG00000151458	ANKRD50	2	1	0.429601	0	1	1	1	0	0	0	0	0	novel	brown	3	4
ENSG00000164506	STXBP5	1	1	0.35166	0	1	1	1	0	0	0	0	0	novel	brown	3	4
ENSG00000004478	FKBP4	3	1	0.13161	0	1	1	1	0	0	0	0	0	novel	cyan	3	4
ENSG00000075618	FSCN1	2	1	0.543474	1	1	0	1	0	0	0	0	0	novel	cyan	3	4
ENSG00000118260	CREB1	1	1	0.232457	0	1	1	1	0	0	0	0	0	novel	darkorange	3	4
ENSG00000151835	SACS	3	1	0.319848	0	1	1	1	0	0	0	0	0	novel	darkorange	3	4
ENSG00000185728	YTHDF3	1	1	0.123477	0	1	1	1	0	0	0	0	0	novel	darkorange	3	4
ENSG00000150893	FREM2	3	1	0.809672	1	1	0	1	0	0	0	0	0	novel	darkorange2	3	4
ENSG00000151892	GFRA1	3	1	0.42005	0	1	1	1	0	0	0	0	0	novel	darkorange2	3	4
ENSG00000152518	ZFP36L2	2	1	0.330491	0	1	1	1	0	0	0	0	0	novel	darkorange2	3	4
ENSG00000142156	COL6A1	1	1	0.463453	0	1	1	1	0	0	0	0	0	novel	darkred	3	4
ENSG00000197724	PHF2	1	1	0.209741	0	1	1	1	0	0	0	0	0	novel	darkred	3	4
ENSG00000171956	FOXB1	2	1	0.921645	1	1	1	0	0	0	0	0	0	novel	green	4	4
ENSG00000122042	UBL3	3	1	0.244336	0	1	1	1	0	0	0	0	0	novel	green	3	4
ENSG00000181449	SOX2	3	1	0.797434	1	1	0	1	0	0	0	0	0	novel	green	3	4
ENSG00000038427	VCAN	1	1	0.631335	1	1	1	0	0	0	0	0	0	novel	lightcyan	4	4
ENSG00000159023	EPB41	3	1	0.367196	0	1	1	1	0	0	0	0	0	novel	lightcyan1	3	4
ENSG00000113448	PDE4D	1	1	0.437022	0	1	1	1	0	0	0	0	0	novel	lightyellow	3	4
ENSG00000157388	CACNA1D	1	1	0.490034	0	1	1	1	0	0	0	0	0	novel	lightyellow	3	4
ENSG00000180340	FZD2	3	1	0.692491	1	1	0	1	0	0	0	0	0	novel	midnightblue	3	4
ENSG00000099954	CECR2	1	1	0.531439	1	1	1	0	0	0	0	0	0	novel	orange	4	4
ENSG00000055130	CUL1	1	1	0.205892	0	1	1	1	0	0	0	0	0	novel	orange	3	4
ENSG00000166164	BRD7	1	1	0.202661	0	1	1	1	0	0	0	0	0	novel	orange	3	4
ENSG00000009709	PAX7	3	1	0.915432	1	1	0	1	0	0	0	0	0	novel	thistle2	3	4
ENSG00000186895	FGF3	10	0	0.922631	1	1	0	1	1	1	1	0	0	known	lightcyan1	2	4
ENSG00000112280	COL9A1	5	0	0.816295	1	1	1	1	0	0	1	0	0	known	brown	3	4
ENSG00000159263	SIM2	3	1	0.717399	1	1	0	1	0	1	1	0	0	known	darkmagenta	3	4
ENSG00000119042	SATB2	1	1	0.808709	1	1	0	1	0	1	1	0	0	known	darkred	3	4
ENSG00000145681	HAPLN1	3	1	0.912614	1	1	0	1	0	1	0	0	0	known	blue	3	4
ENSG00000179915	NRXN1	1	1	0.814126	1	1	0	1	0	1	0	0	0	known	brown	3	4
ENSG00000144619	CNTN4	3	1	0.542701	1	1	1	0	0	1	0	0	0	known	lightyellow	4	4
ENSG00000169594	BNC1	2	1	0.763132	1	1	1	0	0	0	0	0	0	novel	black	4	4
ENSG00000008277	ADAM22	2	1	0.523024	1	1	1	0	0	0	0	0	0	novel	brown	4	4
ENSG00000136040	PLXNC1	2	1	0.509046	1	1	1	0	0	0	0	0	0	novel	brown	4	4
ENSG00000169760	NLGN1	2	1	0.705804	1	1	1	0	0	0	0	0	0	novel	brown	4	4
ENSG00000182389	CACNB4	3	1	0.594966	1	1	1	0	0	0	0	0	0	novel	brown	4	4
ENSG00000183775	KCTD16	1	1	0.674884	1	1	1	0	0	0	0	0	0	novel	brown	4	4
ENSG00000185774	KCNIP4	3	1	0.561703	1	1	1	0	0	0	0	0	0	novel	brown	4	4
ENSG00000118402	ELOVL4	2	1	0.693002	1	1	1	0	0	0	0	0	0	novel	darkorange	4	4
ENSG00000152413	HOMER1	1	1	0.515797	1	1	1	0	0	0	0	0	0	novel	darkorange	4	4
ENSG00000160801	PTH1R	2	1	0.585531	1	1	1	0	0	0	0	0	0	novel	darkred	4	4
ENSG00000215397	SCRT2	2	1	0.955042	1	1	1	0	0	0	0	0	0	novel	darkslateblue	4	4
ENSG00000129691	ASH2L	1	1	0.647296	1	1	1	0	0	0	0	0	0	novel	darkturquoise	4	4
ENSG00000171848	RRM2	2	1	0.779682	1	1	1	0	0	0	0	0	0	novel	darkturquoise	4	4
ENSG00000137563	GGH	3	1	0.506715	1	1	1	0	0	0	0	0	0	novel	green	4	4
ENSG00000157193	LRP8	1	1	0.646448	1	1	1	0	0	0	0	0	0	novel	green	4	4
ENSG00000162738	VANGL2	2	1	0.563633	1	1	1	0	0	0	0	0	0	novel	green	4	4
ENSG00000171208	NETO2	3	1	0.714059	1	1	1	0	0	0	0	0	0	novel	green	4	4
ENSG00000115232	ITGA4	3	1	0.588134	1	1	1	0	0	0	0	0	0	novel	lightcyan	4	4
ENSG00000118473	SGIP1	1	1	0.525597	1	1	1	0	0	0	0	0	0	novel	lightcyan	4	4
ENSG00000142347	MYO1F	3	1	0.740788	1	1	1	0	0	0	0	0	0	novel	lightcyan	4	4
ENSG00000162630	B3GALT2	2	1	0.794019	1	1	1	0	0	0	0	0	0	novel	lightcyan	4	4
ENSG00000168702	LRP1B	2	1	0.734176	1	1	1	0	0	0	0	0	0	novel	lightcyan	4	4
ENSG00000173546	CSPG4	3	1	0.515551	1	1	1	0	0	0	0	0	0	novel	lightcyan	4	4
ENSG00000185760	KCNQ5	2	1	0.751496	1	1	1	0	0	0	0	0	0	novel	lightcyan	4	4
ENSG00000196104	SPOCK3	3	1	0.838735	1	1	1	0	0	0	0	0	0	novel	lightcyan	4	4
ENSG00000101438	SLC32A1	2	1	0.91296	1	1	1	0	0	0	0	0	0	novel	lightgreen	4	4
ENSG00000125798	FOXA2	3	1	0.791551	1	1	1	0	0	0	0	0	0	novel	lightgreen	4	4
ENSG00000151952	TMEM132D	1	1	0.77118	1	1	1	0	0	0	0	0	0	novel	lightgreen	4	4
ENSG00000178403	NEUROG2	3	1	0.931494	1	1	1	0	0	0	0	0	0	novel	lightgreen	4	4
ENSG00000180828	BHLHE22	3	1	0.825343	1	1	1	0	0	0	0	0	0	novel	lightgreen	4	4
ENSG00000005108	THSD7A	1	1	0.553601	1	1	1	0	0	0	0	0	0	novel	lightyellow	4	4
ENSG00000095203	EPB41L4B	1	1	0.602132	1	1	1	0	0	0	0	0	0	novel	lightyellow	4	4
ENSG00000134516	DOCK2	1	1	0.638328	1	1	1	0	0	0	0	0	0	novel	lightyellow	4	4
ENSG00000151067	CACNA1C	1	1	0.507384	1	1	1	0	0	0	0	0	0	novel	lightyellow	4	4
ENSG00000124664	SPDEF	2	1	0.862781	1	1	1	0	0	0	0	0	0	novel	mediumpurple3	4	4
ENSG00000104549	SQLE	2	1	0.569948	1	1	1	0	0	0	0	0	0	novel	orange	4	4
ENSG00000105613	MAST1	1	1	0.852662	1	1	1	0	0	0	0	0	0	novel	orange	4	4
ENSG00000137309	HMGA1	3	1	0.640496	1	1	1	0	0	0	0	0	0	novel	orange	4	4
ENSG00000142731	PLK4	3	1	0.706094	1	1	1	0	0	0	0	0	0	novel	orange	4	4
ENSG00000156970	BUB1B	3	1	0.812847	1	1	1	0	0	0	0	0	0	novel	orange	4	4
ENSG00000198915	RASGEF1A	2	1	0.567699	1	1	1	0	0	0	0	0	0	novel	orange	4	4
ENSG00000182272	B4GALNT4	3	1	0.699916	1	1	1	0	0	0	0	0	0	novel	salmon	4	4
ENSG00000128591	FLNC	1	1	0.7324	1	1	1	0	0	0	0	0	0	novel	skyblue3	4	4
ENSG00000106511	MEOX2	2	1	0.653915	1	1	1	0	0	0	0	0	0	novel	thistle2	4	4
ENSG00000185920	PTCH1	1	1	0.418717	0	1	0	1	0	1	1	1	0	known	orange	2	3
ENSG00000122691	TWIST1	6	0	0.714264	1	1	1	0	0	0	0	0	1	known	black	3	3
ENSG00000184058	TBX1	3	1	0.567418	1	1	0	0	0	1	1	0	0	known	black	3	3
ENSG00000060718	COL11A1	1	1	0.824842	1	0	1	0	0	1	1	0	0	known	brown	3	3
ENSG00000090932	DLL3	5	0	0.884733	1	1	1	0	0	1	0	0	0	known	darkslateblue	3	3
ENSG00000139219	COL2A1	1	1	0.941433	1	1	0	0	0	1	1	0	0	known	lightcyan	3	3
ENSG00000092969	TGFB2	1	1	0.449098	0	1	0	1	0	1	1	0	0	known	lightcyan	2	3
ENSG00000082497	SERTAD4	4	0	0.501907	1	1	1	0	0	0	0	0	0	novel	black	3	3
ENSG00000167157	PRRX2	7	0	0.616001	1	1	1	0	0	0	0	0	0	novel	black	3	3
ENSG00000108557	RAI1	1	1	0.283734	0	1	1	0	0	1	0	0	0	known	black	3	3
ENSG00000140262	TCF12	2	1	0.330517	0	1	0	1	0	0	0	0	1	known	black	2	3
ENSG00000049759	NEDD4L	1	1	0.46914	0	1	0	1	0	0	1	0	0	known	blue	2	3
ENSG00000146648	EGFR	2	1	0.385702	0	1	0	1	0	1	0	0	0	known	blue	2	3
ENSG00000152217	SETBP1	1	1	0.409506	0	1	0	1	0	1	0	0	0	known	brown	2	3
ENSG00000175387	SMAD2	1	1	0.164807	0	1	0	1	0	1	0	0	0	known	brown	2	3
ENSG00000013810	TACC3	4	0	0.631002	1	1	1	0	0	0	0	0	0	novel	darkgreen	3	3
ENSG00000184916	JAG2	1	1	0.337938	0	1	0	1	0	1	0	0	0	known	darkmagenta	2	3
ENSG00000185942	NKAIN3	5	0	0.701243	1	1	1	0	0	0	0	0	0	novel	darkorange2	3	3
ENSG00000095596	CYP26A1	7	0	0.871266	1	1	1	0	0	0	0	0	0	novel	floralwhite	3	3
ENSG00000169684	CHRNA5	7	0	0.506614	1	1	1	0	0	0	0	0	0	novel	green	3	3
ENSG00000151090	THRB	1	1	0.412464	0	1	1	0	0	1	0	0	0	known	lightcyan	3	3
ENSG00000120868	APAF1	3	1	0.301082	0	1	0	1	0	1	0	0	0	known	lightcyan	2	3
ENSG00000123066	MED13L	1	1	0.265229	0	1	0	1	0	0	1	0	0	known	lightcyan	2	3
ENSG00000162344	FGF19	7	0	0.894882	1	1	1	0	0	0	0	0	0	novel	lightgreen	3	3
ENSG00000196767	POU3F4	4	0	0.907785	1	1	1	0	0	0	0	0	0	novel	lightgreen	3	3
ENSG00000123975	CKS2	5	0	0.662249	1	1	1	0	0	0	0	0	0	novel	orange	3	3
ENSG00000147536	GINS4	7	0	0.652152	1	1	1	0	0	0	0	0	0	novel	orange	3	3
ENSG00000198554	WDHD1	5	0	0.589544	1	1	1	0	0	0	0	0	0	novel	orange	3	3
ENSG00000180228	PRKRA	3	1	0.159523	0	1	1	0	0	1	0	0	0	known	orange	3	3
ENSG00000166949	SMAD3	2	1	0.242461	0	1	0	1	0	1	0	0	0	known	skyblue3	2	3
ENSG00000007944	MYLIP	3	1	0.264732	0	1	1	0	0	0	0	0	0	novel	black	3	3
ENSG00000082397	EPB41L3	3	1	0.423605	0	1	1	0	0	0	0	0	0	novel	black	3	3
ENSG00000101665	SMAD7	3	1	0.363933	0	1	1	0	0	0	0	0	0	novel	black	3	3
ENSG00000106484	MEST	3	1	0.686556	1	1	0	0	0	0	0	0	0	novel	black	3	3
ENSG00000108840	HDAC5	1	1	0.201601	0	1	1	0	0	0	0	0	0	novel	black	3	3
ENSG00000115840	SLC25A12	2	1	0.279583	0	1	1	0	0	0	0	0	0	novel	black	3	3
ENSG00000132510	KDM6B	1	1	0.249311	0	1	1	0	0	0	0	0	0	novel	black	3	3
ENSG00000138795	LEF1	1	1	0.523843	1	1	0	0	0	0	0	0	0	novel	black	3	3
ENSG00000165588	OTX2	2	1	0.918132	1	1	0	0	0	0	0	0	0	novel	black	3	3
ENSG00000171813	PWWP2B	3	1	0.267168	0	1	1	0	0	0	0	0	0	novel	black	3	3
ENSG00000182095	TNRC18	2	1	0.247795	0	1	1	0	0	0	0	0	0	novel	black	3	3
ENSG00000182168	UNC5C	3	1	0.531912	1	1	0	0	0	0	0	0	0	novel	black	3	3
ENSG00000198873	GRK5	2	1	0.339029	0	1	1	0	0	0	0	0	0	novel	black	3	3
ENSG00000244752	CRYBB2	3	1	0.291707	0	1	1	0	0	0	0	0	0	novel	blue	3	3
ENSG00000020577	SAMD4A	1	1	0.377322	0	1	1	0	0	0	0	0	0	novel	brown	3	3
ENSG00000061987	MON2	2	1	0.148858	0	1	1	0	0	0	0	0	0	novel	brown	3	3
ENSG00000111885	MAN1A1	3	1	0.344478	0	1	1	0	0	0	0	0	0	novel	brown	3	3
ENSG00000116539	ASH1L	1	1	0.178393	0	1	1	0	0	0	0	0	0	novel	brown	3	3
ENSG00000120594	PLXDC2	3	1	0.336433	0	1	1	0	0	0	0	0	0	novel	brown	3	3
ENSG00000134352	IL6ST	1	1	0.274065	0	1	1	0	0	0	0	0	0	novel	brown	3	3
ENSG00000138604	GLCE	3	1	0.282265	0	1	1	0	0	0	0	0	0	novel	brown	3	3
ENSG00000162104	ADCY9	2	1	0.292219	0	1	1	0	0	0	0	0	0	novel	brown	3	3
ENSG00000165029	ABCA1	3	1	0.386227	0	1	1	0	0	0	0	0	0	novel	brown	3	3
ENSG00000166147	FBN1	1	1	0.448319	0	1	1	0	0	0	0	0	0	novel	brown	3	3
ENSG00000170017	ALCAM	2	1	0.380772	0	1	1	0	0	0	0	0	0	novel	brown	3	3
ENSG00000177311	ZBTB38	1	1	0.225345	0	1	1	0	0	0	0	0	0	novel	brown	3	3
ENSG00000168875	SOX14	3	1	0.847601	1	1	0	0	0	0	0	0	0	novel	cyan	3	3
ENSG00000198945	L3MBTL3	2	1	0.309509	0	1	1	0	0	0	0	0	0	novel	cyan	3	3
ENSG00000001497	LAS1L	1	1	0.2291	0	1	1	0	0	0	0	0	0	novel	darkgreen	3	3
ENSG00000109576	AADAT	3	1	0.40381	0	1	1	0	0	0	0	0	0	novel	darkgreen	3	3
ENSG00000124222	STX16	3	1	0.183164	0	1	1	0	0	0	0	0	0	novel	darkgreen	3	3
ENSG00000126746	ZNF384	1	1	0.144491	0	1	1	0	0	0	0	0	0	novel	darkgreen	3	3
ENSG00000144028	SNRNP200	1	1	0.216369	0	1	1	0	0	0	0	0	0	novel	darkgreen	3	3
ENSG00000144524	COPS7B	3	1	0.171182	0	1	1	0	0	0	0	0	0	novel	darkgreen	3	3
ENSG00000167770	OTUB1	2	1	0.14164	0	1	1	0	0	0	0	0	0	novel	darkgreen	3	3
ENSG00000186185	KIF18B	3	1	0.763485	1	0	1	0	0	0	0	0	0	novel	darkgreen	3	3
ENSG00000196510	ANAPC7	2	1	0.191385	0	1	1	0	0	0	0	0	0	novel	darkgreen	3	3
ENSG00000204713	TRIM27	1	1	0.200323	0	1	1	0	0	0	0	0	0	novel	darkgreen	3	3
ENSG00000183691	NOG	2	1	0.612285	1	1	0	0	0	0	0	0	0	novel	darkgrey	3	3
ENSG00000090006	LTBP4	2	1	0.446414	0	1	1	0	0	0	0	0	0	novel	darkmagenta	3	3
ENSG00000110844	PRPF40B	1	1	0.277702	0	1	1	0	0	0	0	0	0	novel	darkmagenta	3	3
ENSG00000161835	GRASP	2	1	0.405118	0	1	1	0	0	0	0	0	0	novel	darkmagenta	3	3
ENSG00000124783	SSR1	3	1	0.147991	0	1	1	0	0	0	0	0	0	novel	darkorange	3	3
ENSG00000139746	RBM26	1	1	0.145503	0	1	1	0	0	0	0	0	0	novel	darkorange	3	3
ENSG00000166747	AP1G1	1	1	0.128685	0	1	1	0	0	0	0	0	0	novel	darkorange	3	3
ENSG00000169018	FEM1B	3	1	0.248967	0	1	1	0	0	0	0	0	0	novel	darkorange	3	3
ENSG00000173852	DPY19L1	3	1	0.26191	0	1	1	0	0	0	0	0	0	novel	darkorange	3	3
ENSG00000197323	TRIM33	1	1	0.208352	0	1	1	0	0	0	0	0	0	novel	darkorange	3	3
ENSG00000139083	ETV6	2	1	0.313834	0	1	1	0	0	0	0	0	0	novel	darkorange2	3	3
ENSG00000150630	VEGFC	3	1	0.4358	0	1	1	0	0	0	0	0	0	novel	darkorange2	3	3
ENSG00000001617	SEMA3F	1	1	0.423544	0	1	1	0	0	0	0	0	0	novel	darkred	3	3
ENSG00000006283	CACNA1G	1	1	0.736081	1	1	0	0	0	0	0	0	0	novel	darkred	3	3
ENSG00000119771	KLHL29	2	1	0.340832	0	1	1	0	0	0	0	0	0	novel	darkred	3	3
ENSG00000151612	ZNF827	1	1	0.344401	0	1	1	0	0	0	0	0	0	novel	darkred	3	3
ENSG00000160216	AGPAT3	1	1	0.166606	0	1	1	0	0	0	0	0	0	novel	darkred	3	3
ENSG00000166016	ABTB2	3	1	0.313454	0	1	1	0	0	0	0	0	0	novel	darkred	3	3
ENSG00000275832	ARHGAP23	1	1	0.356012	0	1	1	0	0	0	0	0	0	novel	darkred	3	3
ENSG00000109132	PHOX2B	2	1	0.89973	1	1	0	0	0	0	0	0	0	novel	darkslateblue	3	3
ENSG00000112238	PRDM13	3	1	0.885883	1	1	0	0	0	0	0	0	0	novel	darkslateblue	3	3
ENSG00000127616	SMARCA4	1	1	0.335733	0	1	1	0	0	0	0	0	0	novel	darkturquoise	3	3
ENSG00000164104	HMGB2	2	1	0.518648	1	0	1	0	0	0	0	0	0	novel	darkturquoise	3	3
ENSG00000173473	SMARCC1	1	1	0.356247	0	1	1	0	0	0	0	0	0	novel	darkturquoise	3	3
ENSG00000090060	PAPOLA	1	1	0.125126	0	1	1	0	0	0	0	0	0	novel	green	3	3
ENSG00000102054	RBBP7	2	1	0.271668	0	1	1	0	0	0	0	0	0	novel	green	3	3
ENSG00000106617	PRKAG2	1	1	0.305709	0	1	1	0	0	0	0	0	0	novel	green	3	3
ENSG00000116191	RALGPS2	2	1	0.378708	0	1	1	0	0	0	0	0	0	novel	green	3	3
ENSG00000127022	CANX	2	1	0.154481	0	1	1	0	0	0	0	0	0	novel	green	3	3
ENSG00000130711	PRDM12	2	1	0.80851	1	1	0	0	0	0	0	0	0	novel	green	3	3
ENSG00000130779	CLIP1	2	1	0.316008	0	1	1	0	0	0	0	0	0	novel	green	3	3
ENSG00000132688	NES	3	1	0.559494	1	1	0	0	0	0	0	0	0	novel	green	3	3
ENSG00000137876	RSL24D1	3	1	0.221535	0	1	1	0	0	0	0	0	0	novel	green	3	3
ENSG00000139826	ABHD13	2	1	0.107077	0	1	1	0	0	0	0	0	0	novel	green	3	3
ENSG00000141449	GREB1L	1	1	0.557681	1	1	0	0	0	0	0	0	0	novel	green	3	3
ENSG00000157168	NRG1	1	1	0.470939	0	1	1	0	0	0	0	0	0	novel	green	3	3
ENSG00000162702	ZNF281	1	1	0.316474	0	1	1	0	0	0	0	0	0	novel	green	3	3
ENSG00000163527	STT3B	1	1	0.221685	0	1	1	0	0	0	0	0	0	novel	green	3	3
ENSG00000164651	SP8	2	1	0.863303	1	1	0	0	0	0	0	0	0	novel	green	3	3
ENSG00000175928	LRRN1	2	1	0.703755	1	1	0	0	0	0	0	0	0	novel	green	3	3
ENSG00000177468	OLIG3	3	1	0.962867	1	1	0	0	0	0	0	0	0	novel	green	3	3
ENSG00000196504	PRPF40A	2	1	0.209406	0	1	1	0	0	0	0	0	0	novel	green	3	3
ENSG00000206557	TRIM71	1	1	0.881444	1	1	0	0	0	0	0	0	0	novel	green	3	3
ENSG00000048707	VPS13D	2	1	0.162657	0	1	1	0	0	0	0	0	0	novel	lightcyan	3	3
ENSG00000102780	DGKH	2	1	0.292863	0	1	1	0	0	0	0	0	0	novel	lightcyan	3	3
ENSG00000109452	INPP4B	2	1	0.346887	0	1	1	0	0	0	0	0	0	novel	lightcyan	3	3
ENSG00000121989	ACVR2A	1	1	0.334365	0	1	1	0	0	0	0	0	0	novel	lightcyan	3	3
ENSG00000123095	BHLHE41	1	1	0.429531	0	1	1	0	0	0	0	0	0	novel	lightcyan	3	3
ENSG00000124788	ATXN1	2	1	0.2173	0	1	1	0	0	0	0	0	0	novel	lightcyan	3	3
ENSG00000154237	LRRK1	3	1	0.356993	0	1	1	0	0	0	0	0	0	novel	lightcyan	3	3
ENSG00000165895	ARHGAP42	1	1	0.343134	0	1	1	0	0	0	0	0	0	novel	lightcyan	3	3
ENSG00000171105	INSR	3	1	0.308719	0	1	1	0	0	0	0	0	0	novel	lightcyan	3	3
ENSG00000073792	IGF2BP2	3	1	0.552702	1	1	0	0	0	0	0	0	0	novel	lightcyan1	3	3
ENSG00000257103	LSM14A	3	1	0.143189	0	1	1	0	0	0	0	0	0	novel	lightcyan1	3	3
ENSG00000092847	AGO1	1	1	0.213183	0	1	1	0	0	0	0	0	0	novel	lightgreen	3	3
ENSG00000135097	MSI1	1	1	0.739909	1	1	0	0	0	0	0	0	0	novel	lightgreen	3	3
ENSG00000171540	OTP	3	1	0.902812	1	0	1	0	0	0	0	0	0	novel	lightgreen	3	3
ENSG00000217236	SP9	2	1	0.803918	1	0	1	0	0	0	0	0	0	novel	lightgreen	3	3
ENSG00000069020	MAST4	2	1	0.303914	0	1	1	0	0	0	0	0	0	novel	lightyellow	3	3
ENSG00000107957	SH3PXD2A	2	1	0.33818	0	1	1	0	0	0	0	0	0	novel	lightyellow	3	3
ENSG00000113369	ARRDC3	2	1	0.311551	0	1	1	0	0	0	0	0	0	novel	lightyellow	3	3
ENSG00000125813	PAX1	3	1	0.913161	1	1	0	0	0	0	0	0	0	novel	lightyellow	3	3
ENSG00000131620	ANO1	2	1	0.499579	0	1	1	0	0	0	0	0	0	novel	lightyellow	3	3
ENSG00000144668	ITGA9	3	1	0.440806	0	1	1	0	0	0	0	0	0	novel	lightyellow	3	3
ENSG00000150995	ITPR1	1	1	0.367131	0	1	1	0	0	0	0	0	0	novel	lightyellow	3	3
ENSG00000162631	NTNG1	2	1	0.583211	1	1	0	0	0	0	0	0	0	novel	lightyellow	3	3
ENSG00000112655	PTK7	2	1	0.521121	1	1	0	0	0	0	0	0	0	novel	mediumpurple3	3	3
ENSG00000006025	OSBPL7	3	1	0.322647	0	1	1	0	0	0	0	0	0	novel	midnightblue	3	3
ENSG00000110888	CAPRIN2	2	1	0.229088	0	1	1	0	0	0	0	0	0	novel	midnightblue	3	3
ENSG00000148985	PGAP2	2	1	0.21548	0	1	1	0	0	0	0	0	0	novel	midnightblue	3	3
ENSG00000196557	CACNA1H	3	1	0.492674	0	1	1	0	0	0	0	0	0	novel	midnightblue	3	3
ENSG00000004961	HCCS	2	1	0.234821	0	1	1	0	0	0	0	0	0	novel	orange	3	3
ENSG00000088205	DDX18	3	1	0.175064	0	1	1	0	0	0	0	0	0	novel	orange	3	3
ENSG00000095002	MSH2	2	1	0.466761	0	1	1	0	0	0	0	0	0	novel	orange	3	3
ENSG00000104131	EIF3J	2	1	0.176244	0	1	1	0	0	0	0	0	0	novel	orange	3	3
ENSG00000104695	PPP2CB	3	1	0.182669	0	1	1	0	0	0	0	0	0	novel	orange	3	3
ENSG00000104722	NEFM	3	1	0.857191	1	1	0	0	0	0	0	0	0	novel	orange	3	3
ENSG00000106571	GLI3	1	1	0.515151	1	1	0	0	0	0	0	0	0	novel	orange	3	3
ENSG00000108666	C17orf75	3	1	0.216606	0	1	1	0	0	0	0	0	0	novel	orange	3	3
ENSG00000113368	LMNB1	2	1	0.745444	1	1	0	0	0	0	0	0	0	novel	orange	3	3
ENSG00000113460	BRIX1	3	1	0.265208	0	1	1	0	0	0	0	0	0	novel	orange	3	3
ENSG00000126261	UBA2	1	1	0.270618	0	1	1	0	0	0	0	0	0	novel	orange	3	3
ENSG00000138385	SSB	3	1	0.259342	0	1	1	0	0	0	0	0	0	novel	orange	3	3
ENSG00000154473	BUB3	2	1	0.212697	0	1	1	0	0	0	0	0	0	novel	orange	3	3
ENSG00000157212	PAXIP1	1	1	0.201706	0	1	1	0	0	0	0	0	0	novel	orange	3	3
ENSG00000160714	UBE2Q1	1	1	0.120108	0	1	1	0	0	0	0	0	0	novel	orange	3	3
ENSG00000162613	FUBP1	1	1	0.258347	0	1	1	0	0	0	0	0	0	novel	orange	3	3
ENSG00000165891	E2F7	2	1	0.760216	1	1	0	0	0	0	0	0	0	novel	orange	3	3
ENSG00000197451	HNRNPAB	3	1	0.253547	0	1	1	0	0	0	0	0	0	novel	orange	3	3
ENSG00000198833	UBE2J1	3	1	0.183274	0	1	1	0	0	0	0	0	0	novel	orange	3	3
ENSG00000211460	TSN	3	1	0.185552	0	1	1	0	0	0	0	0	0	novel	orange	3	3
ENSG00000177548	RABEP2	3	1	0.277464	0	1	1	0	0	0	0	0	0	novel	paleturquoise	3	3
ENSG00000139546	TARBP2	3	1	0.188635	0	1	1	0	0	0	0	0	0	novel	salmon	3	3
ENSG00000204681	GABBR1	1	1	0.322545	0	1	1	0	0	0	0	0	0	novel	salmon	3	3
ENSG00000101294	HM13	3	1	0.177482	0	1	1	0	0	0	0	0	0	novel	tan	3	3
ENSG00000102226	USP11	1	1	0.337826	0	1	1	0	0	0	0	0	0	novel	tan	3	3
ENSG00000165802	NSMF	3	1	0.353079	0	1	1	0	0	0	0	0	0	novel	tan	3	3
ENSG00000073282	TP63	1	1	0.774492	1	1	0	0	0	1	1	1	0	known	lightyellow	3	3
ENSG00000117595	IRF6	1	1	0.566021	1	1	0	0	0	1	1	1	0	known	lightyellow	3	3
ENSG00000137203	TFAP2A	1	1	0.737729	1	1	0	0	0	1	0	1	0	known	cyan	3	3
ENSG00000178919	FOXE1	3	1	0.933649	1	1	0	0	0	0	1	1	0	known	cyan	3	3
ENSG00000122145	TBX22	2	1	0.923358	1	0	1	0	0	0	1	1	0	known	darkmagenta	3	3
ENSG00000203618	GP1BB	8	0	0.546527	1	1	1	0	0	1	0	0	0	known	darkred	3	3
ENSG00000138798	EGF	4	0	0.784546	1	1	1	0	0	0	1	0	0	known	floralwhite	3	3
ENSG00000110400	NECTIN1	NA	0	0.563376	1	1	0	1	0	0	0	1	0	known	green	2	3
ENSG00000092758	COL9A3	4	0	0.620852	1	1	0	1	0	0	1	0	0	known	skyblue3	2	3
ENSG00000198807	PAX9	4	0	0.78163	1	1	0	1	0	0	0	1	0	known	thistle2	2	3
ENSG00000179348	GATA2	2	1	0.564791	1	1	0	0	0	1	0	0	0	known	black	3	3
ENSG00000102174	PHEX	1	1	0.607191	1	0	1	0	0	1	0	0	0	known	blue	3	3
ENSG00000007372	PAX6	1	1	0.663424	1	1	0	0	0	1	0	0	0	known	green	3	3
ENSG00000088305	DNMT3B	2	1	0.699824	1	1	0	0	0	1	0	0	0	known	green	3	3
ENSG00000103460	TOX3	1	1	0.713371	1	1	0	0	0	0	0	1	0	known	green	3	3
ENSG00000166206	GABRB3	2	1	0.794357	1	1	0	0	0	1	0	0	0	known	green	3	3
ENSG00000140285	FGF7	3	1	0.513073	1	0	1	0	0	0	1	0	0	known	lightcyan	3	3
ENSG00000065320	NTN1	1	1	0.527834	1	1	0	0	0	0	0	1	0	known	lightgreen	3	3
ENSG00000152977	ZIC1	2	1	0.896188	1	1	0	0	0	0	0	0	1	known	lightgreen	3	3
ENSG00000077782	FGFR1	1	1	0.340589	0	1	0	0	0	1	1	1	1	known	floralwhite	2	2
ENSG00000124813	RUNX2	2	1	0.441	0	1	0	0	0	1	0	1	1	known	blue	2	2
ENSG00000163785	RYK	2	1	0.242925	0	1	0	0	0	1	1	1	0	known	darkorange	2	2
ENSG00000122406	RPL5	1	1	0.252708	0	0	1	0	0	0	1	1	0	known	bisque4	2	2
ENSG00000130222	GADD45G	4	0	0.452585	0	1	0	1	0	0	0	1	0	known	bisque4	1	2
ENSG00000137868	STRA6	5	0	0.733603	1	0	1	0	0	1	0	0	0	known	black	2	2
ENSG00000158955	WNT9B	4	0	0.571538	1	1	0	0	0	0	0	1	0	known	black	2	2
ENSG00000103196	CRISPLD2	5	0	0.454143	0	1	0	1	0	0	0	1	0	known	black	1	2
ENSG00000107831	FGF8	3	1	0.823217	1	0	0	0	0	1	1	0	0	known	black	2	2
ENSG00000119772	DNMT3A	9	0	0.31658	0	1	0	1	0	1	0	0	0	known	black	1	2
ENSG00000136158	SPRY2	2	1	0.298937	0	1	0	0	0	1	1	0	0	known	black	2	2
ENSG00000123700	KCNJ2	4	0	0.490181	0	1	0	1	0	0	1	0	0	known	blue	1	2
ENSG00000125845	BMP2	1	1	0.452119	0	1	0	0	0	0	1	0	1	known	brown	2	2
ENSG00000140943	MBTPS1	4	0	0.166748	0	1	1	0	0	1	0	0	0	known	darkred	2	2
ENSG00000108691	CCL2	6	0	0.475506	0	1	0	1	0	0	0	1	0	known	darkred	1	2
ENSG00000105722	ERF	1	1	0.19554	0	1	0	0	0	1	0	0	1	known	darkturquoise	2	2
ENSG00000122507	BBS9	5	0	0.290799	0	1	0	1	0	0	0	0	1	known	lightcyan	1	2
ENSG00000134853	PDGFRA	1	1	0.426032	0	1	0	0	0	1	1	0	0	known	lightcyan	2	2
ENSG00000008196	TFAP2B	1	1	0.816279	1	0	0	0	0	1	0	0	0	known	bisque4	2	2
ENSG00000006377	DLX6	2	1	0.811561	1	0	0	0	0	1	0	0	0	known	black	2	2
ENSG00000070614	NDST1	1	1	0.227375	0	1	0	0	0	1	0	0	0	known	black	2	2
ENSG00000115844	DLX2	1	1	0.894227	1	0	0	0	0	1	0	0	0	known	black	2	2
ENSG00000125378	BMP4	2	1	0.402983	0	1	0	0	0	0	0	1	0	known	black	2	2
ENSG00000157557	ETS2	1	1	0.332118	0	0	1	0	0	1	0	0	0	known	black	2	2
ENSG00000100393	EP300	1	1	0.158846	0	1	0	0	0	1	0	0	0	known	brown	2	2
ENSG00000101333	PLCB4	3	1	0.347553	0	1	0	0	0	0	1	0	0	known	brown	2	2
ENSG00000163235	TGFA	3	1	0.488229	0	1	0	0	0	0	0	1	0	known	brown	2	2
ENSG00000163513	TGFBR2	3	1	0.384345	0	1	0	0	0	1	0	0	0	known	brown	2	2
ENSG00000171862	PTEN	3	1	0.245131	0	0	1	0	0	1	0	0	0	known	brown	2	2
ENSG00000183098	GPC6	3	1	0.464285	0	1	0	0	0	1	0	0	0	known	brown	2	2
ENSG00000136485	DCAF7	2	1	0.310905	0	1	0	0	0	1	0	0	0	known	cyan	2	2
ENSG00000167881	SRP68	3	1	0.116003	0	1	0	0	0	1	0	0	0	known	darkgreen	2	2
ENSG00000168056	LTBP3	2	1	0.338826	0	0	1	0	0	1	0	0	0	known	darkmagenta	2	2
ENSG00000148400	NOTCH1	1	1	0.285842	0	1	0	0	0	1	0	0	0	known	darkorange2	2	2
ENSG00000145431	PDGFC	1	1	0.35725	0	1	0	0	0	0	0	1	0	known	darkred	2	2
ENSG00000058262	SEC61A1	2	1	0.178455	0	1	0	0	0	1	0	0	0	known	floralwhite	2	2
ENSG00000090776	EFNB1	2	1	0.347259	0	1	0	0	0	0	0	0	1	known	green	2	2
ENSG00000153922	CHD1	1	1	0.201423	0	1	0	0	0	0	1	0	0	known	green	2	2
ENSG00000156925	ZIC3	2	1	0.903404	1	0	0	0	0	1	0	0	0	known	green	2	2
ENSG00000169057	MECP2	2	1	0.172152	0	1	0	0	0	1	0	0	0	known	green	2	2
ENSG00000184675	AMER1	2	1	0.322583	0	1	0	0	0	0	1	0	0	known	green	2	2
ENSG00000101343	CRNKL1	3	1	0.17463	0	1	0	0	0	0	0	1	0	known	lightcyan	2	2
ENSG00000136997	MYC	1	1	0.416209	0	1	0	0	0	0	1	0	0	known	lightcyan	2	2
ENSG00000148143	ZNF462	1	1	0.445436	0	1	0	0	0	0	0	0	1	known	lightcyan	2	2
ENSG00000154122	ANKH	3	1	0.326051	0	1	0	0	0	1	0	0	0	known	lightcyan	2	2
ENSG00000076716	GPC4	2	1	0.395295	0	1	0	0	0	1	0	0	0	known	lightcyan1	2	2
ENSG00000137962	ARHGAP29	1	1	0.36369	0	0	1	0	0	0	1	0	0	known	lightyellow	2	2
ENSG00000157933	SKI	1	1	0.230782	0	1	0	0	0	1	0	0	0	known	lightyellow	2	2
ENSG00000069399	BCL3	1	1	0.339181	0	0	1	0	0	0	0	1	0	known	mediumpurple3	2	2
ENSG00000035928	RFC1	2	1	0.176269	0	1	0	0	0	0	0	1	0	known	orange	2	2
ENSG00000117298	ECE1	2	1	0.266219	0	1	0	0	0	1	0	0	0	known	orange	2	2
ENSG00000169375	SIN3A	1	1	0.188317	0	1	0	0	0	1	0	0	0	known	orange	2	2
ENSG00000102302	FGD1	1	1	0.394685	0	1	0	0	0	1	0	0	0	known	paleturquoise	2	2
ENSG00000087245	MMP2	2	1	0.489487	0	1	0	0	0	1	0	0	0	known	skyblue3	2	2
ENSG00000121039	RDH10	1	1	0.3945	0	1	0	0	0	1	0	0	0	known	skyblue3	2	2
ENSG00000124749	COL21A1	6	0	0.544488	1	1	0	0	0	0	0	1	0	known	blue	2	2
ENSG00000165973	NELL1	5	0	0.761092	1	1	0	0	0	0	0	0	1	known	blue	2	2
ENSG00000166923	GREM1	5	0	0.764988	1	1	0	0	0	0	0	1	0	known	blue	2	2
ENSG00000197061	H4C3	NA	0	0.633439	1	0	1	0	0	1	0	0	0	known	blue	2	2
ENSG00000204248	COL11A2	2	1	0.666325	1	0	0	0	0	1	1	0	0	known	blue	2	2
ENSG00000155850	SLC26A2	7	0	0.569022	1	0	1	0	0	1	0	0	0	known	darkorange	2	2
ENSG00000152661	GJA1	4	0	0.51849	1	1	0	0	0	0	0	1	0	known	green	2	2
ENSG00000132840	BHMT2	9	0	0.653038	1	0	1	0	0	0	1	0	0	known	lightyellow	2	2
ENSG00000135925	WNT10A	8	0	0.667557	1	0	1	0	0	0	0	1	0	known	mediumpurple3	2	2
ENSG00000176890	TYMS	3	1	0.616251	1	0	0	0	0	0	1	1	0	known	orange	2	2
ENSG00000092607	TBX15	3	1	0.774749	1	0	0	0	0	1	0	0	0	known	blue	2	2
ENSG00000178568	ERBB4	1	1	0.664396	1	0	0	0	0	0	0	1	0	known	blue	2	2
ENSG00000148704	VAX1	3	1	0.783974	1	0	0	0	0	0	0	1	0	known	cyan	2	2
ENSG00000105997	HOXA3	2	1	0.50634	1	0	0	0	0	1	0	0	0	known	darkgreen	2	2
ENSG00000164093	PITX2	1	1	0.776482	1	0	0	0	0	1	0	0	0	known	darkred	2	2
ENSG00000157064	NMNAT2	1	1	0.809509	1	0	0	0	0	0	1	0	0	known	darkslateblue	2	2
ENSG00000081479	LRP2	1	1	0.865999	1	0	0	0	0	1	0	0	0	known	green	2	2
ENSG00000155961	RAB39B	3	1	0.734731	1	0	0	0	0	1	0	0	0	known	green	2	2
ENSG00000070193	FGF10	2	1	0.54177	1	0	0	0	0	0	1	0	0	known	lightcyan	2	2
ENSG00000039068	CDH1	3	1	0.560528	1	0	0	0	0	0	0	1	0	known	lightyellow	2	2
ENSG00000106462	EZH2	1	1	0.636837	1	0	0	0	0	0	0	0	1	known	orange	2	2
ENSG00000107105	ELAVL2	1	1	0.909957	1	0	0	0	0	0	0	1	0	known	orange	2	2
ENSG00000105329	TGFB1	4	0	0.37786	0	1	0	0	0	0	1	1	0	known	darkgrey	1	1
ENSG00000078401	EDN1	4	0	0.455299	0	1	0	0	0	1	1	0	0	known	lightcyan	1	1
ENSG00000171530	TBCA	6	0	0.18547	0	1	0	0	0	0	0	1	0	known	bisque4	1	1
ENSG00000105880	DLX5	4	0	0.766452	1	0	0	0	0	1	0	0	0	known	black	1	1
ENSG00000166813	KIF7	6	0	0.346753	0	1	0	0	0	0	1	0	0	known	black	1	1
ENSG00000169105	CHST14	4	0	0.292375	0	1	0	0	0	1	0	0	0	known	black	1	1
ENSG00000116984	MTR	4	0	0.181118	0	1	0	0	0	0	1	0	0	known	brown	1	1
ENSG00000124491	F13A1	4	0	0.447783	0	1	0	0	0	0	0	1	0	known	brown	1	1
ENSG00000147526	TACC1	4	0	0.359916	0	1	0	0	0	0	0	1	0	known	brown	1	1
ENSG00000119699	TGFB3	2	1	0.353131	0	0	0	0	0	0	1	1	0	known	brown	1	1
ENSG00000184009	ACTG1	5	0	0.244919	0	1	0	0	0	1	0	0	0	known	cyan	1	1
ENSG00000138685	FGF2	6	0	0.357833	0	0	1	0	0	0	1	0	0	known	darkorange	1	1
ENSG00000198121	LPAR1	4	0	0.472515	0	1	0	0	0	1	0	0	0	known	darkred	1	1
ENSG00000105996	HOXA2	4	0	0.607998	1	0	0	0	0	0	1	0	0	known	floralwhite	1	1
ENSG00000084073	ZMPSTE24	8	0	0.166018	0	0	1	0	0	1	0	0	0	known	green	1	1
ENSG00000115652	UXS1	4	0	0.186004	0	1	0	0	0	1	0	0	0	known	green	1	1
ENSG00000119185	ITGB1BP1	7	0	0.254949	0	1	0	0	0	1	0	0	0	known	green	1	1
ENSG00000120094	HOXB1	4	0	0.860304	1	0	0	0	0	1	0	0	0	known	green	1	1
ENSG00000171786	NHLH1	8	0	0.766216	1	0	0	0	0	0	0	1	0	known	lightcyan1	1	1
ENSG00000137834	SMAD6	10	0	0.481507	0	1	0	0	0	0	0	0	1	known	lightyellow	1	1
ENSG00000168924	LETM1	4	0	0.15575	0	1	0	0	0	1	0	0	0	known	midnightblue	1	1
ENSG00000108395	TRIM37	4	0	0.353067	0	0	1	0	0	1	0	0	0	known	orange	1	1
ENSG00000116830	TTF2	5	0	0.316674	0	1	0	0	0	0	0	1	0	known	orange	1	1
ENSG00000168040	FADD	8	0	0.185704	0	1	0	0	0	1	0	0	0	known	orange	1	1
ENSG00000070444	MNT	1	1	0.190333	0	0	0	0	0	1	1	0	0	known	orange	1	1
ENSG00000116030	SUMO1	3	1	0.151431	0	0	0	0	0	0	1	1	0	known	orange	1	1
ENSG00000177000	MTHFR	6	0	0.248788	0	1	0	0	0	0	0	1	0	known	skyblue3	1	1
ENSG00000174804	FZD4	2	1	0.392842	0	0	0	0	0	1	1	0	0	known	skyblue3	1	1
ENSG00000148290	SURF1	9	0	0.106665	0	1	0	0	0	1	0	0	0	known	tan	1	1
ENSG00000149541	B3GAT3	8	0	0.168027	0	0	1	0	0	1	0	0	0	known	tan	1	1
ENSG00000142676	RPL11	2	1	0.22353	0	0	0	0	0	0	1	0	0	known	bisque4	1	1
ENSG00000006704	GTF2IRD1	2	1	0.3373	0	0	0	0	0	1	0	0	0	known	black	1	1
ENSG00000111676	ATN1	1	1	0.276201	0	0	0	0	0	0	1	0	0	known	black	1	1
ENSG00000131759	RARA	2	1	0.250165	0	0	0	0	0	0	0	1	0	known	black	1	1
ENSG00000164880	INTS1	3	1	0.146525	0	0	0	0	0	0	1	0	0	known	black	1	1
ENSG00000102081	FMR1	2	1	0.166162	0	0	0	0	0	1	0	0	0	known	blue	1	1
ENSG00000142798	HSPG2	2	1	0.389462	0	0	0	0	0	1	0	0	0	known	blue	1	1
ENSG00000085224	ATRX	1	1	0.267155	0	0	0	0	0	1	0	0	0	known	brown	1	1
ENSG00000107779	BMPR1A	2	1	0.266906	0	0	0	0	0	1	0	0	0	known	brown	1	1
ENSG00000114062	UBE3A	1	1	0.201614	0	0	0	0	0	1	0	0	0	known	brown	1	1
ENSG00000164190	NIPBL	1	1	0.194485	0	0	0	0	0	1	0	0	0	known	brown	1	1
ENSG00000198947	DMD	1	1	0.411259	0	0	0	0	0	0	0	1	0	known	brown	1	1
ENSG00000164867	NOS3	3	1	0.415784	0	0	0	0	0	0	1	0	0	known	brown4	1	1
ENSG00000075624	ACTB	1	1	0.319615	0	0	0	0	0	1	0	0	0	known	cyan	1	1
ENSG00000005302	MSL3	1	1	0.25495	0	0	0	0	0	1	0	0	0	known	darkgreen	1	1
ENSG00000172943	PHF8	1	1	0.2198	0	0	0	0	0	0	0	1	0	known	darkgreen	1	1
ENSG00000182054	IDH2	2	1	0.485788	0	0	0	0	0	1	0	0	0	known	darkgreen	1	1
ENSG00000182872	RBM10	1	1	0.168332	0	0	0	0	0	0	1	0	0	known	darkgreen	1	1
ENSG00000197728	RPS26	3	1	0.196656	0	0	0	0	0	0	1	0	0	known	darkgreen	1	1
ENSG00000198561	CTNND1	1	1	0.21959	0	0	0	0	0	0	1	0	0	known	darkgrey	1	1
ENSG00000075711	DLG1	2	1	0.163567	0	0	0	0	0	0	1	0	0	known	darkorange	1	1
ENSG00000136026	CKAP4	3	1	0.306279	0	0	0	0	0	0	0	1	0	known	darkorange	1	1
ENSG00000141646	SMAD4	1	1	0.152737	0	0	0	0	0	1	0	0	0	known	darkorange	1	1
ENSG00000156052	GNAQ	2	1	0.318567	0	0	0	0	0	1	0	0	0	known	darkorange	1	1
ENSG00000174705	SH3PXD2B	3	1	0.343895	0	0	0	0	0	1	0	0	0	known	darkorange	1	1
ENSG00000204103	MAFB	2	1	0.453587	0	0	0	0	0	0	0	1	0	known	darkorange	1	1
ENSG00000126368	NR1D1	2	1	0.399845	0	0	0	0	0	0	0	1	0	known	darkred	1	1
ENSG00000160789	LMNA	1	1	0.30368	0	0	0	0	0	1	0	0	0	known	darkred	1	1
ENSG00000172819	RARG	1	1	0.455942	0	0	0	0	0	0	1	0	0	known	darkred	1	1
ENSG00000113360	DROSHA	2	1	0.225752	0	0	0	0	0	0	0	1	0	known	darkturquoise	1	1
ENSG00000158526	TSR2	3	1	0.157887	0	0	0	0	0	0	1	0	0	known	darkturquoise	1	1
ENSG00000140992	PDPK1	2	1	0.110853	0	0	0	0	0	0	0	1	0	known	floralwhite	1	1
ENSG00000067955	CBFB	2	1	0.197553	0	0	0	0	0	0	1	0	0	known	green	1	1
ENSG00000113712	CSNK1A1	1	1	0.171249	0	0	0	0	0	1	0	0	0	known	green	1	1
ENSG00000131437	KIF3A	2	1	0.465383	0	0	0	0	0	1	0	0	0	known	green	1	1
ENSG00000147044	CASK	1	1	0.326851	0	0	0	0	0	0	1	0	0	known	green	1	1
ENSG00000182220	ATP6AP2	3	1	0.209295	0	0	0	0	0	1	0	0	0	known	green	1	1
ENSG00000120071	KANSL1	1	1	0.180727	0	0	0	0	0	1	0	0	0	known	lightcyan	1	1
ENSG00000107897	ACBD5	3	1	0.199224	0	0	0	0	0	0	1	0	0	known	lightcyan1	1	1
ENSG00000168036	CTNNB1	1	1	0.232704	0	0	0	0	0	1	0	0	0	known	lightyellow	1	1
ENSG00000198382	UVRAG	2	1	0.205579	0	0	0	0	0	0	0	1	0	known	lightyellow	1	1
ENSG00000070814	TCOF1	2	1	0.232507	0	0	0	0	0	1	0	0	0	known	orange	1	1
ENSG00000072501	SMC1A	1	1	0.270882	0	0	0	0	0	0	0	1	0	known	orange	1	1
ENSG00000119318	RAD23B	1	1	0.183859	0	0	0	0	0	1	0	0	0	known	orange	1	1
ENSG00000125835	SNRPB	3	1	0.232361	0	0	0	0	0	0	1	0	0	known	orange	1	1
ENSG00000141543	EIF4A3	1	1	0.198366	0	0	0	0	0	0	1	0	0	known	orange	1	1
ENSG00000180921	FAM83H	2	1	0.475549	0	0	0	0	0	1	0	0	0	known	orange	1	1
ENSG00000213341	CHUK	2	1	0.0953325	0	0	0	0	0	0	1	0	0	known	orange	1	1
ENSG00000126351	THRA	3	1	0.332405	0	0	0	0	0	0	0	1	0	known	skyblue3	1	1
ENSG00000046651	OFD1	2	1	0.226468	0	0	0	0	0	0	0	1	0	known	tan	1	1
ENSG00000176692	FOXC2	5	0	0.670036	1	0	0	0	0	1	1	0	0	known	black	1	1
ENSG00000129170	CSRP3	8	0	0.91562	1	0	0	0	0	0	0	1	0	known	blue	1	1
ENSG00000100985	MMP9	7	0	0.883363	1	0	0	0	0	0	0	1	0	known	brown	1	1
ENSG00000135046	ANXA1	6	0	0.653126	1	0	0	0	0	1	0	0	0	known	brown	1	1
ENSG00000118004	COLEC11	5	0	0.730525	1	0	0	0	0	1	0	0	0	known	darkgrey	1	1
ENSG00000138207	RBP4	4	0	0.913273	1	0	0	0	0	0	0	1	0	known	darkmagenta	1	1
ENSG00000141161	UNC45B	5	0	0.910201	1	0	0	0	0	1	0	0	0	known	darkmagenta	1	1
ENSG00000049089	COL9A2	4	0	0.625105	1	0	0	0	0	0	1	0	0	known	darkred	1	1
ENSG00000102128	RAB40AL	10	0	NA	1	0	0	0	0	1	0	0	0	known	darkred	1	1
ENSG00000068078	FGFR3	4	0	0.606492	1	0	0	0	0	0	1	0	0	known	green	1	1
ENSG00000134438	RAX	5	0	0.943969	1	0	0	0	0	1	0	0	0	known	lightcyan	1	1
ENSG00000103187	COTL1	7	0	0.507273	1	0	0	0	0	0	0	1	0	known	lightcyan1	1	1
ENSG00000110195	FOLR1	4	0	0.806481	1	0	0	0	0	1	0	0	0	known	lightcyan1	1	1
ENSG00000117650	NEK2	5	0	0.828159	1	0	0	0	0	0	0	1	0	known	lightcyan1	1	1
ENSG00000100987	VSX1	5	0	0.751904	1	0	0	0	0	1	0	0	0	known	lightgreen	1	1
ENSG00000127241	MASP1	6	0	0.696052	1	0	0	0	0	1	0	0	0	known	lightgreen	1	1
ENSG00000198691	ABCA4	5	0	0.622955	1	0	0	0	0	0	0	1	0	known	lightyellow	1	1
ENSG00000105717	PBX4	6	0	0.550196	1	0	0	0	0	1	0	0	0	known	mediumpurple3	1	1
ENSG00000105991	HOXA1	4	0	0.554624	1	0	0	0	0	1	0	0	0	known	orange	1	1
ENSG00000173638	SLC19A1	7	0	0.361098	0	0	0	0	0	0	1	1	0	known	darkgreen	0	0
ENSG00000143183	TMCO1	8	0	0.150562	0	0	0	0	0	1	1	0	0	known	green	0	0
ENSG00000079739	PGM1	8	0	0.467362	0	0	0	0	0	0	1	0	0	known	black	0	0
ENSG00000136371	MTHFS	9	0	0.351839	0	0	0	0	0	0	1	0	0	known	cyan	0	0
ENSG00000070010	UFD1	NA	0	0.209845	0	0	0	0	0	1	0	0	0	known	darkgreen	0	0
ENSG00000159200	RCAN1	6	0	0.390305	0	0	0	0	0	1	0	0	0	known	darkgreen	0	0
ENSG00000027847	B4GALT7	7	0	0.17076	0	0	0	0	0	1	0	0	0	known	darkmagenta	0	0
ENSG00000134184	GSTM1	6	0	0.349531	0	0	0	0	0	0	0	1	0	known	darkmagenta	0	0
ENSG00000100578	KIAA0586	4	0	0.247482	0	0	0	0	0	1	0	0	0	known	darkorange	0	0
ENSG00000065135	GNAI3	4	0	0.245864	0	0	0	0	0	0	1	0	0	known	green	0	0
ENSG00000088451	TGDS	7	0	0.195961	0	0	0	0	0	0	1	0	0	known	green	0	0
ENSG00000136868	SLC31A1	6	0	0.320694	0	0	0	0	0	0	0	1	0	known	green	0	0
ENSG00000138018	SELENOI	NA	0	0.276506	0	0	0	0	0	0	1	0	0	known	green	0	0
ENSG00000054392	HHAT	5	0	0.362747	0	0	0	0	0	0	0	1	0	known	lightcyan	0	0
ENSG00000116704	SLC35D1	5	0	0.230033	0	0	0	0	0	1	0	0	0	known	lightcyan	0	0
ENSG00000225830	ERCC6	5	0	0.177214	0	0	0	0	0	1	0	0	0	known	lightcyan	0	0
ENSG00000067560	RHOA	4	0	0.189963	0	0	0	0	0	1	0	0	0	known	lightcyan1	0	0
ENSG00000163913	IFT122	5	0	0.325423	0	0	0	0	0	0	0	0	1	known	lightgreen	0	0
ENSG00000118965	WDR35	5	0	0.297687	0	0	0	0	0	0	0	0	1	known	orange	0	0
ENSG00000141759	TXNL4A	10	0	0.156869	0	0	0	0	0	0	1	0	0	known	orange	0	0
ENSG00000136877	FPGS	4	0	0.220723	0	0	0	0	0	0	0	1	0	known	tan	0	0
ENSG00000233927	RPS28	5	0	0.151996	0	0	0	0	0	0	1	0	0	known	thistle2	0	0

## Sheet: Prioritized_and_DNM_genes
OFC_all	OFC_multi	CL/P_all	CL/P_multi	CPO_all	CPO_multi			Overlaps
ABCA1	COL11A1	ABCA1	CTNND1	ACTB	COL2A1				Prioritized	Gini	Hubs	CFSE
ACTB	COL2A1	AGO1	HMCN1	ATXN1	GRHL3			OFC_all	49	11	0	372
AGO1	CTNND1	ALX4	HSPG2	CACNA1D	IRF6			OFC_multi	12	2	0	26
ALX4	GRHL3	BCL3	IRF6	CACNA1G	NEDD4L			CLP_all	35	6	0	246
ATXN1	HMCN1	CDH1	TFAP2A	COL11A1	SATB2			CLP_multi	6	0	0	16
BCL3	HSPG2	CLIP1	ZFHX4	COL2A1	TGFBR2			CPO_all	26	8	0	156
CACNA1D	IFT122	COL11A1		CRISPLD2				CPO_multi	6	1	0	11
CACNA1G	IRF6	COL2A1		DOCK2
CDH1	SATB2	CTNND1		EPHB3				P-value
CLIP1	TFAP2A	DGKH		EYA1					Prioritized	Gini	Hubs	CFSE
COL11A1	TGFBR2	EPB41		GRHL3				OFC_all	2.39e-06	0.221253	1	1.36e-06
COL2A1	ZFHX4	ERF		IFT122				OFC_multi	5.08e-08	0.107281	1	0.0778
CRISPLD2		FGFR1		INTS1				CLP_all	1.13e-05	0.472803	1	3.58e-05
CTNND1		GRHL3		IRF6				CLP_multi	0.000122	1	1	0.0206
DGKH		HMCN1		KIF7				CPO_all	1.9e-05	0.0289615	1	0.00442
DOCK2		HSPG2		MEIS2				CPO_multi	1.68e-05	0.183734	1	0.0773
EPB41		IFT122		MSI1
EPHB3		IRF6		NEDD4L				Odds Ratio
ERF		KCNQ5		NIPBL					Prioritized	Gini	Hubs	CFSE
EYA1		KIF7		PRTG				OFC_all	2.19166	1.33232	0	1.39703
FGFR1		MAST4		RPL5				OFC_multi	9.33365	3.707	0	1.51003
GRHL3		NEDD4L		SATB2				CLP_all	2.37555	1.09485	0	1.41564
HMCN1		NIPBL		SMAD4				CLP_multi	9.23986	0	0	2.28735
HSPG2		PRTG		TGFBR2				CPO_all	2.69478	2.30061	0	1.32963
IFT122		PTCH1		TMEM132D				CPO_multi	14.1706	5.17097	0	2.04333
INTS1		RPL5		TRIM27
IRF6		SACS
KCNQ5		SATB2
KIF7		SH3PXD2B
MAST4		SMAD4
MEIS2		TBX3
MSI1		TFAP2A
NEDD4L		TNS3
NIPBL		WDR35
PRTG		ZFHX4
PTCH1
RPL5
SACS
SATB2
SH3PXD2B
SMAD4
TBX3
TFAP2A
TGFBR2
TMEM132D
TNS3
TRIM27
WDR35
ZFHX4
