# Supplementary material for: Integrative analysis of transcriptome dynamics during human craniofacial development identifies candidate disease genes
Source: Nat Commun. 2023 Aug 2;14:4623. doi: 10.1038/s41467-023-40363-1 (PMC10397224; doi:10.1038/s41467-023-40363-1)
Supplement: Supplementary file 11 — Supplementary Data 8 [file 41467_2023_40363_MOESM11_ESM.xlsx]

## Sheet: README
TAB	Column	Description
markergenes	p_val	raw p-value
	avg_log2FC	Log2(Fold Enrichment)
	pct.1	percent expression in cluster
	pct.2	percent expression in all other clusters
	p_val_adj	adjusted p-value
	cluster	cluster identity assigned by Seurat
	gene	gene symbol
GOenrichment	ID	Summary or Group level category
	Description	Full Description of GO Term
	pvalue	p-value
	p.adjust	adjusted p-value
	qvalue	q-value
	geneID	Official Gene Symbols for genes in term
	Count	number of genes submitted in term list
	Cluster	snRNA-seq cluster which demonstrates enrichment reported

## Sheet: markergenes
p_val	avg_log2FC	pct.1	pct.2	p_val_adj	cluster	gene
0	1.24969	0.813	0.556	0	0	BNC2
0	1.23	0.608	0.47	0	0	FOXP2
0	1.20063	0.558	0.366	0	0	UNC5C
0	1.15946	0.933	0.607	0	0	CDH11
0	1.10852	0.941	0.717	0	0	FBXL7
0	1.1041	0.579	0.392	0	0	AFF2
0	1.1014	0.916	0.731	0	0	GPC6
0	1.09902	0.749	0.497	0	0	ROR1
0	1.07148	0.474	0.297	0	0	ADAMTSL1
0	1.06311	0.734	0.493	0	0	KIF26B
0	1.04037	0.457	0.259	0	0	PDE7B
0	1.02008	0.876	0.643	0	0	GPC3
0	1.01458	0.78	0.56	0	0	HMCN1
0	1.01083	0.636	0.477	0	0	PCDH9
0	0.991388	0.839	0.651	0	0	KLF12
0	0.991013	0.593	0.405	0	0	EBF1
0	0.985591	0.883	0.624	0	0	AFF3
0	0.982434	0.899	0.682	0	0	SETBP1
0	0.979632	0.425	0.233	0	0	PRR16
0	0.975392	0.613	0.392	0	0	ARHGAP24
0	0.966828	0.748	0.471	0	0	LPAR1
0	0.96645	0.436	0.246	0	0	LAMA2
0	0.966414	0.754	0.484	0	0	SLIT3
0	0.953452	0.764	0.507	0	0	PDZRN3
0	0.953426	0.531	0.369	0	0	ADAMTS6
0	0.952473	0.549	0.369	0	0	PCSK5
0	0.949986	0.813	0.684	0	0	TRPS1
0	0.946516	0.648	0.462	0	0	EPHA7
0	0.945104	0.669	0.455	0	0	FAT4
0	0.927418	0.903	0.696	0	0	NFIB
0	0.927247	0.8	0.516	0	0	CACNA1C
0	0.923468	0.793	0.479	0	0	PRRX1
0	0.911629	0.563	0.391	0	0	EYA4
0	0.906531	0.643	0.483	0	0	EPHA4
0	0.905645	0.875	0.706	0	0	EFNA5
0	0.90282	0.461	0.281	0	0	GHR
0	0.90266	0.896	0.636	0	0	FBN2
0	0.902312	0.38	0.226	0	0	TGFB2
0	0.899645	0.485	0.309	0	0	COL23A1
0	0.89261	0.78	0.593	0	0	ROBO2
0	0.891247	0.665	0.502	0	0	MAGI2
0	0.886728	0.731	0.534	0	0	ARID5B
0	0.873167	0.701	0.415	0	0	PDGFRA
0	0.872589	0.689	0.51	0	0	SEMA5A
0	0.871412	0.872	0.694	0	0	RORA
0	0.864407	0.722	0.429	0	0	DDR2
0	0.85901	0.797	0.59	0	0	RUNX1T1
0	0.858703	0.615	0.437	0	0	LDB2
0	0.856199	0.651	0.438	0	0	PRICKLE2
0	0.849217	0.649	0.407	0	0	CPED1
0	0.84418	0.855	0.673	0	0	ZNF521
0	0.841881	0.897	0.674	0	0	NFIA
0	0.836907	0.285	0.151	0	0	SCUBE1
0	0.836459	0.591	0.414	0	0	PRICKLE1
0	0.827791	0.775	0.626	0	0	ZFHX4
0	0.82551	0.646	0.499	0	0	TOX
0	0.825496	0.811	0.625	0	0	PALLD
0	0.816848	0.886	0.727	0	0	ADGRL3
0	0.814425	0.659	0.499	0	0	SEMA3A
0	0.813238	0.956	0.767	0	0	ROBO1
0	0.809027	0.383	0.209	0	0	B3GALT1
0	0.796886	0.656	0.447	0	0	DLC1
0	0.79223	0.813	0.659	0	0	MLLT3
0	0.791643	0.94	0.761	0	0	TENM3
0	0.79112	0.853	0.669	0	0	PHF21A
0	0.785235	0.777	0.622	0	0	PTN
0	0.784319	0.591	0.433	0	0	COL11A1
0	0.782928	0.914	0.68	0	0	RBMS3
0	0.780816	0.537	0.403	0	0	PLPP3
0	0.777186	0.725	0.602	0	0	TENM4
0	0.765472	0.779	0.613	0	0	KAT6B
0	0.762522	0.635	0.442	0	0	SGCD
0	0.759895	0.69	0.521	0	0	GULP1
0	0.758045	0.59	0.426	0	0	TMEM164
0	0.757741	0.491	0.325	0	0	TGFBR3
0	0.756763	0.679	0.457	0	0	ROR2
0	0.744485	0.713	0.562	0	0	MMP16
0	0.740394	0.903	0.722	0	0	NBEA
0	0.737123	0.751	0.614	0	0	CACHD1
0	0.729867	0.541	0.392	0	0	LRIG3
0	0.725148	0.434	0.263	0	0	MERTK
0	0.713274	0.541	0.391	0	0	FREM1
0	0.712514	0.992	0.852	0	0	AUTS2
0	0.711617	0.865	0.738	0	0	ADGRL2
0	0.70804	0.944	0.802	0	0	PBX1
0	0.705734	0.369	0.224	0	0	NHSL2
0	0.7028	0.549	0.407	0	0	BICC1
0	0.698784	0.868	0.666	0	0	KALRN
0	0.697224	0.599	0.436	0	0	PHLDB2
0	0.684887	0.658	0.431	0	0	CLMP
0	0.675415	0.367	0.198	0	0	P3R3URF-PIK3R3
0	0.672943	0.514	0.373	0	0	SHROOM4
0	0.667057	0.741	0.625	0	0	PPP3CA
0	0.664879	0.473	0.334	0	0	LHFPL2
0	0.659838	0.902	0.753	0	0	SSBP2
0	0.657415	0.659	0.495	0	0	ARHGAP28
0	0.650053	0.846	0.694	0	0	ATRNL1
0	0.649972	0.538	0.362	0	0	SAMD4A
0	0.644857	0.927	0.753	0	0	PTPRD
0	0.641825	0.623	0.46	0	0	ARHGAP42
0	0.637443	0.678	0.506	0	0	COL5A2
0	0.636649	0.873	0.72	0	0	VCAN
0	0.633522	0.905	0.766	0	0	TUT4
0	0.627362	0.513	0.37	0	0	FRMD6
0	0.619872	0.447	0.292	0	0	EDNRA
0	0.613529	0.661	0.507	0	0	TRERF1
0	0.609359	0.724	0.556	0	0	GRB10
0	0.602519	0.636	0.507	0	0	TNS3
0	0.59518	0.881	0.709	0	0	LPP
0	0.592604	0.748	0.598	0	0	NEO1
0	0.590196	0.803	0.678	0	0	FARP1
0	0.586251	0.793	0.64	0	0	GLI3
0	0.58125	0.792	0.659	0	0	FBXL17
0	0.579724	0.762	0.629	0	0	NFAT5
0	0.579251	0.747	0.643	0	0	REV3L
0	0.577464	0.647	0.525	0	0	PITPNC1
0	0.575868	0.555	0.435	0	0	MAP2K6
0	0.573014	0.651	0.529	0	0	SCAI
0	0.570034	0.826	0.673	0	0	DIP2C
0	0.56919	0.752	0.626	0	0	TCF7L2
0	0.567211	0.638	0.511	0	0	RAI14
0	0.566921	0.962	0.826	0	0	TCF4
0	0.566172	0.896	0.762	0	0	MAGI1
0	0.561907	0.758	0.652	0	0	ZNF462
0	0.558702	0.788	0.672	0	0	FOXN3
0	0.553756	0.656	0.54	0	0	ASXL3
0	0.54742	0.726	0.598	0	0	TNRC6C
0	0.53759	0.789	0.534	0	0	COL3A1
0	0.535203	0.605	0.497	0	0	RIC1
0	0.53428	0.912	0.766	0	0	RBFOX2
0	0.53204	0.847	0.713	0	0	FMNL2
0	0.528611	0.739	0.573	0	0	FSTL1
0	0.52157	0.865	0.721	0	0	FRMD4A
0	0.514837	0.667	0.559	0	0	MBTD1
0	0.510247	0.839	0.726	0	0	PHF14
0	0.505606	0.725	0.588	0	0	TCF7L1
0	0.504	0.89	0.755	0	0	EXT1
0	0.496745	0.682	0.557	0	0	FAM193A
0	0.496379	0.778	0.653	0	0	DOCK7
0	0.494694	0.78	0.632	0	0	DOCK1
0	0.494287	0.657	0.531	0	0	UBN2
0	0.482431	0.739	0.609	0	0	MBNL2
0	0.478985	0.815	0.703	0	0	ERBIN
0	0.477126	0.781	0.57	0	0	NEDD4
0	0.467732	0.773	0.664	0	0	EML4
0	0.462802	0.809	0.665	0	0	RBMS1
0	0.46178	0.746	0.626	0	0	STK3
0	0.45575	0.782	0.674	0	0	CREBBP
0	0.453607	0.787	0.67	0	0	CHD6
0	0.453192	0.843	0.732	0	0	MBD5
0	0.444948	0.77	0.69	0	0	LUC7L2
0	0.442639	0.824	0.692	0	0	EXOC6B
0	0.441221	0.83	0.708	0	0	STRN3
0	0.438825	0.755	0.634	0	0	BMPR1A
0	0.438391	0.775	0.673	0	0	ZMYM4
0	0.428603	0.845	0.579	0	0	COL1A2
0	0.410487	0.84	0.718	0	0	DLG1
0	0.409459	0.899	0.775	0	0	KANSL1
0	0.401741	0.879	0.763	0	0	IGF1R
0	0.383839	0.887	0.782	0	0	TTC3
0	0.366845	0.866	0.767	0	0	USP34
0	0.362515	0.852	0.732	0	0	NF1
0	0.354497	0.904	0.779	0	0	STAG1
0	0.343619	0.886	0.789	0	0	ATRX
0	0.341997	0.952	0.831	0	0	TCF12
0	-0.307429	0.009	0.111	0	0	FAM83D
0	-0.311103	0.024	0.138	0	0	CENPN
0	-0.31367	0.005	0.111	0	0	TROAP
0	-0.31502	0.021	0.132	0	0	PIN1
0	-0.334389	0.033	0.154	0	0	BEX4
0	-0.337509	0.007	0.12	0	0	SKA1
0	-0.339115	0.088	0.257	0	0	NSL1
0	-0.340639	0.008	0.129	0	0	IQGAP3
0	-0.364257	0.022	0.14	0	0	RTL8C
0	-0.368606	0.011	0.146	0	0	FOXM1
0	-0.37403	0.055	0.194	0	0	GMNN
0	-0.374407	0.026	0.167	0	0	SPDL1
0	-0.377628	0.013	0.151	0	0	SKA3
0	-0.38005	0.037	0.162	0	0	MRPL57
0	-0.38059	0.032	0.159	0	0	CENPW
0	-0.382872	0.095	0.262	0	0	CENPJ
0	-0.386223	0.009	0.139	0	0	ESPL1
0	-0.38678	0.021	0.14	0	0	EZR
0	-0.394329	0.092	0.25	0	0	CEP152
0	-0.396631	0.029	0.154	0	0	C21orf58
0	-0.402357	0.057	0.204	0	0	LMNB2
0	-0.402566	0.023	0.168	0	0	UBE2T
0	-0.403111	0.01	0.143	0	0	PBK
0	-0.407199	0.004	0.115	0	0	PIF1
0	-0.407421	0.03	0.172	0	0	MCM10
0	-0.408654	0.054	0.192	0	0	NGRN
0	-0.4093	0.015	0.139	0	0	KIF20A
0	-0.409741	0.076	0.235	0	0	FANCA
0	-0.418858	0.021	0.16	0	0	KNSTRN
0	-0.420158	0.128	0.31	0	0	NDC1
0	-0.421994	0.041	0.17	0	0	KRT10
0	-0.424407	0.045	0.176	0	0	VPS28
0	-0.426664	0.029	0.155	0	0	BLOC1S1
0	-0.428791	0.031	0.174	0	0	EXO1
0	-0.429954	0.039	0.166	0	0	C17orf49
0	-0.431608	0.027	0.18	0	0	NCAPH
0	-0.431638	0.046	0.206	0	0	ARHGAP19
0	-0.440387	0.039	0.203	0	0	CENPU
0	-0.440942	0.015	0.124	0	0	CDC20
0	-0.444741	0.044	0.179	0	0	MZT2A
0	-0.445665	0.047	0.181	0	0	EIF3G
0	-0.448106	0.025	0.184	0	0	RAD51AP1
0	-0.449372	0.032	0.19	0	0	FBXO5
0	-0.450105	0.058	0.21	0	0	RANGAP1
0	-0.453609	0.044	0.178	0	0	AURKAIP1
0	-0.454384	0.009	0.14	0	0	GTSE1
0	-0.454992	0.029	0.199	0	0	FANCD2
0	-0.458815	0.018	0.153	0	0	CCNA2
0	-0.45901	0.014	0.154	0	0	AURKA
0	-0.46097	0.048	0.183	0	0	GADD45GIP1
0	-0.461299	0.08	0.247	0	0	CCDC18
0	-0.462117	0.038	0.173	0	0	PLEKHA7
0	-0.464037	0.01	0.161	0	0	ESCO2
0	-0.466104	0.043	0.177	0	0	ATP6V1F
0	-0.471174	0.068	0.21	0	0	AP2M1
0	-0.471352	0.05	0.197	0	0	CARHSP1
0	-0.47184	0.028	0.18	0	0	MAD2L1
0	-0.474937	0.051	0.196	0	0	LSM3
0	-0.478274	0.083	0.237	0	0	LSM5
0	-0.481782	0.09	0.244	0	0	UHRF1
0	-0.481998	0.067	0.212	0	0	LAMTOR5
0	-0.483903	0.016	0.129	0	0	BUB1B-PAK6
0	-0.487792	0.019	0.14	0	0	TUBA1C
0	-0.489501	0.048	0.217	0	0	E2F7
0	-0.491186	0.015	0.17	0	0	SPAG5
0	-0.493208	0.069	0.228	0	0	LSM2
0	-0.494407	0.018	0.153	0	0	ALYREF
0	-0.497354	0.008	0.152	0	0	CEP55
0	-0.497645	0.048	0.232	0	0	PLK4
0	-0.502376	0.022	0.187	0	0	RTKN2
0	-0.503197	0.038	0.214	0	0	CENPI
0	-0.503919	0.061	0.211	0	0	C4orf3
0	-0.506004	0.015	0.187	0	0	KIFC1
0	-0.506934	0.067	0.227	0	0	SNRPN
0	-0.508486	0.072	0.231	0	0	YWHAH
0	-0.508753	0.063	0.207	0	0	FBL
0	-0.512394	0.074	0.261	0	0	ZWILCH
0	-0.51295	0.062	0.208	0	0	UQCR11
0	-0.515098	0.02	0.192	0	0	SGO1
0	-0.515682	0.143	0.341	0	0	BARD1
0	-0.51649	0.045	0.189	0	0	MYL6B
0	-0.517863	0.076	0.223	0	0	C19orf53
0	-0.520754	0.108	0.279	0	0	MAZ
0	-0.522515	0.026	0.165	0	0	DPYSL5
0	-0.523457	0.051	0.201	0	0	SF3B5
0	-0.523723	0.041	0.221	0	0	TICRR
0	-0.525566	0.053	0.201	0	0	PHPT1
0	-0.52585	0.09	0.252	0	0	SNU13
0	-0.529226	0.098	0.255	0	0	POMP
0	-0.530607	0.01	0.17	0	0	AURKB
0	-0.532817	0.063	0.239	0	0	RAD54B
0	-0.535119	0.07	0.22	0	0	SIVA1
0	-0.535297	0.127	0.318	0	0	RRM1
0	-0.537214	0.061	0.212	0	0	NDUFB10
0	-0.538669	0.027	0.201	0	0	PRR11
0	-0.541372	0.028	0.172	0	0	RPL36AL
0	-0.541559	0.087	0.255	0	0	EIF1B
0	-0.542934	0.107	0.304	0	0	BUB3
0	-0.544099	0.153	0.358	0	0	RAD18
0	-0.544111	0.115	0.288	0	0	HDGF
0	-0.54436	0.085	0.236	0	0	PSMB4
0	-0.545806	0.135	0.321	0	0	ANP32E
0	-0.546913	0.029	0.179	0	0	CCNB2
0	-0.547157	0.122	0.305	0	0	PGK1
0	-0.551642	0.033	0.224	0	0	KIF22
0	-0.555923	0.033	0.22	0	0	MASTL
0	-0.556089	0.147	0.322	0	0	TRIR
0	-0.556829	0.067	0.242	0	0	CLSPN
0	-0.557092	0.082	0.236	0	0	TOMM6
0	-0.558464	0.074	0.234	0	0	NDUFB7
0	-0.55897	0.045	0.248	0	0	GEN1
0	-0.559551	0.017	0.194	0	0	SHCBP1
0	-0.561314	0.12	0.327	0	0	KNTC1
0	-0.562658	0.069	0.24	0	0	KIF24
0	-0.562665	0.05	0.201	0	0	SLC25A5
0	-0.562755	0.096	0.251	0	0	ATP5F1D
0	-0.567053	0.083	0.242	0	0	TOMM7
0	-0.568194	0.012	0.156	0	0	GAS2L3
0	-0.570538	0.114	0.276	0	0	WDR83OS
0	-0.571491	0.101	0.267	0	0	PSMB5
0	-0.572043	0.082	0.247	0	0	NDUFS6
0	-0.572895	0.066	0.219	0	0	DBI
0	-0.577645	0.085	0.247	0	0	LSM4
0	-0.578497	0.066	0.209	0	0	TALDO1
0	-0.582604	0.13	0.336	0	0	BLM
0	-0.584799	0.337	0.553	0	0	SRSF2
0	-0.585786	0.078	0.255	0	0	TRIM59
0	-0.588379	0.009	0.186	0	0	KIF18B
0	-0.591385	0.094	0.283	0	0	EFCAB11
0	-0.591984	0.077	0.24	0	0	APEX1
0	-0.593853	0.022	0.208	0	0	ARHGAP11A
0	-0.594168	0.014	0.195	0	0	KIF2C
0	-0.596114	0.136	0.315	0	0	EIF3L
0	-0.600449	0.037	0.189	0	0	POLR2L
0	-0.601566	0.049	0.197	0	0	GLRX5
0	-0.604272	0.043	0.238	0	0	FANCI
0	-0.605784	0.039	0.198	0	0	SAP18
0	-0.610567	0.067	0.232	0	0	MRPL51
0	-0.612273	0.024	0.22	0	0	TACC3
0	-0.615861	0.101	0.272	0	0	HMGB3
0	-0.616141	0.022	0.208	0	0	CDCA8
0	-0.616599	0.094	0.264	0	0	ANAPC11
0	-0.617046	0.08	0.24	0	0	ATP5ME
0	-0.621039	0.072	0.233	0	0	COMMD6
0	-0.623494	0.032	0.211	0	0	CCNF
0	-0.624087	0.052	0.206	0	0	UCHL1
0	-0.624985	0.064	0.223	0	0	PRDX5
0	-0.6256	0.098	0.259	0	0	NME1
0	-0.628124	0.129	0.309	0	0	COX7A2
0	-0.630729	0.136	0.305	0	0	LSM7
0	-0.631336	0.05	0.209	0	0	NHP2
0	-0.635038	0.08	0.25	0	0	NT5DC2
0	-0.639719	0.151	0.327	0	0	TRIM28
0	-0.641603	0.136	0.31	0	0	ATP6V1G1
0	-0.641639	0.095	0.254	0	0	PCNA
0	-0.645382	0.031	0.21	0	0	BIRC5
0	-0.647389	0.101	0.328	0	0	DBF4
0	-0.647771	0.043	0.262	0	0	CIP2A
0	-0.648908	0.061	0.265	0	0	CENPH
0	-0.649388	0.302	0.523	0	0	RAD21
0	-0.649985	0.061	0.218	0	0	SH3BGRL3
0	-0.651977	0.098	0.276	0	0	COX5A
0	-0.655855	0.18	0.422	0	0	LBR
0	-0.657304	0.234	0.426	0	0	PKM
0	-0.658676	0.085	0.304	0	0	NCAPG2
0	-0.660123	0.069	0.276	0	0	BRCA1
0	-0.664554	0.022	0.193	0	0	HMMR
0	-0.664693	0.073	0.244	0	0	ZNF428
0	-0.6662	0.14	0.367	0	0	CENPK
0	-0.667248	0.034	0.217	0	0	INCENP
0	-0.667597	0.051	0.206	0	0	CKS1B
0	-0.67058	0.043	0.257	0	0	STIL
0	-0.67443	0.02	0.196	0	0	CCNB1
0	-0.678742	0.074	0.237	0	0	FABP5
0	-0.680501	0.144	0.313	0	0	NDUFA11
0	-0.681336	0.02	0.235	0	0	SPC25
0	-0.682111	0.118	0.296	0	0	SOD1
0	-0.683888	0.072	0.243	0	0	UQCR10
0	-0.684396	0.057	0.222	0	0	SEC61B
0	-0.689	0.055	0.26	0	0	CKAP2
0	-0.689304	0.006	0.105	0	0	SOX2
0	-0.692324	0.014	0.214	0	0	CKAP2L
0	-0.693416	0.096	0.275	0	0	MGST3
0	-0.694249	0.037	0.208	0	0	CENPA
0	-0.69608	0.207	0.403	0	0	HSPE1
0	-0.696153	0.382	0.586	0	0	DEK
0	-0.69953	0.066	0.246	0	0	CALM3
0	-0.699735	0.135	0.312	0	0	ATP5PO
0	-0.702181	0.011	0.204	0	0	CDC25C
0	-0.706916	0.084	0.259	0	0	COX5B
0	-0.708328	0.038	0.229	0	0	RRM2
0	-0.708368	0.072	0.247	0	0	OST4
0	-0.708849	0.131	0.303	0	0	PARK7
0	-0.70912	0.049	0.181	0	0	STON2
0	-0.71094	0.11	0.294	0	0	UBE2S
0	-0.711856	0.18	0.416	0	0	SMC2
0	-0.713471	0.096	0.269	0	0	NDUFS5
0	-0.718661	0.117	0.286	0	0	NOP53
0	-0.719461	0.092	0.334	0	0	NCAPD2
0	-0.72116	0.081	0.267	0	0	PCBP1
0	-0.727907	0.114	0.321	0	0	ODC1
0	-0.728891	0.029	0.251	0	0	RACGAP1
0	-0.72983	0.054	0.275	0	0	PARPBP
0	-0.73189	0.144	0.32	0	0	CIRBP
0	-0.734186	0.086	0.254	0	0	TRMT112
0	-0.74326	0.122	0.297	0	0	COX6B1
0	-0.74414	0.038	0.26	0	0	DEPDC1B
0	-0.74556	0.141	0.32	0	0	ATP5PF
0	-0.749326	0.086	0.275	0	0	HSBP1
0	-0.753441	0.183	0.382	0	0	COX6A1
0	-0.761472	0.145	0.335	0	0	COX8A
0	-0.766671	0.149	0.335	0	0	PRDX1
0	-0.77247	0.024	0.225	0	0	NEIL3
0	-0.773415	0.112	0.301	0	0	SRSF9
0	-0.773508	0.121	0.314	0	0	SELENOH
0	-0.773744	0.017	0.242	0	0	NDC80
0	-0.776646	0.025	0.227	0	0	KPNA2
0	-0.776822	0.089	0.275	0	0	EDF1
0	-0.778417	0.092	0.258	0	0	COL18A1
0	-0.779276	0.025	0.238	0	0	SGO2
0	-0.780331	0.027	0.237	0	0	DLGAP5
0	-0.783345	0.054	0.238	0	0	RBM8A
0	-0.783856	0.134	0.33	0	0	SNRPF
0	-0.783925	0.23	0.411	0	0	EID1
0	-0.787348	0.026	0.264	0	0	MELK
0	-0.787661	0.267	0.451	0	0	NDUFA4
0	-0.792056	0.311	0.491	0	0	COX7C
0	-0.793185	0.059	0.221	0	0	NES
0	-0.793453	0.029	0.252	0	0	NUF2
0	-0.79603	0.176	0.374	0	0	SNRPE
0	-0.796596	0.185	0.396	0	0	PLCG2
0	-0.797226	0.114	0.301	0	0	TXN
0	-0.800408	0.031	0.26	0	0	CDK1
0	-0.801038	0.416	0.59	0	0	HNRNPK
0	-0.803788	0.037	0.211	0	0	TUBB4B
0	-0.808501	0.217	0.396	0	0	UQCRH
0	-0.81194	0.016	0.23	0	0	DEPDC1
0	-0.8182	0.124	0.307	0	0	DDAH2
0	-0.819207	0.084	0.278	0	0	BANF1
0	-0.820888	0.042	0.259	0	0	CKS2
0	-0.827258	0.267	0.465	0	0	ANP32B
0	-0.841224	0.089	0.278	0	0	UBC
0	-0.841502	0.171	0.353	0	0	PSMA7
0	-0.843623	0.209	0.395	0	0	OAZ1
0	-0.846002	0.161	0.411	0	0	JPT1
0	-0.846586	0.112	0.297	0	0	ATP5MC3
0	-0.848235	0.069	0.288	0	0	PCLAF
0	-0.849265	0.061	0.238	0	0	HMGA1
0	-0.850639	0.052	0.312	0	0	POLQ
0	-0.852204	0.141	0.355	0	0	SRP9
0	-0.85494	0.324	0.505	0	0	EIF4A1
0	-0.856149	0.122	0.318	0	0	GPX4
0	-0.858145	0.012	0.228	0	0	KIF14
0	-0.859865	0.023	0.28	0	0	NCAPG
0	-0.875358	0.516	0.661	0	0	NAP1L1
0	-0.87837	0.111	0.303	0	0	UQCRB
0	-0.87946	0.023	0.277	0	0	TTK
0	-0.883357	0.06	0.249	0	0	ATP5MG
0	-0.884862	0.135	0.334	0	0	RANBP1
0	-0.88632	0.107	0.296	0	0	SNRPD2
0	-0.897886	0.323	0.521	0	0	HSPA8
0	-0.901424	0.042	0.172	0	0	TUBB3
0	-0.909148	0.033	0.279	0	0	PRC1
0	-0.910495	0.025	0.275	0	0	BUB1
0	-0.920018	0.181	0.355	0	0	PFDN5
0	-0.922025	0.155	0.349	0	0	TMA7
0	-0.924894	0.194	0.463	0	0	CENPP
0	-0.929647	0.044	0.279	0	0	KIF18A
0	-0.935083	0.124	0.383	0	0	BRIP1
0	-0.935137	0.068	0.272	0	0	ERH
0	-0.941658	0.152	0.367	0	0	ENO1
0	-0.94212	0.037	0.214	0	0	UBE2C
0	-0.943278	0.155	0.372	0	0	HNRNPA0
0	-0.947425	0.508	0.634	0	0	MT-ND3
0	-0.957342	0.701	0.784	0	0	MT-CO1
0	-0.964185	0.134	0.337	0	0	GABARAP
0	-0.965175	0.199	0.376	0	0	LDHB
0	-0.965892	0.181	0.378	0	0	EEF1D
0	-0.966975	0.244	0.444	0	0	ATP5MC2
0	-0.967739	0.077	0.283	0	0	HSPB1
0	-0.977785	0.117	0.328	0	0	TPI1
0	-0.988321	0.028	0.279	0	0	CDCA2
0	-0.989911	0.378	0.548	0	0	YBX1
0	-0.989934	0.012	0.149	0	0	KCNH8
0	-0.997634	0.166	0.387	0	0	CALM1
0	-0.99831	0.215	0.423	0	0	HINT1
0	-1.01442	0.037	0.309	0	0	ANLN
0	-1.01918	0.073	0.357	0	0	KIF20B
0	-1.02768	0.017	0.162	0	0	CKB
0	-1.03595	0.131	0.424	0	0	CEP128
0	-1.04808	0.022	0.298	0	0	KIF4A
0	-1.04915	0.188	0.404	0	0	CHCHD2
0	-1.08158	0.03	0.288	0	0	KIF23
0	-1.08543	0.035	0.302	0	0	NUSAP1
0	-1.09434	0.24	0.452	0	0	DYNLL1
0	-1.0966	0.292	0.465	0	0	EEF2
0	-1.09947	0.082	0.279	0	0	PPDPF
0	-1.10099	0.046	0.34	0	0	CIT
0	-1.10716	0.305	0.496	0	0	PRDX2
0	-1.12282	0.283	0.559	0	0	CALM2
0	-1.14234	0.433	0.59	0	0	RPS21
0	-1.1428	0.439	0.667	0	0	HSP90AA1
0	-1.14603	0.521	0.645	0	0	RPS5
0	-1.14611	0.353	0.511	0	0	RPL27
0	-1.15129	0.177	0.409	0	0	EIF1
0	-1.15854	0.04	0.321	0	0	TPX2
0	-1.16176	0.155	0.333	0	0	NAV2
0	-1.16575	0.357	0.542	0	0	RPL38
0	-1.16622	0.058	0.26	0	0	PEBP1
0	-1.1795	0.251	0.476	0	0	ARL6IP1
0	-1.18822	0.063	0.356	0	0	ECT2
0	-1.19243	0.18	0.384	0	0	PTMS
0	-1.19528	0.153	0.379	0	0	ATP5F1E
0	-1.19627	0.455	0.607	0	0	RPS28
0	-1.19814	0.068	0.287	0	0	TUBB2B
0	-1.21351	0.379	0.629	0	0	NUCKS1
0	-1.21517	0.227	0.423	0	0	BTF3
0	-1.22641	0.195	0.406	0	0	BEX3
0	-1.24877	0.165	0.379	0	0	SRP14
0	-1.26116	0.102	0.423	0	0	MIS18BP1
0	-1.26196	0.451	0.596	0	0	EEF1G
0	-1.28175	0.596	0.7	0	0	RPS16
0	-1.28642	0.043	0.309	0	0	ASPM
0	-1.30137	0.036	0.347	0	0	KNL1
0	-1.32141	0.088	0.279	0	0	GSTP1
0	-1.3215	0.62	0.724	0	0	RPL23
0	-1.3343	0.385	0.564	0	0	NACA
0	-1.34318	0.522	0.653	0	0	RPL34
0	-1.34509	0.139	0.373	0	0	PFN1
0	-1.35527	0.351	0.533	0	0	RPL22
0	-1.35535	0.182	0.517	0	0	SMC4
0	-1.37475	0.221	0.438	0	0	UBB
0	-1.37843	0.513	0.66	0	0	RPL10A
0	-1.394	0.04	0.374	0	0	KIF11
0	-1.40252	0.438	0.586	0	0	RPL12
0	-1.41155	0.618	0.731	0	0	TPT1
0	-1.41541	0.425	0.636	0	0	PABPC1
0	-1.41742	0.497	0.633	0	0	RPS13
0	-1.42738	0.073	0.364	0	0	CENPE
0	-1.43041	0.476	0.651	0	0	RPS29
0	-1.43131	0.464	0.603	0	0	RPL14
0	-1.43377	0.042	0.397	0	0	KIF15
0	-1.43806	0.502	0.63	0	0	RPL24
0	-1.43864	0.22	0.447	0	0	MYL6
0	-1.44564	0.215	0.446	0	0	CFL1
0	-1.44633	0.456	0.608	0	0	RPS25
0	-1.45412	0.352	0.538	0	0	RPL31
0	-1.45936	0.547	0.692	0	0	RPL28
0	-1.46283	0.149	0.436	0	0	HMGB2
0	-1.46761	0.505	0.639	0	0	RPL26
0	-1.48897	0.238	0.47	0	0	MARCKSL1
0	-1.49105	0.572	0.685	0	0	RPL27A
0	-1.49456	0.502	0.629	0	0	RPL7
0	-1.49472	0.542	0.688	0	0	RPL37A
0	-1.49958	0.509	0.649	0	0	RPL37
0	-1.50099	0.54	0.661	0	0	RPL30
0	-1.5033	0.531	0.677	0	0	RPS15
0	-1.50351	0.603	0.723	0	0	RPS23
0	-1.50898	0.401	0.583	0	0	RPL39
0	-1.52417	0.544	0.67	0	0	RPS3
0	-1.5289	0.609	0.719	0	0	RPL6
0	-1.53272	0.514	0.651	0	0	RPL23A
0	-1.5329	0.452	0.593	0	0	RPL29
0	-1.53434	0.31	0.505	0	0	RPL4
0	-1.55941	0.549	0.677	0	0	RPL18A
0	-1.56242	0.201	0.412	0	0	UBA52
0	-1.5695	0.44	0.614	0	0	HNRNPA1
0	-1.5837	0.165	0.454	0	0	MKI67
0	-1.59951	0.501	0.637	0	0	RPL15
0	-1.6081	0.639	0.75	0	0	RPS24
0	-1.61087	0.557	0.678	0	0	RPL32
0	-1.6116	0.147	0.374	0	0	MIF
0	-1.61162	0.55	0.686	0	0	RPS19
0	-1.61245	0.541	0.668	0	0	RPL19
0	-1.62882	0.341	0.604	0	0	STMN1
0	-1.63276	0.739	0.837	0	0	RPLP1
0	-1.63717	0.289	0.493	0	0	FTL
0	-1.64038	0.719	0.798	0	0	RPL13
0	-1.64516	0.387	0.577	0	0	RPS27
0	-1.64865	0.33	0.576	0	0	TUBB
0	-1.67974	0.219	0.441	0	0	RPL36A
0	-1.6933	0.09	0.404	0	0	CENPF
0	-1.7023	0.609	0.723	0	0	RPS3A
0	-1.72544	0.612	0.714	0	0	RPS11
0	-1.75896	0.149	0.374	0	0	RPL35
0	-1.77254	0.487	0.637	0	0	RPS6
0	-1.77886	0.691	0.813	0	0	ACTB
0	-1.82832	0.477	0.657	0	0	ACTG1
0	-1.8288	0.435	0.6	0	0	RPL3
0	-1.85976	0.122	0.482	0	0	DIAPH3
0	-1.8898	0.198	0.472	0	0	TUBA1B
0	-1.92655	0.215	0.479	0	0	TUBA1A
0	-1.94243	0.351	0.507	0	0	VIM
0	-1.99832	0.577	0.747	0	0	RPS2
0	-2.03004	0.269	0.508	0	0	GAPDH
0	-2.1649	0.113	0.499	0	0	TOP2A
0	-2.17022	0.763	0.837	0	0	EEF1A1
0	-2.24674	0.177	0.392	0	0	TMSB10
0	-2.35965	0.303	0.564	0	0	FTH1
5.06977e-308	-0.591045	0.033	0.152	8.30529e-304	0	PTTG1
1.32561e-307	-0.511236	0.093	0.246	2.17161e-303	0	NDUFB4
2.54698e-307	-0.483739	0.055	0.19	4.17246e-303	0	NOP10
2.67113e-307	-1.19824	0.645	0.733	4.37585e-303	0	RPL18
3.4023e-307	0.891766	0.594	0.477	5.57365e-303	0	MPPED2
5.10582e-307	0.40476	0.785	0.66	8.36435e-303	0	ARL15
8.26892e-307	0.616773	0.657	0.532	1.35461e-302	0	LTBP1
1.1742e-306	-0.328016	0.013	0.117	1.92357e-302	0	CDCA3
2.55528e-305	0.484148	0.502	0.318	4.18607e-301	0	TCF20.1
2.81371e-305	0.464254	0.717	0.632	4.60943e-301	0	TIA1
9.74253e-305	0.382058	0.774	0.671	1.59602e-300	0	NSD1
1.0012e-304	0.566484	0.396	0.247	1.64017e-300	0	COL6A3
1.17846e-304	0.391618	0.781	0.681	1.93055e-300	0	MYCBP2
2.36301e-303	0.641832	0.515	0.384	3.87109e-299	0	L3MBTL3
7.54716e-303	-0.931363	0.337	0.505	1.23638e-298	0	NCL
1.67912e-302	-1.2178	0.513	0.633	2.75074e-298	0	RPL35A
2.09971e-302	-0.508229	0.104	0.26	3.43975e-298	0	TYMS
8.6176e-302	-0.447767	0.069	0.212	1.41174e-297	0	GNB2
1.13169e-301	-0.697855	0.039	0.159	1.85394e-297	0	PTPRN2
1.15036e-301	-0.490636	0.141	0.314	1.88452e-297	0	RALY
2.10404e-301	-0.397549	0.036	0.156	3.44685e-297	0	CSTB
2.42637e-301	-0.32353	0.021	0.13	3.97488e-297	0	SPC24
2.84883e-301	-0.476762	0.011	0.11	4.66695e-297	0	MAP7
6.07074e-301	-0.462437	0.064	0.202	9.94508e-297	0	AP2S1
7.1655e-301	0.425735	0.709	0.605	1.17385e-296	0	RABGAP1
2.24653e-300	0.619273	0.422	0.28	3.68026e-296	0	GXYLT2
4.57478e-300	-0.509333	0.083	0.23	7.49441e-296	0	UQCRQ
6.17986e-300	0.324369	0.636	0.478	1.01238e-295	0	CACNA2D1
1.58984e-299	-0.446731	0.052	0.183	2.60447e-295	0	POLR2G
2.09852e-299	0.60026	0.556	0.422	3.4378e-295	0	ANKRD44
3.24942e-299	-0.406228	0.046	0.175	5.32319e-295	0	CYCS
3.72173e-299	-1.37914	0.538	0.643	6.09693e-295	0	RPL8
4.59149e-299	-0.55774	0.006	0.1	7.52178e-295	0	GRHL2
7.36309e-299	-0.418744	0.048	0.177	1.20622e-294	0	TRAPPC1
8.2555e-299	-0.998575	0.022	0.129	1.35242e-294	0	RIMS2
1.00417e-298	0.763492	0.512	0.366	1.64504e-294	0	SULF1
1.03449e-298	-0.546481	0.287	0.48	1.69469e-294	0	MMS22L
2.31842e-298	0.934361	0.589	0.466	3.79803e-294	0	FLRT2
3.5668e-298	-1.25749	0.767	0.811	5.84313e-294	0	RPS8
7.92781e-298	-0.815347	0.176	0.341	1.29873e-293	0	FRMD4B
1.52849e-297	-0.461569	0.177	0.357	2.50397e-293	0	VRK1
1.66427e-297	-0.319758	0.032	0.15	2.72641e-293	0	MND1
2.565e-297	0.68017	0.259	0.125	4.20198e-293	0	TMEM26
2.76733e-297	-0.420834	0.044	0.17	4.53345e-293	0	POLR2I
4.47239e-297	-0.435994	0.011	0.109	7.32667e-293	0	APOLD1
8.77233e-297	-0.457542	0.071	0.212	1.43708e-292	0	POLR2F
1.10955e-296	0.460054	0.715	0.609	1.81766e-292	0	TMCC1
2.36387e-296	0.534236	0.538	0.403	3.87249e-292	0	EPB41L3
4.77774e-296	-0.39143	0.064	0.202	7.8269e-292	0	RSL24D1
5.32479e-296	-0.82482	0.277	0.451	8.72307e-292	0	IGFBP2
6.04172e-296	-0.352778	0.031	0.147	9.89755e-292	0	CIAO2B
7.50282e-296	-1.29646	0.552	0.661	1.22911e-291	0	RPS7
2.07644e-295	0.760802	0.726	0.616	3.40162e-291	0	TMTC2
2.13226e-295	-1.24656	0.671	0.749	3.49307e-291	0	RPS20
5.02627e-295	-0.607534	0.051	0.178	8.23404e-291	0	ITGA6
1.52684e-294	-0.377915	0.039	0.16	2.50127e-290	0	RAD51
1.8947e-294	-0.326487	0.027	0.139	3.1039e-290	0	CCDC150
5.46991e-294	-0.288924	0.045	0.171	8.96081e-290	0	CENPO
9.37206e-294	-1.37234	0.538	0.648	1.53533e-289	0	RPS4X
1.58036e-293	-0.349393	0.012	0.109	2.58895e-289	0	PLK1
5.72016e-293	-0.711676	0.298	0.478	9.37077e-289	0	SLC25A3
6.00086e-293	-0.628004	0.097	0.245	9.83062e-289	0	NELL2
8.24216e-293	-0.417209	0.055	0.186	1.35023e-288	0	GUK1
1.28296e-291	-0.443176	0.08	0.225	2.10174e-287	0	PFDN2
1.28497e-291	0.70363	0.515	0.397	2.10503e-287	0	FAM110B
1.51531e-291	-0.652303	0.226	0.408	2.48238e-287	0	ATP5F1B
2.23196e-291	-0.511394	0.079	0.221	3.65639e-287	0	TIMM13
2.55891e-291	-0.553515	0.334	0.532	4.192e-287	0	PTGES3
2.78029e-291	-0.824969	0.027	0.136	4.55468e-287	0	TMEM178B
9.58856e-291	0.741498	0.237	0.115	1.5708e-286	0	SNED1
1.0199e-290	-0.930128	0.01	0.104	1.67081e-286	0	TP63
1.08398e-289	-0.544999	0.092	0.24	1.77577e-285	0	PSMB6
1.13858e-289	-0.601335	0.163	0.331	1.86523e-285	0	NEDD8
1.2417e-289	-0.520716	0.12	0.278	2.03416e-285	0	CDK2AP1
1.88865e-289	-0.601302	0.026	0.134	3.09399e-285	0	DOCK3
2.14402e-289	-0.491623	0.082	0.227	3.51234e-285	0	JUND
3.78812e-289	-0.337729	0.044	0.167	6.2057e-285	0	CHEK2
5.15343e-289	-0.774985	0.144	0.297	8.44234e-285	0	C12orf57
3.1828e-288	-1.46295	0.641	0.726	5.21407e-284	0	RPS14
4.78453e-288	0.341151	0.815	0.712	7.83801e-284	0	AKAP13
7.29811e-288	-0.994939	0.489	0.621	1.19558e-283	0	RPS26
8.69593e-288	-0.495701	0.117	0.276	1.42457e-283	0	STMP1
2.43012e-286	-0.316867	0.019	0.121	3.98103e-282	0	MYBL2
2.56648e-286	-0.872917	0.651	0.755	4.2044e-282	0	HSP90AB1
1.32128e-285	0.401831	0.587	0.452	2.16453e-281	0	RRBP1
6.18139e-285	0.45759	0.687	0.596	1.01263e-280	0	LRP6
1.93854e-284	0.573696	0.491	0.364	3.17572e-280	0	FBN1
5.97774e-284	-0.423381	0.06	0.191	9.79273e-280	0	POLR2E
7.29913e-284	-0.441549	0.097	0.246	1.19574e-279	0	ARPC3
7.72347e-284	-1.21431	0.486	0.61	1.26526e-279	0	RACK1
1.08813e-283	0.935592	0.442	0.298	1.78257e-279	0	SATB2
2.21503e-283	0.458594	0.683	0.572	3.62867e-279	0	TBL1X
4.37145e-283	-0.472446	0.247	0.439	7.16131e-279	0	SKA2
1.15091e-282	-0.289698	0.018	0.12	1.88541e-278	0	TK1
2.93728e-282	0.487641	0.745	0.636	4.81186e-278	0	PSD3
1.68673e-281	0.569893	0.529	0.393	2.76321e-277	0	COL26A1
2.48293e-281	-0.603209	0.147	0.309	4.06754e-277	0	PRDX6
3.6614e-281	0.414354	0.728	0.635	5.9981e-277	0	SND1
2.63564e-280	-0.283758	0.025	0.132	4.3177e-276	0	ITGAE
4.67085e-280	0.796601	0.479	0.337	7.65178e-276	0	PDE3A
3.29773e-279	-0.383752	0.035	0.148	5.40235e-275	0	ALKBH7
4.31701e-279	-0.441418	0.069	0.204	7.07212e-275	0	PRELID1
4.91149e-279	0.568127	0.643	0.539	8.046e-275	0	PPP1R9A
1.24982e-278	0.452816	0.7	0.588	2.04746e-274	0	FNDC3B
1.40696e-278	-0.462871	0.107	0.26	2.30488e-274	0	MRPS21
3.92308e-278	0.405654	0.683	0.55	6.42678e-274	0	PARD3B
1.42613e-277	-0.414382	0.053	0.179	2.33628e-273	0	HIGD2A
4.38262e-276	0.454386	0.642	0.535	7.1796e-272	0	AMBRA1
6.00872e-276	0.503293	0.61	0.515	9.84349e-272	0	TDRD3
1.35386e-275	0.554974	0.565	0.459	2.21789e-271	0	SESN3
5.32797e-275	-0.366441	0.051	0.176	8.72829e-271	0	UQCRFS1
8.84646e-275	-0.780344	0.228	0.392	1.44923e-270	0	EIF3F
1.74508e-274	-0.493605	0.101	0.248	2.85879e-270	0	PAFAH1B3
2.19662e-274	-0.42041	0.069	0.202	3.5985e-270	0	GABARAPL2
7.77637e-274	-0.443005	0.087	0.228	1.27393e-269	0	ARL6IP4
3.13251e-273	-0.38563	0.049	0.172	5.13167e-269	0	TIMM8B
3.17551e-273	-0.425218	0.063	0.194	5.20211e-269	0	SCAND1
3.58588e-273	0.712679	0.503	0.372	5.87439e-269	0	LDLRAD4
1.20868e-272	-0.464642	0.107	0.256	1.98006e-268	0	RNASEK
2.84769e-272	-0.547423	0.156	0.321	4.66509e-268	0	HNRNPAB
2.47056e-271	-0.267016	0.01	0.1	4.04727e-267	0	E2F8
1.15107e-270	0.40986	0.746	0.642	1.88568e-266	0	ZCCHC7
1.17202e-270	-0.471785	0.102	0.249	1.92001e-266	0	NDUFB9
2.00662e-270	-0.392871	0.064	0.193	3.28725e-266	0	TUFM
2.36765e-270	0.569206	0.41	0.269	3.87868e-266	0	FLI1
3.20928e-270	-0.36999	0.026	0.129	5.25744e-266	0	CXADR
4.40264e-270	-0.872829	0.094	0.237	7.21241e-266	0	SLC20A1
8.57779e-270	-0.459369	0.067	0.198	1.40521e-265	0	SMDT1
1.00533e-269	-0.303446	0.038	0.151	1.64693e-265	0	ACAT2
1.12632e-269	-0.551911	0.13	0.285	1.84513e-265	0	PRMT1
1.12904e-269	-0.811489	0.27	0.442	1.8496e-265	0	CD24
1.43213e-269	-0.787919	0.109	0.253	2.34611e-265	0	SYT1
2.50268e-269	-0.65782	0.039	0.151	4.09989e-265	0	NRCAM
2.58548e-269	-0.60156	0.159	0.319	4.23553e-265	0	SNRPB
2.71768e-269	0.570153	0.597	0.499	4.4521e-265	0	KLHDC10
4.9221e-269	-0.311197	0.049	0.17	8.06338e-265	0	CCNB1IP1
5.8181e-269	-0.551798	0.125	0.281	9.53121e-265	0	PDAP1
1.48575e-268	-0.348023	0.076	0.212	2.43395e-264	0	DYNLT1
1.92292e-268	-0.669649	0.081	0.213	3.15013e-264	0	ID1
2.72944e-268	-0.37946	0.082	0.221	4.47136e-264	0	TXNL4A
6.20763e-268	-0.41676	0.08	0.218	1.01693e-263	0	SNRPC
1.86803e-267	-0.467142	0.096	0.237	3.06021e-263	0	BORA
3.49124e-267	-0.844447	0.148	0.297	5.71935e-263	0	ID3
4.62516e-267	-0.492766	0.128	0.283	7.57694e-263	0	SF3B6
1.26865e-266	-0.562145	0.246	0.425	2.0783e-262	0	RAC1
2.19963e-266	-0.581601	0.197	0.367	3.60344e-262	0	SNRPD1
2.8331e-266	0.596952	0.432	0.303	4.64119e-262	0	SMARCA2
3.49416e-266	-0.687746	0.216	0.383	5.72413e-262	0	COX6C
4.25909e-266	0.344269	0.795	0.717	6.97725e-262	0	SSBP3
4.6247e-266	-0.545263	0.134	0.287	7.57619e-262	0	CUTA
2.50157e-265	-0.33545	0.031	0.138	4.09807e-261	0	DDT
1.94637e-264	-0.444469	0.077	0.213	3.18854e-260	0	PSMD8
2.10682e-264	-0.550786	0.124	0.276	3.45139e-260	0	ATP5MF
2.35727e-264	-0.278253	0.012	0.103	3.86168e-260	0	CDKN3
6.38049e-264	-1.59039	0.156	0.296	1.04525e-259	0	CRABP1
7.79924e-264	-0.303435	0.035	0.145	1.27767e-259	0	UXT
9.56391e-264	-0.395409	0.074	0.208	1.56676e-259	0	PET100
1.79274e-263	-0.984718	0.529	0.642	2.93686e-259	0	FAU
2.89708e-263	-0.400746	0.024	0.125	4.746e-259	0	SLAIN1
3.36649e-263	0.519371	0.553	0.444	5.51498e-259	0	PPP2R3A
1.24199e-262	-0.950052	0.108	0.241	2.03462e-258	0	CRABP2
1.29962e-262	0.403006	0.718	0.627	2.12903e-258	0	ATAD2B
1.39659e-262	-0.593858	0.162	0.32	2.2879e-258	0	FSCN1
4.42173e-262	0.398979	0.717	0.637	7.24368e-258	0	TRIP12
5.27617e-262	-0.399655	0.069	0.199	8.64342e-258	0	GTF3C6
6.85682e-262	-0.583978	0.095	0.234	1.12328e-257	0	EXOC6
9.15562e-262	0.322491	0.794	0.672	1.49987e-257	0	AKT3
2.46771e-261	-0.281509	0.023	0.123	4.0426e-257	0	COA4
3.98263e-261	-0.361822	0.05	0.168	6.52435e-257	0	LAMTOR4
9.83244e-261	1.05552	0.316	0.187	1.61075e-256	0	RSPO2
1.25248e-259	-0.306757	0.034	0.142	2.05181e-255	0	MRPS34
1.55298e-259	-0.260766	0.015	0.108	2.54408e-255	0	TCEAL7
2.90425e-259	0.427253	0.696	0.587	4.75774e-255	0	ZNF280D
3.94047e-259	-0.337711	0.065	0.192	6.45528e-255	0	IDI1
4.59753e-259	-0.498878	0.162	0.321	7.53167e-255	0	XRCC6
5.33489e-259	-0.320945	0.028	0.132	8.73962e-255	0	EIF4EBP1
6.72149e-259	-0.645049	0.1	0.236	1.10111e-254	0	EPB41L4A
8.89608e-259	-0.512132	0.172	0.34	1.45736e-254	0	CCT5
1.74498e-258	-0.271842	0.016	0.108	2.85863e-254	0	DCXR
3.94853e-258	-0.40609	0.041	0.153	6.46849e-254	0	COTL1
6.59704e-258	0.601476	0.57	0.46	1.08073e-253	0	CDON
2.35421e-257	-0.391704	0.114	0.265	3.85667e-253	0	FDPS
4.58678e-257	-0.365658	0.067	0.195	7.51406e-253	0	PRDX3
7.62161e-257	-0.352146	0.055	0.176	1.24857e-252	0	TAF10
7.84189e-257	-0.264361	0.023	0.122	1.28466e-252	0	MPST
1.6364e-256	-0.4584	0.063	0.188	2.68076e-252	0	ROMO1
3.31458e-256	-0.395498	0.067	0.194	5.42995e-252	0	C1QBP
3.45807e-256	-0.360024	0.013	0.101	5.665e-252	0	KIFC1.1
5.30723e-256	0.412987	0.649	0.535	8.69431e-252	0	ETV6
7.81124e-256	0.724511	0.541	0.402	1.27964e-251	0	TMEM132C
1.78442e-255	-0.544728	0.034	0.139	2.92323e-251	0	SKAP2
2.91843e-255	-0.477038	0.114	0.261	4.78097e-251	0	PSMA4
3.02893e-255	-0.363982	0.064	0.19	4.962e-251	0	TAF7
1.07223e-254	-0.59111	0.147	0.302	1.75653e-250	0	SEC61G
1.80611e-254	0.366323	0.82	0.694	2.95877e-250	0	CDK14
2.33549e-254	-0.346104	0.05	0.166	3.826e-250	0	SYF2
4.48751e-254	-0.410116	0.105	0.251	7.35144e-250	0	ATF4
1.12204e-253	-0.762951	0.21	0.364	1.83813e-249	0	NME2
3.28088e-253	-0.587774	0.099	0.237	5.37474e-249	0	RBP1
7.78916e-253	-0.724695	0.084	0.209	1.27602e-248	0	TPM2
1.83046e-252	0.581412	0.466	0.326	2.99866e-248	0	ENOX1
3.44508e-252	-0.491224	0.139	0.291	5.64373e-248	0	DUT
3.44759e-252	-0.387429	0.074	0.203	5.64784e-248	0	EIF3D
4.89084e-252	0.273286	0.897	0.762	8.01217e-248	0	PARD3
5.14967e-252	-0.33863	0.081	0.215	8.4362e-248	0	TMEM97
8.50209e-252	-0.551678	0.117	0.261	1.39281e-247	0	JUN
2.75368e-251	-1.20733	0.608	0.693	4.51107e-247	0	RPS9
5.74263e-251	-0.260084	0.026	0.126	9.40757e-247	0	MIS18A
1.41376e-250	-0.829642	0.373	0.52	2.31602e-246	0	EEF1B2
2.22271e-250	-0.25632	0.014	0.102	3.64125e-246	0	CENPL
2.47543e-250	-0.460894	0.102	0.241	4.05525e-246	0	NDUFB2
3.37668e-250	-0.2784	0.018	0.111	5.53167e-246	0	CETN2
5.32539e-250	-0.536534	0.185	0.35	8.72406e-246	0	YWHAB
9.65934e-250	-0.250255	0.014	0.103	1.58239e-245	0	PSME2
1.90596e-249	-0.596256	0.1	0.234	3.12234e-245	0	FRY
2.03023e-249	0.282135	0.88	0.811	3.32592e-245	0	RBM39
3.64531e-249	-0.314394	0.046	0.158	5.97175e-245	0	MRPS26
6.59942e-249	0.829226	0.501	0.374	1.08112e-244	0	EBF3
8.92119e-249	-0.269702	0.033	0.137	1.46147e-244	0	NUP62
1.05195e-248	0.865889	0.514	0.386	1.72331e-244	0	COL25A1
1.72954e-248	0.44179	0.638	0.555	2.83333e-244	0	ZMYND11
2.33498e-248	-0.28084	0.032	0.136	3.82517e-244	0	TRIP13
8.5566e-248	-0.317515	0.039	0.146	1.40174e-243	0	IER2
2.13161e-247	-0.264778	0.018	0.11	3.492e-243	0	PSRC1
1.08317e-246	-1.04238	0.554	0.651	1.77444e-242	0	MARCKS
1.25834e-246	0.288478	0.723	0.636	2.06141e-242	0	PSME4
2.96153e-246	-0.524571	0.19	0.354	4.85158e-242	0	RBX1
4.12287e-246	-0.309359	0.042	0.152	6.75408e-242	0	NDUFAF8
1.91321e-245	0.538462	0.704	0.621	3.13422e-241	0	ZBTB20
2.4174e-245	0.293446	0.849	0.747	3.96019e-241	0	BAZ2B
2.65299e-245	-0.335593	0.042	0.151	4.34612e-241	0	C1orf122
2.78073e-245	-0.36909	0.115	0.262	4.5554e-241	0	UBE2V1
1.54657e-244	-0.313021	0.033	0.136	2.53359e-240	0	DCTN3
2.01012e-244	-0.392177	0.037	0.141	3.29297e-240	0	GDAP1
2.03145e-244	-0.433813	0.119	0.266	3.32792e-240	0	SSRP1
3.52534e-244	-0.511704	0.172	0.334	5.77521e-240	0	NDUFB8
4.24179e-244	0.33846	0.87	0.745	6.94891e-240	0	TTC28
6.56087e-244	-0.39699	0.083	0.215	1.0748e-239	0	FKBP8
6.85808e-244	-0.338455	0.06	0.18	1.12349e-239	0	AKR1B1
1.24864e-243	0.345893	0.682	0.602	2.04553e-239	0	OGT
1.28807e-243	-0.399143	0.078	0.206	2.11011e-239	0	GLUL
1.44668e-243	-0.399548	0.071	0.197	2.36995e-239	0	ATOX1
1.6928e-243	-0.391122	0.065	0.187	2.77315e-239	0	IMPDH2
6.31479e-243	-0.353319	0.076	0.205	1.03449e-238	0	TERF2IP
6.71656e-243	0.421047	0.667	0.577	1.10031e-238	0	ITCH
3.4595e-242	-0.297742	0.075	0.203	5.66735e-238	0	PMF1
3.79321e-242	-0.577987	0.188	0.346	6.21404e-238	0	NDUFB11
4.70947e-242	-0.382637	0.095	0.232	7.71505e-238	0	PSMD2
8.0863e-242	-0.333117	0.051	0.164	1.3247e-237	0	STOML2
9.22885e-242	0.418145	0.647	0.546	1.51187e-237	0	SMG6
2.19286e-241	-0.38255	0.121	0.268	3.59235e-237	0	ZNF706
2.83923e-241	0.37104	0.756	0.678	4.65123e-237	0	CNOT2
1.17352e-240	0.505469	0.566	0.466	1.92246e-236	0	ZNF423
2.31484e-240	-0.383179	0.129	0.28	3.79218e-236	0	CACYBP
3.17741e-240	0.346837	0.806	0.721	5.20523e-236	0	SETD5
3.40906e-240	-0.522063	0.125	0.268	5.58473e-236	0	TLE5
7.29916e-240	-0.484318	0.153	0.307	1.19575e-235	0	PSMA2
7.93411e-240	-0.471008	0.139	0.289	1.29977e-235	0	PPP2R1A
1.15268e-239	-0.399698	0.071	0.194	1.88833e-235	0	PSMC5
1.79963e-239	-0.344698	0.109	0.249	2.94816e-235	0	DNA2
4.15122e-239	-0.537718	0.118	0.259	6.80054e-235	0	ATP5PD
6.24114e-239	-0.358035	0.131	0.282	1.02242e-234	0	USP1
7.97513e-239	-0.4931	0.146	0.295	1.30649e-234	0	PHB2
1.17469e-238	-0.367426	0.087	0.218	1.92438e-234	0	NAA38
1.35311e-238	-0.39107	0.078	0.205	2.21667e-234	0	MRPL20
1.96308e-238	-0.389	0.098	0.234	3.21592e-234	0	RNF7
3.38699e-238	-0.48942	0.048	0.155	5.54857e-234	0	CRMP1
1.01946e-237	-0.622006	0.038	0.141	1.67008e-233	0	FAM210B
1.80449e-237	-0.483829	0.029	0.125	2.95612e-233	0	ADD2
3.53388e-237	-0.303226	0.1	0.237	5.78921e-233	0	SASS6
3.64628e-237	-0.316442	0.087	0.218	5.97333e-233	0	SLC16A1
4.94667e-237	-0.296188	0.035	0.138	8.10363e-233	0	CCDC124
7.02622e-237	0.511415	0.527	0.428	1.15104e-232	0	NBEAL1
1.46123e-236	0.452971	0.685	0.604	2.39379e-232	0	EHBP1
1.50391e-236	-0.28265	0.036	0.139	2.46371e-232	0	UBALD2
1.6297e-236	-0.488478	0.25	0.422	2.66978e-232	0	ANP32A
2.20566e-236	-0.568301	0.174	0.328	3.6133e-232	0	EIF3K
2.28595e-236	-0.292264	0.034	0.135	3.74485e-232	0	SMIM26
9.66851e-236	-0.390033	0.106	0.247	1.5839e-231	0	NUDC
8.1034e-235	-0.355198	0.067	0.188	1.3275e-230	0	NDUFS8
1.05804e-234	-0.266846	0.03	0.128	1.73328e-230	0	RNF5
1.56419e-234	-0.405184	0.087	0.217	2.56246e-230	0	MLLT11
2.28906e-234	0.499994	0.373	0.252	3.74994e-230	0	CACNA1G
3.51312e-234	0.354247	0.764	0.685	5.75519e-230	0	HUWE1
9.97733e-234	-0.766887	0.098	0.229	1.63449e-229	0	SLC2A1
1.55436e-233	0.325072	0.784	0.694	2.54636e-229	0	ARIH1
2.47314e-233	-0.334785	0.057	0.173	4.0515e-229	0	DYNLL2
3.70369e-233	0.674167	0.36	0.237	6.06739e-229	0	MME
3.83127e-233	-0.76052	0.666	0.733	6.27639e-229	0	MT-ND4
5.60215e-233	0.595772	0.622	0.524	9.17745e-229	0	SEMA6A
6.34338e-233	1.00673	0.489	0.364	1.03917e-228	0	EPHA3
1.00123e-232	0.506614	0.592	0.486	1.64021e-228	0	ATXN1
1.79891e-232	-0.333999	0.05	0.16	2.94698e-228	0	TCEAL8
3.01045e-232	-0.257974	0.031	0.129	4.93172e-228	0	AHCY
3.18551e-232	0.321461	0.808	0.717	5.21851e-228	0	KMT2C
3.93849e-232	-0.393826	0.078	0.203	6.45203e-228	0	NDUFC1
1.91093e-231	0.42527	0.561	0.44	3.13049e-227	0	PRKCE
2.7507e-231	0.376917	0.728	0.634	4.5062e-227	0	FTO
3.64674e-231	0.396603	0.466	0.308	5.97409e-227	0	ANKHD1-EIF4EBP3
6.77117e-231	0.356303	0.729	0.646	1.10925e-226	0	EHMT1
8.49789e-231	-0.594578	0.211	0.369	1.39213e-226	0	SUB1
1.41532e-230	-0.446026	0.24	0.413	2.31857e-226	0	ELF2
1.62397e-230	-0.799776	0.094	0.217	2.66039e-226	0	S100A11
1.73687e-230	-0.348698	0.073	0.194	2.84535e-226	0	FAAP20
2.39454e-230	-0.257744	0.025	0.117	3.92274e-226	0	SNRNP25
3.04594e-230	-0.501939	0.167	0.32	4.98985e-226	0	PARP1
3.35478e-230	-0.57242	0.297	0.461	5.4958e-226	0	G2E3
8.30709e-230	-0.283897	0.035	0.134	1.36087e-225	0	LAMTOR2
1.93354e-229	0.480997	0.569	0.475	3.16753e-225	0	DIS3L2
2.0562e-229	0.347296	0.644	0.505	3.36846e-225	0	FGFR2
2.12485e-229	-0.427402	0.117	0.256	3.48092e-225	0	PFN2
2.56311e-229	-0.367697	0.064	0.182	4.19889e-225	0	PPP1CA
2.9879e-229	0.434978	0.598	0.498	4.89478e-225	0	FGFR1
5.05522e-229	-0.27785	0.058	0.171	8.28145e-225	0	CDC5L
6.92841e-229	-0.361731	0.062	0.177	1.13501e-224	0	DMAC1
1.33681e-228	-0.421602	0.13	0.275	2.18996e-224	0	PA2G4
1.47359e-228	-0.46127	0.167	0.323	2.41403e-224	0	FKBP3
1.71201e-228	-0.382154	0.127	0.273	2.80461e-224	0	MDH1
2.08025e-228	-0.27248	0.032	0.13	3.40787e-224	0	RPS19BP1
2.4712e-228	-0.35768	0.242	0.418	4.04832e-224	0	ZRANB3
4.24272e-228	-0.47778	0.204	0.365	6.95042e-224	0	CNBP
4.80951e-228	-0.524312	0.121	0.256	7.87894e-224	0	CNN2
5.30001e-228	0.345872	0.772	0.701	8.68248e-224	0	PNISR
6.77875e-228	-0.599026	0.342	0.509	1.11049e-223	0	CHD7
8.05762e-228	-0.437802	0.115	0.255	1.32e-223	0	PDCD5
1.48572e-227	0.349548	0.67	0.576	2.4339e-223	0	KDM5B
1.93814e-227	-0.396969	0.142	0.288	3.17506e-223	0	GPSM2
2.40358e-227	0.602512	0.377	0.254	3.93754e-223	0	COLEC12
3.79566e-227	-0.622866	0.025	0.114	6.21805e-223	0	XKR4
5.80966e-227	-0.444205	0.143	0.29	9.51739e-223	0	PTBP1
8.80033e-227	-0.55707	0.13	0.263	1.44167e-222	0	NME4
2.10777e-226	-0.259643	0.056	0.169	3.45296e-222	0	TTF2
1.79199e-225	-0.388972	0.057	0.167	2.93563e-221	0	DNAJB1
4.20233e-225	-0.538993	0.164	0.314	6.88426e-221	0	MYH9
4.45774e-225	-0.288548	0.046	0.151	7.30268e-221	0	POLD2
8.29556e-225	-0.400835	0.092	0.22	1.35898e-220	0	SRI
2.22376e-224	-0.311392	0.062	0.177	3.64297e-220	0	GCSH
3.36188e-224	0.412727	0.624	0.539	5.50743e-220	0	PHF20L1
1.11901e-223	0.931586	0.246	0.134	1.83316e-219	0	BMPER
1.65448e-223	0.403895	0.681	0.589	2.71037e-219	0	FCHSD2
1.73751e-223	-0.38728	0.041	0.142	2.84638e-219	0	PLCH1
2.63834e-223	-0.251547	0.017	0.1	4.32213e-219	0	TIMM10
3.09733e-223	-0.334431	0.138	0.285	5.07405e-219	0	WEE1
3.44101e-223	-0.415471	0.095	0.223	5.63706e-219	0	DRAP1
4.079e-223	0.314015	0.75	0.635	6.68222e-219	0	CALD1
1.10018e-222	-0.385202	0.102	0.234	1.80232e-218	0	SNRPB2
2.8855e-222	-0.427337	0.14	0.283	4.72703e-218	0	CORO1C
7.59424e-222	-0.33596	0.106	0.242	1.24409e-217	0	LSM6
1.07158e-221	0.430848	0.711	0.63	1.75546e-217	0	CASK
1.23783e-221	0.36229	0.673	0.542	2.02782e-217	0	ANK3
1.72132e-221	-0.457489	0.135	0.279	2.81987e-217	0	CCT7
2.15726e-221	-0.329644	0.113	0.251	3.53402e-217	0	SERP1
2.61955e-221	-0.552404	0.194	0.354	4.29134e-217	0	BNIP3L
3.07736e-221	-0.300091	0.044	0.147	5.04134e-217	0	MRPL11
3.17109e-221	-0.546036	0.31	0.471	5.19488e-217	0	CCNI
3.33007e-221	0.378479	0.732	0.642	5.45533e-217	0	SBF2
1.17189e-220	-0.367939	0.096	0.227	1.91978e-216	0	NDUFB6
1.96358e-220	0.643665	0.496	0.376	3.21674e-216	0	TSHZ2
2.14058e-220	-0.475649	0.044	0.145	3.5067e-216	0	WWC1
4.61579e-220	-0.400432	0.106	0.24	7.56158e-216	0	NDUFA12
4.83089e-220	-0.2552	0.04	0.14	7.91396e-216	0	PSAT1
7.70244e-220	-0.327006	0.061	0.175	1.26181e-215	0	SUMO3
1.63923e-219	0.515595	0.4	0.296	2.68539e-215	0	DNM1
2.69235e-219	-0.474928	0.151	0.296	4.41061e-215	0	TMEM258
2.05625e-218	-0.312986	0.111	0.245	3.36855e-214	0	POLE
2.12447e-218	-0.301185	0.046	0.15	3.48031e-214	0	NDUFA8
2.2499e-218	-0.393095	0.114	0.25	3.68579e-214	0	ADH5
3.79135e-218	-0.381653	0.1	0.231	6.21099e-214	0	ARPC5
4.32403e-218	-0.405698	0.036	0.131	7.08363e-214	0	SPINT2
5.58855e-218	0.374582	0.727	0.648	9.15516e-214	0	FAM172A
6.26584e-218	0.347771	0.75	0.673	1.02647e-213	0	TSC22D1
8.38805e-218	-0.390211	0.077	0.197	1.37413e-213	0	RPS27L
1.48434e-217	-0.257987	0.039	0.139	2.43165e-213	0	NR2F6
2.04171e-217	-0.467603	0.198	0.361	3.34472e-213	0	CCT2
1.26636e-216	-0.276241	0.073	0.19	2.07455e-212	0	AMD1
1.75143e-216	0.374345	0.679	0.588	2.86919e-212	0	MYO9A
1.97918e-216	-0.354643	0.069	0.184	3.24229e-212	0	CAPNS1
2.16333e-216	-0.468069	0.19	0.347	3.54396e-212	0	CCT8
2.19735e-216	-2.65323	0.619	0.444	3.59969e-212	0	HBE1
2.22556e-216	0.473338	0.591	0.492	3.64592e-212	0	APBB2
2.32236e-216	-0.4013	0.148	0.297	3.80449e-212	0	VDAC2
2.52361e-216	-0.452259	0.094	0.221	4.13417e-212	0	PSMB3
2.80028e-216	0.403274	0.645	0.568	4.58742e-212	0	ZNF618
3.19277e-216	-0.271435	0.077	0.198	5.2304e-212	0	AHSA1
3.20309e-216	0.505021	0.579	0.494	5.2473e-212	0	TMEM135
6.21771e-216	0.299549	0.773	0.704	1.01859e-211	0	CHD2
9.48471e-216	-0.253061	0.028	0.118	1.55379e-211	0	CDC45
1.06378e-215	-0.343995	0.065	0.178	1.74269e-211	0	RAD23A
1.09013e-215	-0.493315	0.172	0.322	1.78584e-211	0	PTOV1
1.22484e-215	-0.658995	0.203	0.356	2.00654e-211	0	SELENOW
2.04267e-215	-0.383042	0.048	0.15	3.3463e-211	0	ID4
3.0233e-215	-0.569647	0.51	0.644	4.95278e-211	0	HNRNPD
3.40777e-215	-0.315474	0.042	0.143	5.5826e-211	0	MRPL12
5.56225e-215	-0.338768	0.097	0.225	9.11208e-211	0	NUTF2
7.36811e-215	-0.32449	0.071	0.187	1.20704e-210	0	ANXA5
2.41543e-214	-0.444855	0.151	0.297	3.95696e-210	0	CLIC1
5.37521e-214	-0.647356	0.828	0.864	8.80566e-210	0	MT-CO3
9.73652e-214	0.754737	0.305	0.192	1.59504e-209	0	GRIA3
1.20097e-213	0.561326	0.29	0.18	1.96744e-209	0	PLEKHH2
1.73409e-213	0.394766	0.637	0.543	2.84079e-209	0	DMXL1
3.74072e-213	-0.408597	0.176	0.331	6.12804e-209	0	EIF1AX
7.5749e-213	-0.318064	0.053	0.159	1.24092e-208	0	SRM
9.49955e-213	0.466699	0.531	0.443	1.55622e-208	0	KIFAP3
1.24233e-212	-0.310034	0.074	0.191	2.03519e-208	0	ZNF22
1.64725e-212	-0.376936	0.166	0.317	2.69852e-208	0	CCDC34
3.49758e-212	-0.399907	0.099	0.228	5.72973e-208	0	PSMC3
3.84977e-212	-0.289195	0.062	0.173	6.3067e-208	0	MRPL14
7.61887e-212	1.10941	0.373	0.255	1.24812e-207	0	UNC5D
1.92534e-211	-0.322453	0.061	0.172	3.1541e-207	0	TXNDC17
2.28019e-211	1.06743	0.437	0.327	3.73541e-207	0	RUNX2
2.85982e-211	-0.312422	0.051	0.156	4.68496e-207	0	BUD31
5.09112e-211	-0.370975	0.082	0.202	8.34027e-207	0	DYNLRB1
8.98186e-211	-0.299884	0.036	0.129	1.47141e-206	0	CCDC88C
1.68572e-210	0.436298	0.68	0.579	2.76155e-206	0	LARGE1
1.85837e-210	-0.254914	0.054	0.159	3.04438e-206	0	KCNQ2
1.89108e-210	-0.39546	0.08	0.199	3.09797e-206	0	NDUFA2
2.52781e-210	0.630525	0.335	0.223	4.14107e-206	0	ASTN1
5.11111e-210	0.59834	0.355	0.231	8.37301e-206	0	ITGA8
9.14269e-210	-0.294389	0.043	0.142	1.49775e-205	0	COA3
1.11003e-209	-0.378602	0.077	0.193	1.81845e-205	0	NOTCH1
1.12134e-209	-0.322965	0.072	0.187	1.83698e-205	0	BOD1
1.44332e-209	-0.375611	0.1	0.228	2.36445e-205	0	MDH2
5.3109e-209	-0.253377	0.042	0.14	8.70031e-205	0	CENPQ
1.12146e-208	-0.282083	0.039	0.136	1.83717e-204	0	CDC34
6.43688e-208	0.411737	0.629	0.525	1.05449e-203	0	FN1
9.03125e-208	0.475677	0.441	0.332	1.4795e-203	0	SULF2
9.4957e-208	-0.348264	0.148	0.294	1.55559e-203	0	RAB11A
1.25512e-207	-0.576653	0.432	0.584	2.05614e-203	0	EIF4G2
1.31927e-207	0.368312	0.631	0.553	2.16123e-203	0	LRCH3
1.69821e-207	-0.566624	0.474	0.621	2.78202e-203	0	HNRNPA3
1.8144e-207	-0.582033	0.147	0.28	2.97236e-203	0	LRRN1
2.26631e-207	0.451263	0.586	0.503	3.71266e-203	0	ANTXR1
3.38256e-207	-0.308895	0.08	0.199	5.54131e-203	0	TOMM22
7.26431e-207	-0.310508	0.134	0.274	1.19004e-202	0	TMEM123
1.02817e-206	0.412012	0.578	0.468	1.68434e-202	0	GLI2
1.29564e-206	0.531552	0.303	0.194	2.12252e-202	0	DAAM2
1.76032e-206	-0.339078	0.107	0.238	2.88376e-202	0	PPA1
2.61598e-206	-0.402065	0.048	0.148	4.28549e-202	0	HES1
1.09252e-205	-0.272554	0.039	0.135	1.78976e-201	0	MRPL41
1.16517e-205	0.573564	0.536	0.447	1.90877e-201	0	GMDS
1.57769e-205	-0.2861	0.08	0.197	2.58457e-201	0	CHEK1
2.23968e-205	-0.437652	0.314	0.484	3.66904e-201	0	KPNB1
3.27817e-205	-0.552813	0.069	0.177	5.37031e-201	0	FRMD5
5.92561e-205	0.31451	0.764	0.674	9.70733e-201	0	WDFY3
9.2521e-205	-0.318933	0.088	0.207	1.51568e-200	0	CHAF1A
9.63943e-205	-0.935536	0.088	0.205	1.57913e-200	0	TFRC
1.83941e-204	-0.416008	0.188	0.342	3.01333e-200	0	SNRNP200
2.16018e-204	-0.331539	0.067	0.177	3.53881e-200	0	UQCC2
2.86475e-204	-0.331735	0.082	0.2	4.69303e-200	0	TBCB
2.98286e-204	0.483679	0.511	0.418	4.88652e-200	0	LNPEP
4.28515e-204	0.54349	0.535	0.438	7.01993e-200	0	MCC
4.74261e-204	0.441015	0.187	0.092	7.76935e-200	0	KCP
1.22997e-203	0.428982	0.58	0.489	2.01493e-199	0	NLK
1.7413e-203	0.346373	0.629	0.541	2.85259e-199	0	CSPP1
2.65576e-203	0.473461	0.504	0.412	4.35067e-199	0	PARVA
4.32653e-203	-0.936038	0.031	0.119	7.08772e-199	0	PIM1
6.61115e-203	-0.486673	0.446	0.602	1.08304e-198	0	CBX5
1.10213e-202	0.358223	0.729	0.655	1.80551e-198	0	JARID2
1.14695e-202	-0.341198	0.095	0.218	1.87893e-198	0	SLIRP
1.63339e-202	-0.45572	0.18	0.328	2.67582e-198	0	RTRAF
1.78761e-202	0.692742	0.342	0.231	2.92846e-198	0	P3H2
2.1797e-202	-0.370228	0.066	0.175	3.57078e-198	0	KLF6
3.19255e-202	-0.306342	0.098	0.225	5.23003e-198	0	NDUFA5
3.52563e-202	-0.303663	0.03	0.116	5.77569e-198	0	DSG2
5.62011e-202	0.28616	0.828	0.726	9.20686e-198	0	PTBP2
5.68167e-202	1.12052	0.278	0.169	9.30771e-198	0	EBF2
6.96184e-202	0.438002	0.682	0.6	1.14049e-197	0	BCL11A
3.01429e-201	-0.273673	0.07	0.182	4.93801e-197	0	PIN4
3.22605e-201	-0.32492	0.055	0.159	5.28491e-197	0	CDKN1B
3.30146e-201	-0.422382	0.074	0.183	5.40845e-197	0	SPATA13
8.98577e-201	0.447007	0.538	0.453	1.47205e-196	0	CPLANE1
1.08179e-200	0.571368	0.473	0.366	1.7722e-196	0	SNCAIP
1.10664e-200	-0.366684	0.053	0.153	1.8129e-196	0	SSX2IP
2.8571e-200	-0.266525	0.063	0.171	4.6805e-196	0	NDE1
3.72166e-200	-0.295022	0.069	0.18	6.09683e-196	0	COPS6
5.64586e-200	-0.29483	0.071	0.184	9.24904e-196	0	EIF4A3
6.23129e-200	0.32422	0.724	0.644	1.02081e-195	0	SCAF8
2.13424e-199	-0.332103	0.079	0.195	3.49631e-195	0	NDUFB3
2.7055e-199	0.522146	0.345	0.238	4.43214e-195	0	COL27A1
7.97985e-199	-0.301808	0.065	0.173	1.30726e-194	0	TSPAN13
1.05177e-198	-0.283878	0.045	0.142	1.723e-194	0	EIF6
1.29239e-198	-0.30811	0.07	0.181	2.11719e-194	0	CUEDC2
1.56864e-198	0.310403	0.788	0.706	2.56975e-194	0	ASAP1
1.99628e-198	-0.367639	0.121	0.252	3.2703e-194	0	COPE
1.78761e-197	-0.439871	0.053	0.153	2.92846e-193	0	NCOA4
1.86621e-197	-0.326359	0.036	0.126	3.05723e-193	0	SLC25A39
1.95528e-197	-0.49788	0.056	0.156	3.20315e-193	0	GPM6A
3.55808e-197	-0.29853	0.105	0.231	5.82885e-193	0	DNAJC9
8.11042e-197	0.331052	0.735	0.663	1.32865e-192	0	ASH1L
1.23418e-196	0.323687	0.753	0.674	2.02183e-192	0	RBM6
1.3267e-196	-0.328503	0.098	0.22	2.1734e-192	0	MED28
3.04429e-196	-0.253243	0.038	0.129	4.98716e-192	0	MNS1
8.59057e-196	-0.277495	0.13	0.263	1.40731e-191	0	C1orf112
8.97437e-196	-0.28408	0.044	0.14	1.47018e-191	0	ANAPC13
1.9813e-195	-0.280243	0.05	0.149	3.24576e-191	0	CXXC5
4.98083e-195	-0.276732	0.048	0.146	8.1596e-191	0	FAM32A
2.55022e-194	-0.317873	0.137	0.275	4.17777e-190	0	STRAP
2.78221e-194	-0.275759	0.044	0.14	4.55782e-190	0	REX1BD
5.13535e-194	0.376029	0.642	0.578	8.41273e-190	0	KIAA1109
7.68576e-194	0.779235	0.253	0.145	1.25908e-189	0	IGF1
1.07275e-193	-0.262421	0.089	0.208	1.75738e-189	0	GID8
1.12547e-193	-0.288011	0.071	0.181	1.84375e-189	0	TRAPPC5
1.20851e-193	-0.254686	0.039	0.131	1.97979e-189	0	METTL26
1.39401e-193	-0.420882	0.187	0.337	2.28366e-189	0	CCT6A
1.60216e-193	-0.373809	0.097	0.219	2.62466e-189	0	FIS1
7.54581e-193	-0.599918	0.2	0.348	1.23615e-188	0	HSPH1
1.33651e-192	-0.32807	0.094	0.213	2.18948e-188	0	MLF2
2.15039e-192	-0.407029	0.158	0.299	3.52277e-188	0	DNAJC8
2.43475e-192	-0.38002	0.079	0.192	3.9886e-188	0	EIF3I
2.98524e-192	-0.547613	0.305	0.461	4.89042e-188	0	ATP5F1A
5.69948e-192	-0.41495	0.025	0.104	9.33689e-188	0	PDGFA
7.18001e-192	-0.286525	0.053	0.153	1.17623e-187	0	ETFB
8.09855e-192	0.263366	0.461	0.314	1.3267e-187	0	HNRNPCL3
9.60077e-192	0.364179	0.654	0.542	1.5728e-187	0	PRKG1
1.26712e-191	-0.309852	0.241	0.409	2.0758e-187	0	CSE1L
1.34857e-191	-0.301429	0.028	0.112	2.20923e-187	0	ZFPM1
2.23066e-191	0.367174	0.261	0.153	3.65426e-187	0	RCN3
2.35074e-191	0.341788	0.755	0.678	3.85097e-187	0	NCOA2
2.9841e-191	-0.29853	0.07	0.179	4.88856e-187	0	MRPS24
3.3031e-191	0.684284	0.28	0.17	5.41113e-187	0	SMOC2
3.81284e-191	-0.426485	0.208	0.359	6.24619e-187	0	RBM3
6.01861e-191	-0.29993	0.056	0.157	9.85969e-187	0	ZNHIT1
6.19601e-191	-0.296974	0.025	0.104	1.01503e-186	0	TPD52
8.62201e-191	-0.363639	0.115	0.243	1.41246e-186	0	NDUFAB1
1.12443e-190	-0.305783	0.072	0.181	1.84204e-186	0	MAGOH
3.16815e-190	-0.290094	0.096	0.216	5.19006e-186	0	NOL7
4.78526e-190	0.442778	0.548	0.464	7.83922e-186	0	ECPAS
4.93749e-190	-0.308061	0.082	0.193	8.0886e-186	0	PHGDH
7.7039e-190	0.434487	0.593	0.517	1.26205e-185	0	PHKB
8.22349e-190	-0.295945	0.123	0.254	1.34717e-185	0	LSM8
9.54089e-190	0.482221	0.44	0.34	1.56299e-185	0	ACVR1
1.71558e-189	0.779689	0.512	0.41	2.81046e-185	0	IL1RAPL1
3.05103e-189	-0.263796	0.099	0.22	4.9982e-185	0	RPAIN
7.44195e-189	0.394186	0.664	0.598	1.21914e-184	0	ARHGAP5
7.48606e-189	-0.333437	0.08	0.192	1.22637e-184	0	SVBP
8.12571e-189	-0.266209	0.035	0.122	1.33115e-184	0	TRAPPC2L
9.43556e-189	-0.359027	0.138	0.273	1.54573e-184	0	MIDN
1.49178e-188	0.320706	0.747	0.679	2.44383e-184	0	SENP6
2.13546e-188	-0.264857	0.053	0.152	3.49831e-184	0	POLR2K
1.54447e-187	-0.424837	0.141	0.275	2.53015e-183	0	TCEAL9
1.70172e-187	-0.253945	0.049	0.145	2.78776e-183	0	SSNA1
3.01933e-187	-0.32958	0.125	0.254	4.94627e-183	0	PPP4C
4.73707e-187	-0.272546	0.04	0.13	7.76027e-183	0	RAB13
3.07411e-186	-0.771345	0.16	0.283	5.036e-182	0	PEG10
4.81349e-186	0.559239	0.452	0.348	7.88545e-182	0	KLHL29
1.50375e-185	0.371608	0.63	0.555	2.46344e-181	0	ASCC3
1.72201e-185	-0.308455	0.028	0.11	2.821e-181	0	S100A6
2.33481e-185	-0.368423	0.157	0.294	3.82489e-181	0	BRK1
3.07054e-185	-0.304189	0.06	0.162	5.03016e-181	0	ARHGDIA
3.75092e-185	-0.298428	0.087	0.201	6.14476e-181	0	PGD
5.22549e-185	-0.31677	0.065	0.169	8.5604e-181	0	SUPT4H1
5.43186e-185	-0.415104	0.186	0.333	8.89847e-181	0	TPM3
1.68802e-184	-0.421228	0.172	0.306	2.76532e-180	0	RFC3
2.65896e-184	0.737102	0.417	0.308	4.35591e-180	0	DPYD
7.36213e-184	-0.605752	0.262	0.408	1.20606e-179	0	MAP2
9.42091e-184	-0.504693	0.289	0.437	1.54333e-179	0	TPM4
1.29229e-183	-0.34886	0.09	0.204	2.11703e-179	0	NDUFA6
1.9823e-183	-0.28725	0.057	0.156	3.2474e-179	0	TMEM160
3.78026e-183	0.298333	0.771	0.703	6.19282e-179	0	RBM26
9.74466e-183	-0.266663	0.077	0.187	1.59637e-178	0	CYB5R3
1.14003e-182	-0.252988	0.035	0.12	1.8676e-178	0	DCTPP1
1.77636e-182	-0.974399	0.116	0.231	2.91003e-178	0	SLC22A23
2.65881e-182	-0.306559	0.159	0.303	4.35567e-178	0	STIP1
5.05085e-182	-0.307351	0.052	0.148	8.2743e-178	0	APRT
1.05651e-181	-0.58689	0.425	0.561	1.73077e-177	0	CKAP5
2.53421e-181	-0.291695	0.028	0.109	4.15154e-177	0	UROD
8.53855e-181	0.690955	0.497	0.399	1.39879e-176	0	BMPR1B
2.18117e-180	-0.272596	0.027	0.106	3.57319e-176	0	TAGLN3
3.79323e-180	-0.32543	0.084	0.195	6.21407e-176	0	UBXN1
5.39593e-180	1.11206	0.46	0.371	8.83961e-176	0	MECOM
6.37328e-180	-0.316075	0.162	0.304	1.04407e-175	0	FXYD6
6.63375e-180	-0.303767	0.087	0.199	1.08674e-175	0	PHB
9.03749e-180	-0.327308	0.041	0.128	1.48052e-175	0	TFAP2A
4.82444e-179	0.298394	0.685	0.585	7.90341e-175	0	DOCK4
9.34881e-179	-0.300576	0.151	0.287	1.53152e-174	0	CCNG2
3.44954e-178	-1.34842	0.13	0.244	5.65103e-174	0	ERBB4
3.49394e-178	-0.328186	0.079	0.186	5.72377e-174	0	CTXN1
4.14776e-178	0.352838	0.633	0.565	6.79486e-174	0	ATP9B
4.18303e-178	-0.271298	0.09	0.203	6.85264e-174	0	PNRC2
4.31278e-178	0.411709	0.568	0.507	7.06519e-174	0	ZMIZ1
1.37459e-177	0.345106	0.666	0.591	2.25185e-173	0	MPDZ
1.51693e-177	-0.263583	0.074	0.178	2.48503e-173	0	RPA3
1.63435e-177	0.793215	0.289	0.182	2.6774e-173	0	DKK2
3.26952e-177	-0.28813	0.174	0.315	5.35613e-173	0	HAUS6
3.99712e-177	0.439593	0.403	0.303	6.54809e-173	0	ZNF266
7.02771e-177	-0.264155	0.123	0.251	1.15128e-172	0	SNRPA1
8.49265e-177	-0.335338	0.152	0.287	1.39127e-172	0	PSMA6
1.46064e-176	0.462293	0.577	0.485	2.39282e-172	0	TANC1
2.19639e-176	-0.606129	0.805	0.836	3.59812e-172	0	MT-ATP6
2.28165e-176	-0.424057	0.147	0.278	3.7378e-172	0	ESD
2.68883e-176	-0.294649	0.076	0.182	4.40483e-172	0	CHCHD1
3.60128e-176	-0.393589	0.262	0.413	5.89961e-172	0	CTBP2
3.71947e-176	-0.388548	0.158	0.29	6.09324e-172	0	CENPV
1.32868e-175	-0.305107	0.124	0.249	2.17664e-171	0	POLR1D
1.51065e-175	0.454399	0.345	0.249	2.47475e-171	0	TNS1
1.73339e-175	-0.259135	0.071	0.174	2.83963e-171	0	PRPF19
1.78348e-175	-0.578581	0.135	0.263	2.9217e-171	0	NUP133
4.71372e-175	-0.600661	0.793	0.834	7.72202e-171	0	MT-CO2
7.42082e-175	0.536638	0.351	0.248	1.21568e-170	0	PRRG1
8.43134e-175	0.392298	0.61	0.536	1.38122e-170	0	FAM168A
1.04304e-174	0.334014	0.707	0.645	1.70871e-170	0	ZNF148
6.7605e-174	0.361516	0.65	0.578	1.10751e-169	0	ARFGEF1
1.06868e-173	0.39619	0.606	0.541	1.75071e-169	0	ZNF827
1.12651e-173	-0.272815	0.071	0.173	1.84544e-169	0	PFDN4
1.61508e-173	-0.406644	0.327	0.487	2.64582e-169	0	LMNB1
1.62033e-173	0.503833	0.21	0.118	2.65443e-169	0	UPP2
1.6243e-173	-0.285879	0.088	0.199	2.66093e-169	0	FUNDC2
3.35773e-173	0.286806	0.676	0.607	5.50064e-169	0	UBR3
3.80082e-173	-0.395347	0.225	0.367	6.2265e-169	0	HMGN3
6.40893e-173	-0.378803	0.323	0.477	1.04991e-168	0	CEP192
6.92355e-173	-0.411424	0.031	0.109	1.13422e-168	0	KCNQ3
1.17773e-172	-0.371235	0.123	0.244	1.92936e-168	0	YBX3
1.45146e-172	-0.717642	0.22	0.347	2.37779e-168	0	CTNND2
2.46854e-172	0.402154	0.752	0.666	4.04396e-168	0	PTPRK
4.8474e-172	-0.377591	0.153	0.284	7.94102e-168	0	NSA2
1.36994e-171	0.36066	0.642	0.575	2.24423e-167	0	ZNF532
1.39809e-171	0.579083	0.345	0.249	2.29035e-167	0	CYP7B1
1.85558e-171	0.293435	0.674	0.556	3.03982e-167	0	NCAM1
2.08424e-171	0.526731	0.512	0.425	3.4144e-167	0	SOBP
2.29796e-171	0.345552	0.793	0.707	3.76451e-167	0	RFX3
2.60765e-171	-0.303794	0.192	0.338	4.27185e-167	0	CGGBP1
3.63142e-171	-0.258469	0.109	0.23	5.94899e-167	0	DCTN2
3.86539e-171	-0.273029	0.134	0.261	6.33228e-167	0	PCNT
4.04743e-171	-0.353375	0.159	0.289	6.63049e-167	0	BCAT1
6.8324e-171	-0.282765	0.123	0.244	1.11928e-166	0	MTHFD1L
8.01576e-171	-0.307208	0.094	0.205	1.31314e-166	0	IRF2BP2
2.06837e-170	-0.44578	0.129	0.247	3.3884e-166	0	ZFP36L2
3.34405e-170	-0.318045	0.146	0.276	5.47822e-166	0	ACP1
4.1944e-170	0.314292	0.685	0.603	6.87126e-166	0	TANC2
9.78287e-170	-0.365523	0.112	0.23	1.60263e-165	0	NDUFA3
1.13395e-169	0.423961	0.311	0.203	1.85764e-165	0	STX16-NPEPL1
1.24869e-169	-0.365787	0.123	0.244	2.0456e-165	0	SNRPD3
2.67851e-169	0.285689	0.686	0.604	4.38793e-165	0	DENND1A
3.16209e-169	0.708301	0.508	0.407	5.18014e-165	0	PLCB1
4.58173e-169	0.32252	0.662	0.605	7.5058e-165	0	USP9X
4.64734e-169	0.341566	0.638	0.573	7.61328e-165	0	TRPM7
1.14885e-168	-0.543566	0.088	0.193	1.88205e-164	0	GYPC
1.36834e-168	0.306331	0.697	0.627	2.24162e-164	0	BRWD1
4.46631e-168	0.911693	0.409	0.314	7.31671e-164	0	CREB5
4.8157e-168	-0.337616	0.028	0.102	7.88907e-164	0	BCAM
8.61618e-168	0.494272	0.496	0.42	1.4115e-163	0	COX16
1.15412e-167	0.454272	0.272	0.176	1.89068e-163	0	SPACA6
2.11385e-167	0.380608	0.572	0.496	3.46291e-163	0	MAP2K5
2.65382e-167	-0.267338	0.138	0.266	4.34749e-163	0	C7orf50
4.19954e-167	-0.253489	0.06	0.154	6.87968e-163	0	TDRP
4.24108e-167	-0.273823	0.043	0.128	6.94774e-163	0	TMEM256
5.36987e-167	0.363481	0.648	0.558	8.79692e-163	0	BACH2
1.12345e-166	-0.338714	0.086	0.19	1.84043e-162	0	DDIT4
1.49782e-166	-0.299221	0.114	0.232	2.45373e-162	0	UQCRC1
2.06001e-166	-0.259776	0.079	0.183	3.37471e-162	0	BAG6
2.48128e-166	0.256839	0.804	0.711	4.06483e-162	0	ZFAND3
4.62574e-166	-0.252486	0.058	0.151	7.57789e-162	0	FAM89B
6.71939e-166	-0.288397	0.086	0.193	1.10077e-161	0	UFC1
7.55229e-166	0.403282	0.469	0.376	1.23722e-161	0	FBXL20
2.06879e-165	-0.355163	0.12	0.239	3.38909e-161	0	NDUFA1
7.16902e-165	-0.657201	0.233	0.377	1.17443e-160	0	BMP2K
7.50693e-165	-0.299853	0.054	0.144	1.22979e-160	0	HMGN5
1.55116e-164	-0.493056	0.38	0.524	2.54111e-160	0	NONO
1.64295e-164	-0.342961	0.149	0.276	2.69147e-160	0	PAICS
5.91246e-164	-0.420526	0.2	0.341	9.68579e-160	0	BZW1
7.45382e-164	0.369851	0.62	0.553	1.22109e-159	0	COG5
1.33544e-163	-0.343028	0.262	0.412	2.18771e-159	0	ATAD5
1.92101e-163	0.375453	0.572	0.504	3.147e-159	0	PIAS2
2.32932e-163	-0.289308	0.244	0.393	3.81589e-159	0	CCDC14
2.91483e-163	-0.415864	0.261	0.411	4.77507e-159	0	RHOA
3.144e-163	0.376839	0.612	0.551	5.1505e-159	0	TNRC18
5.86542e-163	0.44418	0.56	0.497	9.60874e-159	0	ASPH
7.66209e-163	-0.254012	0.089	0.197	1.2552e-158	0	SNF8
1.13446e-162	-0.306577	0.165	0.3	1.85847e-158	0	PPM1G
1.80396e-162	0.268676	0.809	0.737	2.95525e-158	0	ANKRD17
2.10213e-162	0.450754	0.374	0.282	3.4437e-158	0	TTC23
3.41205e-162	-0.302905	0.184	0.324	5.58962e-158	0	CSNK1E
3.6204e-162	-0.324567	0.138	0.26	5.93095e-158	0	IQGAP1
1.4001e-161	-0.259804	0.058	0.15	2.29365e-157	0	FASN
1.8498e-161	-0.360465	0.198	0.337	3.03034e-157	0	DNMT1
2.05744e-161	0.253058	0.391	0.272	3.3705e-157	0	IGF2
4.15779e-161	-0.292825	0.09	0.196	6.81129e-157	0	CYC1
5.00527e-161	-0.316214	0.116	0.233	8.19964e-157	0	COX7A2L
6.00672e-161	0.303181	0.764	0.672	9.84021e-157	0	TEAD1
2.31544e-160	-0.43843	0.362	0.513	3.79316e-156	0	YWHAZ
3.23949e-160	0.528323	0.622	0.524	5.30693e-156	0	PCDH7
3.36967e-160	0.27483	0.69	0.622	5.52019e-156	0	MEF2A
4.24529e-160	0.523381	0.503	0.432	6.95464e-156	0	TLE1
5.13101e-160	-0.329315	0.097	0.204	8.40562e-156	0	MINDY2
5.56347e-160	-0.568172	0.205	0.326	9.11408e-156	0	MAGED2
7.663e-160	0.37861	0.533	0.462	1.25535e-155	0	TTC14
7.85629e-160	-0.273344	0.145	0.273	1.28702e-155	0	EIF2S3
1.21053e-159	0.261279	0.759	0.701	1.98309e-155	0	NCOR1
1.50993e-159	0.664743	0.581	0.498	2.47357e-155	0	SLIT2
2.05727e-159	-0.279078	0.096	0.204	3.37022e-155	0	NDUFS7
2.14853e-159	-0.515786	0.033	0.108	3.51972e-155	0	HMBS
3.52804e-159	0.425251	0.457	0.375	5.77963e-155	0	KIRREL1
3.56248e-159	-0.54283	0.553	0.663	5.83606e-155	0	YWHAE
3.77543e-159	-1.32613	0.072	0.164	6.18491e-155	0	SNCA
3.84994e-159	-0.266439	0.101	0.211	6.30698e-155	0	CWC15
3.88389e-159	-0.278545	0.177	0.317	6.36258e-155	0	YWHAG
4.04143e-159	-0.364447	0.185	0.32	6.62067e-155	0	CLTA
4.09586e-159	0.308725	0.697	0.638	6.70984e-155	0	ZNF644
9.80787e-159	-0.303813	0.104	0.212	1.60673e-154	0	PAWR
1.47003e-158	0.262538	0.774	0.698	2.4082e-154	0	GSK3B
4.4102e-158	0.268318	0.794	0.714	7.22479e-154	0	ENAH
1.14695e-157	-0.275947	0.044	0.125	1.87893e-153	0	RHOC
1.55957e-157	-0.26342	0.033	0.108	2.55489e-153	0	HSPA4L
2.93131e-157	-0.363707	0.174	0.303	4.80207e-153	0	PLD3
3.29676e-157	0.44054	0.322	0.219	5.40075e-153	0	SGIP1
7.19873e-157	-0.295693	0.11	0.223	1.1793e-152	0	PUF60
1.35148e-156	-0.339913	0.273	0.427	2.214e-152	0	MORF4L2
2.23725e-156	1.32114	0.28	0.184	3.66507e-152	0	HPSE2
2.32476e-156	-0.432818	0.245	0.39	3.80842e-152	0	PSMB1
1.84376e-155	-0.505268	0.331	0.469	3.02044e-151	0	NDUFA13
3.92061e-155	-0.251736	0.086	0.189	6.42274e-151	0	MCRIP1
5.0753e-155	-0.850014	0.066	0.153	8.31435e-151	0	ELL2
5.71692e-155	-0.366671	0.126	0.241	9.36547e-151	0	AKAP12
6.67286e-155	0.263577	0.691	0.62	1.09315e-150	0	CBLB
1.14997e-154	0.321027	0.746	0.694	1.88388e-150	0	VPS13B
1.70643e-154	-0.333206	0.162	0.292	2.79548e-150	0	BRD2
4.60274e-154	0.408165	0.296	0.2	7.5402e-150	0	GPRASP1
7.34819e-154	-0.362067	0.049	0.13	1.20378e-149	0	GABRB3
1.27866e-153	-0.368936	0.259	0.406	2.0947e-149	0	ILF2
1.2957e-153	0.397488	0.783	0.682	2.12261e-149	0	HMGA2
2.00823e-153	-0.611119	0.156	0.28	3.28987e-149	0	FBXO34
2.57631e-153	-0.302165	0.081	0.179	4.2205e-149	0	BNIP3
2.75139e-153	0.359554	0.188	0.103	4.50733e-149	0	ZNF34.26
4.10906e-153	-0.407211	0.179	0.306	6.73147e-149	0	SSR4
1.06196e-152	0.472846	0.188	0.102	1.7397e-148	0	USP29
2.7779e-152	-0.276005	0.069	0.163	4.55076e-148	0	HSD17B10
4.11731e-152	0.957687	0.245	0.151	6.74498e-148	0	PDZRN4
6.34208e-152	0.260366	0.736	0.633	1.03896e-147	0	GRIP1
9.74699e-152	-0.296003	0.249	0.4	1.59675e-147	0	RHEB
1.84878e-151	0.520314	0.373	0.288	3.02866e-147	0	PRDM5
2.16403e-151	0.34425	0.246	0.153	3.54511e-147	0	NFIX
2.48352e-151	-0.290083	0.098	0.203	4.0685e-147	0	CYYR1
2.79118e-151	-0.295231	0.141	0.264	4.57252e-147	0	PSMD4
3.30487e-151	-0.34959	0.204	0.341	5.41404e-147	0	DSTN
1.33454e-150	0.278218	0.806	0.721	2.18624e-146	0	TRIO
1.63518e-150	-0.272211	0.117	0.23	2.67874e-146	0	PSMC1
2.87949e-150	0.356958	0.598	0.534	4.71719e-146	0	SMURF2
8.29132e-150	0.491544	0.348	0.257	1.35828e-145	0	ABTB2
1.04902e-149	0.475352	0.432	0.34	1.71851e-145	0	PRKCA
1.4668e-149	-0.901842	0.048	0.127	2.40291e-145	0	GCLM
1.61206e-149	0.486866	0.422	0.331	2.64087e-145	0	UST
9.30703e-149	-0.410627	0.174	0.299	1.52468e-144	0	CDK4
1.21662e-148	-0.297917	0.082	0.179	1.99306e-144	0	GHITM
1.41599e-148	-0.289108	0.192	0.329	2.31968e-144	0	DCAF7
1.43275e-148	-0.346683	0.146	0.264	2.34714e-144	0	MCM7
2.33598e-148	-0.265516	0.06	0.147	3.82679e-144	0	ISYNA1
2.69004e-148	-0.877876	0.057	0.14	4.40682e-144	0	SLC16A10
3.6526e-148	0.36607	0.595	0.535	5.98369e-144	0	CBFA2T2
4.70702e-148	0.471165	0.479	0.402	7.71103e-144	0	PARP8
2.86804e-147	-0.928505	0.127	0.232	4.69843e-143	0	NRXN1
2.93266e-147	-1.30866	0.16	0.276	4.80429e-143	0	SLC25A37
3.19827e-147	0.325343	0.657	0.602	5.23941e-143	0	ATXN2
3.76833e-147	0.429399	0.527	0.459	6.17328e-143	0	KANSL1L
1.70321e-146	-0.379646	0.088	0.185	2.7902e-142	0	MSN
2.61758e-146	-0.376653	0.249	0.393	4.28813e-142	0	ARPC2
6.688e-146	0.324644	0.651	0.587	1.09563e-141	0	RALGAPA1
1.15935e-145	0.471555	0.393	0.302	1.89925e-141	0	ITGA9
1.18039e-145	-0.54477	0.233	0.348	1.93371e-141	0	HJURP
2.24857e-145	0.267729	0.598	0.515	3.6836e-141	0	WLS
7.09955e-145	-0.296864	0.211	0.352	1.16305e-140	0	RNPS1
7.21745e-145	0.401285	0.509	0.437	1.18236e-140	0	ZFYVE9
2.48624e-144	-0.79024	0.034	0.103	4.07295e-140	0	BLVRB
2.77459e-144	0.323497	0.317	0.216	4.54533e-140	0	CXCL12
2.78256e-144	0.450069	0.427	0.342	4.55839e-140	0	WIPF1
3.36121e-144	-0.326792	0.196	0.329	5.50633e-140	0	EIF3M
5.39367e-144	0.438259	0.231	0.147	8.83591e-140	0	IGDCC4
5.4694e-144	0.448722	0.438	0.35	8.95996e-140	0	BOC
6.37119e-144	-0.384516	0.076	0.169	1.04373e-139	0	MKRN1
9.51881e-144	0.660898	0.325	0.235	1.55937e-139	0	PRDM16
9.63751e-144	0.467385	0.521	0.441	1.57882e-139	0	PRKD1
1.3678e-143	-0.28503	0.208	0.346	2.24074e-139	0	PSMA1
2.04305e-143	0.405758	0.618	0.577	3.34693e-139	0	PTEN
2.66898e-143	-0.405685	0.199	0.324	4.37232e-139	0	RBBP8
3.41385e-143	0.825453	0.29	0.196	5.59256e-139	0	GLIS3
1.34997e-142	0.282946	0.686	0.641	2.21152e-138	0	GLG1
2.30046e-142	-0.271307	0.152	0.273	3.76861e-138	0	PLEKHO1
2.85914e-142	-0.250275	0.169	0.296	4.68384e-138	0	ENSA
4.65423e-142	0.816718	0.227	0.136	7.62455e-138	0	TBX15
5.89366e-142	-0.361494	0.227	0.367	9.655e-138	0	HNRNPF
1.03731e-141	-0.472725	0.093	0.188	1.69933e-137	0	ANKS1B
1.15841e-141	-0.316744	0.112	0.216	1.89771e-137	0	MCM3
3.05633e-141	-0.318954	0.242	0.386	5.00688e-137	0	CCT4
3.19789e-141	-0.265068	0.152	0.274	5.23879e-137	0	GPI
6.55432e-141	0.285722	0.731	0.669	1.07373e-136	0	COP1
9.50864e-141	-1.15778	0.169	0.281	1.5577e-136	0	ATP8A1
1.26663e-140	0.32109	0.593	0.552	2.07499e-136	0	RBM5
2.04908e-140	0.382867	0.532	0.454	3.35681e-136	0	SRGAP1
2.15204e-140	0.439169	0.406	0.317	3.52546e-136	0	ITPR1
2.19135e-140	0.390511	0.538	0.477	3.58986e-136	0	KIAA2026
2.48001e-140	0.409951	0.526	0.466	4.06275e-136	0	DYNC2H1
3.07222e-140	-0.307855	0.145	0.262	5.03291e-136	0	BRI3
3.76262e-140	-0.321649	0.093	0.188	6.16393e-136	0	PCLO
4.67424e-140	-0.322721	0.159	0.281	7.65734e-136	0	PRXL2A
6.58578e-140	0.347738	0.399	0.315	1.07888e-135	0	COL5A1
6.9744e-140	-0.335101	0.15	0.268	1.14255e-135	0	MICOS10
7.27926e-140	-0.25582	0.123	0.231	1.19249e-135	0	BRCA2
7.57276e-140	-0.567392	0.144	0.249	1.24057e-135	0	MAPK10
1.18027e-139	-0.268795	0.082	0.176	1.93351e-135	0	ZMAT2
1.37713e-139	0.340793	0.607	0.53	2.25602e-135	0	SIPA1L1
3.96262e-139	-0.354219	0.262	0.409	6.49157e-135	0	TCP1
4.13174e-139	0.358127	0.566	0.5	6.76861e-135	0	GSE1
9.19089e-139	0.323261	0.589	0.534	1.50565e-134	0	BTBD7
9.76131e-139	-0.484961	0.104	0.199	1.5991e-134	0	TSPAN18
1.45344e-138	0.270515	0.783	0.713	2.38102e-134	0	PDS5B
3.51638e-138	-0.262534	0.108	0.212	5.76054e-134	0	COPZ1
4.42497e-138	-0.347844	0.093	0.186	7.24899e-134	0	FREM2
5.54574e-138	-0.288092	0.139	0.254	9.08504e-134	0	FKBP1A
6.08452e-138	0.346544	0.444	0.372	9.96766e-134	0	LRP1
1.3002e-137	0.510003	0.433	0.356	2.12999e-133	0	PLOD2
1.32498e-137	0.663429	0.365	0.277	2.17058e-133	0	ADAMTS9
1.81135e-137	-0.287368	0.212	0.342	2.96736e-133	0	NCAPD3
1.91207e-137	-0.571147	0.117	0.215	3.13236e-133	0	SLC35F1
2.75387e-137	-0.751775	0.445	0.548	4.51139e-133	0	SOX4
3.53661e-137	0.432297	0.428	0.358	5.79367e-133	0	HMG20A
3.57754e-137	-0.333441	0.245	0.382	5.86072e-133	0	TERF1
4.54009e-137	-0.48766	0.067	0.15	7.43758e-133	0	ELAVL4
5.50008e-137	0.331664	0.604	0.532	9.01024e-133	0	DNAJC1
5.91924e-137	0.294444	0.64	0.59	9.69689e-133	0	GIGYF2
6.61201e-137	-0.486005	0.145	0.254	1.08318e-132	0	CCND1
8.09301e-137	-0.281616	0.162	0.285	1.3258e-132	0	UBA1
1.80589e-136	-0.509092	0.225	0.354	2.95841e-132	0	ATP5IF1
2.97765e-136	-0.27863	0.205	0.341	4.87799e-132	0	ARPP19
1.05853e-135	-0.416783	0.458	0.583	1.73408e-131	0	SYNE2
1.28267e-135	-0.481926	0.418	0.548	2.10127e-131	0	SRSF3
3.42171e-135	-0.258159	0.082	0.175	5.60544e-131	0	BAX
6.75075e-135	0.312019	0.689	0.635	1.10591e-130	0	CHD9
7.4202e-135	0.332253	0.613	0.557	1.21558e-130	0	UBE3C
9.49278e-135	-0.266439	0.111	0.215	1.55511e-130	0	CDC37
1.17836e-134	0.309274	0.624	0.576	1.93039e-130	0	SMARCAD1
1.25093e-134	-0.678088	0.118	0.22	2.04927e-130	0	CYB5A
1.61531e-134	0.250852	0.729	0.668	2.6462e-130	0	GPATCH8
1.65528e-134	0.38004	0.154	0.081	2.71167e-130	0	SPINK9
2.18839e-134	0.341621	0.577	0.501	3.58503e-130	0	BTBD9
4.34454e-134	-0.260298	0.125	0.234	7.11723e-130	0	KMT5A
5.13497e-134	-0.378609	0.319	0.46	8.41211e-130	0	TBCA
5.80906e-134	-0.507325	0.191	0.304	9.51641e-130	0	KIF21A
7.22428e-134	-0.398353	0.524	0.641	1.18348e-129	0	HNRNPDL
9.18147e-134	-0.295044	0.09	0.183	1.50411e-129	0	MCM2
2.03324e-133	-0.552903	0.73	0.774	3.33085e-129	0	MT-CYB
2.64475e-133	0.360782	0.59	0.529	4.33263e-129	0	BCAS3
4.30319e-133	0.375187	0.505	0.44	7.04948e-129	0	NOTCH2
1.11716e-132	-0.326376	0.237	0.375	1.83013e-128	0	CCT3
2.51649e-132	-0.260223	0.145	0.26	4.12251e-128	0	GLO1
2.94706e-132	0.667633	0.28	0.188	4.82788e-128	0	ADAMTS17
4.67727e-132	0.386457	0.535	0.492	7.66231e-128	0	HOOK3
9.15249e-132	-0.831348	0.122	0.216	1.49936e-127	0	SEMA6D
1.4247e-131	-0.277288	0.218	0.353	2.33394e-127	0	PPP1CC
1.53581e-131	-0.41574	0.175	0.295	2.51597e-127	0	PABPC4
2.73077e-131	0.380075	0.557	0.497	4.47355e-127	0	UGGT2
3.63093e-131	0.478498	0.465	0.4	5.94819e-127	0	TIAM2
4.24707e-131	-0.270534	0.111	0.215	6.95755e-127	0	MRPL52
1.11599e-130	0.411072	0.315	0.217	1.82821e-126	0	POSTN
1.15579e-130	0.28693	0.633	0.587	1.89341e-126	0	SLTM
1.29153e-130	0.490101	0.559	0.483	2.11578e-126	0	PLXDC2
1.87784e-130	-0.315618	0.205	0.336	3.07628e-126	0	PRPF8
1.35022e-129	0.38049	0.397	0.318	2.21192e-125	0	MRC2
1.48232e-129	-0.250394	0.224	0.36	2.42834e-125	0	ATP1B3
1.96666e-129	0.403987	0.284	0.199	3.22178e-125	0	DAB2
2.05854e-129	-0.268924	0.252	0.394	3.3723e-125	0	BAZ1A
4.94282e-129	0.616393	0.261	0.173	8.09732e-125	0	RSPO3
9.74744e-129	0.405893	0.289	0.208	1.59683e-124	0	BMP1
1.54798e-128	0.62073	0.422	0.344	2.5359e-124	0	CNKSR2
1.55301e-128	-0.323833	0.173	0.293	2.54414e-124	0	CDV3
1.79908e-128	0.26801	0.439	0.352	2.94725e-124	0	IGFBP4
2.14143e-128	0.426948	0.288	0.209	3.5081e-124	0	ADAMTS10
2.34261e-128	-0.417981	0.46	0.584	3.83766e-124	0	PCBP2
3.81588e-128	0.706343	0.243	0.158	6.25117e-124	0	ANGPT1
3.93293e-128	-0.295495	0.196	0.322	6.44292e-124	0	NOP56
6.28709e-128	0.306996	0.153	0.082	1.02995e-123	0	ZFP57
7.10049e-128	0.626139	0.221	0.137	1.1632e-123	0	GLIS1
2.45944e-127	0.295598	0.681	0.637	4.02905e-123	0	FBXO11
2.69223e-127	-0.330662	0.085	0.17	4.41041e-123	0	CDC42EP5
3.22719e-127	0.258529	0.645	0.582	5.28679e-123	0	KDM6A
3.33596e-127	0.51252	0.277	0.193	5.46497e-123	0	CACNA1D
3.68245e-127	0.336524	0.577	0.527	6.0326e-123	0	CSNK1G3
7.40999e-127	0.375926	0.498	0.432	1.2139e-122	0	CSNK1G1
7.50611e-127	0.336855	0.333	0.233	1.22965e-122	0	ZZZ3
1.35017e-126	-0.714354	0.062	0.137	2.21184e-122	0	AKAP6
3.55949e-126	0.358765	0.538	0.485	5.83115e-122	0	TASOR2
6.04877e-126	-0.313756	0.265	0.402	9.9091e-122	0	USP22
1.12228e-125	0.293427	0.7	0.63	1.83852e-121	0	MAML3
2.46454e-125	-0.273834	0.436	0.578	4.03741e-121	0	RAD51B
3.20816e-125	0.253883	0.718	0.67	5.25561e-121	0	ZFR
3.42141e-125	0.356056	0.537	0.484	5.60495e-121	0	TASOR
3.85968e-125	0.335229	0.419	0.324	6.32292e-121	0	MEMO1
4.15896e-125	0.461376	0.315	0.239	6.81321e-121	0	SEC24D
8.32115e-125	-0.272924	0.182	0.306	1.36317e-120	0	PRRC2A
1.59959e-124	0.295649	0.638	0.589	2.62046e-120	0	CNOT4
1.72768e-124	0.493721	0.482	0.421	2.83029e-120	0	KCTD1
2.68781e-124	-0.278122	0.145	0.256	4.40316e-120	0	SNRPA
5.10146e-124	-0.317887	0.102	0.198	8.35722e-120	0	MRFAP1L1
5.75077e-124	-0.404165	0.054	0.127	9.42092e-120	0	TFAP2B
8.95002e-124	0.369953	0.199	0.123	1.46619e-119	0	CACNG7
8.98504e-124	-0.678761	0.12	0.214	1.47193e-119	0	ADGRV1
1.04034e-123	-0.291256	0.756	0.656	1.70429e-119	0	CAMK1D
1.42277e-123	-0.267068	0.073	0.155	2.33078e-119	0	TTLL7
1.55123e-123	-0.321836	0.056	0.132	2.54123e-119	0	CITED2
2.24475e-123	0.401977	0.39	0.322	3.67735e-119	0	IGSF3
2.49662e-123	0.49966	0.409	0.332	4.08996e-119	0	CLCN5
3.18391e-123	-0.370672	0.338	0.477	5.21589e-119	0	ST13
5.19877e-123	-0.274007	0.115	0.213	8.51663e-119	0	LIG1
7.76823e-123	0.437742	0.136	0.07	1.27259e-118	0	MKX
1.56818e-122	-0.262781	0.121	0.224	2.569e-118	0	UBTF
2.43584e-122	-0.274371	0.152	0.262	3.99039e-118	0	IGDCC3
3.32403e-122	0.330279	0.57	0.518	5.44542e-118	0	ZNRF1
3.43753e-122	-0.25074	0.04	0.108	5.63135e-118	0	SAT1
6.02542e-122	0.271558	0.663	0.621	9.87084e-118	0	UBE3A
6.94774e-122	0.333422	0.534	0.471	1.13818e-117	0	RPTOR
1.67351e-121	0.417665	0.253	0.165	2.74154e-117	0	PALM2AKAP2
2.75526e-121	-0.317628	0.279	0.413	4.51366e-117	0	EIF4B
3.43929e-121	-0.338221	0.041	0.108	5.63424e-117	0	ARL4A
5.26286e-121	0.454912	0.391	0.317	8.62161e-117	0	NOX4
1.10164e-120	0.291195	0.623	0.577	1.80471e-116	0	CDK13
1.17882e-120	-0.337614	0.088	0.173	1.93115e-116	0	KANK1
1.20733e-120	0.496496	0.389	0.313	1.97785e-116	0	KIAA0825
1.94711e-120	0.355778	0.54	0.485	3.18976e-116	0	FAM135A
3.97228e-120	0.343011	0.243	0.158	6.50739e-116	0	CDC14C
1.3569e-119	0.338389	0.51	0.459	2.22287e-115	0	DNMT3A
1.51528e-119	-0.308797	0.332	0.47	2.48233e-115	0	CDK5RAP2
2.28157e-119	-0.547723	0.158	0.259	3.73767e-115	0	HSPA1A
2.57183e-119	0.595302	0.707	0.669	4.21317e-115	0	ZFHX3
2.58759e-119	-0.311282	0.191	0.308	4.23898e-115	0	MT-ND4L
3.00754e-119	0.429684	0.306	0.227	4.92696e-115	0	ARAF
1.35843e-118	0.746009	0.244	0.165	2.22538e-114	0	SLC1A3
1.74718e-117	0.307651	0.35	0.267	2.86222e-113	0	MFAP4
1.84641e-116	0.301912	0.628	0.575	3.02479e-112	0	STRBP
2.41169e-116	-0.371414	0.439	0.57	3.95083e-112	0	YWHAQ
2.89021e-116	-0.301062	0.269	0.405	4.73474e-112	0	PSMB7
4.82028e-116	0.252608	0.681	0.618	7.89658e-112	0	RABGAP1L
5.45871e-116	-0.367581	0.045	0.112	8.94246e-112	0	KITLG
6.18185e-116	-0.411995	0.479	0.599	1.01271e-111	0	MORF4L1
6.77447e-116	-0.309005	0.041	0.106	1.10979e-111	0	METRN
6.94119e-116	-1.10795	0.1	0.184	1.13711e-111	0	ABCB10
8.03309e-116	0.393983	0.431	0.372	1.31598e-111	0	BCL9
9.41519e-116	0.37118	0.486	0.422	1.5424e-111	0	RNF169
1.5349e-115	0.274279	0.697	0.646	2.51448e-111	0	BMPR2
1.58126e-115	-0.394523	0.159	0.269	2.59042e-111	0	EIF2AK1
3.26331e-115	0.5574	0.412	0.337	5.34596e-111	0	INPP4B
3.78554e-115	-0.339551	0.194	0.303	6.20148e-111	0	DTL
4.51615e-115	0.313806	0.178	0.105	7.39835e-111	0	ZNF34.20
7.61306e-115	0.409612	0.551	0.495	1.24717e-110	0	FAT1
9.74744e-115	-0.349329	0.381	0.515	1.59682e-110	0	EIF3H
1.42171e-114	0.25941	0.657	0.618	2.32904e-110	0	MED13
1.61008e-114	0.387403	0.482	0.425	2.63764e-110	0	STXBP4
1.62296e-114	-0.268	0.217	0.345	2.65874e-110	0	EIF4H
4.86321e-114	-0.981098	0.065	0.137	7.96692e-110	0	CREG1
7.67832e-114	0.306684	0.567	0.521	1.25786e-109	0	XRN1
8.23845e-114	0.28187	0.634	0.6	1.34962e-109	0	SEC63
1.47269e-113	-0.286281	0.091	0.178	2.41257e-109	0	HK1
1.52705e-113	-0.44566	0.074	0.149	2.50161e-109	0	MEGF10
1.54317e-113	-0.319834	0.101	0.187	2.52801e-109	0	PRAG1
3.17855e-113	-0.466314	0.521	0.627	5.2071e-109	0	SERBP1
3.83513e-113	-0.264275	0.285	0.425	6.28271e-109	0	RCC2
5.28867e-113	0.292151	0.582	0.54	8.66389e-109	0	AFF4
7.13328e-113	0.354818	0.304	0.222	1.16857e-108	0	APEX2
1.28884e-112	0.389004	0.673	0.618	2.11138e-108	0	AOPEP
1.75852e-112	-0.301397	0.051	0.12	2.88081e-108	0	YPEL3
4.88759e-112	0.25103	0.611	0.558	8.00686e-108	0	TMEM131L
5.19241e-112	0.298812	0.571	0.517	8.50621e-108	0	ANKRD12
8.48656e-112	0.413627	0.347	0.276	1.39027e-107	0	SEC61A2
1.78969e-111	0.332356	0.571	0.529	2.93187e-107	0	CDC73
2.09543e-111	-0.270348	0.153	0.26	3.43273e-107	0	SDCBP
2.75587e-111	-0.406011	0.245	0.363	4.51467e-107	0	HMGCS1
4.0886e-111	-0.385121	0.197	0.313	6.69794e-107	0	TMEM14C
4.5966e-111	0.304858	0.629	0.568	7.53015e-107	0	CERS6
9.53327e-111	-0.288068	0.237	0.362	1.56174e-106	0	ENY2
1.22264e-110	0.386141	0.529	0.481	2.00293e-106	0	HDAC8
2.22704e-110	-0.374414	0.059	0.13	3.64834e-106	0	RAPGEF4
3.97099e-110	0.278487	0.543	0.487	6.50527e-106	0	CDK12
4.38191e-110	-0.350079	0.253	0.379	7.17845e-106	0	NDUFC2
7.63666e-110	0.34449	0.299	0.223	1.25104e-105	0	PDGFRB
1.66217e-109	-0.534351	0.452	0.558	2.72296e-105	0	COX4I1
2.33597e-109	-0.364366	0.678	0.75	3.82679e-105	0	HNRNPU
2.40475e-109	0.376854	0.5	0.446	3.93946e-105	0	PACS1
4.02693e-109	-0.382753	0.119	0.206	6.59692e-105	0	CNTNAP2
1.46628e-108	-0.522445	0.204	0.319	2.40206e-104	0	NT5C3A
1.80342e-108	0.37913	0.483	0.435	2.95436e-104	0	DDX50
1.97738e-108	-0.748505	0.048	0.112	3.23934e-104	0	SLC39A8
3.39067e-108	-0.431149	0.074	0.148	5.55459e-104	0	RAPGEF5
1.99046e-107	-0.599141	0.048	0.113	3.26077e-103	0	BPGM
2.22832e-107	0.328207	0.498	0.446	3.65043e-103	0	MGA
4.04697e-107	0.473477	0.29	0.206	6.62975e-103	0	DLK1
6.91791e-107	0.298054	0.584	0.549	1.13329e-102	0	WDR33
9.20369e-107	-0.334007	0.295	0.424	1.50775e-102	0	SEM1
1.15407e-106	-0.254961	0.109	0.2	1.89059e-102	0	PNRC1
1.81617e-106	0.328799	0.509	0.463	2.97524e-102	0	UBR1
2.00799e-106	-0.45131	0.432	0.54	3.28948e-102	0	MT-ND5
2.22534e-106	-0.325036	0.089	0.17	3.64555e-102	0	CDR2
3.181e-106	-0.334373	0.4	0.536	5.21112e-102	0	PSIP1
6.343e-106	0.459007	0.526	0.47	1.03911e-101	0	RNF150
8.33726e-106	-0.356065	0.322	0.45	1.36581e-101	0	DPYSL2
1.1139e-105	-0.30202	0.06	0.129	1.82479e-101	0	SLC43A3
2.9463e-105	-0.338006	0.51	0.627	4.82662e-101	0	NSD2
5.49931e-105	0.349298	0.472	0.409	9.00896e-101	0	WWC2
5.524e-105	-0.435529	0.083	0.158	9.04942e-101	0	GALNT18
1.47354e-104	0.280975	0.727	0.664	2.41396e-100	0	SMYD3
1.72191e-104	0.435033	0.147	0.083	2.82084e-100	0	PGM5
1.78634e-104	0.338556	0.197	0.124	2.92638e-100	0	NXPE4
3.25506e-104	0.309704	0.599	0.541	5.33244e-100	0	EPB41L2
4.46141e-104	0.253928	0.715	0.68	7.30868e-100	0	NKTR
6.85955e-104	-0.306253	0.272	0.404	1.12373e-99	0	TMBIM6
9.32543e-104	-0.309946	0.121	0.211	1.52769e-99	0	B2M
1.43435e-103	-0.305236	0.264	0.381	2.34975e-99	0	CECR2
1.93138e-103	0.360172	0.384	0.314	3.16399e-99	0	PIP4P2
2.71378e-103	0.451012	0.223	0.15	4.44572e-99	0	VEGFC
3.76021e-103	-0.455695	0.24	0.346	6.15997e-99	0	ID2
4.41658e-103	-0.418285	0.096	0.176	7.23524e-99	0	DPP10
5.01696e-103	-0.330851	0.15	0.251	8.21879e-99	0	C4orf48
7.49429e-103	-0.27715	0.138	0.23	1.22772e-98	0	PDLIM5
1.13772e-102	-1.36932	0.058	0.122	1.86381e-98	0	RELN
1.45931e-102	-1.02135	0.127	0.213	2.39064e-98	0	SLC25A21
1.47122e-102	-0.263348	0.287	0.422	2.41014e-98	0	HNRNPUL1
1.88113e-102	-0.288039	0.199	0.316	3.08167e-98	0	FADS2
3.65752e-102	-0.616849	0.048	0.111	5.99175e-98	0	CPOX
4.12314e-102	-0.313996	0.202	0.319	6.75453e-98	0	AZIN1
1.33652e-101	-0.803779	0.186	0.275	2.18949e-97	0	NCKAP5
2.73361e-101	0.337278	0.514	0.472	4.4782e-97	0	YTHDF3
4.13177e-101	0.58402	0.319	0.236	6.76866e-97	0	CACNA2D3
5.06586e-101	0.348702	0.295	0.218	8.2989e-97	0	ZKSCAN4
7.19251e-101	0.282626	0.603	0.554	1.17828e-96	0	PTPN4
9.06319e-101	0.448019	0.17	0.104	1.48473e-96	0	TRABD2B
1.47299e-100	-0.301409	0.253	0.379	2.41304e-96	0	BTG1
1.68152e-100	0.379555	0.243	0.174	2.75466e-96	0	PPFIBP2
1.75863e-100	-0.471726	0.214	0.324	2.881e-96	0	PIP4K2A
7.69606e-100	-0.25444	0.199	0.313	1.26077e-95	0	PRKAR1A
1.32792e-99	0.378726	0.466	0.409	2.17539e-95	0	TLN2
1.4651e-99	-0.341061	0.444	0.573	2.40013e-95	0	CBX3
1.76955e-99	-0.277316	0.154	0.248	2.89887e-95	0	DOCK11
1.85138e-99	0.25017	0.586	0.549	3.03293e-95	0	TNKS2
1.94941e-99	0.406592	0.293	0.224	3.19352e-95	0	RAB30
3.83393e-99	0.903624	0.302	0.233	6.28074e-95	0	TAFA2
4.02906e-99	-0.253955	0.155	0.255	6.6004e-95	0	MT-ATP8
1.44798e-98	-0.294238	0.351	0.484	2.37208e-94	0	DDX39B
3.36887e-98	-0.333622	0.144	0.24	5.51889e-94	0	SLC3A2
5.99e-98	0.286287	0.552	0.513	9.81282e-94	0	TLK2
6.8651e-98	-0.28531	0.149	0.244	1.12464e-93	0	IQSEC1
7.05078e-98	-0.323586	0.045	0.104	1.15506e-93	0	RBM20
1.59151e-97	-0.38589	0.263	0.379	2.60721e-93	0	NOVA1
1.90936e-97	-0.350095	0.421	0.541	3.12792e-93	0	HP1BP3
5.14079e-97	0.289213	0.559	0.517	8.42163e-93	0	TULP4
6.46947e-97	-0.343301	0.117	0.202	1.05983e-92	0	HSPG2
7.74452e-97	-0.298808	0.23	0.348	1.26871e-92	0	PSAP
1.19109e-96	0.290509	0.607	0.575	1.95124e-92	0	TENT2
1.51897e-96	-0.320386	0.27	0.397	2.48838e-92	0	SMC1A
1.88832e-96	0.497079	0.112	0.059	3.09345e-92	0	ADAMTSL3
3.12464e-96	0.382451	0.331	0.266	5.11878e-92	0	ZUP1
4.33212e-96	0.314325	0.174	0.111	7.09688e-92	0	ARHGEF25
7.75075e-96	0.284784	0.612	0.566	1.26973e-91	0	SLC4A7
8.9828e-96	-0.253398	0.093	0.17	1.47156e-91	0	ENC1
9.78125e-96	0.289373	0.139	0.08	1.60236e-91	0	TLE2
1.39677e-95	0.277251	0.777	0.72	2.28819e-91	0	JMJD1C
1.47473e-95	0.311392	0.538	0.508	2.4159e-91	0	SLC25A36
2.20989e-95	0.471915	0.25	0.182	3.62024e-91	0	ADAMTS3
5.28689e-95	0.401174	0.393	0.341	8.66099e-91	0	CREB3L2
1.16045e-94	0.369658	0.516	0.471	1.90105e-90	0	RPS6KA3
1.00123e-93	-0.339158	0.365	0.5	1.64021e-89	0	SMC3
1.04042e-93	-0.26476	0.212	0.328	1.70442e-89	0	DDB1
1.26135e-93	0.26106	0.596	0.555	2.06634e-89	0	RBM33
1.97496e-93	0.414533	0.329	0.264	3.23538e-89	0	ANTXR2
2.24306e-93	0.354814	0.162	0.101	3.67458e-89	0	ADAMTS2
7.73762e-93	0.396774	0.684	0.637	1.26758e-88	0	FOXP1
8.91503e-93	0.299967	0.174	0.109	1.46046e-88	0	STIMATE-MUSTN1
6.75108e-92	0.478038	0.228	0.164	1.10596e-87	0	ACSS3
7.49119e-92	0.578619	0.274	0.204	1.22721e-87	0	CHSY3
7.59197e-92	0.311357	0.274	0.201	1.24372e-87	0	ARHGAP31
3.03765e-91	0.27463	0.594	0.557	4.97628e-87	0	USP3
8.10774e-91	-0.301645	0.068	0.134	1.32821e-86	0	RGS7
8.14093e-91	-0.285381	0.064	0.13	1.33365e-86	0	YPEL5
2.36328e-90	-0.299959	0.09	0.164	3.87152e-86	0	UBAC1
2.37881e-90	-0.867614	0.103	0.177	3.89696e-86	0	ST3GAL5
7.99617e-90	-0.300058	0.303	0.431	1.30993e-85	0	TOMM20
2.69197e-89	0.568862	0.53	0.471	4.40999e-85	0	ZEB2
5.25426e-89	-0.295767	0.423	0.548	8.60753e-85	0	ILF3
1.12194e-88	0.38537	0.365	0.31	1.83796e-84	0	PURG
2.69626e-88	-0.299131	0.262	0.382	4.41702e-84	0	SF3B2
1.13675e-87	0.398403	0.687	0.62	1.86223e-83	0	MEIS2
1.70675e-87	0.353903	0.411	0.361	2.796e-83	0	ATF7
2.45734e-87	-0.40463	0.329	0.453	4.02562e-83	0	EIF5B
3.58951e-87	0.301546	0.48	0.444	5.88033e-83	0	RC3H2
4.62022e-87	0.283671	0.595	0.558	7.56884e-83	0	ACACA
8.2479e-87	0.361053	0.185	0.125	1.35117e-82	0	CPT1C
8.36995e-87	-0.286572	0.351	0.466	1.37117e-82	0	PRIM2
9.60226e-87	0.357805	0.234	0.169	1.57304e-82	0	PHKA1
3.07376e-86	0.268795	0.548	0.523	5.03544e-82	0	KDM5A
3.20626e-86	0.484957	0.294	0.224	5.25249e-82	0	COL12A1
5.25943e-86	0.281576	0.614	0.575	8.616e-82	0	SCMH1
6.60744e-86	0.34946	0.411	0.364	1.08243e-81	0	SMO
7.60698e-86	-0.511364	0.767	0.795	1.24618e-81	0	GNAS
1.07338e-84	0.357018	0.283	0.218	1.75841e-80	0	ATP7A
1.21678e-84	0.264163	0.579	0.557	1.99333e-80	0	YLPM1
1.7961e-84	-0.583435	0.077	0.141	2.94238e-80	0	DPP6
2.00305e-84	0.266268	0.154	0.095	3.28139e-80	0	ZNF700.3
2.92651e-84	-0.452058	0.243	0.34	4.79421e-80	0	FGF13
3.31416e-84	0.338834	0.299	0.235	5.42926e-80	0	SLC25A27
6.37733e-84	0.399752	0.237	0.173	1.04473e-79	0	ZC3H12B
8.5657e-84	0.266363	0.56	0.525	1.40323e-79	0	PPP3CB
9.36425e-84	0.359112	0.391	0.339	1.53405e-79	0	ARNT2
1.13515e-83	-0.289854	0.076	0.141	1.8596e-79	0	AGBL4
1.13977e-83	0.270985	0.566	0.528	1.86718e-79	0	MYO1B
1.21663e-83	0.342488	0.374	0.317	1.99308e-79	0	KDM4C
1.37818e-83	-0.271349	0.178	0.272	2.25774e-79	0	CEP70
4.51223e-83	0.32662	0.452	0.418	7.39194e-79	0	ERI3
4.95914e-83	-0.371121	0.106	0.177	8.12406e-79	0	DOCK9
5.24201e-83	-0.316696	0.166	0.253	8.58746e-79	0	TNFRSF19
7.04357e-83	-0.383248	0.08	0.143	1.15388e-78	0	PLPPR1
1.47198e-82	0.458174	0.25	0.188	2.4114e-78	0	ADAMTS12
3.36057e-82	-0.30382	0.312	0.432	5.50528e-78	0	SSB
3.87571e-82	0.417188	0.319	0.265	6.34919e-78	0	ARHGEF9
4.64318e-82	0.338145	0.473	0.44	7.60647e-78	0	SOS2
1.04995e-81	0.259439	0.422	0.375	1.72002e-77	0	DCAF8
1.48667e-81	-0.424964	0.203	0.306	2.43546e-77	0	RNF10
2.4718e-81	0.267331	0.558	0.527	4.0493e-77	0	MAP2K4
3.06254e-81	-0.25407	0.094	0.162	5.01705e-77	0	ST8SIA1
3.28837e-81	0.483877	0.407	0.344	5.38701e-77	0	ADAMTS19
3.78454e-81	0.513891	0.333	0.269	6.19984e-77	0	EDIL3
4.74015e-81	0.604118	0.165	0.107	7.76532e-77	0	FGF10
5.49044e-81	0.294436	0.525	0.448	8.99444e-77	0	SLC8A1
6.625e-81	0.306871	0.157	0.1	1.08531e-76	0	IGSF10
7.81048e-81	0.344437	0.304	0.243	1.27951e-76	0	FBLN2
8.83624e-81	0.389823	0.299	0.245	1.44755e-76	0	SEC24A
9.82082e-81	-0.338227	0.088	0.154	1.60885e-76	0	ITGA4
1.45614e-80	0.366244	0.411	0.367	2.38546e-76	0	ARMH3
4.51863e-80	0.307579	0.272	0.21	7.40242e-76	0	ALKBH8
5.09485e-80	-0.318365	0.107	0.181	8.34638e-76	0	GCLC
1.50086e-79	0.444965	0.355	0.292	2.4587e-75	0	NRP2
2.18214e-79	0.340035	0.348	0.296	3.57478e-75	0	USP40
3.11772e-79	0.413441	0.276	0.213	5.10744e-75	0	SVEP1
4.06031e-79	0.256099	0.603	0.574	6.6516e-75	0	RASA1
6.16606e-79	0.267673	0.158	0.1	1.01012e-74	0	ZNF34.19
6.2212e-79	0.277251	0.631	0.599	1.01916e-74	0	RFX7
1.05196e-78	-0.307232	0.178	0.27	1.72333e-74	0	AFF1
1.06852e-78	-0.469431	0.204	0.296	1.75045e-74	0	PLS3
3.34903e-78	0.339697	0.401	0.36	5.48638e-74	0	DZIP1
6.34734e-78	0.321434	0.264	0.206	1.03982e-73	0	STX5
7.76935e-78	0.394643	0.42	0.356	1.27277e-73	0	WNT5A
1.00785e-77	0.277473	0.547	0.505	1.65106e-73	0	NRF1
1.92087e-77	0.27706	0.575	0.538	3.14677e-73	0	PCNX1
2.85371e-77	0.34408	0.351	0.304	4.67494e-73	0	POLB
3.10885e-77	0.322801	0.433	0.392	5.09291e-73	0	SPOPL
3.26947e-77	-0.300595	0.334	0.458	5.35605e-73	0	APLP2
3.54067e-77	0.401454	0.578	0.528	5.80032e-73	0	CDH2
4.07336e-77	0.673873	0.5	0.458	6.67298e-73	0	MEIS1
6.78843e-77	0.298049	0.432	0.39	1.11208e-72	0	PRPF39
9.59277e-77	0.267027	0.135	0.082	1.57149e-72	0	SERPINB6.2
1.15222e-76	-0.674755	0.061	0.115	1.88757e-72	0	STMN2
1.87103e-76	0.490497	0.28	0.22	3.06512e-72	0	PDZD2
2.09809e-76	0.319311	0.228	0.169	3.43709e-72	0	PRDM11
4.89319e-76	0.272275	0.585	0.558	8.01603e-72	0	AP3B1
7.03121e-76	0.319503	0.457	0.416	1.15185e-71	0	ARHGEF11
8.15304e-76	0.320665	0.217	0.16	1.33563e-71	0	ACADSB
1.57069e-75	-0.250516	0.226	0.322	2.5731e-71	0	BICD1
1.64795e-75	-0.295136	0.416	0.518	2.69967e-71	0	XRCC5
2.51823e-75	-0.426952	0.153	0.229	4.12536e-71	0	HSPA1B
2.77631e-75	-0.345719	0.112	0.18	4.54814e-71	0	PTPRZ1
3.35207e-75	0.652308	0.211	0.151	5.49137e-71	0	LRRC7
3.49679e-75	0.355522	0.328	0.273	5.72844e-71	0	OPHN1
5.56571e-75	-0.261373	0.152	0.238	9.11775e-71	0	TLN1
6.43456e-75	0.294683	0.493	0.468	1.05411e-70	0	IREB2
2.23632e-74	-0.300535	0.346	0.466	3.66354e-70	0	SUPT16H
3.9665e-74	-0.449662	0.06	0.114	6.49792e-70	0	RTN1
4.33303e-74	0.389852	0.28	0.224	7.09837e-70	0	MSRB3
1.00938e-73	-0.296726	0.147	0.227	1.65356e-69	0	ELMO1
1.06736e-73	0.252491	0.549	0.525	1.74854e-69	0	CUL1
1.2177e-73	0.321141	0.451	0.411	1.99483e-69	0	FLNB
5.74592e-73	0.707911	0.188	0.129	9.41296e-69	0	PCDH11Y
6.21621e-73	0.269212	0.523	0.484	1.01834e-68	0	THADA
6.27508e-73	0.444369	0.285	0.221	1.02798e-68	0	PCDH10
7.98359e-73	0.287731	0.237	0.174	1.30787e-68	0	ITM2A
1.30528e-72	-0.304334	0.218	0.319	2.1383e-68	0	ATXN7L3B
1.46695e-72	-0.380236	0.307	0.409	2.40316e-68	0	FLNA
2.21963e-72	0.340184	0.202	0.147	3.6362e-68	0	DLG4
2.81187e-72	0.373364	0.272	0.212	4.60641e-68	0	NTF3
3.23659e-72	0.274609	0.511	0.479	5.30218e-68	0	EPC2
4.11044e-72	0.312477	0.465	0.438	6.73373e-68	0	ZDHHC17
6.59516e-72	-0.303479	0.065	0.12	1.08042e-67	0	ADAMTS18
1.0647e-71	0.283861	0.514	0.493	1.74419e-67	0	SUPT20H
1.20556e-71	0.317572	0.447	0.41	1.97496e-67	0	CLOCK
1.33776e-71	-0.258135	0.844	0.837	2.19151e-67	0	HNRNPA2B1
1.51339e-71	-0.327274	0.109	0.18	2.47923e-67	0	CMAS
1.63712e-71	0.349917	0.258	0.202	2.68193e-67	0	FAM120C
1.91535e-71	0.310952	0.472	0.441	3.13773e-67	0	GBF1
2.81119e-71	-0.252366	0.1	0.166	4.6053e-67	0	SOX9
2.91509e-71	-0.334471	0.337	0.439	4.7755e-67	0	CD81
3.65883e-71	0.596472	0.244	0.185	5.9939e-67	0	ERG
4.15064e-71	0.387027	0.26	0.197	6.79958e-67	0	TWIST2
5.47699e-71	0.281519	0.593	0.551	8.9724e-67	0	UBE2E2
1.00058e-70	-0.377437	0.54	0.627	1.63915e-66	0	NASP
1.11305e-70	-0.409829	0.148	0.221	1.8234e-66	0	PPM1E
1.94612e-70	0.314881	0.476	0.441	3.18813e-66	0	ELP4
1.98757e-70	-0.276755	0.419	0.533	3.25604e-66	0	HDAC2
3.68609e-70	0.264679	0.485	0.454	6.03856e-66	0	DNAJC13
4.01198e-70	-0.261504	0.076	0.137	6.57243e-66	0	GRINA
4.30805e-70	0.30345	0.391	0.345	7.05744e-66	0	MIA2
4.78973e-70	-0.346901	0.456	0.553	7.84654e-66	0	EIF3E
8.22098e-70	-0.358809	0.139	0.211	1.34676e-65	0	GRIK2
8.3421e-70	0.26932	0.194	0.135	1.3666e-65	0	POT1.1
8.89839e-70	-0.263549	0.111	0.182	1.45773e-65	0	CTSD
1.26985e-69	0.352346	0.308	0.26	2.08027e-65	0	RMDN1
1.29776e-69	0.335686	0.187	0.132	2.126e-65	0	YPEL2
1.61857e-69	0.290739	0.515	0.486	2.65154e-65	0	VPS54
8.25242e-69	-0.293688	0.274	0.379	1.35191e-64	0	DBN1
8.3656e-69	-0.284395	0.057	0.109	1.37045e-64	0	PPP2R2B
8.53668e-69	0.340805	0.358	0.3	1.39848e-64	0	DNM3
1.00322e-68	0.253893	0.548	0.525	1.64348e-64	0	ARHGAP35
1.02957e-68	0.378822	0.204	0.15	1.68665e-64	0	SLC16A2
1.36303e-68	-0.317997	0.231	0.33	2.23292e-64	0	CST3
1.6094e-68	-0.310606	0.059	0.11	2.63652e-64	0	LYPD6B
4.26153e-68	0.270113	0.545	0.505	6.98124e-64	0	CNTLN
4.97762e-68	0.407321	0.167	0.114	8.15434e-64	0	TMEM200A
9.5586e-68	0.27929	0.56	0.526	1.56589e-63	0	SPRED1
9.7694e-68	0.587932	0.185	0.13	1.60042e-63	0	CCBE1
2.18183e-67	0.596155	0.414	0.358	3.57427e-63	0	ALCAM
4.0787e-67	-0.355377	0.169	0.255	6.68173e-63	0	UBE2O
4.13823e-67	0.789441	0.197	0.142	6.77925e-63	0	GRM7
5.02457e-67	0.452097	0.124	0.077	8.23126e-63	0	ALDH1A2
5.97146e-67	0.321482	0.248	0.195	9.78244e-63	0	OCRL
9.59261e-67	0.426611	0.305	0.255	1.57146e-62	0	CPQ
1.40863e-66	-0.259975	0.161	0.237	2.30762e-62	0	MTSS1
1.63983e-66	-0.284341	0.102	0.168	2.68637e-62	0	CAT
2.41199e-66	1.22859	0.199	0.143	3.95131e-62	0	GALNTL6
2.85003e-66	0.43551	0.337	0.278	4.66891e-62	0	NRP1
3.61519e-66	0.45027	0.196	0.142	5.9224e-62	0	SMOC1
6.90271e-66	0.277005	0.452	0.433	1.1308e-61	0	COPA
1.14217e-65	0.333373	0.294	0.243	1.8711e-61	0	METAP1D
2.75021e-65	-0.683004	0.222	0.293	4.5054e-61	0	LGALS1
3.8698e-65	0.396791	0.22	0.161	6.33951e-61	0	LHX8
4.38592e-65	0.757709	0.213	0.157	7.18501e-61	0	ALX1
4.43632e-65	-0.492215	0.704	0.73	7.26757e-61	0	MT-ND1
5.84447e-65	0.309076	0.414	0.381	9.57441e-61	0	RALGAPB
5.91153e-65	0.543555	0.503	0.453	9.68427e-61	0	NLGN1
6.10842e-65	0.458058	0.259	0.2	1.00068e-60	0	TNC
7.58565e-65	0.298071	0.648	0.61	1.24268e-60	0	LRBA
7.79185e-65	0.292979	0.425	0.378	1.27646e-60	0	SLC10A7
8.12907e-65	0.340435	0.278	0.23	1.3317e-60	0	NFATC4
9.04686e-65	0.312033	0.152	0.1	1.48206e-60	0	FRK
9.29531e-65	-0.29649	0.333	0.436	1.52276e-60	0	SSR2
2.68447e-64	-1.14815	0.132	0.196	4.39769e-60	0	RBFOX1
2.94008e-64	0.255856	0.344	0.29	4.81645e-60	0	ITGB5
3.02062e-64	-1.25816	0.127	0.192	4.94838e-60	0	NRXN3
3.61305e-64	0.314968	0.451	0.42	5.91891e-60	0	C11orf49
3.70374e-64	0.544536	0.262	0.206	6.06747e-60	0	SPOCK3
1.12197e-63	0.3197	0.328	0.284	1.83802e-59	0	ZZEF1
2.27639e-63	0.313714	0.431	0.398	3.72918e-59	0	DZIP3
2.5518e-63	-0.392883	0.055	0.103	4.18035e-59	0	MOXD1
3.97172e-63	0.271483	0.445	0.416	6.50647e-59	0	RNF216
4.7275e-63	0.317943	0.148	0.099	7.74459e-59	0	GRIK4
5.11928e-63	0.397507	0.697	0.669	8.38641e-59	0	PBX3
5.46192e-63	0.38957	0.403	0.364	8.94772e-59	0	SDC2
5.70063e-63	-0.314369	0.499	0.604	9.33877e-59	0	CTNNB1
6.46138e-63	-0.285055	0.262	0.357	1.0585e-58	0	LMO4
6.78252e-63	0.570232	0.145	0.095	1.11111e-58	0	TLL1
3.85758e-62	0.284287	0.518	0.497	6.31949e-58	0	PKD2
4.90098e-62	0.266053	0.505	0.477	8.02878e-58	0	ANO6
5.87937e-62	0.675206	0.121	0.075	9.63158e-58	0	COL8A1
1.83886e-61	0.257011	0.727	0.696	3.01242e-57	0	MED13L
3.77515e-61	-0.367478	0.078	0.132	6.18445e-57	0	ARHGAP18
4.43686e-60	0.263129	0.528	0.51	7.26847e-56	0	RANBP9
5.28457e-60	0.250257	0.531	0.514	8.65718e-56	0	PCMTD1
5.98976e-60	0.288544	0.175	0.122	9.81242e-56	0	EGFL6
9.07323e-60	0.297528	0.311	0.264	1.48638e-55	0	CDC37L1
1.1257e-59	0.311552	0.4	0.366	1.84412e-55	0	ATXN7L1
1.16933e-59	-0.323656	0.357	0.466	1.91559e-55	0	ITM2B
1.26219e-59	0.445556	0.248	0.198	2.06771e-55	0	ADAMTS20
2.88211e-59	0.461381	0.391	0.335	4.72147e-55	0	HS6ST2
4.21905e-59	0.255483	0.436	0.395	6.91164e-55	0	USP37
4.36785e-59	-0.270836	0.424	0.543	7.15541e-55	0	SMARCA5
5.18236e-59	-0.278245	0.311	0.424	8.48975e-55	0	METAP2
5.36367e-59	-0.403658	0.163	0.24	8.78677e-55	0	CTSB
1.47169e-58	-0.318734	0.348	0.444	2.41092e-54	0	DAAM1
2.15947e-58	0.29179	0.438	0.391	3.53764e-54	0	DLG2
2.80192e-58	0.290748	0.572	0.544	4.59011e-54	0	TLE4
7.96491e-58	0.376574	0.469	0.439	1.30481e-53	0	SPATS2L
1.29106e-57	0.278443	0.457	0.43	2.11502e-53	0	GTF2IRD1
3.4791e-57	0.344868	0.368	0.335	5.69945e-53	0	ULK2
4.42213e-57	0.465941	0.319	0.276	7.24434e-53	0	GAS2
6.27386e-57	0.435005	0.184	0.135	1.02778e-52	0	PCDH19
8.07528e-57	-2.98377	0.473	0.369	1.32289e-52	0	HBA1
1.41057e-56	0.269614	0.489	0.465	2.3108e-52	0	ARHGAP12
1.46707e-56	0.289272	0.283	0.236	2.40336e-52	0	ADGRA2
1.86312e-56	0.258808	0.497	0.472	3.05216e-52	0	CBFB
2.59004e-56	-0.392454	0.614	0.673	4.243e-52	0	MT-ND2
2.803e-56	-0.302317	0.505	0.595	4.59187e-52	0	CLASP2
3.34673e-56	0.311937	0.403	0.374	5.48261e-52	0	CHM
3.3709e-56	-0.277957	0.079	0.13	5.52221e-52	0	PRKCH
4.32135e-56	0.315359	0.365	0.334	7.07923e-52	0	PDXDC1
5.22359e-56	-0.385713	0.116	0.176	8.55729e-52	0	ELAVL2
9.66549e-56	0.277218	0.219	0.169	1.5834e-51	0	TRIM35
1.21508e-55	0.31661	0.337	0.294	1.99054e-51	0	NFKB1
1.36532e-55	0.282666	0.451	0.412	2.23667e-51	0	NAALADL2
2.05939e-55	-0.300637	0.643	0.714	3.37369e-51	0	DDX5
3.22909e-55	-0.288456	0.173	0.245	5.2899e-51	0	ELF1
9.06869e-55	0.435277	0.2	0.152	1.48563e-50	0	HS3ST3A1
1.17625e-54	0.251057	0.42	0.372	1.92693e-50	0	ARHGAP10
1.18126e-54	-0.343231	0.114	0.173	1.93514e-50	0	EYA2
3.37532e-54	-0.267781	0.101	0.159	5.52945e-50	0	FAM104B
3.97751e-54	0.390424	0.425	0.375	6.51595e-50	0	HDAC9
4.33307e-54	0.309498	0.176	0.131	7.09844e-50	0	GRIK5
4.36739e-54	0.299472	0.258	0.213	7.15466e-50	0	ST3GAL4
8.69899e-54	-0.468676	0.148	0.215	1.42507e-49	0	SERINC3
8.9492e-54	-0.424582	0.144	0.205	1.46606e-49	0	SEMA3D
1.1215e-53	-0.349733	0.12	0.178	1.83724e-49	0	KCTD12
1.53079e-53	0.255737	0.493	0.474	2.50774e-49	0	AGO3
2.11233e-53	-0.635567	0.385	0.463	3.46043e-49	0	MAP1B
2.40338e-53	0.25964	0.357	0.324	3.93722e-49	0	TEAD2
3.6947e-53	-0.398024	0.204	0.288	6.05267e-49	0	HIPK1
3.90346e-53	0.488714	0.128	0.085	6.39465e-49	0	TENM1
5.19582e-53	-0.253045	0.418	0.521	8.5118e-49	0	ARHGAP21
8.91257e-53	0.302728	0.52	0.5	1.46006e-48	0	GTDC1
1.4396e-52	0.303061	0.419	0.396	2.35835e-48	0	ATRN
1.69629e-52	0.27933	0.489	0.473	2.77887e-48	0	SHPRH
2.70845e-52	0.266141	0.359	0.321	4.43698e-48	0	LIMA1
6.03366e-52	0.295687	0.276	0.23	9.88434e-48	0	LRRC17
7.32901e-52	0.4305	0.436	0.401	1.20064e-47	0	PTCH1
1.47648e-51	-0.612989	0.13	0.192	2.41877e-47	0	ACKR3
1.68664e-51	0.37892	0.156	0.112	2.76305e-47	0	HS3ST3B1
7.50354e-51	0.255222	0.468	0.458	1.22923e-46	0	TP53BP1
1.18935e-50	0.267838	0.423	0.404	1.9484e-46	0	TRIP11
1.5129e-50	-0.335727	0.456	0.561	2.47844e-46	0	EIF3A
1.78702e-50	0.262594	0.531	0.519	2.92749e-46	0	TBCK
1.87285e-50	0.666702	0.217	0.166	3.0681e-46	0	PCDH15
2.40302e-50	-0.468579	0.144	0.209	3.93663e-46	0	TRAK2
2.55722e-50	0.485751	0.321	0.282	4.18924e-46	0	DOK6
2.80405e-50	-0.331471	0.137	0.199	4.59359e-46	0	STARD13
2.84905e-50	0.2672	0.461	0.435	4.66731e-46	0	PPP1R12B
3.12394e-50	0.507807	0.26	0.212	5.11764e-46	0	EGFR
3.70513e-50	-0.285242	0.33	0.428	6.06974e-46	0	GNAI2
3.84764e-50	0.27713	0.496	0.486	6.30321e-46	0	CWC27
6.15094e-50	-0.346703	0.391	0.501	1.00765e-45	0	BSG
1.00665e-49	0.302987	0.373	0.345	1.6491e-45	0	ST7L
1.42916e-49	0.330792	0.321	0.268	2.34125e-45	0	SAMD5
1.87349e-49	-0.357593	0.484	0.551	3.06915e-45	0	NREP
3.31626e-49	0.256634	0.463	0.443	5.4327e-45	0	AAK1
4.03118e-49	0.306489	0.296	0.26	6.60388e-45	0	RCBTB1
4.59705e-49	0.269292	0.346	0.306	7.53089e-45	0	DEPDC5
5.28392e-49	-0.423443	0.106	0.159	8.65612e-45	0	SNTB1
1.1894e-48	-0.916471	0.105	0.156	1.94848e-44	0	FECH
2.03162e-48	0.276006	0.41	0.388	3.32819e-44	0	HIP1
3.51646e-48	0.305113	0.335	0.301	5.76067e-44	0	ZNF280C
3.92335e-48	0.314281	0.375	0.348	6.42723e-44	0	PTPN9
4.34289e-48	0.253453	0.471	0.459	7.11452e-44	0	SCFD1
5.9879e-48	0.283205	0.269	0.227	9.80938e-44	0	AMN1
8.18286e-48	0.325242	0.255	0.216	1.34052e-43	0	FOXP4
1.07697e-47	0.280059	0.417	0.396	1.7643e-43	0	MAP3K2
1.1729e-47	-0.286094	0.117	0.173	1.92144e-43	0	CPEB3
1.77091e-47	0.302816	0.345	0.32	2.9011e-43	0	EXT2
2.05598e-47	0.253371	0.455	0.446	3.36811e-43	0	SEC31A
3.4898e-47	0.282384	0.417	0.4	5.71699e-43	0	RIMKLB
4.20315e-47	0.456167	0.159	0.114	6.88561e-43	0	NRK
6.95625e-47	0.271705	0.435	0.419	1.13957e-42	0	UBE2W
9.06945e-47	0.259111	0.504	0.488	1.48576e-42	0	SCAPER
1.4284e-46	0.262964	0.43	0.397	2.34e-42	0	ST7
1.43286e-46	0.262132	0.4	0.376	2.34732e-42	0	EPS15L1
1.46554e-46	0.48371	0.227	0.182	2.40085e-42	0	BMP5
1.57229e-46	0.361612	0.203	0.157	2.57572e-42	0	ADCY2
2.41889e-46	0.639979	0.168	0.124	3.96262e-42	0	CDH18
2.6827e-46	0.506613	0.173	0.131	4.3948e-42	0	PAPPA
3.28575e-46	0.303773	0.253	0.215	5.38271e-42	0	GUF1
4.37379e-46	-0.391626	0.536	0.621	7.16515e-42	0	FRYL
7.99227e-46	-0.432639	0.311	0.404	1.30929e-41	0	CLCN3
8.79245e-46	0.281853	0.382	0.345	1.44038e-41	0	IQGAP2
9.38568e-46	0.271961	0.422	0.399	1.53756e-41	0	TASP1
9.70124e-46	0.464274	0.192	0.148	1.58926e-41	0	NDNF
1.12632e-45	0.285535	0.234	0.193	1.84514e-41	0	CDIP1
1.21063e-45	-0.314731	0.39	0.466	1.98325e-41	0	ZFP36L1
1.54501e-45	0.287979	0.483	0.468	2.53103e-41	0	RAP1GDS1
1.55886e-45	0.30138	0.36	0.33	2.55373e-41	0	ATXN7
2.66512e-45	0.286574	0.232	0.191	4.366e-41	0	MTIF2
2.79826e-45	0.258848	0.415	0.388	4.58412e-41	0	INO80
3.10255e-45	0.302872	0.246	0.207	5.08259e-41	0	TMEM87B
3.5559e-45	0.303635	0.31	0.279	5.82528e-41	0	DDHD2
3.90395e-45	0.365077	0.308	0.259	6.39545e-41	0	EDA
5.26838e-45	0.268878	0.44	0.426	8.63066e-41	0	DENND6A
5.55609e-45	0.318604	0.312	0.285	9.10199e-41	0	DHX57
7.88311e-45	-0.505808	0.088	0.134	1.29141e-40	0	FAM117A
8.04823e-45	0.318319	0.279	0.247	1.31846e-40	0	ATAT1
1.06077e-44	0.359264	0.248	0.208	1.73775e-40	0	EEPD1
1.63218e-44	0.26692	0.449	0.439	2.67383e-40	0	KMT5B
2.37761e-44	0.274192	0.369	0.344	3.895e-40	0	CHIC2
3.53922e-44	0.303351	0.359	0.335	5.79795e-40	0	CEPT1
6.01432e-44	-0.329461	0.116	0.168	9.85266e-40	0	SLC44A5
1.4312e-43	0.271786	0.504	0.498	2.34459e-39	0	STAU2
1.51057e-43	0.286232	0.382	0.359	2.47462e-39	0	IQCB1
2.26505e-43	0.253898	0.416	0.399	3.7106e-39	0	VPS13D
2.61058e-43	0.271239	0.48	0.471	4.27664e-39	0	RYBP
2.82986e-43	0.355426	0.419	0.379	4.63588e-39	0	EYA1
4.59298e-43	0.270789	0.459	0.443	7.52421e-39	0	PDSS2
4.94615e-43	0.291798	0.331	0.304	8.10278e-39	0	RCBTB2
5.00854e-43	0.324477	0.285	0.25	8.20499e-39	0	SNX24
5.78438e-43	-0.252984	0.179	0.248	9.47596e-39	0	RPL22L1
1.07923e-42	0.332361	0.326	0.294	1.76799e-38	0	ADAM22
1.27306e-42	0.302645	0.381	0.353	2.08552e-38	0	RPS6KA5
2.25157e-42	0.323754	0.346	0.318	3.68852e-38	0	RIN2
2.39331e-42	0.257042	0.146	0.107	3.92072e-38	0	OGN
5.3191e-42	-0.254127	0.203	0.271	8.71374e-38	0	TIMP3
8.30074e-42	0.300424	0.311	0.284	1.35983e-37	0	CRTC3
1.21616e-41	-0.258386	0.338	0.424	1.99232e-37	0	TJP1
1.41469e-41	0.298111	0.209	0.172	2.31755e-37	0	ZMYM6
1.72416e-41	0.265913	0.102	0.069	2.82452e-37	0	HMGCLL1
1.88042e-41	-0.50787	0.46	0.36	3.0805e-37	0	RPSAP58
2.53001e-41	0.590307	0.198	0.153	4.14467e-37	0	KIRREL3
2.89796e-41	0.74219	0.36	0.332	4.74743e-37	0	CNTN4
2.93473e-41	0.307253	0.282	0.251	4.80768e-37	0	FBXW4
2.95844e-41	0.258346	0.245	0.207	4.84651e-37	0	DUSP11
4.83956e-41	0.253212	0.48	0.466	7.92816e-37	0	MRTFB
5.16068e-41	0.25949	0.458	0.453	8.45422e-37	0	NCOA6
5.72333e-41	0.278919	0.245	0.208	9.37596e-37	0	CDK7
6.28106e-41	0.39568	0.205	0.166	1.02896e-36	0	EFEMP1
6.67092e-41	0.393536	0.436	0.425	1.09283e-36	0	BBS9
1.14574e-40	0.259938	0.339	0.312	1.87695e-36	0	LAMP2
1.75285e-40	0.263165	0.411	0.397	2.87151e-36	0	SNAPC3
2.68217e-40	0.275186	0.39	0.375	4.39393e-36	0	VPS41
2.98256e-40	-0.408899	0.066	0.107	4.88603e-36	0	APOE
5.34182e-40	0.74114	0.298	0.261	8.75098e-36	0	NEGR1
7.96393e-40	0.262391	0.184	0.147	1.30465e-35	0	AXL
1.04936e-39	0.254275	0.488	0.483	1.71907e-35	0	MON2
1.24609e-39	-1.74845	0.102	0.143	2.04134e-35	0	NUDT4B
1.31482e-39	0.256311	0.176	0.138	2.15394e-35	0	PDZD4
1.48255e-39	0.260633	0.5	0.499	2.42872e-35	0	PIBF1
1.92052e-39	0.303361	0.322	0.291	3.14619e-35	0	RNF217
3.35138e-39	0.274585	0.274	0.241	5.49023e-35	0	TUBGCP5
6.4872e-39	0.624595	0.297	0.264	1.06273e-34	0	TMTC1
8.46383e-39	0.439024	0.241	0.199	1.38654e-34	0	SYNPO2
1.6098e-38	0.305656	0.284	0.255	2.63718e-34	0	NF2
2.07911e-38	0.251855	0.408	0.387	3.40599e-34	0	ST3GAL3
2.86442e-38	0.304645	0.372	0.338	4.6925e-34	0	HECW2
3.72771e-38	0.263382	0.377	0.341	6.10673e-34	0	LHFPL6
8.30757e-38	0.266085	0.232	0.195	1.36095e-33	0	ARHGAP39
1.11171e-37	-0.314479	0.283	0.367	1.8212e-33	0	FOXO3
1.85907e-37	0.256794	0.417	0.406	3.04553e-33	0	PIKFYVE
2.28241e-37	0.294217	0.316	0.292	3.73904e-33	0	CSAD
2.96228e-37	0.276484	0.236	0.202	4.85281e-33	0	STYX
5.51323e-37	-0.47654	0.071	0.109	9.03178e-33	0	NEBL
1.82456e-36	-0.70839	0.141	0.192	2.98899e-32	0	CPEB4
2.03486e-36	0.266135	0.259	0.227	3.33351e-32	0	SYNJ2BP
2.94093e-36	0.268634	0.211	0.177	4.81783e-32	0	RNF122
[truncated: 33,992 more rows]

## Sheet: GOenrichment
ID	Description			pvalue	p.adjust	qvalue	geneID	Count	Cluster
GO:0035107	appendage morphogenesis			4.56313e-09	5.66741e-06	2.14227e-06	FBN2/CACNA1C/PRRX1/GPC3/AFF3/ROR2/GLI3/EXT1	8	0
GO:0035108	limb morphogenesis			4.56313e-09	5.66741e-06	2.14227e-06	FBN2/CACNA1C/PRRX1/GPC3/AFF3/ROR2/GLI3/EXT1	8	0
GO:0048736	appendage development			2.52188e-08	3.13218e-05	5.91979e-06	FBN2/CACNA1C/PRRX1/GPC3/AFF3/ROR2/GLI3/EXT1	8	0
GO:0060173	limb development			2.52188e-08	3.13218e-05	5.91979e-06	FBN2/CACNA1C/PRRX1/GPC3/AFF3/ROR2/GLI3/EXT1	8	0
GO:0030326	embryonic limb morphogenesis			4.20607e-08	5.22394e-05	6.58213e-06	FBN2/CACNA1C/PRRX1/GPC3/AFF3/ROR2/GLI3	7	0
GO:0035113	embryonic appendage morphogenesis			4.20607e-08	5.22394e-05	6.58213e-06	FBN2/CACNA1C/PRRX1/GPC3/AFF3/ROR2/GLI3	7	0
GO:0007409	axonogenesis			2.72916e-07	0.000338961	3.66076e-05	CDH11/NFIB/PALLD/EFNA5/KALRN/AUTS2/ROBO1/GLI3/EXT1/ANK3	10	0
GO:0061564	axon development			6.80607e-07	0.000845314	7.98818e-05	CDH11/NFIB/PALLD/EFNA5/KALRN/AUTS2/ROBO1/GLI3/EXT1/ANK3	10	0
GO:0007411	axon guidance			3.86007e-06	0.00479421	0.000373361	NFIB/PALLD/EFNA5/KALRN/ROBO1/GLI3/EXT1	7	0
GO:0097485	neuron projection guidance			3.97637e-06	0.00493866	0.000373361	NFIB/PALLD/EFNA5/KALRN/ROBO1/GLI3/EXT1	7	0
GO:0060840	artery development			6.90299e-06	0.00857352	0.000589231	PRRX1/ROBO1/GLI3/ADAMTS6/AKT3	5	0
GO:0001501	skeletal system development			1.0597e-05	0.0131614	0.000829166	FBN2/CDH11/NFIB/PRRX1/PDGFRA/ROR2/GLI3/EXT1/COL1A2	9	0
GO:0001503	ossification			1.38773e-05	0.0172356	0.00100231	FBN2/CDH11/GPC3/DDR2/ROR2/GLI3/EXT1/COL1A2	8	0
GO:0060071	Wnt signaling pathway, planar cell polarity pathway			1.70094e-05	0.0211257	0.00114078	GPC3/MLLT3/ROR2/PRICKLE2	4	0
GO:0030282	bone mineralization			2.18681e-05	0.0271601	0.00134251	FBN2/GPC3/DDR2/ROR2/COL1A2	5	0
GO:0090175	regulation of establishment of planar polarity			2.28768e-05	0.028413	0.00134251	GPC3/MLLT3/ROR2/PRICKLE2	4	0
GO:2000027	regulation of animal organ morphogenesis			3.40981e-05	0.0423498	0.00188331	GPC3/MLLT3/ROBO1/ROR2/PRICKLE2	5	0
GO:0090090	negative regulation of canonical Wnt signaling pathway			3.8211e-05	0.0474581	0.0018937	RBMS3/GPC3/MLLT3/ROR2/GLI3	5	0
GO:0048705	skeletal system morphogenesis			3.83198e-05	0.0475932	0.0018937	FBN2/PRRX1/PDGFRA/ROR2/GLI3/EXT1	6	0
GO:0007059	chromosome segregation			4.25425e-31	6.04528e-28	5.1454e-28	BRCA1/TOP2A/KNL1/CDCA2/ECT2/BRIP1/RAD18/CENPK/MKI67/HJURP/KNTC1/SMC4/NCAPD2/NDC80/STAG1/BUB1/ZWILCH/KIF18A/CENPE/CDK5RAP2/KIF23/KIF4A/TTK/KIF18B/RACGAP1/MAD1L1/NCAPG2/KIF14/ESCO2/CENPF	30	1
GO:0000280	nuclear division			1.58491e-30	2.25215e-27	9.58452e-28	KIF15/TOP2A/KIF11/CDCA2/BRIP1/CENPK/MKI67/KNTC1/SMC4/NCAPD2/NDC80/STAG1/ANLN/RAD54B/BUB1/ZWILCH/KIF18A/CENPE/CDK5RAP2/CEP192/KIF23/KIF4A/TTK/RAD51B/KIF18B/RACGAP1/MAD1L1/KIF20B/NCAPG2/TPX2/KIF14/CENPF	32	1
GO:0140014	mitotic nuclear division			9.25356e-30	1.31493e-26	3.73065e-27	KIF15/KIF11/CDCA2/CENPK/MKI67/KNTC1/SMC4/NCAPD2/NDC80/STAG1/ANLN/BUB1/ZWILCH/KIF18A/CENPE/CDK5RAP2/CEP192/KIF23/KIF4A/TTK/KIF18B/RACGAP1/MAD1L1/KIF20B/NCAPG2/TPX2/KIF14/CENPF	28	1
GO:0048285	organelle fission			4.54028e-29	6.45174e-26	1.37284e-26	KIF15/TOP2A/KIF11/CDCA2/BRIP1/CENPK/MKI67/KNTC1/SMC4/NCAPD2/NDC80/STAG1/ANLN/RAD54B/BUB1/ZWILCH/KIF18A/CENPE/CDK5RAP2/CEP192/KIF23/KIF4A/TTK/RAD51B/KIF18B/RACGAP1/MAD1L1/KIF20B/NCAPG2/TPX2/KIF14/CENPF	32	1
GO:0098813	nuclear chromosome segregation			3.84081e-26	5.4578e-23	9.29073e-24	TOP2A/KNL1/ECT2/BRIP1/CENPK/KNTC1/SMC4/NCAPD2/NDC80/STAG1/BUB1/ZWILCH/KIF18A/CENPE/CDK5RAP2/KIF23/KIF4A/TTK/KIF18B/RACGAP1/MAD1L1/NCAPG2/KIF14/ESCO2/CENPF	25	1
GO:0000819	sister chromatid segregation			8.39224e-25	1.19254e-21	1.6917e-22	TOP2A/CENPK/KNTC1/SMC4/NCAPD2/NDC80/STAG1/BUB1/ZWILCH/KIF18A/CENPE/CDK5RAP2/KIF23/KIF4A/TTK/KIF18B/RACGAP1/MAD1L1/NCAPG2/KIF14/ESCO2/CENPF	22	1
GO:0000070	mitotic sister chromatid segregation			1.52079e-21	2.16104e-18	2.62764e-19	CENPK/KNTC1/SMC4/NCAPD2/NDC80/BUB1/ZWILCH/KIF18A/CENPE/CDK5RAP2/KIF23/KIF4A/TTK/KIF18B/RACGAP1/MAD1L1/NCAPG2/KIF14/CENPF	19	1
GO:1901987	regulation of cell cycle phase transition			1.9299e-16	2.74239e-13	2.91771e-14	BRCA1/EZH2/BRIP1/BLM/KNTC1/ATAD5/NDC80/ANLN/BUB1/ZWILCH/CENPE/CDK5RAP2/DTL/TTK/RAD51B/MAD1L1/DNA2/TOPBP1/KIF14/CENPF	20	1
GO:0044770	cell cycle phase transition			5.41529e-15	7.69513e-12	7.2774e-13	BRCA1/EZH2/BRIP1/BLM/KNTC1/ATAD5/NDC80/ANLN/BUB1/ZWILCH/CENPE/CDK5RAP2/DTL/TTK/RAD51B/MAD1L1/DNA2/CCNF/TOPBP1/KIF14/CENPF	21	1
GO:0051983	regulation of chromosome segregation			7.25433e-15	1.03084e-11	8.53367e-13	CDCA2/RAD18/MKI67/KNTC1/NDC80/BUB1/ZWILCH/CENPE/CDK5RAP2/TTK/MAD1L1/CENPF	12	1
GO:0007346	regulation of mitotic cell cycle			8.02241e-15	1.13998e-11	8.53367e-13	BRCA1/EZH2/CDCA2/BLM/MKI67/KNTC1/NDC80/ANLN/BUB1/ZWILCH/CENPE/CDK5RAP2/DTL/TTK/RAD51B/MAD1L1/KIF20B/TOPBP1/KIF14/CENPF	20	1
GO:1901990	regulation of mitotic cell cycle phase transition			8.46683e-15	1.20314e-11	8.53367e-13	BRCA1/EZH2/BLM/KNTC1/NDC80/ANLN/BUB1/ZWILCH/CENPE/CDK5RAP2/DTL/TTK/RAD51B/MAD1L1/TOPBP1/KIF14/CENPF	17	1
GO:1902850	microtubule cytoskeleton organization involved in mitosis			1.10863e-14	1.57536e-11	1.03143e-12	KIF15/KIF11/STIL/NDC80/STAG1/CENPE/CDK5RAP2/CEP192/KIF23/KIF4A/TTK/RACGAP1/TPX2/MCPH1	14	1
GO:0000075	cell cycle checkpoint signaling			6.39457e-14	9.08669e-11	5.52434e-12	BRCA1/BRIP1/BLM/KNTC1/NDC80/BUB1/ZWILCH/CDK5RAP2/DTL/TTK/MAD1L1/DNA2/TOPBP1/CENPF	14	1
GO:0010948	negative regulation of cell cycle process			1.08964e-13	1.54838e-10	8.78593e-12	BRCA1/EZH2/BRIP1/BLM/KNTC1/NDC80/BUB1/ZWILCH/CDK5RAP2/DTL/TTK/MAD1L1/DNA2/CCNF/TOPBP1/CENPF	16	1
GO:1901988	negative regulation of cell cycle phase transition			1.65225e-13	2.34785e-10	1.24897e-11	BRCA1/EZH2/BRIP1/BLM/KNTC1/NDC80/BUB1/ZWILCH/CDK5RAP2/DTL/TTK/MAD1L1/DNA2/TOPBP1/CENPF	15	1
GO:0044772	mitotic cell cycle phase transition			3.16404e-13	4.49609e-10	2.25107e-11	BRCA1/EZH2/BLM/KNTC1/NDC80/ANLN/BUB1/ZWILCH/CENPE/CDK5RAP2/DTL/TTK/RAD51B/MAD1L1/CCNF/TOPBP1/KIF14/CENPF	18	1
GO:0007052	mitotic spindle organization			5.26621e-13	7.48328e-10	3.53852e-11	KIF15/KIF11/STIL/NDC80/STAG1/CENPE/CEP192/KIF23/KIF4A/TTK/RACGAP1/TPX2	12	1
GO:1901991	negative regulation of mitotic cell cycle phase transition			5.73248e-13	8.14586e-10	3.6491e-11	BRCA1/EZH2/BLM/KNTC1/NDC80/BUB1/ZWILCH/CDK5RAP2/DTL/TTK/MAD1L1/TOPBP1/CENPF	13	1
GO:0007093	mitotic cell cycle checkpoint signaling			1.18135e-12	1.6787e-09	7.14406e-11	BRCA1/BLM/KNTC1/NDC80/BUB1/ZWILCH/CDK5RAP2/DTL/TTK/MAD1L1/TOPBP1/CENPF	12	1
GO:0007088	regulation of mitotic nuclear division			6.26147e-12	8.89754e-09	3.60623e-10	CDCA2/MKI67/KNTC1/NDC80/BUB1/ZWILCH/CDK5RAP2/TTK/MAD1L1/KIF20B/CENPF	11	1
GO:0045786	negative regulation of cell cycle			7.8058e-12	1.1092e-08	3.93355e-10	BRCA1/EZH2/BRIP1/BLM/KNTC1/NDC80/BUB1/ZWILCH/CDK5RAP2/DTL/TTK/MAD1L1/DNA2/CCNF/TOPBP1/CENPF	16	1
GO:0007094	mitotic spindle assembly checkpoint signaling			8.13071e-12	1.15537e-08	3.93355e-10	KNTC1/NDC80/BUB1/ZWILCH/CDK5RAP2/TTK/MAD1L1/CENPF	8	1
GO:0071173	spindle assembly checkpoint signaling			8.13071e-12	1.15537e-08	3.93355e-10	KNTC1/NDC80/BUB1/ZWILCH/CDK5RAP2/TTK/MAD1L1/CENPF	8	1
GO:0071174	mitotic spindle checkpoint signaling			8.13071e-12	1.15537e-08	3.93355e-10	KNTC1/NDC80/BUB1/ZWILCH/CDK5RAP2/TTK/MAD1L1/CENPF	8	1
GO:0030071	regulation of mitotic metaphase/anaphase transition			1.01063e-11	1.4361e-08	4.6282e-10	KNTC1/NDC80/BUB1/ZWILCH/CENPE/CDK5RAP2/TTK/MAD1L1/CENPF	9	1
GO:0031577	spindle checkpoint signaling			1.03319e-11	1.46816e-08	4.6282e-10	KNTC1/NDC80/BUB1/ZWILCH/CDK5RAP2/TTK/MAD1L1/CENPF	8	1
GO:0140694	non-membrane-bounded organelle assembly			1.16702e-11	1.65834e-08	5.04102e-10	BRCA1/KIF15/KIF11/CENPK/STIL/KNTC1/STAG1/ANLN/CENPE/CDK5RAP2/CEP192/KIF23/KIF4A/RACGAP1/TPX2/CENPF	16	1
GO:0045841	negative regulation of mitotic metaphase/anaphase transition			1.30343e-11	1.85218e-08	5.4361e-10	KNTC1/NDC80/BUB1/ZWILCH/CDK5RAP2/TTK/MAD1L1/CENPF	8	1
GO:0007091	metaphase/anaphase transition of mitotic cell cycle			1.40025e-11	1.98976e-08	5.64523e-10	KNTC1/NDC80/BUB1/ZWILCH/CENPE/CDK5RAP2/TTK/MAD1L1/CENPF	9	1
GO:0033046	negative regulation of sister chromatid segregation			1.6332e-11	2.32078e-08	5.6698e-10	KNTC1/NDC80/BUB1/ZWILCH/CDK5RAP2/TTK/MAD1L1/CENPF	8	1
GO:0033048	negative regulation of mitotic sister chromatid segregation			1.6332e-11	2.32078e-08	5.6698e-10	KNTC1/NDC80/BUB1/ZWILCH/CDK5RAP2/TTK/MAD1L1/CENPF	8	1
GO:2000816	negative regulation of mitotic sister chromatid separation			1.6332e-11	2.32078e-08	5.6698e-10	KNTC1/NDC80/BUB1/ZWILCH/CDK5RAP2/TTK/MAD1L1/CENPF	8	1
GO:0010965	regulation of mitotic sister chromatid separation			1.64074e-11	2.33149e-08	5.6698e-10	KNTC1/NDC80/BUB1/ZWILCH/CENPE/CDK5RAP2/TTK/MAD1L1/CENPF	9	1
GO:1902099	regulation of metaphase/anaphase transition of cell cycle			1.64074e-11	2.33149e-08	5.6698e-10	KNTC1/NDC80/BUB1/ZWILCH/CENPE/CDK5RAP2/TTK/MAD1L1/CENPF	9	1
GO:1902100	negative regulation of metaphase/anaphase transition of cell cycle			2.03328e-11	2.88928e-08	6.83109e-10	KNTC1/NDC80/BUB1/ZWILCH/CDK5RAP2/TTK/MAD1L1/CENPF	8	1
GO:0044784	metaphase/anaphase transition of cell cycle			2.23349e-11	3.17379e-08	6.9861e-10	KNTC1/NDC80/BUB1/ZWILCH/CENPE/CDK5RAP2/TTK/MAD1L1/CENPF	9	1
GO:0051306	mitotic sister chromatid separation			2.23349e-11	3.17379e-08	6.9861e-10	KNTC1/NDC80/BUB1/ZWILCH/CENPE/CDK5RAP2/TTK/MAD1L1/CENPF	9	1
GO:0051304	chromosome separation			2.2527e-11	3.20108e-08	6.9861e-10	TOP2A/KNTC1/NDC80/BUB1/ZWILCH/CENPE/CDK5RAP2/TTK/MAD1L1/CENPF	10	1
GO:0051985	negative regulation of chromosome segregation			2.51601e-11	3.57526e-08	7.42208e-10	KNTC1/NDC80/BUB1/ZWILCH/CDK5RAP2/TTK/MAD1L1/CENPF	8	1
GO:1905819	negative regulation of chromosome separation			2.51601e-11	3.57526e-08	7.42208e-10	KNTC1/NDC80/BUB1/ZWILCH/CDK5RAP2/TTK/MAD1L1/CENPF	8	1
GO:0045930	negative regulation of mitotic cell cycle			2.67823e-11	3.80576e-08	7.7125e-10	BRCA1/EZH2/BLM/KNTC1/NDC80/BUB1/ZWILCH/CDK5RAP2/DTL/TTK/MAD1L1/TOPBP1/CENPF	13	1
GO:0033047	regulation of mitotic sister chromatid segregation			3.0955e-11	4.3987e-08	8.7068e-10	KNTC1/NDC80/BUB1/ZWILCH/CDK5RAP2/TTK/MAD1L1/CENPF	8	1
GO:0033045	regulation of sister chromatid segregation			4.61364e-11	6.55598e-08	1.24002e-09	KNTC1/NDC80/BUB1/ZWILCH/CENPE/CDK5RAP2/TTK/MAD1L1/CENPF	9	1
GO:1905818	regulation of chromosome separation			4.61364e-11	6.55598e-08	1.24002e-09	KNTC1/NDC80/BUB1/ZWILCH/CENPE/CDK5RAP2/TTK/MAD1L1/CENPF	9	1
GO:0034508	centromere complex assembly			5.35842e-11	7.61431e-08	1.40888e-09	CENPP/CENPK/HJURP/KNTC1/CENPI/CENPE/CENPF	7	1
GO:0051783	regulation of nuclear division			5.7088e-11	8.1122e-08	1.46907e-09	CDCA2/MKI67/KNTC1/NDC80/BUB1/ZWILCH/CDK5RAP2/TTK/MAD1L1/KIF20B/CENPF	11	1
GO:0007051	spindle organization			6.20706e-11	8.82023e-08	1.56402e-09	KIF15/KIF11/STIL/NDC80/STAG1/CENPE/CEP192/KIF23/KIF4A/TTK/RACGAP1/TPX2	12	1
GO:0045839	negative regulation of mitotic nuclear division			6.73371e-11	9.5686e-08	1.66209e-09	KNTC1/NDC80/BUB1/ZWILCH/CDK5RAP2/TTK/MAD1L1/CENPF	8	1
GO:2001251	negative regulation of chromosome organization			1.88246e-10	2.67498e-07	4.55358e-09	TOP2A/KNTC1/NDC80/BUB1/ZWILCH/CDK5RAP2/TTK/MAD1L1/CENPF	9	1
GO:0002181	cytoplasmic translation			4.89824e-87	1.31714e-83	1.23951e-83	RPL27A/RPL13/RPS8/RPL8/RPL37A/RPS24/RPL3/RPS11/RPL24/RPS4X/RPS2/RPS14/RPS20/RPS19/RPS3A/RPL28/RPL7/RPL32/RPL6/RPS25/RPL29/RPL30/RPS3/RPLP1/RPL26/RPL4/RPL31/RPS13/RPL10A/RPL12/RPS15/RPL18/RPL23A/RPL23/RPL14/RPL19/RPL35/RPS6/RPS16/RPS23/RPL37/RPS9/RPL15/RPS27/RPL35A/RPS29/RPL39/RPS7/RPL18A/RPL36A/UBA52/RPS28/RPL34/RPL22/RPS5/RPS21/EEF2/EIF3F/EIF4A1/EIF3G/RPS26/RPL38/RPL27/EIF3L/TMA7/EIF3K	66	2
GO:0022613	ribonucleoprotein complex biogenesis			7.10949e-21	1.91174e-17	8.99538e-18	RPS8/RPS24/RPL3/RPL24/RPS14/RPS19/RPL7/RPL6/RPS25/RPL26/RPL10A/RPS15/RPL23A/RPL14/RPL35/RPS6/RPS16/RPS27/RPL35A/RPS7/RPS28/RPS5/TRMT112/RPS21/SNRPD2/EIF3F/EIF3G/RPL38/RPL27/HSP90AB1/NHP2/FBL/NOP53/EIF3L/SNRPF/LSM4/SNRPD1/SNRPE/EIF3K/SRSF9/NPM3	41	2
GO:0006119	oxidative phosphorylation			1.18202e-18	3.17844e-15	9.97041e-16	ATP5PO/ATP5MG/ATP5F1E/NDUFS5/NDUFB10/UQCRB/NDUFA4/CHCHD2/COX5B/PARK7/NDUFB4/UQCRQ/ATP5PF/COX6B1/UQCR10/ATP5ME/NDUFB9/STOML2/COX6A1/NDUFB7/NDUFB2/COX7A2/COX7C	23	2
GO:0009060	aerobic respiration			2.63584e-17	7.08778e-14	1.66752e-14	ATP5PO/ATP5MG/ATP5F1E/NDUFS5/NDUFB10/UQCRB/NDUFA4/CHCHD2/COX5B/PARK7/NOP53/NDUFB4/UQCRQ/ATP5PF/COX6B1/UQCR10/ATP5ME/NDUFB9/BLOC1S1/STOML2/COX6A1/NDUFB7/NDUFB2/COX7A2/COX7C	25	2
GO:0046034	ATP metabolic process			9.05322e-17	2.43441e-13	4.58188e-14	GAPDH/ATP5MC3/ATP5PO/ATP5MG/ATP5F1E/NDUFS5/NDUFB10/UQCRB/NDUFA4/ATP5MC2/CHCHD2/COX5B/PARK7/NDUFB4/TPI1/UQCRQ/ATP5PF/COX6B1/UQCR10/ATP5ME/NDUFB9/ENO1/STOML2/GUK1/COX6A1/NDUFB7/NDUFB2/COX7A2/COX7C	29	2
GO:0042254	ribosome biogenesis			3.92405e-16	1.05518e-12	1.65498e-13	RPS8/RPS24/RPL3/RPL24/RPS14/RPS19/RPL7/RPL6/RPS25/RPL26/RPL10A/RPS15/RPL23A/RPL14/RPL35/RPS6/RPS16/RPS27/RPL35A/RPS7/RPS28/RPS5/TRMT112/RPS21/RPL38/RPL27/NHP2/FBL/NOP53/NPM3	30	2
GO:0045333	cellular respiration			5.62279e-15	1.51197e-11	2.03266e-12	ATP5PO/ATP5MG/ATP5F1E/NDUFS5/NDUFB10/UQCRB/NDUFA4/CHCHD2/COX5B/PARK7/NOP53/NDUFB4/UQCRQ/ATP5PF/COX6B1/UQCR10/ATP5ME/NDUFB9/BLOC1S1/STOML2/COX6A1/NDUFB7/NDUFB2/COX7A2/COX7C	25	2
GO:0022618	ribonucleoprotein complex assembly			1.30555e-14	3.51061e-11	4.12965e-12	RPL3/RPL24/RPS14/RPS19/RPL6/RPS15/RPL23A/RPS27/RPS28/RPS5/SNRPD2/EIF3F/EIF3G/RPL38/HSP90AB1/NOP53/EIF3L/SNRPF/LSM4/SNRPD1/SNRPE/EIF3K/SRSF9	23	2
GO:0071826	ribonucleoprotein complex subunit organization			3.15433e-14	8.48199e-11	8.86901e-12	RPL3/RPL24/RPS14/RPS19/RPL6/RPS15/RPL23A/RPS27/RPS28/RPS5/SNRPD2/EIF3F/EIF3G/RPL38/HSP90AB1/NOP53/EIF3L/SNRPF/LSM4/SNRPD1/SNRPE/EIF3K/SRSF9	23	2
GO:0016072	rRNA metabolic process			5.75364e-14	1.54715e-10	1.45597e-11	RPS8/RPS24/RPS14/RPS19/RPL7/RPS25/RPL26/RPL10A/RPS15/RPL14/RPL35/RPS6/RPS16/RPS27/RPL35A/RPS7/RPS28/TRMT112/RPS21/RPL27/NHP2/FBL/NOP53/TRIR/NPM3	25	2
GO:0042773	ATP synthesis coupled electron transport			9.73586e-14	2.61797e-10	2.05307e-11	NDUFS5/NDUFB10/UQCRB/NDUFA4/CHCHD2/COX5B/PARK7/NDUFB4/UQCRQ/UQCR10/NDUFB9/COX6A1/NDUFB7/NDUFB2/COX7A2/COX7C	16	2
GO:0042775	mitochondrial ATP synthesis coupled electron transport			9.73586e-14	2.61797e-10	2.05307e-11	NDUFS5/NDUFB10/UQCRB/NDUFA4/CHCHD2/COX5B/PARK7/NDUFB4/UQCRQ/UQCR10/NDUFB9/COX6A1/NDUFB7/NDUFB2/COX7A2/COX7C	16	2
GO:0006364	rRNA processing			1.50762e-13	4.05399e-10	2.93467e-11	RPS8/RPS24/RPS14/RPS19/RPL7/RPS25/RPL26/RPL10A/RPS15/RPL14/RPL35/RPS6/RPS16/RPS27/RPL35A/RPS7/RPS28/TRMT112/RPS21/RPL27/NHP2/FBL/NOP53/NPM3	24	2
GO:0019646	aerobic electron transport chain			2.75082e-13	7.39696e-10	4.97216e-11	NDUFS5/NDUFB10/UQCRB/NDUFA4/COX5B/PARK7/NDUFB4/UQCRQ/UQCR10/NDUFB9/COX6A1/NDUFB7/NDUFB2/COX7A2/COX7C	15	2
GO:0022904	respiratory electron transport chain			3.30904e-12	8.898e-09	5.5824e-10	NDUFS5/NDUFB10/UQCRB/NDUFA4/CHCHD2/COX5B/PARK7/NDUFB4/UQCRQ/UQCR10/NDUFB9/COX6A1/NDUFB7/NDUFB2/COX7A2/COX7C	16	2
GO:0042274	ribosomal small subunit biogenesis			5.96057e-12	1.6028e-08	9.42712e-10	RPS8/RPS24/RPS14/RPS19/RPS25/RPS15/RPS6/RPS16/RPS27/RPS7/RPS28/RPS5/RPS21/RPL38	14	2
GO:0015980	energy derivation by oxidation of organic compounds			1.17386e-11	3.15651e-08	1.74735e-09	ATP5PO/ATP5MG/ATP5F1E/NDUFS5/NDUFB10/UQCRB/NDUFA4/CHCHD2/COX5B/PARK7/NOP53/NDUFB4/UQCRQ/ATP5PF/COX6B1/UQCR10/ATP5ME/NDUFB9/BLOC1S1/STOML2/COX6A1/NDUFB7/NDUFB2/COX7A2/COX7C	25	2
GO:0042255	ribosome assembly			3.73117e-11	1.00331e-07	5.067e-09	RPL3/RPL24/RPS14/RPS19/RPL6/RPS15/RPL23A/RPS27/RPS28/RPS5/RPL38/NOP53	12	2
GO:0022900	electron transport chain			3.80447e-11	1.02302e-07	5.067e-09	NDUFS5/NDUFB10/UQCRB/NDUFA4/CHCHD2/COX5B/PARK7/NDUFB4/UQCRQ/AKR1B1/COX6B1/UQCR10/NDUFB9/COX6A1/NDUFB7/NDUFB2/COX7A2/COX7C	18	2
GO:0042273	ribosomal large subunit biogenesis			4.14871e-11	1.11559e-07	5.24921e-09	RPL3/RPL24/RPL7/RPL6/RPL26/RPL10A/RPL23A/RPL14/RPL35/RPL35A/RPL38/NHP2/NOP53	13	2
GO:0006091	generation of precursor metabolites and energy			2.81441e-10	7.56795e-07	3.3914e-08	GAPDH/ATP5PO/ATP5MG/ATP5F1E/NDUFS5/NDUFB10/UQCRB/NDUFA4/CHCHD2/COX5B/PARK7/NOP53/NDUFB4/TPI1/UQCRQ/ATP5PF/AKR1B1/COX6B1/UQCR10/ATP5ME/NDUFB9/BLOC1S1/ENO1/STOML2/COX6A1/NDUFB7/NDUFB2/COX7A2/COX7C	29	2
GO:0015985	energy coupled proton transport, down electrochemical gradient			6.34624e-10	1.7065e-06	6.98231e-08	ATP5MC3/ATP5PO/ATP5MG/ATP5F1E/ATP5MC2/ATP5PF/ATP5ME/STOML2	8	2
GO:0015986	ATP synthesis coupled proton transport			6.34624e-10	1.7065e-06	6.98231e-08	ATP5MC3/ATP5PO/ATP5MG/ATP5F1E/ATP5MC2/ATP5PF/ATP5ME/STOML2	8	2
GO:1902600	proton transmembrane transport			6.79641e-10	1.82756e-06	7.16604e-08	ATP5MC3/ATP5PO/ATP5MG/ATP5F1E/NDUFA4/TWIST1/ATP5MC2/COX5B/PARK7/ATP5PF/COX6B1/UQCR10/ATP5ME/STOML2/ATP6V1F/COX6A1	16	2
GO:0000028	ribosomal small subunit assembly			3.66752e-09	9.86197e-06	3.7123e-07	RPS14/RPS19/RPS15/RPS27/RPS28/RPS5/RPL38	7	2
GO:0034470	ncRNA processing			1.40211e-08	3.77029e-05	1.36465e-06	RPS8/RPS24/RPS14/RPS19/RPL7/RPS25/RPL26/RPL10A/RPS15/RPL14/RPL35/RPS6/RPS16/RPS27/RPL35A/RPS7/RPS28/TRMT112/RPS21/RPL27/NHP2/FBL/NOP53/NPM3	24	2
GO:0009206	purine ribonucleoside triphosphate biosynthetic process			2.40511e-08	6.46733e-05	2.25414e-06	ATP5MC3/ATP5PO/ATP5MG/ATP5F1E/NME4/ATP5MC2/ATP5PF/ATP5ME/ENO1/STOML2	10	2
GO:0009145	purine nucleoside triphosphate biosynthetic process			2.88486e-08	7.75739e-05	2.60722e-06	ATP5MC3/ATP5PO/ATP5MG/ATP5F1E/NME4/ATP5MC2/ATP5PF/ATP5ME/ENO1/STOML2	10	2
GO:0009144	purine nucleoside triphosphate metabolic process			4.25599e-08	0.000114443	3.71375e-06	ATP5MC3/ATP5PO/ATP5MG/ATP5F1E/NME4/ATP5MC2/ATP5PF/ATP5ME/ENO1/STOML2/GUK1	11	2
GO:1901798	positive regulation of signal transduction by p53 class mediator			5.0129e-08	0.000134797	4.18234e-06	RPS20/RPL26/RPS15/RPL23/RPL37/RPS7/UBB	7	2
GO:0006754	ATP biosynthetic process			5.12354e-08	0.000137772	4.18234e-06	ATP5MC3/ATP5PO/ATP5MG/ATP5F1E/ATP5MC2/ATP5PF/ATP5ME/ENO1/STOML2	9	2
GO:0042776	mitochondrial ATP synthesis coupled proton transport			5.926e-08	0.00015935	4.68622e-06	ATP5PO/ATP5MG/ATP5F1E/ATP5PF/ATP5ME/STOML2	6	2
GO:0009201	ribonucleoside triphosphate biosynthetic process			6.78412e-08	0.000182425	5.20224e-06	ATP5MC3/ATP5PO/ATP5MG/ATP5F1E/NME4/ATP5MC2/ATP5PF/ATP5ME/ENO1/STOML2	10	2
GO:1901796	regulation of signal transduction by p53 class mediator			1.6297e-07	0.000438226	1.21294e-05	RPS20/RPL26/RPS15/RPL23/RPL37/MIF/RPS7/UBB/TWIST1/NOP53/HNRNPK	11	2
GO:0034660	ncRNA metabolic process			1.85712e-07	0.000499379	1.34271e-05	RPS8/RPS24/RPS14/RPS19/RPL7/RPS25/RPL26/RPL10A/RPS15/RPL14/RPL35/RPS6/RPS16/RPS27/RPL35A/RPS7/RPS28/TRMT112/RPS21/RPL27/NHP2/FBL/NOP53/TRIR/NPM3	25	2
GO:0009205	purine ribonucleoside triphosphate metabolic process			1.97184e-07	0.000530229	1.38606e-05	ATP5MC3/ATP5PO/ATP5MG/ATP5F1E/NME4/ATP5MC2/ATP5PF/ATP5ME/ENO1/STOML2	10	2
GO:0051444	negative regulation of ubiquitin-protein transferase activity			2.3402e-07	0.00062928	1.60052e-05	RPS20/RPS15/RPL23/RPL37/RPS7/PARK7	6	2
GO:0006120	mitochondrial electron transport, NADH to ubiquinone			2.89186e-07	0.000777622	1.92577e-05	NDUFS5/NDUFB10/NDUFA4/PARK7/NDUFB4/NDUFB9/NDUFB7/NDUFB2	8	2
GO:1904667	negative regulation of ubiquitin protein ligase activity			3.13499e-07	0.000842998	2.03415e-05	RPS20/RPS15/RPL23/RPL37/RPS7	5	2
GO:0009142	nucleoside triphosphate biosynthetic process			3.42733e-07	0.000921609	2.16824e-05	ATP5MC3/ATP5PO/ATP5MG/ATP5F1E/NME4/ATP5MC2/ATP5PF/ATP5ME/ENO1/STOML2	10	2
GO:0009199	ribonucleoside triphosphate metabolic process			5.06811e-07	0.00136281	3.12804e-05	ATP5MC3/ATP5PO/ATP5MG/ATP5F1E/NME4/ATP5MC2/ATP5PF/ATP5ME/ENO1/STOML2	10	2
GO:0009141	nucleoside triphosphate metabolic process			7.19289e-07	0.00193417	4.33376e-05	ATP5MC3/ATP5PO/ATP5MG/ATP5F1E/NME4/ATP5MC2/ATP5PF/ATP5ME/ENO1/STOML2/GUK1	11	2
GO:0006417	regulation of translation			9.76547e-07	0.00262593	5.74692e-05	RPS4X/RPS14/RPS3/RPL26/GAPDH/RACK1/VIM/RPS9/RBM8A/RPL22/EIF1/EEF2/RPL38/SRP9/HSPB1/NCL/YBX1/PABPC1/CIRBP/NGRN/EIF3K	21	2
GO:0000027	ribosomal large subunit assembly			1.3141e-06	0.00353361	7.55765e-05	RPL3/RPL24/RPL6/RPL23A/RPL38/NOP53	6	2
GO:0006414	translational elongation			1.48708e-06	0.00399875	8.36241e-05	EEF1A1/RPLP1/RACK1/EEF1G/EEF1D/EEF2/SRP9/EEF1B2	8	2
GO:0008380	RNA splicing			4.61721e-06	0.0124157	0.000254	RPS13/HNRNPA1/RBM8A/SNRPD2/RPS26/ALYREF/PRMT1/NCL/YBX1/PABPC1/SNRPF/LSM4/CIRBP/LSM7/SAP18/SNRPD1/SNRPE/PRDX6/HNRNPK/SRSF9	20	2
GO:0140694	non-membrane-bounded organelle assembly			5.87707e-06	0.0158034	0.000316427	ACTG1/RPL3/RPL24/RPS14/RPS19/RPL6/RPS3/RPS15/RPL23A/RPS23/RPS27/TUBB/RPS28/RPS5/RPL38/NOP53/LSM4/CIRBP/FSCN1	19	2
GO:0072331	signal transduction by p53 class mediator			7.51327e-06	0.0202032	0.000396094	RPS20/RPL26/RPS15/RPL23/RPL37/MIF/RPS7/UBB/TWIST1/NOP53/HINT1/HNRNPK	12	2
GO:2001242	regulation of intrinsic apoptotic signaling pathway			8.05532e-06	0.0216608	0.000416004	RPS3/RPL26/RACK1/TPT1/MIF/RPS7/UBB/PARK7/HSPB1/SOD1/ENO1/HNRNPK	12	2
GO:0034248	regulation of cellular amide metabolic process			8.31294e-06	0.0223535	0.000420722	RPS4X/RPS14/RPS3/RPL26/GAPDH/RACK1/VIM/RPS9/RBM8A/RPL22/EIF1/EEF2/RPL38/SRP9/HSPB1/NCL/YBX1/PABPC1/CIRBP/NGRN/EIF3K	21	2
GO:0002009	morphogenesis of an epithelium			1.03966e-11	2.03565e-08	1.6744e-08	GRHL2/TP63/FREM2/FRAS1/PDGFA/WNT4/ZNRF3/FOXP1/SPINT2/WNT6/NPNT/LAMA5/IGFBP5/RREB1/FERMT1/LAMA3/MET/BMP7/FGFR2/ARHGEF19	20	3
GO:0043588	skin development			3.29843e-11	6.45832e-08	2.6561e-08	GRHL2/TP63/FRAS1/PDGFA/LAMA5/IGFBP5/TNFRSF19/DSP/EGFR/ITGA6/FERMT1/MET/TFAP2B/FGFR2	14	3
GO:0045216	cell-cell junction organization			1.2828e-09	2.51172e-06	6.88659e-07	GRHL2/CDH1/PARD3/CTNND2/DSP/PERP/MPP7/AFDN/PATJ/CLDN6/F11R/PLEKHA7	12	3
GO:0008544	epidermis development			4.52264e-09	8.85533e-06	1.82096e-06	GRHL2/TP63/ESRP1/PDGFA/LAMA5/IGFBP5/TNFRSF19/DSP/EGFR/FERMT1/LAMA3/COL17A1/FGFR2	13	3
GO:0061138	morphogenesis of a branching epithelium			9.70687e-09	1.90061e-05	3.12663e-06	GRHL2/TP63/PDGFA/WNT4/SPINT2/WNT6/NPNT/LAMA5/MET/BMP7/FGFR2	11	3
GO:0001763	morphogenesis of a branching structure			1.92914e-08	3.77725e-05	5.17821e-06	GRHL2/TP63/PDGFA/WNT4/SPINT2/WNT6/NPNT/LAMA5/MET/BMP7/FGFR2	11	3
GO:0001942	hair follicle development			2.38215e-08	4.66425e-05	5.48073e-06	TP63/PDGFA/LAMA5/IGFBP5/TNFRSF19/EGFR/FERMT1/FGFR2	8	3
GO:0022404	molting cycle process			3.21948e-08	6.30373e-05	5.71713e-06	TP63/PDGFA/LAMA5/IGFBP5/TNFRSF19/EGFR/FERMT1/FGFR2	8	3
GO:0022405	hair cycle process			3.21948e-08	6.30373e-05	5.71713e-06	TP63/PDGFA/LAMA5/IGFBP5/TNFRSF19/EGFR/FERMT1/FGFR2	8	3
GO:0098773	skin epidermis development			3.54985e-08	6.95061e-05	5.71713e-06	TP63/PDGFA/LAMA5/IGFBP5/TNFRSF19/EGFR/FERMT1/FGFR2	8	3
GO:0048736	appendage development			6.02916e-08	0.000118051	8.09176e-06	GRHL2/TP63/FREM2/FRAS1/ZNRF3/ITGA6/CHST11/BMP7/TFAP2B/FGFR2	10	3
GO:0060173	limb development			6.02916e-08	0.000118051	8.09176e-06	GRHL2/TP63/FREM2/FRAS1/ZNRF3/ITGA6/CHST11/BMP7/TFAP2B/FGFR2	10	3
GO:0120192	tight junction assembly			9.54679e-08	0.000186926	1.18272e-05	GRHL2/PARD3/MPP7/AFDN/PATJ/CLDN6/F11R	7	3
GO:0042303	molting cycle			1.33605e-07	0.000261599	1.4345e-05	TP63/PDGFA/LAMA5/IGFBP5/TNFRSF19/EGFR/FERMT1/FGFR2	8	3
GO:0042633	hair cycle			1.33605e-07	0.000261599	1.4345e-05	TP63/PDGFA/LAMA5/IGFBP5/TNFRSF19/EGFR/FERMT1/FGFR2	8	3
GO:0120193	tight junction organization			1.82687e-07	0.000357701	1.83889e-05	GRHL2/PARD3/MPP7/AFDN/PATJ/CLDN6/F11R	7	3
GO:0007163	establishment or maintenance of cell polarity			7.50505e-07	0.00146949	7.11004e-05	MAP7/WWC1/PARD3/SPINT2/FRMD4B/KANK1/FERMT1/MPP7/PATJ/MYH9	10	3
GO:0001655	urogenital system development			8.14997e-07	0.00159577	7.29208e-05	TP63/FREM2/FRAS1/PDGFA/WNT4/WNT6/NPNT/LAMA5/EPCAM/BMP7/TFAP2B/FGFR2	12	3
GO:0001657	ureteric bud development			1.36133e-06	0.00266547	9.38284e-05	WNT4/WNT6/NPNT/LAMA5/EPCAM/BMP7/FGFR2	7	3
GO:0070830	bicellular tight junction assembly			1.3989e-06	0.00273904	9.38284e-05	GRHL2/PARD3/MPP7/AFDN/CLDN6/F11R	6	3
GO:0035107	appendage morphogenesis			1.43072e-06	0.00280135	9.38284e-05	GRHL2/TP63/FREM2/FRAS1/CHST11/BMP7/TFAP2B/FGFR2	8	3
GO:0035108	limb morphogenesis			1.43072e-06	0.00280135	9.38284e-05	GRHL2/TP63/FREM2/FRAS1/CHST11/BMP7/TFAP2B/FGFR2	8	3
GO:0072163	mesonephric epithelium development			1.46617e-06	0.00287076	9.38284e-05	WNT4/WNT6/NPNT/LAMA5/EPCAM/BMP7/FGFR2	7	3
GO:0072164	mesonephric tubule development			1.46617e-06	0.00287076	9.38284e-05	WNT4/WNT6/NPNT/LAMA5/EPCAM/BMP7/FGFR2	7	3
GO:0001822	kidney development			1.47121e-06	0.00288064	9.38284e-05	FREM2/FRAS1/PDGFA/WNT4/WNT6/NPNT/LAMA5/EPCAM/BMP7/TFAP2B/FGFR2	11	3
GO:0007043	cell-cell junction assembly			1.51475e-06	0.00296587	9.38284e-05	GRHL2/PARD3/CTNND2/MPP7/AFDN/PATJ/CLDN6/F11R	8	3
GO:0072073	kidney epithelium development			1.79252e-06	0.00350975	0.000106922	WNT4/WNT6/NPNT/LAMA5/EPCAM/BMP7/TFAP2B/FGFR2	8	3
GO:0001823	mesonephros development			1.95575e-06	0.00382936	0.000110126	WNT4/WNT6/NPNT/LAMA5/EPCAM/BMP7/FGFR2	7	3
GO:0072001	renal system development			1.98298e-06	0.00388267	0.000110126	FREM2/FRAS1/PDGFA/WNT4/WNT6/NPNT/LAMA5/EPCAM/BMP7/TFAP2B/FGFR2	11	3
GO:0030010	establishment of cell polarity			2.35186e-06	0.00460495	0.000126258	WWC1/PARD3/FRMD4B/KANK1/FERMT1/MPP7/PATJ/MYH9	8	3
GO:0043297	apical junction assembly			3.01959e-06	0.00591235	0.000156875	GRHL2/PARD3/MPP7/AFDN/CLDN6/F11R	6	3
GO:0016331	morphogenesis of embryonic epithelium			3.21297e-06	0.00629099	0.000161705	GRHL2/TP63/WNT4/SPINT2/WNT6/LAMA5/BMP7/FGFR2	8	3
GO:0042060	wound healing			3.71111e-06	0.00726635	0.000181116	ADAMTS18/PDGFA/WNT4/DSP/RREB1/EGFR/KANK1/FERMT1/F11R/MYH9/FGFR2/ARHGEF19	12	3
GO:0034329	cell junction assembly			5.3536e-06	0.0104823	0.000253592	GRHL2/WNT4/CDH1/PARD3/CTNND2/ITGA6/COL17A1/MPP7/AFDN/PATJ/CLDN6/F11R	12	3
GO:0022612	gland morphogenesis			6.17701e-06	0.0120946	0.000284235	TP63/PDGFA/WNT4/LAMA5/IGFBP5/BMP7/FGFR2	7	3
GO:0060445	branching involved in salivary gland morphogenesis			7.28284e-06	0.0142598	0.000319306	PDGFA/LAMA5/BMP7/FGFR2	4	3
GO:0045667	regulation of osteoblast differentiation			7.33569e-06	0.0143633	0.000319306	TP63/WNT4/NPNT/IGFBP5/CRIM1/BMP7/FGFR2	7	3
GO:0042476	odontogenesis			8.20425e-06	0.0160639	0.000347715	TP63/WNT6/LAMA5/PERP/FOXO1/BMP7/FGFR2	7	3
GO:0060713	labyrinthine layer morphogenesis			8.85967e-06	0.0173472	0.000365865	GRHL2/SPINT2/BMP7/FGFR2	4	3
GO:0042475	odontogenesis of dentin-containing tooth			1.00222e-05	0.0196235	0.000403526	TP63/WNT6/LAMA5/PERP/FOXO1/BMP7	6	3
GO:0060669	embryonic placenta morphogenesis			1.51076e-05	0.0295807	0.000593444	GRHL2/SPINT2/BMP7/FGFR2	4	3
GO:0060993	kidney morphogenesis			2.21973e-05	0.0434622	0.000851173	FRAS1/WNT4/WNT6/NPNT/LAMA5/BMP7	6	3
GO:0060562	epithelial tube morphogenesis			2.41438e-05	0.0472735	0.000904284	GRHL2/WNT4/FOXP1/SPINT2/WNT6/NPNT/LAMA5/MET/BMP7/FGFR2	10	3
GO:0051960	regulation of nervous system development			6.84126e-12	2.25625e-08	2.01997e-08	CHD7/PTPRZ1/GRID2/ADGRB3/HOXB3/HES5/CXCR4/MAP2/SEMA5B/PARD3/NTRK2/LRP2/MAP1B/HES1/TRAK1/NTRK3/LRRN1/RAPGEF2/FZD3/SLITRK2/NOTCH1/CUX2/SEMA6D/FGF13/DAB1/HES6/DCC/PAK3/PAX6/SYNDIG1/DRAXIN/CDH4/JAM2	33	4
GO:0034329	cell junction assembly			3.06134e-11	1.00963e-07	4.5195e-08	ERBB4/CORO1C/GRID2/DST/ADGRB3/TJP1/GPM6B/CTNND2/NRCAM/PDLIM5/PARD3/GPM6A/CDH2/PTK2/CTNND1/NTRK2/CLASP1/AFDN/MAP1B/NTRK3/LRRN1/RAPGEF2/SLITRK2/ITGA6/JAM3/CUX2/FGF13/SDK2/CDH19/SYNDIG1/EPB41L5	31	4
GO:0061564	axon development			8.16086e-10	2.69145e-06	8.03201e-07	PTPRZ1/DPYSL5/HSP90AA1/MAP2/SEMA5B/NRCAM/PARD3/CDH2/PTK2/CRMP1/POU3F2/NTRK2/MAP1B/TRAK1/FYN/FZD3/SLITRK2/NOTCH1/JAM3/PLP1/SEMA6D/FGF13/DAB1/KLF7/DCC/CHN1/PAK3/PAX6/DRAXIN/CDH4/LAMA1	31	4
GO:0007409	axonogenesis			1.40638e-09	4.63824e-06	1.03813e-06	PTPRZ1/DPYSL5/HSP90AA1/MAP2/SEMA5B/NRCAM/PARD3/CDH2/PTK2/CRMP1/POU3F2/NTRK2/MAP1B/TRAK1/FYN/FZD3/SLITRK2/NOTCH1/SEMA6D/FGF13/DAB1/KLF7/DCC/CHN1/PAK3/PAX6/DRAXIN/CDH4/LAMA1	29	4
GO:0050767	regulation of neurogenesis			3.00047e-09	9.89556e-06	1.77186e-06	CHD7/PTPRZ1/HOXB3/HES5/CXCR4/MAP2/SEMA5B/NTRK2/LRP2/MAP1B/HES1/TRAK1/NTRK3/RAPGEF2/FZD3/NOTCH1/CUX2/SEMA6D/FGF13/DAB1/HES6/DCC/PAK3/PAX6/DRAXIN/CDH4	26	4
GO:0010975	regulation of neuron projection development			4.16384e-09	1.37323e-05	2.04905e-06	GRID2/ADGRB3/PRAG1/MAP2/SEMA5B/PDLIM5/CDH2/CRMP1/POU3F2/NTRK2/TNIK/MAP1B/TRAK1/NTRK3/RAPGEF2/FYN/ITGA6/CUX2/SEMA6D/FGF13/DAB1/FUT9/DCC/CHN1/PAK3/DPYSL3/DENND5A/DRAXIN/CDH4	29	4
GO:0030900	forebrain development			2.80061e-08	9.23642e-05	1.18131e-05	SOX2/CHD7/RFX4/ERBB4/HES5/CXCR4/ZSWIM6/CDH2/POU3F2/NTRK2/LRP2/HES1/NRG3/RAPGEF2/FYN/DCLK2/NOTCH1/DNAJB1/FGF13/DAB1/TACC2/PAX6/PGAP1/DRAXIN/EFHC1	25	4
GO:0060284	regulation of cell development			1.15054e-07	0.00037945	4.24642e-05	EDNRB/CHD7/PTPRZ1/CORO1C/HOXB3/HES5/CXCR4/MAP2/SEMA5B/NTRK2/LRP2/MAP1B/HES1/TRAK1/NTRK3/RAPGEF2/FZD3/NOTCH1/CUX2/SEMA6D/FGF13/DAB1/HES6/DCC/PAK3/PAX6/DRAXIN/CDH4	28	4
GO:0007416	synapse assembly			1.99825e-07	0.000659023	6.55566e-05	ERBB4/GRID2/ADGRB3/NRCAM/PDLIM5/GPM6A/CDH2/NTRK2/MAP1B/NTRK3/LRRN1/SLITRK2/CUX2/FGF13/SDK2/SYNDIG1	16	4
GO:0050770	regulation of axonogenesis			2.24007e-07	0.000738774	6.61409e-05	MAP2/SEMA5B/CDH2/POU3F2/NTRK2/MAP1B/TRAK1/SEMA6D/FGF13/DAB1/DCC/CHN1/PAK3/DRAXIN/CDH4	15	4
GO:0044331	cell-cell adhesion mediated by cadherin			4.22164e-07	0.0013923	0.000113318	TJP1/CDH2/CTNND1/AFDN/FER/PLEKHA7/NOTCH1	7	4
GO:0021537	telencephalon development			6.38931e-07	0.0021072	0.000157211	CHD7/RFX4/ERBB4/HES5/CXCR4/ZSWIM6/CDH2/POU3F2/NTRK2/HES1/NRG3/DCLK2/FGF13/DAB1/TACC2/PAX6/DRAXIN/EFHC1	18	4
GO:0010721	negative regulation of cell development			7.59645e-07	0.00250531	0.000172535	EDNRB/CORO1C/HES5/MAP2/SEMA5B/HES1/NTRK3/RAPGEF2/NOTCH1/SEMA6D/FGF13/DAB1/DCC/PAX6/DRAXIN	15	4
GO:0001764	neuron migration			1.12496e-06	0.00371012	0.000230793	CXCR4/NRCAM/GPM6A/NTRK2/MAP1B/NTRK3/NRG3/RAPGEF2/FYN/FZD3/FGF13/DAB1/DCC/PAX6	14	4
GO:1901888	regulation of cell junction assembly			1.17248e-06	0.00386684	0.000230793	CORO1C/GRID2/ADGRB3/TJP1/GPM6B/PDLIM5/PTK2/NTRK2/CLASP1/NTRK3/LRRN1/RAPGEF2/SLITRK2/CUX2/SYNDIG1/EPB41L5	16	4
GO:0097150	neuronal stem cell population maintenance			1.44646e-06	0.00477043	0.000266929	SOX2/HES5/CDH2/HES1/JAG1/NOTCH1	6	4
GO:0050768	negative regulation of neurogenesis			1.62068e-06	0.00534501	0.000281487	HES5/MAP2/SEMA5B/HES1/NTRK3/RAPGEF2/NOTCH1/SEMA6D/FGF13/DAB1/DCC/PAX6/DRAXIN	13	4
GO:0051961	negative regulation of nervous system development			2.26643e-06	0.00747468	0.000371774	HES5/MAP2/SEMA5B/HES1/NTRK3/RAPGEF2/NOTCH1/SEMA6D/FGF13/DAB1/DCC/PAX6/DRAXIN	13	4
GO:0030010	establishment of cell polarity			3.13122e-06	0.0103268	0.000486597	HSP90AA1/HES5/PARD3/PTK2/CLASP1/WWC1/MAP1B/HES1/JAM3/FGF13/PAX6/CRB2/LAMA1	13	4
GO:0051962	positive regulation of nervous system development			3.58754e-06	0.0118317	0.000529635	PTPRZ1/GRID2/ADGRB3/CXCR4/NTRK2/LRP2/MAP1B/HES1/TRAK1/LRRN1/FZD3/SLITRK2/NOTCH1/CUX2/PAK3/PAX6/SYNDIG1/CDH4	18	4
GO:0007411	axon guidance			5.94479e-06	0.0196059	0.000835846	DPYSL5/SEMA5B/NRCAM/PTK2/CRMP1/FYN/FZD3/NOTCH1/SEMA6D/KLF7/DCC/CHN1/PAX6/DRAXIN/CDH4/LAMA1	16	4
GO:0097485	neuron projection guidance			6.29563e-06	0.020763	0.000844939	DPYSL5/SEMA5B/NRCAM/PTK2/CRMP1/FYN/FZD3/NOTCH1/SEMA6D/KLF7/DCC/CHN1/PAX6/DRAXIN/CDH4/LAMA1	16	4
GO:0060560	developmental growth involved in morphogenesis			9.31628e-06	0.0307251	0.00119598	HSP90AA1/CXCR4/MAP2/SEMA5B/NRCAM/MAP1B/NOTCH1/SEMA6D/FGF13/SPAG9/DCC/RIMS2/SYT1/DRAXIN/CDH4/EPB41L5	16	4
GO:0008356	asymmetric cell division			1.27395e-05	0.0420148	0.00156729	SOX5/PARD3/FGF13/ZBTB16/PAX6	5	4
GO:0045664	regulation of neuron differentiation			1.48819e-05	0.0490803	0.00175424	EDNRB/SOX2/ZNF536/HES5/NRCAM/HOXD3/MAP1B/HES1/JAG1/ZEB1/NOTCH1/DAB1/SPAG9/PAX6	14	4
GO:0006457	protein folding			2.66506e-08	2.33725e-05	1.33533e-05	CALR/PDIA6/HSPA5/PPIB/PDIA3/HSP90B1	6	5
GO:0034976	response to endoplasmic reticulum stress			4.61028e-06	0.00404322	0.001155	CALR/HSPA5/MANF/PDIA3/HSP90B1	5	5
GO:0071478	cellular response to radiation			2.68391e-05	0.0235379	0.0044826	HSPA5/MFAP4/PTN/SFRP2	4	5
GO:0042698	ovulation cycle			4.75576e-05	0.041708	0.00478553	MDK/HSPA5/PTN	3	5
GO:0030595	leukocyte chemotaxis			4.77548e-05	0.0418809	0.00478553	MDK/CALR/PPIB/PTN	4	5
GO:0048821	erythrocyte development			3.44029e-12	6.7705e-09	6.33014e-09	SLC4A1/ABCB10/ALAS2/RHAG/EPB42/DMTN/FAM210B/TAL1/BPGM	9	6
GO:0006779	porphyrin-containing compound biosynthetic process			7.23535e-11	1.42392e-07	3.77912e-08	FECH/SPTA1/ABCB10/ALAS2/HMBS/CPOX/SLC25A39/SLC6A9	8	6
GO:0033014	tetrapyrrole biosynthetic process			7.23535e-11	1.42392e-07	3.77912e-08	FECH/SPTA1/ABCB10/ALAS2/HMBS/CPOX/SLC25A39/SLC6A9	8	6
GO:0006778	porphyrin-containing compound metabolic process			8.21547e-11	1.6168e-07	3.77912e-08	FECH/SPTA1/ABCB10/ALAS2/BLVRB/HMBS/CPOX/SLC25A39/SLC6A9	9	6
GO:0055076	transition metal ion homeostasis			1.19165e-10	2.34518e-07	4.38529e-08	FTH1/SLC25A37/ALAS2/SLC39A8/RHAG/EPB42/FTL/TFRC/NCOA4/SLC30A10/MT1G/SLC6A9	12	6
GO:0033013	tetrapyrrole metabolic process			4.30879e-10	8.47971e-07	1.17821e-07	FECH/SPTA1/ABCB10/ALAS2/BLVRB/HMBS/CPOX/SLC25A39/SLC6A9	9	6
GO:0055072	iron ion homeostasis			4.48233e-10	8.82123e-07	1.17821e-07	FTH1/SLC25A37/ALAS2/SLC39A8/RHAG/EPB42/FTL/TFRC/NCOA4/SLC6A9	10	6
GO:0042744	hydrogen peroxide catabolic process			6.22793e-10	1.22566e-06	1.43243e-07	HBA2/HBA1/SNCA/HBE1/HBZ/PRDX2/GPX1	7	6
GO:0042168	heme metabolic process			8.21524e-10	1.61676e-06	1.67956e-07	FECH/ABCB10/ALAS2/BLVRB/HMBS/CPOX/SLC25A39/SLC6A9	8	6
GO:0015669	gas transport			9.30735e-10	1.83169e-06	1.71255e-07	HBA2/HBA1/CA2/RHAG/HBE1/HBZ	6	6
GO:0006783	heme biosynthetic process			1.13586e-09	2.23536e-06	1.89998e-07	FECH/ABCB10/ALAS2/HMBS/CPOX/SLC25A39/SLC6A9	7	6
GO:0030218	erythrocyte differentiation			1.29941e-09	2.55723e-06	1.99242e-07	SLC4A1/ABCB10/ALAS2/RHAG/EPB42/DMTN/FAM210B/TAL1/BPGM/TRIM10/IKZF1	11	6
GO:0061515	myeloid cell development			2.26451e-09	4.45655e-06	3.20515e-07	SLC4A1/ABCB10/ALAS2/RHAG/EPB42/DMTN/FAM210B/TAL1/BPGM	9	6
GO:0034101	erythrocyte homeostasis			2.69048e-09	5.29487e-06	3.53606e-07	SLC4A1/ABCB10/ALAS2/RHAG/EPB42/DMTN/FAM210B/TAL1/BPGM/TRIM10/IKZF1	11	6
GO:0002262	myeloid cell homeostasis			2.06922e-08	4.07223e-05	2.53825e-06	SLC4A1/ABCB10/ALAS2/RHAG/EPB42/DMTN/FAM210B/TAL1/BPGM/TRIM10/IKZF1	11	6
GO:0046916	cellular transition metal ion homeostasis			5.19044e-08	0.000102148	5.96901e-06	FTH1/ALAS2/SLC39A8/FTL/TFRC/NCOA4/SLC30A10/MT1G/SLC6A9	9	6
GO:0042743	hydrogen peroxide metabolic process			7.07567e-08	0.000139249	7.65837e-06	HBA2/HBA1/SNCA/HBE1/HBZ/PRDX2/GPX1	7	6
GO:0048872	homeostasis of number of cells			1.0071e-07	0.000198198	1.02948e-05	SLC4A1/SPTA1/ABCB10/ALAS2/RHAG/EPB42/PRDX2/DMTN/FAM210B/TAL1/BPGM/TRIM10/IKZF1	13	6
GO:0020027	hemoglobin metabolic process			1.0772e-07	0.000211993	1.04318e-05	SLC25A37/ABCB10/ALAS2/EPB42/SLC6A9	5	6
GO:0098754	detoxification			1.72005e-07	0.000338505	1.58244e-05	HBA2/HBA1/PIM1/HBE1/HBZ/PRDX2/GPX1/SLC30A10/MT1G	9	6
GO:0042440	pigment metabolic process			2.13607e-07	0.000420379	1.87161e-05	FECH/ABCB10/ALAS2/BLVRB/HMBS/CPOX/SLC25A39/SLC6A9	8	6
GO:0030099	myeloid cell differentiation			3.81252e-07	0.000750303	3.18865e-05	SLC4A1/CA2/ABCB10/ALAS2/RHAG/EPB42/TFRC/DMTN/FAM210B/TAL1/BPGM/TRIM10/MT1G/IKZF1	14	6
GO:0006879	cellular iron ion homeostasis			3.99766e-07	0.000786739	3.19813e-05	FTH1/ALAS2/SLC39A8/FTL/TFRC/NCOA4/SLC6A9	7	6
GO:0046148	pigment biosynthetic process			4.48703e-07	0.000883047	3.44005e-05	FECH/ABCB10/ALAS2/HMBS/CPOX/SLC25A39/SLC6A9	7	6
GO:0015671	oxygen transport			7.10854e-07	0.00139896	5.23189e-05	HBA2/HBA1/HBE1/HBZ	4	6
GO:0046501	protoporphyrinogen IX metabolic process			1.11034e-06	0.00218515	7.85779e-05	FECH/ALAS2/HMBS/CPOX	4	6
GO:0042541	hemoglobin biosynthetic process			2.3769e-06	0.00467775	0.000161982	SLC25A37/ABCB10/ALAS2/SLC6A9	4	6
GO:0006826	iron ion transport			2.66576e-06	0.00524622	0.000175179	FTH1/SLC25A37/SLC39A8/FTL/TFRC/SLC6A9	6	6
GO:0072593	reactive oxygen species metabolic process			4.13867e-06	0.00814489	0.000262591	HBA2/HBA1/SNCA/HBE1/HBZ/PRDX2/GPX1/ACP5/SLC30A10/CLCN3	10	6
GO:0009636	response to toxic substance			6.08296e-06	0.0119713	0.000373088	HBA2/HBA1/FECH/PIM1/HBE1/HBZ/PRDX2/GPX1/SLC30A10/MT1G	10	6
GO:1990748	cellular detoxification			9.14178e-06	0.017991	0.000542609	HBA2/HBA1/PIM1/HBE1/HBZ/PRDX2/GPX1	7	6
GO:0000041	transition metal ion transport			9.79793e-06	0.0192823	0.000563381	FTH1/SLC25A37/SLC39A8/FTL/TFRC/SLC30A10/SLC6A9	7	6
GO:0051693	actin filament capping			1.07964e-05	0.0212473	0.000601979	SPTA1/SPTB/DMTN/TMOD1/ADD2	5	6
GO:0097237	cellular response to toxic substance			1.46089e-05	0.0287503	0.0007906	HBA2/HBA1/PIM1/HBE1/HBZ/PRDX2/GPX1	7	6
GO:0030835	negative regulation of actin filament depolymerization			1.78486e-05	0.035126	0.000938326	SPTA1/SPTB/DMTN/TMOD1/ADD2	5	6
GO:0032272	negative regulation of protein polymerization			1.86805e-05	0.0367632	0.000954781	SPTA1/SPTB/SNCA/DMTN/TMOD1/ADD2	6	6
GO:0061564	axon development			2.84438e-22	1.11414e-18	9.00754e-19	NRXN1/CTNNA2/NRCAM/MAP2/MAP1B/MAP6/TUBB3/NFASC/CRMP1/SEMA6D/TUBB2B/NCAM1/DCC/KIF5C/FGF13/MAP3K13/MAPT/DCLK1/SLIT1/PTPRO/DPYSL5/GAP43/TMEFF1/CNTN2/PAK3/ANK3/KIF5A/NRXN3/BRSK2/DPYSL2/FYN/LHX1/NEFL/USP33/UCHL1/DRAXIN/TRAK1/DSCAM/CNR1/CDH2/NOVA2/NIN/OLFM1/PTPRS/SHTN1/L1CAM/MYCBP2/CHN1/NREP/LRRC4C/ATP8A2/ATL1/EPHB1/JAM3/RNF165/KLF7/STXBP1/PAFAH1B1/BMPR2/KALRN/ISL1/RUFY3/VSTM2L/ROBO3/EPHA6/RTN4/PLXNC1/…	70	7
GO:0007409	axonogenesis			5.05444e-22	1.97982e-18	9.00754e-19	NRXN1/CTNNA2/NRCAM/MAP2/MAP1B/MAP6/TUBB3/NFASC/CRMP1/SEMA6D/TUBB2B/NCAM1/DCC/KIF5C/FGF13/MAP3K13/MAPT/DCLK1/SLIT1/PTPRO/DPYSL5/GAP43/TMEFF1/CNTN2/PAK3/ANK3/KIF5A/NRXN3/BRSK2/DPYSL2/FYN/LHX1/NEFL/USP33/UCHL1/DRAXIN/TRAK1/DSCAM/CDH2/NOVA2/NIN/OLFM1/PTPRS/SHTN1/L1CAM/MYCBP2/CHN1/LRRC4C/ATP8A2/ATL1/EPHB1/RNF165/KLF7/STXBP1/PAFAH1B1/BMPR2/KALRN/ISL1/RUFY3/VSTM2L/ROBO3/EPHA6/RTN4/PLXNC1/FEZ1/POU3F2	66	7
GO:0010975	regulation of neuron projection development			2.95415e-18	1.15714e-14	3.50974e-15	STMN2/CTNNA2/MAP2/ELAVL4/MAP1B/MAP6/CRMP1/SEMA6D/SNAP25/HECW1/PPFIA2/DCC/FGF13/KIDINS220/MAP3K13/MAPT/CUX2/PTPRO/NTRK3/CNTN2/ZNF804A/DPYSL3/PAK3/BRSK2/FYN/NEFL/ADGRB3/NDRG4/SPOCK1/DRAXIN/NEDD4L/SRCIN1/TRAK1/DSCAM/CNR1/CDH2/MARK1/TNIK/ACAP3/SCARB2/NIN/DNM3/PTPRS/FUT9/SHTN1/TANC2/KIF1A/L1CAM/CHN1/SARM1/LRRC4C/ATP8A2/PAFAH1B1/PRKCI/BMPR2/RUFY3/RTN4/PLXNC1/FEZ1/CAMSAP2/POU3F2/NLGN1	62	7
GO:0050808	synapse organization			6.64285e-18	2.602e-14	5.91913e-15	NRXN1/CTNNA2/TUBA1A/DNER/NRCAM/MAP1B/GABRB3/NFASC/PPFIA2/INA/NRG1/ERC2/FGF13/MAPT/CTNND2/CUX2/SLIT1/PTPRO/GPM6A/PCLO/NTRK3/GAP43/CNTN2/ZNF804A/ERBB4/PAK3/ANK3/LRRTM4/ZC4H2/ADD2/GPHN/UNC13B/FYN/NEFL/ADGRB3/LRRN1/SRCIN1/DSCAM/ADGRL3/CDH2/NRXN2/LRRN3/UNC13A/DNM3/PTPRS/TANC2/DCTN1/KIF1A/L1CAM/LRRC4C/EPHB1/BSN/CACNB4/SHISA6/CTBP2/PAFAH1B1/SYBU/SHANK2/ERC1/NLGN1	60	7
GO:0050804	modulation of chemical synaptic transmission			3.61414e-17	1.41566e-13	2.40873e-14	RIMS2/NRXN1/SYT1/ELAVL4/MAP1B/CACNA1B/SNAP25/PPFIA2/ERC2/TUBB2B/DGKI/CACNA1A/DCC/CELF4/MAPT/CUX2/NRG3/RIMS1/GRIK2/CNTN2/SLC4A8/APBA1/GRIA1/PRRT2/PLCL1/PRKAR2B/FYN/SYT11/P2RX3/FGF14/SYP/CNR1/GRIK3/CDH2/UNC13A/SYT4/PTPRS/CACNG4/CPEB3/LRRC4C/EPHB1/JPH4/STXBP1/SHISA6/PREPL/SYBU/PRKCB/SHANK2/AKAP12/DLGAP4/NSG1/CASK/SYN3/ERC1/AKAP9/CALM1/ASIC1/MAPK8IP2/NLGN1	59	7
GO:0099177	regulation of trans-synaptic signaling			4.05487e-17	1.58829e-13	2.40873e-14	RIMS2/NRXN1/SYT1/ELAVL4/MAP1B/CACNA1B/SNAP25/PPFIA2/ERC2/TUBB2B/DGKI/CACNA1A/DCC/CELF4/MAPT/CUX2/NRG3/RIMS1/GRIK2/CNTN2/SLC4A8/APBA1/GRIA1/PRRT2/PLCL1/PRKAR2B/FYN/SYT11/P2RX3/FGF14/SYP/CNR1/GRIK3/CDH2/UNC13A/SYT4/PTPRS/CACNG4/CPEB3/LRRC4C/EPHB1/JPH4/STXBP1/SHISA6/PREPL/SYBU/PRKCB/SHANK2/AKAP12/DLGAP4/NSG1/CASK/SYN3/ERC1/AKAP9/CALM1/ASIC1/MAPK8IP2/NLGN1	59	7
GO:0007411	axon guidance			9.6434e-15	3.77732e-11	4.91016e-12	NRXN1/NRCAM/TUBB3/NFASC/CRMP1/SEMA6D/TUBB2B/NCAM1/DCC/KIF5C/SLIT1/PTPRO/DPYSL5/GAP43/TMEFF1/CNTN2/KIF5A/NRXN3/DPYSL2/FYN/LHX1/USP33/DRAXIN/DSCAM/NOVA2/L1CAM/MYCBP2/CHN1/EPHB1/RNF165/KLF7/BMPR2/KALRN/ISL1/VSTM2L/ROBO3/EPHA6/PLXNC1/FEZ1	39	7
GO:0097485	neuron projection guidance			1.12466e-14	4.40528e-11	5.01064e-12	NRXN1/NRCAM/TUBB3/NFASC/CRMP1/SEMA6D/TUBB2B/NCAM1/DCC/KIF5C/SLIT1/PTPRO/DPYSL5/GAP43/TMEFF1/CNTN2/KIF5A/NRXN3/DPYSL2/FYN/LHX1/USP33/DRAXIN/DSCAM/NOVA2/L1CAM/MYCBP2/CHN1/EPHB1/RNF165/KLF7/BMPR2/KALRN/ISL1/VSTM2L/ROBO3/EPHA6/PLXNC1/FEZ1	39	7
GO:0099003	vesicle-mediated transport in synapse			8.77848e-14	3.43853e-10	3.47649e-11	RIMS2/SYT1/SNAP91/MAPK10/SNAP25/PPFIA2/ERC2/RIMS1/PCLO/SLC4A8/APBA1/UNC13B/PRRT2/BRSK2/SYT11/SLC17A6/FGF14/AMPH/SYP/CNR1/CDH2/UNC13A/DNM3/BSN/STXBP1/PREPL/CTBP2/PRKCB/DNAJC6/NSG1/CASK/SYN3/CALM1/NLGN1/GRIP1	35	7
GO:0016358	dendrite development			1.16499e-13	4.56327e-10	4.15227e-11	CTNNA2/MAP2/ELAVL4/MAP1B/MAP6/HECW1/PPFIA2/DCC/PHACTR1/KIDINS220/DCLK1/CTNND2/CUX2/TMEFF1/PAK3/FYN/ADGRB3/RERE/NEDD4L/SRCIN1/TRAK1/DSCAM/MARK1/TNIK/KLHL1/DNM3/PTPRS/TANC2/KIF1A/CPEB3/SARM1/EPHB1/KLF7/PAFAH1B1/ACTL6B/CAMSAP2/MAPK8IP2/NLGN1/GRIP1	39	7
GO:0007269	neurotransmitter secretion			3.66592e-13	1.43594e-09	1.08884e-10	RIMS2/PTPRN2/NRXN1/SYT1/SNAP25/PPFIA2/ERC2/RIMS1/PCLO/SLC4A8/APBA1/UNC13B/PRRT2/SYT11/SYP/CNR1/NRXN2/UNC13A/SYT4/LIN7A/STXBP1/PREPL/CTBP2/PRKCB/CASK/SYN3/CALM1/ASIC1/NLGN1	29	7
GO:0099643	signal release from synapse			3.66592e-13	1.43594e-09	1.08884e-10	RIMS2/PTPRN2/NRXN1/SYT1/SNAP25/PPFIA2/ERC2/RIMS1/PCLO/SLC4A8/APBA1/UNC13B/PRRT2/SYT11/SYP/CNR1/NRXN2/UNC13A/SYT4/LIN7A/STXBP1/PREPL/CTBP2/PRKCB/CASK/SYN3/CALM1/ASIC1/NLGN1	29	7
GO:0099504	synaptic vesicle cycle			6.95829e-13	2.72556e-09	1.90775e-10	RIMS2/SYT1/SNAP91/SNAP25/PPFIA2/ERC2/RIMS1/PCLO/SLC4A8/APBA1/UNC13B/PRRT2/BRSK2/SYT11/SLC17A6/FGF14/AMPH/SYP/CNR1/CDH2/UNC13A/DNM3/BSN/STXBP1/PREPL/CTBP2/PRKCB/DNAJC6/CASK/SYN3/CALM1/NLGN1	32	7
GO:0048813	dendrite morphogenesis			7.80653e-13	3.05782e-09	1.98744e-10	CTNNA2/MAP2/ELAVL4/MAP6/HECW1/PPFIA2/PHACTR1/KIDINS220/DCLK1/CTNND2/CUX2/PAK3/FYN/ADGRB3/RERE/NEDD4L/SRCIN1/TRAK1/DSCAM/TNIK/DNM3/TANC2/KIF1A/SARM1/EPHB1/KLF7/PAFAH1B1/MAPK8IP2/NLGN1	29	7
GO:0006836	neurotransmitter transport			1.84052e-12	7.20933e-09	4.37334e-10	RIMS2/PTPRN2/NRXN1/SYT1/SNAP25/PPFIA2/ERC2/RIMS1/PCLO/SLC1A2/SLC4A8/APBA1/UNC13B/PRRT2/SYT11/SLC17A6/SYP/CNR1/GPM6B/NRXN2/UNC13A/SYT4/SLC6A15/LIN7A/STXBP1/PREPL/CTBP2/PRKCB/SV2C/CASK/SYN3/CALM1/ASIC1/NLGN1	34	7
GO:0030705	cytoskeleton-dependent intracellular transport			4.55969e-12	1.78603e-08	1.01573e-09	TUBA1A/MAP2/MAP1B/MAP6/PPFIA2/KIF5C/BICD1/KIF1B/MAPT/AGBL4/DST/ARHGAP21/BICDL1/KIF5A/APBA1/NEFL/FNBP1L/MYO6/KIF3A/UCHL1/TRAK1/SYT4/TANC2/KIF1A/RAB6A/AP3S1/RAB1A/PAFAH1B1/SYBU/DYNC1I2/AP3B2/FEZ1	32	7
GO:0001764	neuron migration			1.34386e-11	5.26389e-08	2.81752e-09	DCX/CTNNA2/DNER/NRCAM/MAP1B/NRG1/TUBB2B/DCC/PHACTR1/FGF13/DCLK1/NRG3/GPM6A/NTRK3/CNTN2/FYN/ASTN2/LHX1/TUBB2A/SPOCK1/ADGRL3/MARK1/ACAP3/SHTN1/NAV1/ASTN1/PAFAH1B1/NEXMIF	28	7
GO:0050770	regulation of axonogenesis			1.87209e-11	7.33298e-08	3.70696e-09	MAP2/MAP1B/MAP6/SEMA6D/DCC/FGF13/MAP3K13/MAPT/CNTN2/PAK3/BRSK2/NEFL/DRAXIN/TRAK1/DSCAM/CDH2/NIN/PTPRS/SHTN1/L1CAM/CHN1/LRRC4C/PAFAH1B1/BMPR2/RUFY3/RTN4/PLXNC1/POU3F2	28	7
GO:0051640	organelle localization			5.62192e-11	2.2021e-07	1.05462e-08	SYT1/SNAP91/MAP2/CLASP2/MAP1B/MAP6/RAB3C/SNAP25/PPFIA2/FMN2/KIF5C/BICD1/MAPT/SLIT1/PCLO/AGBL4/ATCAY/ARHGAP21/BICDL1/KIF5A/UNC13B/BRSK2/SYT11/NEFL/FNBP1L/MYO6/NDRG4/KIF3A/UCHL1/EXOC6/TRAK1/CDH2/MARK1/UNC13A/SYT4/TANC2/DCTN1/KIF1A/RAB6A/AP3S1/LIN7A/RAB1A/STXBP1/SNX4/SPIRE2/CTBP2/PAFAH1B1/SYBU/SYN3/AP3B2/AKAP9/FEZ1/CALM1/NLGN1	54	7
GO:0072384	organelle transport along microtubule			9.65234e-11	3.78082e-07	1.72015e-08	MAP2/MAP1B/BICD1/MAPT/AGBL4/ARHGAP21/BICDL1/KIF5A/NEFL/KIF3A/UCHL1/TRAK1/KIF1A/RAB6A/AP3S1/RAB1A/PAFAH1B1/SYBU/AP3B2/FEZ1	20	7
GO:0001505	regulation of neurotransmitter levels			3.77068e-10	1.47698e-06	6.19179e-08	RIMS2/PTPRN2/NRXN1/SYT1/SNAP25/PPFIA2/ERC2/RIMS1/PCLO/SLC1A2/SLC4A8/APBA1/UNC13B/PRRT2/SYT11/SYP/CNR1/GPM6B/NRXN2/UNC13A/SYT4/LIN7A/STXBP1/PREPL/CTBP2/PRKCB/CASK/SYN3/CALM1/ASIC1/NLGN1	31	7
GO:0007416	synapse assembly			3.82187e-10	1.49703e-06	6.19179e-08	NRXN1/DNER/NRCAM/MAP1B/GABRB3/NRG1/FGF13/CUX2/SLIT1/GPM6A/PCLO/NTRK3/GAP43/ERBB4/ADD2/ADGRB3/LRRN1/DSCAM/ADGRL3/CDH2/NRXN2/LRRN3/DNM3/PTPRS/EPHB1/BSN/SHANK2/NLGN1	28	7
GO:0098930	axonal transport			4.80597e-10	1.8825e-06	7.4476e-08	MAP2/KIF5C/KIF1B/MAPT/AGBL4/DST/KIF5A/NEFL/KIF3A/UCHL1/TRAK1/KIF1A/AP3S1/PAFAH1B1/SYBU/AP3B2/FEZ1	17	7
GO:0016079	synaptic vesicle exocytosis			6.26275e-10	2.45312e-06	9.30073e-08	RIMS2/SYT1/SNAP25/PPFIA2/ERC2/RIMS1/PCLO/SLC4A8/APBA1/UNC13B/PRRT2/SYP/CNR1/UNC13A/STXBP1/PREPL/CTBP2/PRKCB/CASK/CALM1/NLGN1	21	7
GO:0008088	axo-dendritic transport			9.0274e-10	3.53603e-06	1.28702e-07	MAP2/KIF5C/KIF1B/MAPT/AGBL4/DST/KIF5A/APBA1/NEFL/KIF3A/UCHL1/TRAK1/KIF1A/AP3S1/PAFAH1B1/SYBU/AP3B2/FEZ1	18	7
GO:0042391	regulation of membrane potential			9.55544e-10	3.74286e-06	1.30991e-07	RIMS2/NRXN1/AKAP6/KCNH8/SCN3A/KCNH7/ANK2/GABRB3/FGF13/CELF4/MAPT/CUX2/RIMS1/GRIK2/CXADR/KCNQ3/ANK3/SLC4A8/GRIA1/SCN8A/UNC13B/ATP1A3/CACNA2D1/P2RX3/MLLT11/FGF14/NEDD4L/SCN9A/CNR1/GRIK3/GLRA1/SCN3B/ATP1B1/NNT/SLC8A1/KCNK10/GLRA2/BNIP3L/DMD/AKAP9/KCND2/CALM1/ASIC1/MAPK8IP2/NLGN1	45	7
GO:0060560	developmental growth involved in morphogenesis			1.31698e-09	5.1586e-06	1.73851e-07	RIMS2/SYT1/NRCAM/MAP2/MAP1B/SEMA6D/DCC/FGF13/MAP3K13/MAPT/DCLK1/SLIT1/RIMS1/DPYSL2/LHX1/CYFIP2/DRAXIN/NEDD4L/DSCAM/UNC13A/NIN/SYT4/OLFM1/PTPRS/SHTN1/L1CAM/KDM5B/PAFAH1B1/BMPR2/RUFY3/EPB41L5/RTN4	32	7
GO:0010970	transport along microtubule			1.52375e-09	5.96855e-06	1.93964e-07	MAP2/MAP1B/KIF5C/BICD1/KIF1B/MAPT/AGBL4/DST/ARHGAP21/BICDL1/KIF5A/APBA1/NEFL/KIF3A/UCHL1/TRAK1/KIF1A/RAB6A/AP3S1/RAB1A/PAFAH1B1/SYBU/DYNC1I2/AP3B2/FEZ1	25	7
GO:0051648	vesicle localization			1.58526e-09	6.20945e-06	1.94834e-07	SNAP91/MAP2/CLASP2/PPFIA2/KIF5C/PCLO/BICDL1/KIF5A/BRSK2/SYT11/FNBP1L/MYO6/KIF3A/EXOC6/TRAK1/CDH2/SYT4/TANC2/KIF1A/AP3S1/LIN7A/RAB1A/PAFAH1B1/SYBU/SYN3/AP3B2/NLGN1	27	7
GO:0031110	regulation of microtubule polymerization or depolymerization			2.10672e-09	8.25204e-06	2.50294e-07	STMN2/MAP2/CLASP2/MAP1B/FGF13/MAPT/SLAIN1/MAPRE2/NAV3/STMN4/TTBK2/APC2/NIN/DCTN1/ARHGEF7/AKAP9/BMERB1/CAMSAP2/HSPA1A	19	7
GO:0048588	developmental cell growth			2.44351e-09	9.57123e-06	2.80941e-07	RIMS2/AKAP6/SYT1/NRCAM/MAP2/MAP1B/SEMA6D/DCC/FGF13/MAP3K13/MAPT/DCLK1/SORBS2/SLIT1/RIMS1/DPYSL2/CYFIP2/DRAXIN/NEDD4L/DSCAM/UNC13A/NIN/SYT4/OLFM1/PTPRS/SHTN1/L1CAM/PAFAH1B1/BMPR2/RUFY3/RTN4	31	7
GO:1990138	neuron projection extension			5.60937e-09	2.19719e-05	6.24781e-07	RIMS2/SYT1/NRCAM/MAP2/MAP1B/SEMA6D/MAP3K13/MAPT/DCLK1/SLIT1/RIMS1/DPYSL2/CYFIP2/DRAXIN/NEDD4L/DSCAM/UNC13A/SYT4/OLFM1/PTPRS/SHTN1/L1CAM/PAFAH1B1/BMPR2/RUFY3/RTN4	26	7
GO:0031346	positive regulation of cell projection organization			6.13155e-09	2.40173e-05	6.62246e-07	STMN2/ELAVL4/MAP1B/MAP6/KIDINS220/MAP3K13/MAPT/CUX2/GPM6A/NTRK3/ZNF804A/DPYSL3/PAK3/FYN/NEFL/CORO1C/FNBP1L/NDRG4/TRAK1/DSCAM/CNR1/TENM2/SCARB2/NIN/DNM3/FUT9/SHTN1/L1CAM/ARHGEF7/ATP8A2/PAFAH1B1/PRKCI/BMPR2/RUFY3/PLXNC1/FEZ1/RIPOR2/NLGN1/GRIP1	39	7
GO:0070507	regulation of microtubule cytoskeleton organization			7.50808e-09	2.94092e-05	7.8707e-07	STMN2/MAP2/CLASP2/MAP1B/MAP6/FGF13/TRIM36/BICD1/MAPT/SLAIN1/MAPRE2/NAV3/STMN4/TTBK2/APC2/NIN/DCTN1/ARHGEF7/PAFAH1B1/DIXDC1/AKAP9/BMERB1/CAMSAP2/HSPA1A	24	7
GO:0099518	vesicle cytoskeletal trafficking			1.66223e-08	6.51095e-05	1.68503e-06	MAP2/PPFIA2/BICDL1/KIF5A/FNBP1L/MYO6/KIF3A/TRAK1/SYT4/TANC2/KIF1A/AP3S1/RAB1A/PAFAH1B1/SYBU/AP3B2	16	7
GO:0099111	microtubule-based transport			1.70195e-08	6.66652e-05	1.68503e-06	MAP2/MAP1B/KIF5C/BICD1/KIF1B/MAPT/AGBL4/DST/ARHGAP21/BICDL1/KIF5A/APBA1/NEFL/KIF3A/UCHL1/TRAK1/KIF1A/RAB6A/AP3S1/RAB1A/SPAG16/PAFAH1B1/SYBU/DYNC1I2/AP3B2/FEZ1	26	7
GO:0032253	dense core granule localization			2.03509e-08	7.97146e-05	1.85987e-06	MAP2/PPFIA2/KIF5A/SYT4/TANC2/KIF1A/SYBU	7	7
GO:0099519	dense core granule cytoskeletal transport			2.03509e-08	7.97146e-05	1.85987e-06	MAP2/PPFIA2/KIF5A/SYT4/TANC2/KIF1A/SYBU	7	7
GO:1901950	dense core granule transport			2.03509e-08	7.97146e-05	1.85987e-06	MAP2/PPFIA2/KIF5A/SYT4/TANC2/KIF1A/SYBU	7	7
GO:0035637	multicellular organismal signaling			3.52057e-08	0.000137901	3.13701e-06	SCN3A/ANK2/NFASC/CNTNAP2/CXADR/ANK3/SCN8A/ATP1A3/CACNA2D1/P2RX3/SCN9A/GLRA1/TRPC1/CACNG4/SCN3B/ATP1B1/JAM3/PAFAH1B1/SLC8A1/ISL1/AKAP9/KCND2/CALM1	23	7
GO:0034329	cell junction assembly			5.46457e-08	0.000214047	4.75046e-06	NRXN1/DNER/NRCAM/ANK2/CLASP2/MAP1B/GABRB3/CNTNAP2/NRG1/FGF13/CTNND2/CUX2/SLIT1/PTPRO/GPM6A/PCLO/NTRK3/DST/GAP43/ERBB4/ADD2/CORO1C/ADGRB3/SORBS1/LRRN1/DSCAM/ADGRL3/GPM6B/CDH2/NRXN2/LRRN3/DNM3/PTPRS/ARHGEF7/AFDN/EPHB1/JAM3/BSN/SHANK2/EPB41L5/NLGN1	41	7
GO:0051656	establishment of organelle localization			6.78207e-08	0.000265654	5.75541e-06	SNAP91/MAP2/CLASP2/MAP1B/PPFIA2/FMN2/KIF5C/BICD1/MAPT/SLIT1/AGBL4/ARHGAP21/BICDL1/KIF5A/SYT11/NEFL/FNBP1L/MYO6/KIF3A/UCHL1/EXOC6/TRAK1/MARK1/SYT4/TANC2/DCTN1/KIF1A/RAB6A/AP3S1/LIN7A/RAB1A/STXBP1/SNX4/SPIRE2/PAFAH1B1/SYBU/AP3B2/FEZ1/NLGN1	39	7
GO:0008089	anterograde axonal transport			7.16411e-08	0.000280618	5.86708e-06	MAP2/KIF5C/KIF1B/AGBL4/KIF5A/NEFL/KIF3A/TRAK1/KIF1A/AP3S1/SYBU/AP3B2/FEZ1	13	7
GO:0061387	regulation of extent of cell growth			7.24289e-08	0.000283704	5.86708e-06	NRCAM/MAP2/MAP1B/SEMA6D/DCC/FGF13/MAP3K13/MAPT/DPYSL2/DRAXIN/DSCAM/OLFM1/PTPRS/SHTN1/L1CAM/PAFAH1B1/BMPR2/RUFY3/RTN4	19	7
GO:0007611	learning or memory			8.41132e-08	0.000329471	6.57208e-06	NRXN1/ELAVL4/CNTNAP2/SNAP25/FGF13/MAPT/CUX2/CNTN2/ATP8A1/NRXN3/GRIA1/PRKAR2B/FYN/SYT11/ADGRB3/NDRG4/CNR1/MEIS2/NRXN2/CSMD1/CPEB3/JPH4/GPI/PAFAH1B1/PIAS1/SHANK2/KCNK10/BRINP1/ASIC1/MAPK8IP2	30	7
GO:0051650	establishment of vesicle localization			8.48199e-08	0.000332239	6.57208e-06	SNAP91/MAP2/CLASP2/PPFIA2/KIF5C/BICDL1/KIF5A/SYT11/FNBP1L/MYO6/KIF3A/EXOC6/TRAK1/SYT4/TANC2/KIF1A/AP3S1/LIN7A/RAB1A/PAFAH1B1/SYBU/AP3B2/NLGN1	23	7
GO:0030900	forebrain development			9.00208e-08	0.000352611	6.82666e-06	ELAVL4/CNTNAP2/NRG1/PHACTR1/FGF13/DCLK1/NRG3/DCLK2/SLIT1/CNTN2/ZSWIM6/APLP1/ERBB4/SLC1A2/PGAP1/FYN/LHX1/NEFL/DRAXIN/CHD7/CDH2/NHLH2/NIN/PTPRS/KIF1A/SCYL2/PAFAH1B1/SLC8A1/TACC2/POU3F1/DIXDC1/UNCX/ISL1/RARB/BMERB1/RTN4/FEZ1/POU3F2	38	7
GO:0048638	regulation of developmental growth			1.00683e-07	0.000394374	7.47614e-06	RIMS2/AKAP6/SYT1/NRCAM/MAP2/MAP1B/SEMA6D/DCC/FGF13/MAP3K13/MAPT/RIMS1/ERBB4/IL7/DPYSL2/BASP1/DRAXIN/NEDD4L/DSCAM/CHD7/UNC13A/SYT4/OLFM1/PTPRS/SHTN1/L1CAM/ATP8A2/MBD5/MEIS1/PAFAH1B1/BMPR2/RUFY3/RTN4/POU3F2	34	7
GO:0021953	central nervous system neuron differentiation			1.07931e-07	0.000422764	7.85076e-06	MAP2/ELAVL4/DCC/MAPT/DCLK1/DCLK2/AGBL4/CNTN2/ZSWIM6/ZC4H2/LHX1/SPOCK1/DRAXIN/SOX4/NHLH2/NOVA2/NIN/MYCBP2/EPHB1/SCYL2/PAFAH1B1/HERC1/ISL1	23	7
GO:0099173	postsynapse organization			1.36744e-07	0.000535626	9.74768e-06	NRXN1/PPFIA2/INA/CTNND2/CUX2/NTRK3/GAP43/ZNF804A/PAK3/GPHN/FYN/NEFL/SRCIN1/CDH2/NRXN2/DNM3/PTPRS/TANC2/KIF1A/EPHB1/SHISA6/PAFAH1B1/NLGN1	23	7
GO:0002181	cytoplasmic translation			4.02545e-62	1.54537e-58	1.43094e-58	RPS3/RPS3A/RPL24/RPL35/RPL37A/RPL3/RPL34/RPS19/RPL13/RPS28/RPL36A/RPS13/RPL19/RPL28/RPS11/RPL30/RPL23/RPS5/RPL31/RPL14/RPL26/RPS14/RPS21/RPL27/RPL37/TMA7/RPL18A/RPS16/RPL23A/RPL15/RPL4/RPLP1/RPS23/UBA52/RPS27/RPL32/RPL7/RPL18/RPS2/RPS4X/RPS6/RPS25/RPL27A/RPL6/RPL29/RPL39/EIF3K/RPS9/RPS7/RPS15/EEF2/RPL38/RPL8/RPS24/RPL10A/RPL22/RPS29/RPL12/EIF3L/RPL35A/RPS8/RPS26/EIF4A1/RPS20/EIF3F	65	8
GO:0006119	oxidative phosphorylation			1.63065e-30	6.26006e-27	2.89826e-27	ATP5F1E/CHCHD2/NDUFB2/COX7A2/COX7C/NDUFS5/COX6B1/UQCR10/ATP5PO/COX6C/NDUFB9/UQCRB/NDUFA8/ATP5ME/UQCR11/NDUFB4/PARK7/ATP5F1B/ATP5PF/NDUFA5/NDUFB8/ATP5MG/UQCRH/ATP5F1D/NDUFA4/COX5A/NDUFS8/NDUFB10/NDUFS6/NDUFA1/COX8A/NDUFA2/NDUFB6/COX6A1/NDUFB7/ATP5PD/ATP5MF/COA6/BID/NDUFA3/NDUFA12	41	8
GO:0046034	ATP metabolic process			4.44395e-28	1.70603e-24	5.26569e-25	GAPDH/ATP5F1E/CHCHD2/NDUFB2/COX7A2/ENO1/COX7C/NDUFS5/COX6B1/UQCR10/ATP5PO/COX6C/NDUFB9/UQCRB/NDUFA8/ATP5ME/UQCR11/TPI1/NDUFB4/HSPA8/PARK7/ATP5F1B/ATP5MC2/ATP5PF/NDUFA5/NDUFB8/ATP5MC3/ATP5MG/UQCRH/ATP5F1D/NDUFA4/COX5A/NDUFS8/NDUFB10/NDUFS6/NDUFA1/PARP1/COX8A/NDUFA2/PGK1/NDUFB6/COX6A1/NDUFB7/DDIT4/ATP5PD/ATP5MF/PFKL/AK2/GUK1/BAD/COA6/BID/NDUFA3/NDUFA12	54	8
GO:0009060	aerobic respiration			5.90252e-27	2.26598e-23	5.24547e-24	ATP5F1E/CHCHD2/NDUFB2/COX7A2/COX7C/NDUFS5/COX6B1/UQCR10/ATP5PO/COX6C/NDUFB9/UQCRB/NDUFA8/ATP5ME/UQCR11/NDUFB4/PARK7/ATP5F1B/ATP5PF/NDUFA5/NDUFB8/NOP53/ATP5MG/UQCRH/ATP5F1D/NDUFA4/COX5A/NDUFS8/NDUFB10/NDUFS6/NDUFA1/COX8A/NDUFA2/NDUFB6/COX6A1/NDUFB7/ATP5PD/BNIP3/ATP5MF/BLOC1S1/COA6/BID/NDUFA3/NDUFA12	44	8
GO:0042773	ATP synthesis coupled electron transport			1.59969e-25	6.1412e-22	9.47744e-23	CHCHD2/NDUFB2/COX7A2/COX7C/NDUFS5/UQCR10/COX6C/NDUFB9/UQCRB/NDUFA8/UQCR11/NDUFB4/PARK7/NDUFA5/NDUFB8/UQCRH/NDUFA4/COX5A/NDUFS8/NDUFB10/NDUFS6/NDUFA1/COX8A/NDUFA2/NDUFB6/COX6A1/NDUFB7/COA6/BID/NDUFA3/NDUFA12	31	8
GO:0042775	mitochondrial ATP synthesis coupled electron transport			1.59969e-25	6.1412e-22	9.47744e-23	CHCHD2/NDUFB2/COX7A2/COX7C/NDUFS5/UQCR10/COX6C/NDUFB9/UQCRB/NDUFA8/UQCR11/NDUFB4/PARK7/NDUFA5/NDUFB8/UQCRH/NDUFA4/COX5A/NDUFS8/NDUFB10/NDUFS6/NDUFA1/COX8A/NDUFA2/NDUFB6/COX6A1/NDUFB7/COA6/BID/NDUFA3/NDUFA12	31	8
GO:0045333	cellular respiration			1.54778e-24	5.94193e-21	7.85994e-22	ATP5F1E/CHCHD2/NDUFB2/COX7A2/COX7C/NDUFS5/COX6B1/UQCR10/ATP5PO/COX6C/NDUFB9/UQCRB/NDUFA8/ATP5ME/UQCR11/NDUFB4/PARK7/ATP5F1B/ATP5PF/NDUFA5/NDUFB8/NOP53/ATP5MG/UQCRH/ATP5F1D/NDUFA4/PRELID1/COX5A/NDUFS8/NDUFB10/NDUFS6/NDUFA1/COX8A/NDUFA2/NDUFB6/COX6A1/NDUFB7/ATP5PD/BNIP3/ATP5MF/UQCRFS1/BLOC1S1/COA6/BID/NDUFA3/NDUFA12	46	8
GO:0022904	respiratory electron transport chain			2.34265e-23	8.99343e-20	1.04094e-20	CHCHD2/NDUFB2/COX7A2/COX7C/NDUFS5/UQCR10/COX6C/NDUFB9/UQCRB/NDUFA8/UQCR11/NDUFB4/PARK7/NDUFA5/NDUFB8/UQCRH/NDUFA4/COX5A/NDUFS8/NDUFB10/NDUFS6/NDUFA1/COX8A/NDUFA2/NDUFB6/COX6A1/NDUFB7/UQCRFS1/COA6/BID/NDUFA3/NDUFA12	32	8
GO:0019646	aerobic electron transport chain			4.99275e-22	1.91672e-18	1.97199e-19	NDUFB2/COX7A2/COX7C/NDUFS5/UQCR10/COX6C/NDUFB9/UQCRB/NDUFA8/UQCR11/NDUFB4/PARK7/NDUFA5/NDUFB8/UQCRH/NDUFA4/COX5A/NDUFS8/NDUFB10/NDUFS6/NDUFA1/COX8A/NDUFA2/NDUFB6/COX6A1/NDUFB7/NDUFA3	27	8
GO:0022900	electron transport chain			8.20553e-21	3.1501e-17	2.91685e-18	CHCHD2/NDUFB2/COX7A2/COX7C/NDUFS5/COX6B1/UQCR10/COX6C/NDUFB9/UQCRB/NDUFA8/UQCR11/NDUFB4/PARK7/NDUFA5/NDUFB8/UQCRH/NDUFA4/COX5A/ADH5/NDUFS8/NDUFB10/NDUFS6/NDUFA1/COX8A/NDUFA2/NDUFB6/COX6A1/NDUFB7/ETFB/UQCRFS1/CYBA/COA6/BID/NDUFA3/NDUFA12	36	8
GO:0015980	energy derivation by oxidation of organic compounds			2.98525e-18	1.14604e-14	9.64706e-16	ATP5F1E/CHCHD2/NDUFB2/COX7A2/COX7C/NDUFS5/COX6B1/UQCR10/ATP5PO/COX6C/NDUFB9/UQCRB/NDUFA8/ATP5ME/UQCR11/NDUFB4/PARK7/ATP5F1B/ATP5PF/NDUFA5/NDUFB8/NOP53/ATP5MG/UQCRH/ATP5F1D/NDUFA4/PRELID1/COX5A/NDUFS8/NDUFB10/NDUFS6/NDUFA1/COX8A/NDUFA2/NDUFB6/COX6A1/NDUFB7/ATP5PD/BNIP3/ATP5MF/UQCRFS1/BLOC1S1/COA6/BID/NDUFA3/NDUFA12	46	8
GO:0006091	generation of precursor metabolites and energy			1.10088e-17	4.22627e-14	3.26111e-15	GAPDH/ATP5F1E/CHCHD2/NDUFB2/COX7A2/ENO1/COX7C/NDUFS5/COX6B1/UQCR10/ATP5PO/COX6C/NDUFB9/UQCRB/NDUFA8/ATP5ME/UQCR11/TPI1/NDUFB4/PARK7/ATP5F1B/ATP5PF/NDUFA5/NDUFB8/NOP53/ATP5MG/UQCRH/ATP5F1D/NDUFA4/PRELID1/COX5A/ADH5/NDUFS8/PHB2/NDUFB10/NDUFS6/NDUFA1/COX8A/NDUFA2/PGLS/PGK1/NDUFB6/COX6A1/NDUFB7/DDIT4/ETFB/ATP5PD/BNIP3/ATP5MF/UQCRFS1/PFKL/BLOC1S1/CYBA/COA6/BID/NDUFA3/NDUFA12	57	8
GO:0007005	mitochondrion organization			2.39726e-16	9.20309e-13	6.55511e-14	CALM1/CHCHD2/CALM3/NDUFB2/COX7A2/NDUFS5/TIMM13/CXADR/NDUFB9/GABARAPL2/SLC25A5/NDUFA8/NDUFB4/HIGD2A/PARK7/GABARAP/HSP90AA1/NDUFAF8/NDUFA5/NDUFB8/VDAC2/ATP5F1D/PRELID1/COA5/NDUFA11/NDUFS8/PHB2/FMC1/NDUFB10/ALKBH7/MLLT11/FUNDC2/VAT1/NDUFA1/TIMM8B/PARP1/NDUFA2/TIMM10/DYNLT1/BAX/TMEM14A/COA4/HIGD1A/NDUFB6/NDUFAF3/NDUFB7/BNIP3/UQCRFS1/COA3/GDAP1/OPTN/TOMM7/BAD/SLIRP/BID/NDUFA3/NDUFA12	57	8
GO:0022613	ribonucleoprotein complex biogenesis			4.14444e-16	1.59105e-12	1.05231e-13	RPL24/RPL35/RPL3/RPS19/RPS28/RPS5/RPL14/RPL26/RPS14/RPS21/RPL27/TRMT112/NHP2/RPS16/RPL23A/RPS27/RPL7/RPS6/RPS25/RPL6/EIF3K/RPS7/RPS15/RPL38/RPS24/HSP90AA1/RPL10A/SRSF9/SNU13/EIF3L/LSM4/SNRPE/EXOSC3/NOP53/RPL35A/PA2G4/SNRPF/ZNHIT3/RPS8/RSL24D1/SNRPD2/SNRPB/RPS27L/C1QBP/RUVBL2/MRPL20/PIN4/FBL/GLUL/LSM2/EIF3F/SNRPC	52	8
GO:0006120	mitochondrial electron transport, NADH to ubiquinone			8.31859e-15	3.19351e-11	1.97136e-12	NDUFB2/NDUFS5/NDUFB9/NDUFA8/NDUFB4/PARK7/NDUFA5/NDUFB8/NDUFA4/NDUFS8/NDUFB10/NDUFS6/NDUFA1/NDUFA2/NDUFB6/NDUFB7/NDUFA3	17	8
GO:0010257	NADH dehydrogenase complex assembly			2.87359e-14	1.10317e-10	6.00873e-12	NDUFB2/NDUFS5/NDUFB9/NDUFA8/NDUFB4/NDUFAF8/NDUFA5/NDUFB8/NDUFA11/NDUFS8/NDUFB10/NDUFA1/NDUFA2/NDUFB6/NDUFAF3/NDUFB7/NDUFA3/NDUFA12	18	8
GO:0032981	mitochondrial respiratory chain complex I assembly			2.87359e-14	1.10317e-10	6.00873e-12	NDUFB2/NDUFS5/NDUFB9/NDUFA8/NDUFB4/NDUFAF8/NDUFA5/NDUFB8/NDUFA11/NDUFS8/NDUFB10/NDUFA1/NDUFA2/NDUFB6/NDUFAF3/NDUFB7/NDUFA3/NDUFA12	18	8
GO:0033108	mitochondrial respiratory chain complex assembly			8.92029e-14	3.4245e-10	1.76163e-11	NDUFB2/NDUFS5/NDUFB9/NDUFA8/NDUFB4/NDUFAF8/NDUFA5/NDUFB8/COA5/NDUFA11/NDUFS8/NDUFB10/NDUFA1/NDUFA2/COA4/NDUFB6/NDUFAF3/NDUFB7/UQCRFS1/COA3/NDUFA3/NDUFA12	22	8
GO:0042254	ribosome biogenesis			1.74372e-13	6.69414e-10	3.26235e-11	RPL24/RPL35/RPL3/RPS19/RPS28/RPS5/RPL14/RPL26/RPS14/RPS21/RPL27/TRMT112/NHP2/RPS16/RPL23A/RPS27/RPL7/RPS6/RPS25/RPL6/RPS7/RPS15/RPL38/RPS24/RPL10A/SNU13/EXOSC3/NOP53/RPL35A/PA2G4/ZNHIT3/RPS8/RSL24D1/RPS27L/C1QBP/MRPL20/PIN4/FBL/GLUL	39	8
GO:0022618	ribonucleoprotein complex assembly			2.43783e-12	9.35884e-09	4.33293e-10	RPL24/RPL3/RPS19/RPS28/RPS5/RPS14/RPL23A/RPS27/RPL6/EIF3K/RPS15/RPL38/HSP90AA1/SRSF9/SNU13/EIF3L/LSM4/SNRPE/NOP53/SNRPF/ZNHIT3/SNRPD2/SNRPB/RPS27L/RUVBL2/MRPL20/LSM2/EIF3F/SNRPC	29	8
GO:0009206	purine ribonucleoside triphosphate biosynthetic process			3.88642e-12	1.492e-08	6.57867e-10	ATP5F1E/ENO1/NME1/ATP5PO/ATP5ME/ATP5F1B/ATP5MC2/ATP5PF/ATP5MC3/ATP5MG/NME2/ATP5F1D/NME4/PARP1/ATP5PD/ATP5MF/IMPDH2	17	8
GO:0009145	purine nucleoside triphosphate biosynthetic process			5.39816e-12	2.07235e-08	8.50104e-10	ATP5F1E/ENO1/NME1/ATP5PO/ATP5ME/ATP5F1B/ATP5MC2/ATP5PF/ATP5MC3/ATP5MG/NME2/ATP5F1D/NME4/PARP1/ATP5PD/ATP5MF/IMPDH2	17	8
GO:1902600	proton transmembrane transport			5.50038e-12	2.11159e-08	8.50104e-10	ATP5F1E/ATP6V1G1/COX6B1/UQCR10/ATP5PO/SLC25A3/SLC25A5/ATP5ME/PARK7/ATP5F1B/ATP5MC2/ATP5PF/ATP5MC3/ATP6V1F/ATP5MG/UQCRH/ATP5F1D/NDUFA4/COX5A/PHB2/COX8A/COX6A1/ATP5PD/ATP5MF/UQCRFS1	25	8
GO:0071826	ribonucleoprotein complex subunit organization			6.86133e-12	2.63407e-08	1.01626e-09	RPL24/RPL3/RPS19/RPS28/RPS5/RPS14/RPL23A/RPS27/RPL6/EIF3K/RPS15/RPL38/HSP90AA1/SRSF9/SNU13/EIF3L/LSM4/SNRPE/NOP53/SNRPF/ZNHIT3/SNRPD2/SNRPB/RPS27L/RUVBL2/MRPL20/LSM2/EIF3F/SNRPC	29	8
GO:0015985	energy coupled proton transport, down electrochemical gradient			1.39757e-11	5.36527e-08	1.91077e-09	ATP5F1E/ATP5PO/ATP5ME/ATP5F1B/ATP5MC2/ATP5PF/ATP5MC3/ATP5MG/ATP5F1D/ATP5PD/ATP5MF	11	8
GO:0015986	ATP synthesis coupled proton transport			1.39757e-11	5.36527e-08	1.91077e-09	ATP5F1E/ATP5PO/ATP5ME/ATP5F1B/ATP5MC2/ATP5PF/ATP5MC3/ATP5MG/ATP5F1D/ATP5PD/ATP5MF	11	8
GO:0009201	ribonucleoside triphosphate biosynthetic process			2.50461e-11	9.6152e-08	3.29749e-09	ATP5F1E/ENO1/NME1/ATP5PO/ATP5ME/ATP5F1B/ATP5MC2/ATP5PF/ATP5MC3/ATP5MG/NME2/ATP5F1D/NME4/PARP1/ATP5PD/ATP5MF/IMPDH2	17	8
GO:0042273	ribosomal large subunit biogenesis			5.82529e-11	2.23633e-07	7.39549e-09	RPL24/RPL35/RPL3/RPL14/RPL26/NHP2/RPL23A/RPL7/RPL6/RPL38/RPL10A/SNU13/NOP53/RPL35A/ZNHIT3/RSL24D1/MRPL20	17	8
GO:0009144	purine nucleoside triphosphate metabolic process			7.86719e-11	3.02021e-07	9.64338e-09	ATP5F1E/ENO1/NME1/ATP5PO/ATP5ME/ATP5F1B/ATP5MC2/ATP5PF/ATP5MC3/ATP5MG/NME2/ATP5F1D/NME4/PARP1/ATP5PD/ATP5MF/IMPDH2/GUK1	18	8
GO:0042776	mitochondrial ATP synthesis coupled proton transport			1.53887e-10	5.90771e-07	1.82342e-08	ATP5F1E/ATP5PO/ATP5ME/ATP5F1B/ATP5PF/ATP5MG/ATP5F1D/ATP5PD/ATP5MF	9	8
GO:0042255	ribosome assembly			1.61402e-10	6.19621e-07	1.84655e-08	RPL24/RPL3/RPS19/RPS28/RPS5/RPS14/RPL23A/RPS27/RPL6/RPS15/RPL38/NOP53/RPS27L/C1QBP/MRPL20	15	8
GO:0009205	purine ribonucleoside triphosphate metabolic process			1.66228e-10	6.38149e-07	1.84655e-08	ATP5F1E/ENO1/NME1/ATP5PO/ATP5ME/ATP5F1B/ATP5MC2/ATP5PF/ATP5MC3/ATP5MG/NME2/ATP5F1D/NME4/PARP1/ATP5PD/ATP5MF/IMPDH2	17	8
GO:0009142	nucleoside triphosphate biosynthetic process			4.3908e-10	1.68563e-06	4.72973e-08	ATP5F1E/ENO1/NME1/ATP5PO/ATP5ME/ATP5F1B/ATP5MC2/ATP5PF/ATP5MC3/ATP5MG/NME2/ATP5F1D/NME4/PARP1/ATP5PD/ATP5MF/IMPDH2	17	8
GO:0009199	ribonucleoside triphosphate metabolic process			8.69822e-10	3.33925e-06	9.09408e-08	ATP5F1E/ENO1/NME1/ATP5PO/ATP5ME/ATP5F1B/ATP5MC2/ATP5PF/ATP5MC3/ATP5MG/NME2/ATP5F1D/NME4/PARP1/ATP5PD/ATP5MF/IMPDH2	17	8
GO:0009141	nucleoside triphosphate metabolic process			1.25478e-09	4.81711e-06	1.27441e-07	ATP5F1E/ENO1/NME1/ATP5PO/ATP5ME/ATP5F1B/ATP5MC2/ATP5PF/ATP5MC3/ATP5MG/NME2/ATP5F1D/NME4/PARP1/DCTPP1/ATP5PD/ATP5MF/IMPDH2/GUK1	19	8
GO:0042274	ribosomal small subunit biogenesis			1.51885e-09	5.83088e-06	1.49976e-07	RPS19/RPS28/RPS5/RPS14/RPS21/RPS16/RPS27/RPS6/RPS25/RPS7/RPS15/RPL38/RPS24/SNU13/RPS8/RPS27L	16	8
GO:0016072	rRNA metabolic process			1.57737e-09	6.05552e-06	1.51544e-07	RPL35/RPS19/RPS28/RPL14/RPL26/RPS14/RPS21/RPL27/TRMT112/NHP2/RPS16/RPS27/RPL7/RPS6/RPS25/RPS7/RPS15/RPS24/RPL10A/SNU13/EXOSC3/NOP53/RPL35A/PA2G4/ZNHIT3/RPS8/TRIR/PIN4/FBL	29	8
GO:0006364	rRNA processing			2.11686e-09	8.12663e-06	1.98023e-07	RPL35/RPS19/RPS28/RPL14/RPL26/RPS14/RPS21/RPL27/TRMT112/NHP2/RPS16/RPS27/RPL7/RPS6/RPS25/RPS7/RPS15/RPS24/RPL10A/SNU13/EXOSC3/NOP53/RPL35A/PA2G4/ZNHIT3/RPS8/PIN4/FBL	28	8
GO:0006839	mitochondrial transport			3.26537e-09	1.25358e-05	2.97629e-07	ATP5F1E/TIMM13/ATP5PO/SLC25A3/SLC25A5/ATP5ME/ATP5F1B/HSP90AA1/ATP5PF/ATP5MG/VDAC2/ATP5F1D/SMDT1/ALKBH7/TIMM8B/SLC25A1/TIMM10/DYNLT1/BAX/TMEM14A/ATP5PD/MCUB/BNIP3/ATP5MF/GDAP1/TOMM7/BAD/TMEM14C/BID	29	8
GO:0006754	ATP biosynthetic process			3.48812e-09	1.33909e-05	3.09984e-07	ATP5F1E/ENO1/ATP5PO/ATP5ME/ATP5F1B/ATP5MC2/ATP5PF/ATP5MC3/ATP5MG/ATP5F1D/PARP1/ATP5PD/ATP5MF	13	8
GO:0000028	ribosomal small subunit assembly			2.55467e-08	9.80737e-05	2.21492e-06	RPS19/RPS28/RPS5/RPS14/RPS27/RPS15/RPL38/RPS27L	8	8
GO:0008380	RNA splicing			4.52611e-08	0.000173758	3.83075e-06	PRMT1/RPS13/SAP18/CIRBP/YBX1/HNRNPK/PRDX6/HNRNPA1/HSPA8/ALYREF/SF3B5/SRSF9/RBM8A/SNU13/LSM4/SNRPE/ARL6IP4/SNRPF/BUD31/SNRPN/RTRAF/SNRPB2/RPS26/LSM7/SNRPD2/SF3B6/HTATSF1/SNRPB/LSM3/C1QBP/NCL/RBM42/SREK1IP1/LSM2/SNRPC/PPP2R1A	36	8
GO:0072331	signal transduction by p53 class mediator			2.85551e-07	0.00109623	2.3606e-05	HINT1/MIF/RPL23/RPL26/PERP/RPL37/SOX4/RPS7/RPS15/HNRNPK/UBB/BAG6/NOP53/BAX/RPS20/CDKN1B/RPS27L/DDIT4/EEF1E1/TP63	20	8
GO:0000377	RNA splicing, via transesterification reactions with bulged adenosine as nucleophile			3.05857e-07	0.00117418	2.41609e-05	SAP18/CIRBP/HNRNPK/PRDX6/HNRNPA1/HSPA8/ALYREF/SF3B5/SRSF9/RBM8A/SNU13/LSM4/SNRPE/SNRPF/BUD31/SNRPN/SNRPB2/LSM7/SNRPD2/SF3B6/HTATSF1/SNRPB/LSM3/C1QBP/NCL/RBM42/LSM2/SNRPC	28	8
GO:0000398	mRNA splicing, via spliceosome			3.05857e-07	0.00117418	2.41609e-05	SAP18/CIRBP/HNRNPK/PRDX6/HNRNPA1/HSPA8/ALYREF/SF3B5/SRSF9/RBM8A/SNU13/LSM4/SNRPE/SNRPF/BUD31/SNRPN/SNRPB2/LSM7/SNRPD2/SF3B6/HTATSF1/SNRPB/LSM3/C1QBP/NCL/RBM42/LSM2/SNRPC	28	8
GO:0000375	RNA splicing, via transesterification reactions			4.16467e-07	0.00159882	3.21833e-05	SAP18/CIRBP/HNRNPK/PRDX6/HNRNPA1/HSPA8/ALYREF/SF3B5/SRSF9/RBM8A/SNU13/LSM4/SNRPE/SNRPF/BUD31/SNRPN/SNRPB2/LSM7/SNRPD2/SF3B6/HTATSF1/SNRPB/LSM3/C1QBP/NCL/RBM42/LSM2/SNRPC	28	8
GO:1901798	positive regulation of signal transduction by p53 class mediator			5.2471e-07	0.00201436	3.96852e-05	RPL23/RPL26/RPL37/RPS7/RPS15/UBB/RPS20/EEF1E1	8	8
GO:0021762	substantia nigra development			6.07073e-07	0.00233055	4.43892e-05	CKB/ACTB/CALM1/CALM2/CALM3/COX6B1/DYNLL1/ATP5PF/YWHAH/YWHAE	10	8
GO:0009152	purine ribonucleotide biosynthetic process			6.1188e-07	0.00234901	4.43892e-05	ATP5F1E/ENO1/NME1/ATP5PO/ATP5ME/ATP5F1B/ATP5MC2/ATP5PF/ATP5MC3/ATP5MG/NME2/ATP5F1D/NME4/SLC25A1/PARP1/ATP5PD/ATP5MF/AK2/IMPDH2/GUK1	20	8
GO:1990542	mitochondrial transmembrane transport			7.41217e-07	0.00284553	5.26966e-05	ATP5F1E/ATP5PO/SLC25A3/SLC25A5/ATP5ME/ATP5F1B/ATP5PF/ATP5MG/ATP5F1D/SMDT1/SLC25A1/ATP5PD/MCUB/ATP5MF/TOMM7	15	8
GO:0001525	angiogenesis			5.43975e-40	2.19603e-36	1.71553e-36	FLT1/KDR/EGFL7/PLXND1/CDH5/PTPRB/PTPRM/COL15A1/CD34/ENG/COL4A1/TEK/HSPG2/VAV3/TIE1/ETS1/COL4A2/ELK3/CLDN5/EPAS1/RHOJ/CALCRL/APLNR/TGFBR2/MYH9/COL18A1/RAMP2/PRCP/NRP1/TJP1/MMRN2/PPP1R16B/ECSCR/CAV1/ROBO4/NOTCH1/ADAMTS9/RASIP1/STAB1/FLT4/ADAM12/JCAD/SPARC/MCAM/PLK2/ITGA5/HDAC7/ADAM15/PIK3R6/SASH1/EFNA1/ITGB1/STARD13/S1PR1/FMNL3/WASF2/EFNB2/TBX1/NRP2/RGCC/SOX17/SOX18/CD40/CLEC14A/ACVRL1/VASH1/NPR1/T…	86	9
GO:0003158	endothelium development			2.46644e-27	9.95703e-24	3.88919e-24	KDR/CDH5/PECAM1/COL15A1/CD34/TIE1/MSN/CLDN5/COL18A1/NRP1/TJP1/PPP1R16B/ROBO4/NOTCH1/HEG1/ZEB1/TJP2/PDE4D/PDE2A/CLIC4/STARD13/S1PR1/F11R/AFDN/SOX17/SOX18/VCL/ACVRL1/RAPGEF3/RAP1B/APOLD1/RHOB/DLL4/BTG1/RHOA/ICAM1/RAPGEF1/TNFRSF1A	38	9
GO:0010631	epithelial cell migration			7.15013e-25	2.88651e-21	7.51641e-22	KDR/PLXND1/CDH5/PTPRM/TEK/ETS1/RHOJ/TGFBR2/MYH9/PRCP/NRP1/MMRN2/ITGA2/MEF2C/NOTCH1/ADAMTS9/FLT4/JCAD/SPARC/PLK2/HDAC7/PDGFB/TGFB1/SASH1/EFNA1/ITGB1/MAP4K4/STARD13/EFNB2/MACF1/NRP2/PPM1F/RGCC/SOX18/CD40/KIT/CLEC14A/ACVRL1/VASH1/CORO1C/RREB1/NOS3/JUP/RHOB/PTK2/DLL4/PXN/ANXA3/CARD10/RHOA/MAP3K3/PIK3CG	52	9
GO:0090132	epithelium migration			1.01537e-24	4.09904e-21	8.00537e-22	KDR/PLXND1/CDH5/PTPRM/TEK/ETS1/RHOJ/TGFBR2/MYH9/PRCP/NRP1/MMRN2/ITGA2/MEF2C/NOTCH1/ADAMTS9/FLT4/JCAD/SPARC/PLK2/HDAC7/PDGFB/TGFB1/SASH1/EFNA1/ITGB1/MAP4K4/STARD13/EFNB2/MACF1/NRP2/PPM1F/RGCC/SOX18/CD40/KIT/CLEC14A/ACVRL1/VASH1/CORO1C/RREB1/NOS3/JUP/RHOB/PTK2/DLL4/PXN/ANXA3/CARD10/RHOA/MAP3K3/PIK3CG	52	9
GO:0090130	tissue migration			2.4061e-24	9.71342e-21	1.51761e-21	KDR/PLXND1/CDH5/PTPRM/TEK/ETS1/RHOJ/TGFBR2/MYH9/PRCP/NRP1/MMRN2/ITGA2/MEF2C/NOTCH1/ADAMTS9/FLT4/JCAD/SPARC/PLK2/HDAC7/PDGFB/TGFB1/SASH1/EFNA1/ITGB1/MAP4K4/STARD13/EFNB2/MACF1/NRP2/PPM1F/RGCC/SOX18/CD40/KIT/CLEC14A/ACVRL1/VASH1/CORO1C/RREB1/NOS3/JUP/RHOB/PTK2/DLL4/PXN/ANXA3/CARD10/RHOA/MAP3K3/PIK3CG	52	9
GO:0045446	endothelial cell differentiation			4.6156e-24	1.86332e-20	2.42602e-21	KDR/CDH5/PECAM1/COL15A1/TIE1/MSN/CLDN5/COL18A1/NRP1/TJP1/PPP1R16B/ROBO4/NOTCH1/HEG1/ZEB1/TJP2/PDE4D/PDE2A/CLIC4/S1PR1/F11R/AFDN/SOX17/SOX18/VCL/ACVRL1/RAPGEF3/RAP1B/APOLD1/BTG1/ICAM1/RAPGEF1/TNFRSF1A	33	9
GO:0001667	ameboidal-type cell migration			6.81575e-24	2.75152e-20	3.07068e-21	KDR/PLXND1/CDH5/PTPRM/TEK/ETS1/RHOJ/TGFBR2/MYH9/PRCP/NRP1/KITLG/MMRN2/ITGA2/MEF2C/NOTCH1/ADAMTS9/FLT4/SEMA6D/JCAD/SPARC/PLK2/HDAC7/PDGFB/TGFB1/SASH1/EFNA1/ITGB1/MAP4K4/STARD13/WASF2/EFNB2/TBX1/MACF1/NRP2/PPM1F/PRR5L/RGCC/SOX17/SOX18/CD40/KIT/CLEC14A/ACVRL1/VASH1/CORO1C/RREB1/NOS3/JUP/RHOB/PTK2/DLL4/PXN/ANXA3/CARD10/AMOTL1/RHOA/MAP3K3/AKAP12/PIK3CG	60	9
GO:0043542	endothelial cell migration			9.03656e-24	3.64806e-20	3.56231e-21	KDR/PLXND1/CDH5/PTPRM/TEK/ETS1/RHOJ/MYH9/PRCP/NRP1/MMRN2/MEF2C/NOTCH1/ADAMTS9/FLT4/JCAD/SPARC/PLK2/HDAC7/PDGFB/TGFB1/SASH1/EFNA1/ITGB1/STARD13/EFNB2/NRP2/RGCC/SOX18/CD40/CLEC14A/ACVRL1/VASH1/NOS3/JUP/RHOB/PTK2/DLL4/PXN/ANXA3/CARD10/RHOA/MAP3K3/PIK3CG	44	9
GO:0010632	regulation of epithelial cell migration			1.01458e-21	4.09584e-18	3.55517e-19	KDR/PTPRM/TEK/ETS1/RHOJ/TGFBR2/PRCP/NRP1/MMRN2/ITGA2/MEF2C/NOTCH1/ADAMTS9/FLT4/JCAD/SPARC/PLK2/HDAC7/PDGFB/TGFB1/SASH1/EFNA1/MAP4K4/STARD13/MACF1/NRP2/PPM1F/RGCC/CD40/ACVRL1/VASH1/CORO1C/RREB1/NOS3/JUP/RHOB/PTK2/DLL4/ANXA3/CARD10/RHOA/MAP3K3/PIK3CG	43	9
GO:0045765	regulation of angiogenesis			3.42266e-21	1.38173e-17	1.0794e-18	FLT1/KDR/PLXND1/CDH5/PTPRM/CD34/ENG/TEK/HSPG2/TIE1/ETS1/COL4A2/CLDN5/RHOJ/APLNR/TGFBR2/RAMP2/NRP1/TJP1/PPP1R16B/ECSCR/ADAMTS9/STAB1/ADAM12/JCAD/SPARC/PLK2/ITGA5/PIK3R6/SASH1/EFNA1/ITGB1/RGCC/CD40/ACVRL1/VASH1/NPR1/CEMIP2/RAPGEF3/NOS3/STIM1/JUP/RHOB/ANXA3/BTG1/SMAD1	46	9
GO:1901342	regulation of vasculature development			6.58247e-21	2.65734e-17	1.88718e-18	FLT1/KDR/PLXND1/CDH5/PTPRM/CD34/ENG/TEK/HSPG2/TIE1/ETS1/COL4A2/CLDN5/RHOJ/APLNR/TGFBR2/RAMP2/NRP1/TJP1/PPP1R16B/ECSCR/ADAMTS9/STAB1/ADAM12/JCAD/SPARC/PLK2/ITGA5/PIK3R6/SASH1/EFNA1/ITGB1/RGCC/CD40/ACVRL1/VASH1/NPR1/CEMIP2/RAPGEF3/NOS3/STIM1/JUP/RHOB/ANXA3/BTG1/SMAD1	46	9
GO:0043534	blood vessel endothelial cell migration			8.3375e-21	3.36585e-17	2.19115e-18	KDR/CDH5/ETS1/RHOJ/MYH9/PRCP/NRP1/MMRN2/MEF2C/NOTCH1/JCAD/PLK2/HDAC7/PDGFB/TGFB1/EFNA1/ITGB1/STARD13/EFNB2/RGCC/SOX18/CD40/CLEC14A/ACVRL1/VASH1/NOS3/JUP/DLL4/CARD10/RHOA/MAP3K3	31	9
GO:0030335	positive regulation of cell migration			1.7788e-20	7.181e-17	4.3152e-18	FLT1/KDR/CDH5/PECAM1/PLVAP/TEK/ETS1/RHOJ/TGFBR2/ITGA6/NRP1/TJP1/KITLG/PODXL/LYN/ITGA2/CAV1/NOTCH1/DOCK4/FLT4/SEMA6D/JCAD/SPARC/MCAM/PLK2/HDAC7/GNAI2/PDGFB/PREX1/TGFB1/NEDD9/NUMB/IQGAP1/SASH1/ITGB1/MAP4K4/S1PR1/ACTN4/LAMB1/NRP2/PPM1F/DOCK8/CD40/MADCAM1/KIT/FZD4/RREB1/NOS3/APP/MYO1C/RHOB/PTK2/ARHGEF2/SPAG9/ANXA3/TLR4/RHOA/MAP3K3/ICAM1/AKAP12/PIK3R1/PIK3CG	62	9
GO:0010594	regulation of endothelial cell migration			2.88767e-20	1.16575e-16	6.50485e-18	KDR/PTPRM/TEK/ETS1/RHOJ/PRCP/NRP1/MMRN2/MEF2C/NOTCH1/ADAMTS9/FLT4/JCAD/SPARC/PLK2/HDAC7/PDGFB/TGFB1/SASH1/EFNA1/STARD13/NRP2/RGCC/CD40/ACVRL1/VASH1/NOS3/JUP/RHOB/PTK2/DLL4/ANXA3/CARD10/RHOA/MAP3K3/PIK3CG	36	9
GO:0001885	endothelial cell development			5.63867e-19	2.27633e-15	1.18551e-16	CDH5/PECAM1/COL15A1/MSN/CLDN5/COL18A1/TJP1/PPP1R16B/ROBO4/HEG1/TJP2/PDE4D/PDE2A/CLIC4/F11R/AFDN/SOX18/VCL/RAPGEF3/RAP1B/ICAM1/RAPGEF1/TNFRSF1A	23	9
GO:0007264	small GTPase mediated signal transduction			6.86107e-18	2.76981e-14	1.35235e-15	RAPGEF5/RASGRP3/DOCK9/ARHGEF28/ARHGAP29/VAV3/ELMO1/ARHGAP18/RHOJ/FGD5/DOCK6/NRP1/RAPGEF4/ARHGAP31/KITLG/PLEKHG1/ARHGEF15/NOTCH1/HEG1/RASIP1/DOCK4/ITPKB/ARHGEF3/PLK2/LPAR6/PREX1/PREX2/ITGB1/MAP4K4/STARD13/F11R/WASF2/DOCK11/RGL1/CDC42EP3/SH2D3C/ARHGAP26/DOCK8/ARHGAP27/RALB/SIPA1/RALGAPA2/RAPGEF3/CDC42EP1/RREB1/RAP1B/MCF2L/RHOB/CCDC88C/ARHGEF2/ABCA1/TNFAIP1/RHOA/CGNL1/RAPGEF1/RASA3/PIK3CG/DENND3	58	9
GO:0034329	cell junction assembly			1.06712e-17	4.30796e-14	1.97962e-15	KDR/PLXND1/CDH5/PECAM1/TEK/PRKCH/THSD1/CLDN5/APLNR/PCDH17/ITGA6/ESAM/RAMP2/NRP1/SHANK3/LAMC1/TJP1/ITGA2/PDLIM5/MEF2C/CAV1/HEG1/PEAK1/LIMCH1/HDAC7/IQGAP1/MAP4K4/F11R/EFNB2/MACF1/PPM1F/AFDN/AGRN/SORBS1/CORO2B/VCL/CTNND1/ACVRL1/CORO1C/RAP1B/APP/MYO1C/JUP/PKP4/MAP1B/PTK2/PAK2/RHOA/TLN1/RAPGEF1/CD9/S100A10	52	9
GO:0043535	regulation of blood vessel endothelial cell migration			3.06731e-17	1.23827e-13	5.37408e-15	KDR/ETS1/RHOJ/PRCP/NRP1/MMRN2/MEF2C/NOTCH1/JCAD/PLK2/HDAC7/PDGFB/TGFB1/EFNA1/STARD13/RGCC/CD40/ACVRL1/VASH1/NOS3/JUP/DLL4/CARD10/RHOA/MAP3K3	25	9
GO:0031589	cell-substrate adhesion			5.2213e-17	2.10784e-13	8.21798e-15	KDR/CD34/TEK/THSD1/ITGA6/NRP1/LAMC1/ITGA2/DISC1/NOTCH1/ADAMTS9/PEAK1/ITGA1/LIMCH1/ITGA5/PDGFB/PREX1/NEDD9/UTRN/ADAM15/IQGAP1/EFNA1/ITGB1/MAP4K4/NID1/ACTN4/LAMB1/MACF1/PPM1F/SORBS1/CORO2B/PARVB/NID2/VCL/MADCAM1/ACVRL1/CORO1C/FZD4/RREB1/ARPC2/JUP/PTK2/PXN/RHOA/PIK3R1/S100A10/VWF	47	9
GO:0061028	establishment of endothelial barrier			5.32735e-17	2.15065e-13	8.21798e-15	CDH5/PECAM1/MSN/CLDN5/TJP1/PPP1R16B/ROBO4/TJP2/PDE4D/PDE2A/F11R/AFDN/SOX18/VCL/RAPGEF3/RAP1B/ICAM1/RAPGEF1/TNFRSF1A	19	9
GO:0042060	wound healing			5.47226e-17	2.20915e-13	8.21798e-15	KDR/CD34/VAV3/ETS1/ELK3/TFPI/TGFBR2/DYSF/MYH9/PRCP/LYN/ITGA2/CAV1/ENTPD1/SPARC/MCAM/ITGA5/PDGFB/TGFB1/MMRN1/ITGB1/F11R/MACF1/CD109/ITGA9/CD40/CFLAR/VCL/DGKZ/ACVRL1/CLIC1/RREB1/NOS3/PROS1/DGKH/PTK2/ADORA2A/FZD6/UBASH3B/TLR4/IL6ST/RHOA/CSRP1/PROCR/TLN1/PEAR1/CD9/PIK3CG/SH2B3/VWF	50	9
GO:0002040	sprouting angiogenesis			7.49068e-17	3.02399e-13	1.07378e-14	KDR/TEK/RHOJ/APLNR/RAMP2/NRP1/TJP1/MMRN2/PPP1R16B/NOTCH1/ADAMTS9/FLT4/JCAD/PLK2/ITGA5/HDAC7/ITGB1/STARD13/EFNB2/CLEC14A/ACVRL1/CEMIP2/DLL4/CARD10/RHOA/MAP3K3/ESM1/SMAD1	28	9
GO:0007015	actin filament organization			1.35906e-15	5.48651e-12	1.86349e-13	MTSS1/SPTBN1/ELMO1/ARHGAP18/ESAM/NRP1/SHANK3/TJP1/ARHGEF15/LIMCH1/SHROOM2/LCP1/KANK3/PREX1/NEDD9/MYO1B/MYO6/ARPC1B/S1PR1/F11R/WASF2/DIAPH2/PPM1F/CDC42EP3/RGCC/SORBS1/CORO2B/MYO1E/TPM3/ACTR3/CORO1C/RAPGEF3/CDC42EP1/PLS3/ARPC2/MYO1C/SVIL/RHOB/SSH2/ARHGEF2/SNX9/PXN/TNFAIP1/PAK2/RHOA/SPTAN1/ICAM1/PIK3R1/CGNL1/S100A10	50	9
GO:0045766	positive regulation of angiogenesis			6.13982e-15	2.47865e-11	7.74523e-13	FLT1/KDR/CDH5/CD34/ENG/TEK/TIE1/ETS1/APLNR/TGFBR2/RAMP2/NRP1/TJP1/ADAM12/JCAD/ITGA5/PIK3R6/SASH1/ITGB1/CD40/ACVRL1/RAPGEF3/NOS3/STIM1/JUP/RHOB/ANXA3/BTG1/SMAD1	29	9
GO:1904018	positive regulation of vasculature development			6.13982e-15	2.47865e-11	7.74523e-13	FLT1/KDR/CDH5/CD34/ENG/TEK/TIE1/ETS1/APLNR/TGFBR2/RAMP2/NRP1/TJP1/ADAM12/JCAD/ITGA5/PIK3R6/SASH1/ITGB1/CD40/ACVRL1/RAPGEF3/NOS3/STIM1/JUP/RHOB/ANXA3/BTG1/SMAD1	29	9
GO:0001570	vasculogenesis			3.49119e-14	1.40939e-10	4.23466e-12	KDR/EGFL7/CD34/ENG/TIE1/ZFPM2/APLNR/TGFBR2/RAMP2/CAV1/NOTCH1/HEG1/RASIP1/HDAC7/TGFB1/SOX17/MYO1E/SOX18/QKI/FZD4/ASB4	21	9
GO:0150115	cell-substrate junction organization			9.00292e-14	3.63448e-10	1.05157e-11	KDR/TEK/THSD1/ITGA6/NRP1/LAMC1/ITGA2/PEAK1/LIMCH1/IQGAP1/MAP4K4/MACF1/PPM1F/SORBS1/CORO2B/VCL/ACVRL1/CORO1C/PTK2/RHOA/PIK3R1/TLN1/S100A10	23	9
GO:0032970	regulation of actin filament-based process			1.0096e-13	4.07577e-10	1.13713e-11	TEK/MTSS1/SPTBN1/ARHGAP18/MYH9/ESAM/NRP1/SHANK3/TJP1/CAV1/ARHGEF15/LIMCH1/KANK3/PREX1/IQGAP1/PDE4D/ARPC1B/S1PR1/F11R/WASF2/PPM1F/CDC42EP3/RGCC/CORO2B/ACTR3/PAM/PDE4B/RAPGEF3/CDC42EP1/ARPC2/MYO1C/SVIL/JUP/RHOB/SSH2/SNX9/PXN/PAK2/RHOA/SPTAN1/ICAM1/PIK3R1/CGNL1/S100A10	44	9
GO:0007044	cell-substrate junction assembly			2.1069e-13	8.50554e-10	2.2912e-11	KDR/TEK/THSD1/ITGA6/NRP1/LAMC1/ITGA2/PEAK1/LIMCH1/IQGAP1/MAP4K4/MACF1/PPM1F/SORBS1/CORO2B/VCL/ACVRL1/CORO1C/PTK2/RHOA/TLN1/S100A10	22	9
GO:0007599	hemostasis			2.51754e-13	1.01633e-09	2.6465e-11	CD34/VAV3/TFPI/FLI1/MYH9/LYN/ITGA2/CAV1/ENTPD1/PDGFB/MMRN1/F11R/CD40/VCL/DGKZ/CLIC1/NOS3/PROS1/DGKH/ADORA2A/FZD6/UBASH3B/TLR4/IL6ST/CSRP1/PROCR/TLN1/PEAR1/CD9/PIK3CG/SH2B3/VWF	32	9
GO:0043087	regulation of GTPase activity			4.87732e-13	1.96898e-09	4.86907e-11	PLXND1/RASGRP3/DOCK9/ARHGAP29/VAV3/FGD5/ITGA6/RASAL2/ARHGEF15/RASIP1/ARAP3/PREX1/NEDD9/IQGAP1/ITGB1/MAP4K4/S1PR1/F11R/DOCK11/AFDN/AGRN/LRCH1/DOCK8/ARHGAP27/CAV2/CD40/SIPA1/CORO1C/RALGAPA2/RAPGEF3/PKP4/PTK2/SNX9/ICAM1/RAPGEF1/RASA3/SH3BP4/TBC1D9B/S100A10	39	9
GO:0002064	epithelial cell development			4.94058e-13	1.99451e-09	4.86907e-11	CDH5/PECAM1/COL15A1/MSN/CLDN5/COL18A1/TJP1/PODXL/PPP1R16B/ROBO4/NOTCH1/HEG1/TJP2/PDGFB/IQGAP1/PDE4D/PDE2A/CLIC4/F11R/AFDN/MYO1E/SOX18/VCL/RAPGEF3/RAP1B/CCDC88C/KCNQ1/PRDM1/IL6ST/ICAM1/RAPGEF1/TNFRSF1A	32	9
GO:0007596	blood coagulation			7.34314e-13	2.96442e-09	7.01755e-11	CD34/VAV3/TFPI/MYH9/LYN/ITGA2/CAV1/ENTPD1/PDGFB/MMRN1/F11R/CD40/VCL/DGKZ/CLIC1/NOS3/PROS1/DGKH/ADORA2A/FZD6/UBASH3B/TLR4/IL6ST/CSRP1/PROCR/TLN1/PEAR1/CD9/PIK3CG/SH2B3/VWF	31	9
GO:0110053	regulation of actin filament organization			7.70293e-13	3.10967e-09	7.14489e-11	MTSS1/SPTBN1/ARHGAP18/ESAM/NRP1/SHANK3/TJP1/ARHGEF15/LIMCH1/KANK3/PREX1/ARPC1B/S1PR1/F11R/WASF2/PPM1F/CDC42EP3/RGCC/CORO2B/ACTR3/RAPGEF3/CDC42EP1/ARPC2/MYO1C/SVIL/SSH2/SNX9/PXN/PAK2/RHOA/SPTAN1/ICAM1/PIK3R1/CGNL1/S100A10	35	9
GO:0050817	coagulation			9.61458e-13	3.88141e-09	8.66324e-11	CD34/VAV3/TFPI/MYH9/LYN/ITGA2/CAV1/ENTPD1/PDGFB/MMRN1/F11R/CD40/VCL/DGKZ/CLIC1/NOS3/PROS1/DGKH/ADORA2A/FZD6/UBASH3B/TLR4/IL6ST/CSRP1/PROCR/TLN1/PEAR1/CD9/PIK3CG/SH2B3/VWF	31	9
GO:0007160	cell-matrix adhesion			1.07946e-12	4.35779e-09	9.36482e-11	KDR/CD34/TEK/THSD1/NRP1/ITGA2/DISC1/ADAMTS9/PEAK1/ITGA1/LIMCH1/UTRN/ADAM15/IQGAP1/ITGB1/MAP4K4/NID1/MACF1/PPM1F/SORBS1/CORO2B/NID2/VCL/MADCAM1/ACVRL1/CORO1C/JUP/PTK2/PXN/RHOA/PIK3R1/S100A10	32	9
GO:0010810	regulation of cell-substrate adhesion			1.09871e-12	4.43549e-09	9.36482e-11	KDR/TEK/ITGA6/NRP1/DISC1/NOTCH1/PEAK1/LIMCH1/PDGFB/PREX1/NEDD9/UTRN/ADAM15/IQGAP1/MAP4K4/NID1/ACTN4/MACF1/PPM1F/CORO2B/VCL/ACVRL1/CORO1C/FZD4/RREB1/ARPC2/JUP/PTK2/RHOA/PIK3R1/S100A10	31	9
GO:0030336	negative regulation of cell migration			2.42654e-12	9.79596e-09	2.01383e-10	PTPRM/ENG/TIE1/CLDN5/MMRN2/MEF2C/NOTCH1/ADAMTS9/NAV3/SEMA6D/LIMCH1/IGFBP3/TGFB1/ADAM15/CLIC4/STARD13/SRGAP1/AFDN/LRCH1/RGCC/LDLRAD4/VCL/RIN3/ACVRL1/VASH1/CORO1C/MMP28/DUSP1/JUP/RHOB/DLL4/CARD10/RHOA/SRGAP2B	34	9
GO:0032956	regulation of actin cytoskeleton organization			4.34699e-12	1.75488e-08	3.51514e-10	TEK/MTSS1/SPTBN1/ARHGAP18/ESAM/NRP1/SHANK3/TJP1/ARHGEF15/LIMCH1/KANK3/PREX1/IQGAP1/ARPC1B/S1PR1/F11R/WASF2/PPM1F/CDC42EP3/RGCC/CORO2B/ACTR3/PAM/RAPGEF3/CDC42EP1/ARPC2/MYO1C/SVIL/RHOB/SSH2/SNX9/PXN/PAK2/RHOA/SPTAN1/ICAM1/PIK3R1/CGNL1/S100A10	39	9
GO:0051271	negative regulation of cellular component movement			4.58844e-12	1.85235e-08	3.61762e-10	PTPRM/ENG/TIE1/CLDN5/MMRN2/MEF2C/NOTCH1/ADAMTS9/NAV3/SEMA6D/LIMCH1/IGFBP3/TGFB1/ADAM15/CLIC4/STARD13/SRGAP1/AFDN/LRCH1/RGCC/LDLRAD4/VCL/RIN3/ACVRL1/VASH1/CORO1C/MMP28/DUSP1/JUP/RHOB/DLL4/CARD10/RHOA/CD9/SRGAP2B	35	9
GO:0002042	cell migration involved in sprouting angiogenesis			5.20927e-12	2.10298e-08	4.00692e-10	KDR/RHOJ/NRP1/MMRN2/NOTCH1/JCAD/PLK2/HDAC7/ITGB1/STARD13/EFNB2/CLEC14A/DLL4/CARD10/RHOA/MAP3K3	16	9
GO:0010634	positive regulation of epithelial cell migration			7.9873e-12	3.22447e-08	5.99748e-10	KDR/TEK/ETS1/RHOJ/TGFBR2/NRP1/ITGA2/FLT4/JCAD/SPARC/PLK2/HDAC7/PDGFB/TGFB1/SASH1/MAP4K4/NRP2/PPM1F/CD40/RREB1/NOS3/RHOB/ANXA3/MAP3K3/PIK3CG	25	9
GO:2000146	negative regulation of cell motility			9.14584e-12	3.69218e-08	6.7077e-10	PTPRM/ENG/TIE1/CLDN5/MMRN2/MEF2C/NOTCH1/ADAMTS9/NAV3/SEMA6D/LIMCH1/IGFBP3/TGFB1/ADAM15/CLIC4/STARD13/SRGAP1/AFDN/LRCH1/RGCC/LDLRAD4/VCL/RIN3/ACVRL1/VASH1/CORO1C/MMP28/DUSP1/JUP/RHOB/DLL4/CARD10/RHOA/SRGAP2B	34	9
GO:0040013	negative regulation of locomotion			1.08004e-11	4.36012e-08	7.74115e-10	PTPRM/ENG/TIE1/CLDN5/NRP1/MMRN2/MEF2C/NOTCH1/ADAMTS9/NAV3/SEMA6D/LIMCH1/IGFBP3/TGFB1/ADAM15/CLIC4/STARD13/SRGAP1/AFDN/LRCH1/RGCC/LDLRAD4/VCL/RIN3/ACVRL1/VASH1/CORO1C/MMP28/DUSP1/JUP/RHOB/ADORA2A/DLL4/CARD10/RHOA/SRGAP2B	36	9
GO:1902903	regulation of supramolecular fiber organization			1.1307e-11	4.56463e-08	7.92415e-10	CDH5/MTSS1/SPTBN1/ARHGAP18/ESAM/NRP1/SHANK3/TJP1/ARHGEF15/NAV3/LIMCH1/KANK3/PREX1/ARPC1B/S1PR1/F11R/WASF2/PPM1F/CDC42EP3/RGCC/CORO2B/ACTR3/RAPGEF3/CDC42EP1/APP/ARPC2/MYO1C/SVIL/SSH2/MAP1B/ARHGEF2/SNX9/PXN/PAK2/RHOA/SPTAN1/ICAM1/PIK3R1/CGNL1/S100A10	40	9
GO:0030168	platelet activation			1.66738e-11	6.73122e-08	1.14313e-09	VAV3/MYH9/LYN/PDGFB/F11R/CD40/VCL/DGKZ/CLIC1/NOS3/DGKH/FZD6/UBASH3B/TLR4/IL6ST/CSRP1/TLN1/PEAR1/CD9/PIK3CG/SH2B3/VWF	22	9
GO:0051017	actin filament bundle assembly			2.73433e-11	1.10385e-07	1.80163e-09	MTSS1/NRP1/SHANK3/TJP1/ARHGEF15/LIMCH1/LCP1/NEDD9/MYO1B/S1PR1/F11R/WASF2/PPM1F/RGCC/SORBS1/CORO2B/RAPGEF3/PLS3/PXN/TNFAIP1/PAK2/RHOA/PIK3R1/CGNL1/S100A10	25	9
GO:0048041	focal adhesion assembly			2.74214e-11	1.107e-07	1.80163e-09	KDR/TEK/THSD1/NRP1/ITGA2/PEAK1/LIMCH1/IQGAP1/MAP4K4/MACF1/PPM1F/SORBS1/CORO2B/VCL/ACVRL1/CORO1C/PTK2/RHOA/S100A10	19	9
GO:0051056	regulation of small GTPase mediated signal transduction			3.8762e-11	1.56482e-07	2.49476e-09	ARHGEF28/ARHGAP29/VAV3/ARHGAP18/FGD5/NRP1/ARHGAP31/KITLG/PLEKHG1/ARHGEF15/NOTCH1/HEG1/RASIP1/ITPKB/ARHGEF3/LPAR6/PREX1/PREX2/ITGB1/MAP4K4/STARD13/F11R/ARHGAP26/DOCK8/ARHGAP27/SIPA1/RALGAPA2/MCF2L/ARHGEF2/ABCA1/TNFAIP1/CGNL1/RASA3/PIK3CG/DENND3	35	9
GO:0061572	actin filament bundle organization			4.24446e-11	1.71349e-07	2.67714e-09	MTSS1/NRP1/SHANK3/TJP1/ARHGEF15/LIMCH1/LCP1/NEDD9/MYO1B/S1PR1/F11R/WASF2/PPM1F/RGCC/SORBS1/CORO2B/RAPGEF3/PLS3/PXN/TNFAIP1/PAK2/RHOA/PIK3R1/CGNL1/S100A10	25	9
GO:0002181	cytoplasmic translation			1.89378e-33	7.50885e-30	6.22357e-30	RPS7/RPL31/RPL19/RPL12/RPS6/RPS2/RPS28/EIF3K/RPL13/RPL38/RPS24/RPL23/RPS3A/RPL32/RPL26/RPL10A/RPS20/RPL37A/RPL4/RPL18A/RPL6/RPL22/RPS26/RPL37/RPS25/RPS14/RPL28/EIF3D/RPS16/RPS29/RPS21/PKM/RPS27/RPLP1/RPS19/RPL35A/RPL8/RPL34/RPS9/RPS23	40	10
GO:0007015	actin filament organization			1.1254e-09	4.46223e-06	1.84922e-06	ARPC1B/COTL1/RHOB/PFN1/PREX1/GAS7/ACTR2/WDR1/ARPC2/TPM3/MARCKS/RAC1/ARPC1A/ARPC4/ARHGAP18/CFL1/LCP1/SH3KBP1/FHDC1/ARRB1/S100A10/NRP1/PXN/CORO1A/GSN/FSCN1/MTSS1/ARPC5/MYO1F/CAPZB/CAPZA1/ARHGAP25/ZYX/WASF2/CORO1C	35	10
GO:0006119	oxidative phosphorylation			6.82321e-09	2.7054e-05	7.47441e-06	ATP5ME/UQCR11/UQCR10/UQCRH/NDUFS5/COX8A/NDUFS7/NDUFA4/NDUFB7/COX5A/NDUFB8/NDUFA6/UQCRQ/ATP5PF/ATP5MF/UQCRB/ATP5MG	17	10
GO:0019646	aerobic electron transport chain			1.61514e-08	6.40403e-05	1.32697e-05	UQCR11/UQCR10/UQCRH/NDUFS5/COX8A/NDUFS7/NDUFA4/NDUFB7/COX5A/NDUFB8/NDUFA6/UQCRQ/UQCRB	13	10
GO:0002252	immune effector process			3.96269e-08	0.000157121	2.47771e-05	PTPRJ/CTSC/AHR/DOCK2/LYN/B2M/INPP5D/WDR1/DOCK10/PTPRC/LAPTM5/GAB2/RPS6/FCER1G/VAV1/SYK/PLCG2/APBB1IP/CUEDC2/LCP1/PHB2/C1QB/TYROBP/IL6R/C1QA/GRN/C1QC/SPI1/PRDX1/CX3CR1/CORO1A/CD84/ST3GAL1/TUBB/RPS19/RAP1A	36	10
GO:0009060	aerobic respiration			4.52369e-08	0.000179364	2.47771e-05	ATP5ME/UQCR11/NOP53/UQCR10/UQCRH/NDUFS5/COX8A/NDUFS7/NDUFA4/NDUFB7/COX5A/NDUFB8/BLOC1S1/NDUFA6/UQCRQ/ATP5PF/ATP5MF/UQCRB/ATP5MG	19	10
GO:0042773	ATP synthesis coupled electron transport			6.66476e-08	0.000264258	2.73781e-05	UQCR11/UQCR10/UQCRH/NDUFS5/COX8A/NDUFS7/NDUFA4/NDUFB7/COX5A/NDUFB8/NDUFA6/UQCRQ/UQCRB	13	10
GO:0042775	mitochondrial ATP synthesis coupled electron transport			6.66476e-08	0.000264258	2.73781e-05	UQCR11/UQCR10/UQCRH/NDUFS5/COX8A/NDUFS7/NDUFA4/NDUFB7/COX5A/NDUFB8/NDUFA6/UQCRQ/UQCRB	13	10
GO:0006909	phagocytosis			8.06195e-08	0.000319656	2.94379e-05	PTPRJ/CYBA/MYH9/DOCK2/LYN/RAC1/PTPRC/MEGF10/FCER1G/VAV1/ITGB1/SYK/PLCG2/CDC42SE1/TYROBP/CSK/CORO1A/GSN/ARHGAP25/RAP1A/CORO1C/GAS6	22	10
GO:0032535	regulation of cellular component size			9.79059e-08	0.000388197	3.2175e-05	ARPC1B/COTL1/MSN/SPP1/PFN1/PREX1/ACTR2/DISC1/WDR1/ARPC2/L1CAM/RAC1/ILK/AP2M1/ARPC1A/ARPC4/VAV1/ARHGAP18/RIN3/LAMTOR4/NRP1/CORO1A/PPP1CA/GSN/ARPC5/CAPZB/CAPZA1/APOE/WASF2	29	10
GO:0002274	myeloid leukocyte activation			2.91293e-07	0.00115498	8.66028e-05	TGFBR2/CTSC/PREX1/DOCK2/LYN/PLA2G4A/PTPRC/GAB2/FCER1G/SYK/PLCG2/LCP2/TYROBP/C1QA/GRN/IFNGR2/SPI1/CX3CR1/IFNGR1/CD84	20	10
GO:1902600	proton transmembrane transport			3.29252e-07	0.00130548	8.66028e-05	SLC15A3/ATP5ME/SLC9A9/UQCR10/SLC25A5/UQCRH/COX8A/ATP5MC2/PHB2/NDUFS7/NDUFA4/ATP6V1F/COX5A/ATP5PF/ATP5MF/ATP5MG	16	10
GO:0045333	cellular respiration			3.42583e-07	0.00135834	8.66028e-05	ATP5ME/UQCR11/NOP53/UQCR10/UQCRH/NDUFS5/COX8A/NDUFS7/NDUFA4/NDUFB7/PRELID1/COX5A/NDUFB8/BLOC1S1/NDUFA6/UQCRQ/ATP5PF/ATP5MF/UQCRB/ATP5MG	20	10
GO:0006898	receptor-mediated endocytosis			5.89659e-07	0.002338	0.000138415	TGFBR2/ITGA4/CLTA/B2M/ITSN2/RAC1/STAB1/AP2M1/FCER1G/ITGB1/SYK/MRC1/PLCG2/RIN3/ARRB1/CLTC/SCARB2/CAP1/APOE/AP2S1/SDCBP	21	10
GO:0022904	respiratory electron transport chain			8.91569e-07	0.00353507	0.000195332	UQCR11/UQCR10/UQCRH/NDUFS5/COX8A/NDUFS7/NDUFA4/NDUFB7/COX5A/NDUFB8/NDUFA6/UQCRQ/UQCRB	13	10
GO:0022900	electron transport chain			1.19965e-06	0.00475662	0.000232073	CYBA/UQCR11/NDUFA13/UQCR10/UQCRH/NDUFS5/COX8A/NDUFS7/NDUFA4/NDUFB7/COX5A/NDUFB8/NDUFA6/UQCRQ/UQCRB/ADH5	16	10
GO:0008154	actin polymerization or depolymerization			1.26785e-06	0.00502701	0.000232073	ARPC1B/COTL1/PFN1/PREX1/GAS7/ACTR2/WDR1/ARPC2/RAC1/ARPC1A/ARPC4/ARHGAP18/CFL1/CORO1A/GSN/ARPC5/CAPZB/CAPZA1/WASF2	19	10
GO:0002431	Fc receptor mediated stimulatory signaling pathway			1.27113e-06	0.00504001	0.000232073	PTPRJ/LYN/PTPRC/FCER1G/VAV1/SYK/CSK/RAP1A	8	10
GO:0042274	ribosomal small subunit biogenesis			1.41716e-06	0.00561905	0.000245118	RPS7/RPS6/RPS28/RPL38/RPS24/RPS25/RPS14/RPS16/RPS21/RPS27/RPS19	11	10
GO:0046034	ATP metabolic process			1.67608e-06	0.00664567	0.000263452	ATP5ME/UQCR11/UQCR10/UQCRH/NDUFS5/COX8A/ATP5MC2/HSPA8/NDUFS7/NDUFA4/NDUFB7/COX5A/NDUFB8/NDUFA6/UQCRQ/GAPDH/ATP5PF/PKM/ATP5MF/UQCRB/ATP5MG	21	10
GO:0030168	platelet activation			1.68349e-06	0.00667505	0.000263452	ACTB/MYH9/LYN/PLA2G4A/ILK/FCER1G/VAV1/SYK/TEC/PLCG2/CLIC1/HSPB1/TLN1/APOE	14	10
GO:0090066	regulation of anatomical structure size			1.90286e-06	0.00754484	0.000284246	ARPC1B/COTL1/EDNRB/MSN/SPP1/PFN1/PREX1/ACTR2/DISC1/WDR1/ARPC2/L1CAM/RAC1/NPR3/ILK/AP2M1/ARPC1A/ARPC4/VAV1/ARHGAP18/RIN3/LAMTOR4/NRP1/CORO1A/PPP1CA/GSN/ARPC5/CAPZB/CAPZA1/APOE/WASF2/TBXAS1	32	10
GO:0042110	T cell activation			2.0301e-06	0.00804934	0.000290067	TGFBR2/MYH9/MSN/PREX1/DOCK8/DOCK2/PAG1/LYN/B2M/PTPRC/LAPTM5/RPS6/FCER1G/VAV1/SYK/APBB1IP/LCP1/ZFP36L1/PRELID1/IL6R/WDFY4/RPL22/CSK/SPI1/CORO1A/KIF13B/GSN/CD84/THY1	29	10
GO:0032956	regulation of actin cytoskeleton organization			2.2475e-06	0.00891133	0.00030775	ARPC1B/COTL1/RHOB/PFN1/PREX1/ACTR2/WDR1/ARPC2/RAC1/ILK/ARPC1A/ARPC4/CSF1R/ARHGAP18/S100A10/NRP1/PXN/CORO1A/GSN/FSCN1/MTSS1/ARPC5/CAPZB/CAPZA1/WASF2	25	10
GO:0007229	integrin-mediated signaling pathway			2.59578e-06	0.0102923	0.000334587	MYH9/ITGA4/FYB1/ITGA6/ILK/VAV1/ITGB1/SYK/TEC/NRP1/TLN1/ZYX/THY1	13	10
GO:0022604	regulation of cell morphogenesis			2.68683e-06	0.0106533	0.000334587	MYH9/RHOB/ARHGAP15/MSN/S100B/PREX1/ACTR2/WDR1/ARPC2/ITSN2/RAC1/ILK/FGD4/CSF1R/ARHGAP18/CFL1/SH3KBP1/CDC42SE1/S100A10/NRP1/CORO1A/CAPZB/CORO1C	23	10
GO:0060368	regulation of Fc receptor mediated stimulatory signaling pathway			2.74893e-06	0.0108995	0.000334587	PTPRJ/LYN/PTPRC/CSK/RAP1A	5	10
GO:1903131	mononuclear cell differentiation			2.96641e-06	0.0117618	0.000340596	TGFBR2/PTPRJ/MYH9/ITGA4/PREX1/DOCK2/LYN/B2M/INPP5D/DOCK10/PTPRC/RPS6/CSF1R/FCER1G/VAV1/IKZF1/ITGB1/SYK/SLC25A5/PLCG2/ZFP36L1/PRELID1/IL6R/RPL22/SPI1/ST3GAL1/GAS6	27	10
GO:0045010	actin nucleation			3.04172e-06	0.0120604	0.000340596	ARPC1B/ACTR2/ARPC2/ARPC1A/ARPC4/CORO1A/GSN/ARPC5/WASF2	9	10
GO:0030041	actin filament polymerization			3.10922e-06	0.012328	0.000340596	ARPC1B/COTL1/PFN1/PREX1/GAS7/ACTR2/ARPC2/RAC1/ARPC1A/ARPC4/ARHGAP18/CORO1A/GSN/ARPC5/CAPZB/CAPZA1/WASF2	17	10
GO:0050900	leukocyte migration			3.64235e-06	0.0144419	0.000386126	MYH9/ITGA4/EDNRB/MSN/PREX1/LGMN/DOCK8/LYN/WDR1/RAC1/STK10/CSF1R/FCER1G/VAV1/ITGB1/SYK/RIN3/IL6R/SPI1/CX3CR1/CORO1A/RPS19/THY1/GAS6	24	10
GO:0010001	glial cell differentiation			4.02044e-06	0.0159411	0.000397185	SOX10/ERBB3/ADGRG6/S100B/PLP1/LYN/WDR1/METRN/CNP/ILK/NOTCH1/LGI4/VIM/DLX1/C1QA/CSK/GRN/IFNGR1/PHOX2B	19	10
GO:0110053	regulation of actin filament organization			4.10342e-06	0.0162701	0.000397185	ARPC1B/COTL1/PFN1/PREX1/ACTR2/WDR1/ARPC2/RAC1/ARPC1A/ARPC4/ARHGAP18/S100A10/NRP1/PXN/CORO1A/GSN/MTSS1/ARPC5/CAPZB/CAPZA1/WASF2	21	10
GO:0006091	generation of precursor metabolites and energy			4.25305e-06	0.0168633	0.000397185	CYBA/ATP5ME/UQCR11/NDUFA13/NOP53/UQCR10/UQCRH/NDUFS5/COX8A/PGLS/PHB2/NDUFS7/NDUFA4/NDUFB7/PRELID1/COX5A/NDUFB8/BLOC1S1/PGD/NDUFA6/UQCRQ/GAPDH/ATP5PF/PPP1CA/PKM/ATP5MF/UQCRB/ATP5MG/ADH5	29	10
GO:0038093	Fc receptor signaling pathway			4.37824e-06	0.0173597	0.000397185	PTPRJ/MAP3K1/LYN/PTPRC/FCER1G/VAV1/SYK/PLCG2/RAP1A	9	10
GO:0002521	leukocyte differentiation			4.48963e-06	0.0178014	0.000397185	TGFBR2/PTPRJ/MYH9/ITGA4/PREX1/DOCK2/LYN/B2M/INPP5D/DOCK10/PTPRC/GAB2/RPS6/CSF1R/FCER1G/VAV1/IKZF1/ITGB1/SYK/SLC25A5/PLCG2/ZFP36L1/PRELID1/TYROBP/IL6R/LRRK1/RPL22/C1QC/SPI1/ST3GAL1/GAS6	31	10
GO:0060627	regulation of vesicle-mediated transport			4.48963e-06	0.0178014	0.000397185	PTPRJ/CYBA/MSN/DOCK2/LYN/B2M/RAC1/PTPRC/AP2M1/GAB2/NOTCH1/FCER1G/SYK/PLCG2/MCTP1/RIN3/ARRB1/NRP1/CALM3/GIPC1/CSK/EHD4/SPI1/CORO1A/CD84/APOE/AP2S1/CALM1/RAP1A/SDCBP/GAS6	31	10
GO:0038094	Fc-gamma receptor signaling pathway			4.59268e-06	0.01821	0.000397185	PTPRJ/LYN/PTPRC/FCER1G/VAV1/SYK/RAP1A	7	10
GO:0032970	regulation of actin filament-based process			4.79615e-06	0.0190167	0.000404145	ARPC1B/COTL1/MYH9/RHOB/PFN1/PREX1/ACTR2/WDR1/ARPC2/RAC1/ILK/ARPC1A/ARPC4/CSF1R/ARHGAP18/S100A10/NRP1/PXN/CORO1A/GSN/FSCN1/MTSS1/ARPC5/CAPZB/CAPZA1/WASF2	26	10
GO:0001667	ameboidal-type cell migration			5.04572e-06	0.0200063	0.000414546	MEF2C/TGFBR2/ZEB2/MYH9/ITGA4/EDNRB/SOX10/RHOB/PFN1/LGMN/STARD13/RAC1/ILK/NOTCH1/ITGB1/PLCG2/AKAP12/NRP1/GIPC1/HSPB1/GRN/PXN/CAP1/APOE/PHOX2B/WASF2/CORO1C	27	10
GO:0042063	gliogenesis			5.47716e-06	0.021717	0.00042313	SOX10/ERBB3/ADGRG6/S100B/PLP1/LYN/DISC1/WDR1/METRN/CNP/ILK/NOTCH1/LGI4/VIM/DLX1/C1QA/CSK/GRN/CX3CR1/IFNGR1/ETV5/PHOX2B	22	10
GO:0042113	B cell activation			5.49362e-06	0.0217822	0.00042313	MEF2C/PTPRJ/ITGA4/AHR/LYN/INPP5D/DOCK10/PTPRC/LAPTM5/ITGB1/SYK/SLC25A5/PLCG2/SH3KBP1/PHB2/ZFP36L1/TYROBP/SPI1/ST3GAL1/SKAP2	20	10
GO:0042116	macrophage activation			5.53648e-06	0.0219521	0.00042313	CTSC/PLA2G4A/PTPRC/SYK/PLCG2/TYROBP/C1QA/GRN/IFNGR2/CX3CR1/IFNGR1/CD84	12	10
GO:0002764	immune response-regulating signaling pathway			6.68465e-06	0.0265046	0.00049927	MEF2C/PTPRJ/CYBA/FYB1/SLC15A3/MAP3K1/LYN/INPP5D/PTPRC/LAPTM5/NOP53/FCER1G/PIK3AP1/VAV1/SYK/TEC/PLCG2/WDFY1/CTSS/LCP2/PHB2/TYROBP/CSK/THY1/RAP1A	25	10
GO:0022613	ribonucleoprotein complex biogenesis			6.99097e-06	0.0277192	0.000510545	CELF2/NOP10/RPS7/RPS6/NOP53/RPS28/EIF3K/RPL38/RPS24/SNRPD2/RPL26/RPL10A/SRSF9/RPL6/SNRPF/RPS25/RPS14/EIF3D/RPS16/RPS21/PA2G4/RPS27/PUF60/RPS19/NHP2/RPL35A/TRMT112	27	10
GO:1902903	regulation of supramolecular fiber organization			8.54033e-06	0.0338624	0.000610135	ARPC1B/COTL1/PFN1/PREX1/ACTR2/WDR1/ARPC2/RAC1/ARPC1A/ARPC4/ARHGAP18/HSPA8/CRYAB/S100A10/NRP1/PFDN2/PXN/CORO1A/GSN/MTSS1/ARPC5/CAPZB/CAPZA1/APOE/WASF2	25	10
GO:0030098	lymphocyte differentiation			8.85e-06	0.0350903	0.000618806	TGFBR2/PTPRJ/ITGA4/PREX1/DOCK2/B2M/INPP5D/DOCK10/PTPRC/RPS6/FCER1G/VAV1/IKZF1/ITGB1/SYK/SLC25A5/PLCG2/ZFP36L1/PRELID1/IL6R/RPL22/SPI1/ST3GAL1/GAS6	24	10
GO:0008064	regulation of actin polymerization or depolymerization			1.05304e-05	0.0417532	0.000720965	ARPC1B/COTL1/PFN1/PREX1/ACTR2/WDR1/ARPC2/ARPC1A/ARPC4/ARHGAP18/CORO1A/GSN/ARPC5/CAPZB/CAPZA1/WASF2	16	10
GO:0001774	microglial cell activation			1.13377e-05	0.0449539	0.000744594	CTSC/PTPRC/TYROBP/C1QA/GRN/IFNGR2/CX3CR1/IFNGR1	8	10
GO:0030832	regulation of actin filament length			1.13439e-05	0.0449784	0.000744594	ARPC1B/COTL1/PFN1/PREX1/ACTR2/WDR1/ARPC2/ARPC1A/ARPC4/ARHGAP18/CORO1A/GSN/ARPC5/CAPZB/CAPZA1/WASF2	16	10
GO:0003012	muscle system process			2.07418e-44	7.49609e-41	6.73563e-41	ACTC1/RYR1/TTN/MYH3/MYL1/TNNT1/TNNI1/KLHL41/MYOG/MYOM1/ACTN2/ATP2A1/CHRNA1/SNTB1/MYL4/CHRNG/DES/TNNT2/TPM2/FOXO1/CHRNB1/CASQ2/TNNC1/TNNC2/KCNMA1/ANXA6/MYMK/NPNT/ACTA1/MYOM3/LMOD3/CACNA2D1/MYBPH/MYBPC1/SMPX/MYOD1/TRDN/TMEM38A/STAC3/BIN1/ATP2B1/ACTA2/CHRND/TNNT3/CACNA1S/PLCE1/SGCA/AKAP9/HRC/MYOT/MYOZ2/CHRM3/LMNA/AKAP6/MYOF/PDLIM5/MSTN/FGF13/MYH8/CACNA1H/DMPK/TNNI2/GATM/JSRP1/TMOD1/CRYAB/MYL6/GJA5/L…	81	11
GO:0042692	muscle cell differentiation			4.86988e-40	1.75998e-36	6.3397e-37	NEB/ACTC1/RYR1/TTN/MYH3/RBM24/TNNT1/MEGF10/KLHL41/MEF2C/MYOG/ACTN2/SMYD1/PGM5/FLNC/MYO18B/TNNT2/MYPN/CHRNB1/ALPK2/OBSL1/MYMK/NPNT/ACTA1/FGF9/LMOD3/RIPOR2/MYOD1/ALPK3/SYNPO2L/LDB3/STAC3/BIN1/CFL2/TNNT3/MYMX/MYOZ2/LMNA/DYSF/AKAP6/RB1/MYOF/PROX1/ADAM12/PDLIM5/ADAMTS5/QKI/TANC1/CACNA1H/ASB2/DMPK/SMARCD3/KLHL40/BARX2/JAM2/TMOD1/FHOD3/CSRP2/OBSCN/KLF5/MYOM2/RBPJ/SPEG/SYNE1/DMD/SGCB/TRIM72/PLEC/TMEM119/…	72	11
GO:0007517	muscle organ development			5.85677e-40	2.11664e-36	6.3397e-37	NEB/ACTC1/RYR1/TTN/MYH3/RBM24/TNNI1/MEGF10/KLHL41/MEF2C/MYOG/MYOM1/SMYD1/CHRNA1/MYLPF/TNNT2/TNNC1/UNC45B/MYMK/ACTA1/LMOD3/RIPOR2/MYOD1/STAC3/COL19A1/SVIL/SGCG/CFL2/CHRND/JPH1/MYMX/RBFOX1/TEAD4/SRPK3/JPH2/SGCA/MYOZ2/RB1/PROX1/GPC1/MSTN/VGLL2/ZFPM2/LAMA2/FXR1/CACNA1H/ASB2/KLHL40/YBX3/CD164/CRYAB/SOX8/ZBTB18/MYL6/KLF5/MYOM2/RBPJ/SPEG/MYH7/DMD/SGCB/TRIM72/ITGB1BP2/PLEC/MYL6B/SIRT2/SGCD/SOX6/MEF2D	69	11
GO:0006936	muscle contraction			4.91282e-39	1.77549e-35	3.98843e-36	ACTC1/RYR1/TTN/MYH3/MYL1/TNNT1/TNNI1/KLHL41/MYOM1/ACTN2/ATP2A1/CHRNA1/SNTB1/MYL4/CHRNG/DES/TNNT2/TPM2/CHRNB1/CASQ2/TNNC1/TNNC2/KCNMA1/ANXA6/NPNT/ACTA1/MYOM3/LMOD3/CACNA2D1/MYBPH/MYBPC1/SMPX/TRDN/TMEM38A/STAC3/BIN1/ATP2B1/ACTA2/CHRND/TNNT3/CACNA1S/PLCE1/SGCA/AKAP9/HRC/MYOT/CHRM3/MYOF/FGF13/MYH8/CACNA1H/DMPK/TNNI2/JSRP1/TMOD1/CRYAB/MYL6/GJA5/MYOM2/KCNN2/KCNH2/CALCRL/GAMT/MYH7/DMD/MYL6B/NOS1AP/TMEM3…	68	11
GO:0014706	striated muscle tissue development			3.1849e-37	1.15102e-33	2.06851e-34	NEB/ACTC1/RYR1/TTN/RBM24/TNNI1/MEGF10/KLHL41/MEF2C/MYOG/MYOM1/ACTN2/SMYD1/CHRNA1/MYLPF/PGM5/MYO18B/TNNT2/ALPK2/OBSL1/TNNC1/ERBB4/ACTA1/LMOD3/RIPOR2/MYOD1/ALPK3/STAC3/COL19A1/SVIL/SGCG/CFL2/CHRND/RBFOX1/SRPK3/JPH2/MYOZ2/LMNA/AKAP6/RB1/PROX1/GPC1/PDLIM5/MSTN/VGLL2/ZFPM2/ASB2/KLHL40/YBX3/FHOD3/SOX8/ZBTB18/MYL6/GJA5/KLF5/MYOM2/RBPJ/SEMA3C/MYH7/DMD/EYA2/SGCB/PLEC/MYL6B/SIRT2/AKAP13/PRKAR1A/SGCD/SOX6/M…	70	11
GO:0060537	muscle tissue development			8.49887e-37	3.07149e-33	4.59983e-34	NEB/ACTC1/RYR1/TTN/RBM24/TNNI1/MEGF10/KLHL41/MEF2C/MYOG/MYOM1/ACTN2/SMYD1/CHRNA1/MYLPF/PGM5/MYO18B/TNNT2/ALPK2/OBSL1/TNNC1/ERBB4/ACTA1/LMOD3/RIPOR2/MYOD1/ALPK3/STAC3/COL19A1/SVIL/SGCG/CFL2/CHRND/RBFOX1/SRPK3/JPH2/MYOZ2/LMNA/AKAP6/RB1/PROX1/GPC1/PDLIM5/MSTN/VGLL2/ZFPM2/ASB2/KLHL40/YBX3/FHOD3/SOX8/ZBTB18/MYL6/GJA5/CSRP2/KLF5/MYOM2/RBPJ/SEMA3C/MYH7/DMD/EYA2/SGCB/PLEC/MYL6B/SIRT2/AKAP13/PRKAR1A/SGCD/…	71	11
GO:0051146	striated muscle cell differentiation			4.50775e-36	1.6291e-32	2.09119e-33	NEB/ACTC1/RYR1/TTN/MYH3/RBM24/TNNT1/KLHL41/MEF2C/MYOG/ACTN2/SMYD1/PGM5/MYO18B/TNNT2/MYPN/ALPK2/OBSL1/MYMK/ACTA1/LMOD3/RIPOR2/MYOD1/ALPK3/SYNPO2L/LDB3/STAC3/CFL2/TNNT3/MYMX/MYOZ2/LMNA/AKAP6/RB1/MYOF/PROX1/ADAM12/PDLIM5/ADAMTS5/TANC1/CACNA1H/ASB2/DMPK/KLHL40/BARX2/JAM2/TMOD1/FHOD3/CSRP2/OBSCN/KLF5/MYOM2/RBPJ/SGCB/TRIM72/PLEC/TMEM119/AKAP13/PRKAR1A/SOX6	60	11
GO:0055001	muscle cell development			5.53728e-33	2.00117e-29	2.2477e-30	NEB/ACTC1/RYR1/TTN/MYH3/TNNT1/MEGF10/KLHL41/MYOG/ACTN2/PGM5/FLNC/MYO18B/TNNT2/MYPN/CHRNB1/ALPK2/OBSL1/ACTA1/LMOD3/RIPOR2/MYOD1/ALPK3/SYNPO2L/LDB3/STAC3/BIN1/CFL2/TNNT3/MYOZ2/LMNA/DYSF/AKAP6/MYOF/PROX1/PDLIM5/ASB2/KLHL40/TMOD1/FHOD3/CSRP2/OBSCN/MYOM2/DMD/SGCB/PLEC/AKAP13/PRKAR1A	48	11
GO:0060538	skeletal muscle organ development			1.05405e-25	3.80935e-22	3.80322e-23	RYR1/RBM24/MEGF10/KLHL41/MEF2C/MYOG/MYOM1/SMYD1/CHRNA1/MYLPF/ACTA1/LMOD3/RIPOR2/MYOD1/STAC3/COL19A1/SVIL/CFL2/CHRND/MYMX/RBFOX1/SRPK3/MYOZ2/RB1/GPC1/MSTN/VGLL2/FXR1/ASB2/KLHL40/YBX3/SOX8/ZBTB18/MYL6/KLF5/MYOM2/DMD/PLEC/MYL6B/MEF2D	40	11
GO:0030239	myofibril assembly			4.17851e-25	1.51011e-21	1.35692e-22	NEB/ACTC1/TTN/MYH3/TNNT1/KLHL41/ACTN2/PGM5/TNNT2/MYPN/OBSL1/ACTA1/LMOD3/SYNPO2L/LDB3/CFL2/TNNT3/MYOZ2/PROX1/TMOD1/FHOD3/CSRP2/OBSCN/MYOM2/PLEC/AKAP13/PRKAR1A	27	11
GO:0055002	striated muscle cell development			7.1124e-25	2.57042e-21	2.09969e-22	NEB/ACTC1/TTN/MYH3/TNNT1/KLHL41/ACTN2/PGM5/TNNT2/MYPN/OBSL1/ACTA1/LMOD3/SYNPO2L/LDB3/CFL2/TNNT3/MYOZ2/PROX1/TMOD1/FHOD3/CSRP2/OBSCN/MYOM2/PLEC/AKAP13/PRKAR1A	27	11
GO:0007519	skeletal muscle tissue development			8.45267e-25	3.05479e-21	2.28741e-22	RYR1/RBM24/MEGF10/KLHL41/MEF2C/MYOG/MYOM1/SMYD1/CHRNA1/MYLPF/ACTA1/LMOD3/RIPOR2/MYOD1/STAC3/COL19A1/SVIL/CFL2/CHRND/RBFOX1/SRPK3/MYOZ2/RB1/GPC1/MSTN/VGLL2/ASB2/KLHL40/YBX3/SOX8/ZBTB18/MYL6/KLF5/MYOM2/DMD/PLEC/MYL6B/MEF2D	38	11
GO:0006941	striated muscle contraction			3.48651e-23	1.26003e-19	8.70922e-21	ACTC1/TTN/MYH3/MYL1/TNNT1/TNNI1/KLHL41/ATP2A1/CHRNA1/MYL4/TNNT2/CHRNB1/CASQ2/TNNC1/TNNC2/LMOD3/CACNA2D1/MYBPH/SMPX/TMEM38A/STAC3/BIN1/CHRND/TNNT3/AKAP9/HRC/FGF13/MYH8/DMPK/TNNI2/JSRP1/GJA5/KCNN2/KCNH2/MYH7/DMD/NOS1AP/TMEM38B	38	11
GO:0045214	sarcomere organization			3.77563e-20	1.36451e-16	8.75775e-18	TTN/MYH3/TNNT1/KLHL41/ACTN2/TNNT2/MYPN/SYNPO2L/LDB3/CFL2/TNNT3/MYOZ2/PROX1/FHOD3/CSRP2/OBSCN/MYOM2/PLEC/AKAP13/PRKAR1A	20	11
GO:0010927	cellular component assembly involved in morphogenesis			1.83052e-19	6.61551e-16	3.96292e-17	NEB/ACTC1/TTN/MYH3/TNNT1/KLHL41/ACTN2/PGM5/TNNT2/MYPN/OBSL1/ACTA1/LMOD3/SYNPO2L/LDB3/CFL2/TNNT3/MYOZ2/PROX1/GPC1/TMOD1/FHOD3/CSRP2/OBSCN/MYOM2/PLEC/AKAP13/PRKAR1A	28	11
GO:0014902	myotube differentiation			1.2574e-16	4.54424e-13	2.55203e-14	RYR1/RBM24/KLHL41/MEF2C/MYOG/SMYD1/MYMK/ACTA1/LMOD3/RIPOR2/MYOD1/STAC3/MYMX/MYOF/ADAM12/ADAMTS5/TANC1/CACNA1H/DMPK/KLHL40/BARX2/JAM2/KLF5/TRIM72/PLEC/TMEM119	26	11
GO:0090257	regulation of muscle system process			4.37431e-16	1.58088e-12	8.35589e-14	TNNT1/TNNI1/MYOG/ATP2A1/TNNT2/FOXO1/CASQ2/TNNC1/TNNC2/KCNMA1/ANXA6/MYMK/NPNT/MYBPH/TMEM38A/BIN1/ATP2B1/TNNT3/PLCE1/SGCA/AKAP9/HRC/CHRM3/LMNA/AKAP6/MSTN/FGF13/DMPK/TNNI2/GJA5/LMCD1/CALCRL/MYH7/DMD/TMEM38B	35	11
GO:0003009	skeletal muscle contraction			2.12334e-15	7.67374e-12	3.8307e-13	MYH3/TNNT1/TNNI1/ATP2A1/CHRNA1/CHRNB1/TNNC1/TNNC2/STAC3/CHRND/TNNT3/MYH8/DMPK/TNNI2/JSRP1/MYH7/DMD	17	11
GO:0031032	actomyosin structure organization			1.06131e-14	3.83557e-11	1.81393e-12	NEB/ACTC1/TTN/MYH3/TNNT1/KLHL41/ACTN2/PGM5/TNNT2/MYPN/OBSL1/CNN3/ACTA1/LMOD3/SYNPO2L/LDB3/CFL2/TNNT3/MYOZ2/PROX1/MYO18A/FRMD3/TMOD1/FHOD3/CSRP2/OBSCN/MYOM2/PXN/PLEC/AKAP13/PRKAR1A	31	11
GO:0003015	heart process			1.46357e-14	5.28935e-11	2.28975e-12	ACTC1/TTN/MYL1/TNNI1/CELF2/ATP2A1/MYL4/DES/TNNT2/CASQ2/TNNC1/CACNA2D1/TRDN/TMEM38A/BIN1/ATP2B1/SGCG/ABCC9/AKAP9/HRC/FGF13/CACNA1H/DMPK/TNNI2/WWTR1/GJA5/KCNN2/KCNH2/MYH7/DMD/AKAP13/SGCD/NOS1AP/TMEM38B	34	11
GO:0050879	multicellular organismal movement			1.55124e-14	5.60618e-11	2.28975e-12	MYH3/TNNT1/TNNI1/ATP2A1/CHRNA1/CHRNB1/TNNC1/TNNC2/STAC3/CHRND/TNNT3/MYH8/DMPK/TNNI2/JSRP1/MYH7/DMD/MAP1A	18	11
GO:0050881	musculoskeletal movement			1.55124e-14	5.60618e-11	2.28975e-12	MYH3/TNNT1/TNNI1/ATP2A1/CHRNA1/CHRNB1/TNNC1/TNNC2/STAC3/CHRND/TNNT3/MYH8/DMPK/TNNI2/JSRP1/MYH7/DMD/MAP1A	18	11
GO:0006937	regulation of muscle contraction			7.85472e-14	2.83869e-10	1.10901e-11	TNNT1/TNNI1/ATP2A1/TNNT2/CASQ2/TNNC1/TNNC2/KCNMA1/ANXA6/NPNT/MYBPH/TMEM38A/BIN1/ATP2B1/TNNT3/PLCE1/AKAP9/HRC/CHRM3/FGF13/DMPK/TNNI2/GJA5/CALCRL/MYH7/DMD/TMEM38B	27	11
GO:0060047	heart contraction			1.42899e-13	5.16436e-10	1.93352e-11	ACTC1/TTN/MYL1/TNNI1/CELF2/ATP2A1/MYL4/DES/TNNT2/CASQ2/TNNC1/CACNA2D1/TRDN/TMEM38A/BIN1/ATP2B1/SGCG/ABCC9/AKAP9/HRC/FGF13/CACNA1H/DMPK/TNNI2/GJA5/KCNN2/KCNH2/MYH7/DMD/SGCD/NOS1AP/TMEM38B	32	11
GO:0048738	cardiac muscle tissue development			3.43867e-13	1.24273e-09	4.46665e-11	NEB/ACTC1/TTN/TNNI1/MEF2C/ACTN2/MYO18B/TNNT2/ALPK2/OBSL1/TNNC1/ERBB4/ALPK3/SGCG/JPH2/LMNA/AKAP6/PROX1/PDLIM5/ZFPM2/ASB2/FHOD3/GJA5/RBPJ/MYH7/SGCB/PLEC/AKAP13/PRKAR1A/SGCD/SOX6	31	11
GO:0060048	cardiac muscle contraction			2.65094e-12	9.58049e-09	3.31099e-10	ACTC1/TTN/MYL1/TNNI1/ATP2A1/MYL4/TNNT2/CASQ2/TNNC1/CACNA2D1/TMEM38A/BIN1/AKAP9/HRC/FGF13/TNNI2/GJA5/KCNN2/KCNH2/MYH7/DMD/NOS1AP/TMEM38B	23	11
GO:0033275	actin-myosin filament sliding			1.22195e-11	4.41614e-08	1.46968e-09	ACTC1/MYH3/MYL1/TNNT2/TNNC1/MYH8/MYL6/MYH7/MYL6B	9	11
GO:0035914	skeletal muscle cell differentiation			4.60833e-11	1.66545e-07	5.34463e-09	RBM24/MEGF10/KLHL41/MEF2C/MYOG/SMYD1/MYOD1/RBFOX1/RB1/GPC1/MSTN/ASB2/KLHL40/SOX8/KLF5/MEF2D	16	11
GO:0055007	cardiac muscle cell differentiation			7.60932e-11	2.75001e-07	8.52078e-09	NEB/ACTC1/TTN/MEF2C/ACTN2/MYO18B/ALPK2/OBSL1/ALPK3/LMNA/AKAP6/PROX1/PDLIM5/ASB2/FHOD3/RBPJ/SGCB/PLEC/AKAP13/SOX6	20	11
GO:0055013	cardiac muscle cell development			9.62734e-11	3.47932e-07	1.04212e-08	NEB/ACTC1/TTN/ACTN2/MYO18B/ALPK2/OBSL1/ALPK3/LMNA/AKAP6/PROX1/PDLIM5/ASB2/FHOD3/SGCB/PLEC/AKAP13	17	11
GO:0070252	actin-mediated cell contraction			1.04132e-10	3.76332e-07	1.09082e-08	ACTC1/MYH3/MYL1/ATP2A1/TNNT2/TNNC1/CACNA2D1/BIN1/AKAP9/FGF13/MYH8/MYL6/GJA5/KCNN2/KCNH2/MYH7/MYL6B/NOS1AP	18	11
GO:0035051	cardiocyte differentiation			1.11809e-10	4.04076e-07	1.13464e-08	NEB/ACTC1/TTN/MEF2C/ACTN2/MYO18B/ALPK2/OBSL1/ALPK3/LMNA/AKAP6/PROX1/PDLIM5/ASB2/PRICKLE1/FHOD3/RBPJ/SEMA3C/SGCB/PLEC/AKAP13/SOX6	22	11
GO:0055006	cardiac cell development			2.76853e-10	1.00055e-06	2.72438e-08	NEB/ACTC1/TTN/ACTN2/MYO18B/ALPK2/OBSL1/ALPK3/LMNA/AKAP6/PROX1/PDLIM5/ASB2/FHOD3/SGCB/PLEC/AKAP13	17	11
GO:0030049	muscle filament sliding			2.85936e-10	1.03337e-06	2.731e-08	MYH3/MYL1/TNNT2/TNNC1/MYH8/MYL6/MYH7/MYL6B	8	11
GO:0043501	skeletal muscle adaptation			7.54508e-10	2.72679e-06	7.00047e-08	TNNT1/TNNI1/MYOG/TNNC1/MYMK/ACTA1/MYOD1/MYOZ2/MSTN/MYH7	10	11
GO:0008016	regulation of heart contraction			2.11617e-09	7.64784e-06	1.90888e-07	CELF2/ATP2A1/MYL4/DES/TNNT2/CASQ2/CACNA2D1/TRDN/TMEM38A/BIN1/ATP2B1/ABCC9/AKAP9/HRC/FGF13/CACNA1H/DMPK/GJA5/KCNN2/KCNH2/MYH7/DMD/NOS1AP/TMEM38B	24	11
GO:0008015	blood circulation			2.18961e-09	7.91325e-06	1.92175e-07	ACTC1/TTN/MYL1/TNNI1/CELF2/ATP2A1/MYL4/DES/TNNT2/CASQ2/TNNC1/KCNMA1/TBC1D8/CACNA2D1/TRDN/TMEM38A/BIN1/ATP2B1/SGCG/ACTA2/ABCC9/AKAP9/HRC/CHRM3/MYOF/FGF13/CACNA1H/CNR1/DMPK/TNNI2/GJA5/KCNN2/NAV2/KCNH2/MYH7/DMD/PLEC/SGCD/NOS1AP/TMEM38B	40	11
GO:0014888	striated muscle adaptation			4.27905e-09	1.54645e-05	3.65675e-07	TNNT1/TNNI1/MYOG/FOXO1/TNNC1/MYMK/ACTA1/MYOD1/MYOZ2/LMNA/MSTN/MYH7	12	11
GO:0000768	syncytium formation by plasma membrane fusion			6.54165e-09	2.36415e-05	5.31079e-07	MYOG/MYMK/RIPOR2/MYOD1/MYMX/VASH2/MYOF/ADAM12/ADAMTS5/TANC1/CACNA1H/JAM2/SH3PXD2A	13	11
GO:0140253	cell-cell fusion			6.54165e-09	2.36415e-05	5.31079e-07	MYOG/MYMK/RIPOR2/MYOD1/MYMX/VASH2/MYOF/ADAM12/ADAMTS5/TANC1/CACNA1H/JAM2/SH3PXD2A	13	11
GO:0006949	syncytium formation			8.28859e-09	2.9955e-05	6.56491e-07	MYOG/MYMK/RIPOR2/MYOD1/MYMX/VASH2/MYOF/ADAM12/ADAMTS5/TANC1/CACNA1H/JAM2/SH3PXD2A	13	11
GO:0050905	neuromuscular process			1.21189e-08	4.37978e-05	9.37016e-07	MYH3/TNNT1/TNNI1/ATP2A1/CHRNA1/CHRNB1/TNNC1/TNNC2/STAC3/CHRND/TNNT3/RBFOX1/RBFOX2/MYH8/DMPK/TNNI2/JSRP1/MYH7/DMD/MAP1A	20	11
GO:0030048	actin filament-based movement			1.46832e-08	5.30652e-05	1.10888e-06	ACTC1/MYH3/MYL1/ATP2A1/TNNT2/TNNC1/CACNA2D1/BIN1/AKAP9/FGF13/MYH8/MYL6/GJA5/KCNN2/KCNH2/MYH7/MYL6B/NOS1AP	18	11
GO:0045445	myoblast differentiation			2.27248e-08	8.21274e-05	1.67718e-06	RBM24/MEGF10/KLHL41/MEF2C/MYOG/SMYD1/RIPOR2/MYOD1/RB1/MSTN/PRICKLE1/SOX8/RBPJ/PLEC/IGFBP3	15	11
GO:0048741	skeletal muscle fiber development			2.79062e-08	0.000100853	1.97004e-06	RYR1/KLHL41/MYOG/ACTA1/LMOD3/RIPOR2/MYOD1/STAC3/KLHL40/PLEC	10	11
GO:0070296	sarcoplasmic reticulum calcium ion transport			2.79062e-08	0.000100853	1.97004e-06	RYR1/ATP2A1/CASQ2/MRLN/TRDN/TMEM38A/HRC/AKAP6/DMD/TMEM38B	10	11
GO:0007520	myoblast fusion			3.0477e-08	0.000110144	2.10574e-06	MYOG/MYMK/RIPOR2/MYOD1/MYMX/MYOF/ADAM12/ADAMTS5/TANC1/CACNA1H/JAM2	11	11
GO:1903522	regulation of blood circulation			3.56589e-08	0.000128871	2.41245e-06	CELF2/ATP2A1/MYL4/DES/TNNT2/CASQ2/CACNA2D1/TRDN/TMEM38A/BIN1/ATP2B1/ABCC9/AKAP9/HRC/CHRM3/FGF13/CACNA1H/DMPK/GJA5/KCNN2/KCNH2/MYH7/DMD/NOS1AP/TMEM38B	25	11
GO:0006942	regulation of striated muscle contraction			3.74578e-08	0.000135373	2.48244e-06	TNNI1/ATP2A1/CASQ2/MYBPH/TMEM38A/BIN1/TNNT3/AKAP9/HRC/FGF13/DMPK/GJA5/MYH7/DMD/TMEM38B	15	11
GO:0070588	calcium ion transmembrane transport			4.02419e-08	0.000145434	2.61361e-06	RYR1/ATP2A1/CASQ2/SLC24A3/ANXA6/MRLN/CACNA2D1/MCU/TRDN/TMEM38A/STAC3/BIN1/ATP2B1/JPH1/CACNA1S/JPH2/HRC/AKAP6/CACNA1H/JSRP1/MICU1/PSEN2/C4orf3/DMD/NCS1/CACNG6/NOS1AP/TMEM38B	28	11
